# Supplementary material for: Integrated transcriptome and metabolome analysis reveal the sesquiterpenoid biosynthesis mechanism of Atractylodes chinensis under drought stress
Source: Front Plant Sci. 2026 Jan 26;16:1751860. doi: 10.3389/fpls.2025.1751860 (PMC12884327; doi:10.3389/fpls.2025.1751860)
Supplement: Supplementary file 2 [file Table1.xlsx]

## Sheet: CK1_CK2_CK3_vs_LDS1_LDS2_LDS3.D
No.	#ID	CK1_Count	CK2_Count	CK3_Count	LDS1_Count	LDS2_Count	LDS3_Count	CK1_FPKM	CK2_FPKM	CK3_FPKM	LDS1_FPKM	LDS2_FPKM	LDS3_FPKM	FDR	log2FC	regulated
1	TRINITY_DN10006_c0_g1	15	2	18	50	60	42	3.47	0.54	4.08	11.31	14.58	10.18	0.00118706259437212	1.83632512081346	up
2	TRINITY_DN10007_c1_g1	38	36	42	153	168	192	2.67	2.67	2.84	10.48	12.24	13.9	6.55915575638988e-13	1.85264868059422	up
3	TRINITY_DN10008_c1_g1	141	123	182	444	348	466	6.46	5.77	7.86	19.48	16.25	21.57	3.90482252400405e-11	1.20258373622009	up
4	TRINITY_DN10012_c0_g1	232	263	324	0	2	2	22.42	22.79	25.43	0	0.17	0.17	1.6324758801537e-25	-7.96978	down
5	TRINITY_DN10012_c0_g3	8	23	4	56	52	45	0.44	1.66	0.21	3.15	4.32	2.5	0.00130987881289102	1.81836635578469	up
6	TRINITY_DN10015_c1_g1	976	1016	1086	0	0	0	73.9	83.2	80.49	0	0	0	5.40389064435403e-26	-12.7401	down
7	TRINITY_DN10016_c0_g1	207	270	208	765	815	748	3.87	5.09	3.65	13.6	15.4	13.99	6.22136507709288e-24	1.46814091702457	up
8	TRINITY_DN10018_c1_g1	2	4	0	50	46	57	0.77	1.93	0	8.57	8.45	10.42	6.23865693612678e-09	4.37214661153343	up
9	TRINITY_DN10022_c0_g1	33	32	46	0	0	0	19.51	25.79	28.78	0	0	0	1.38706343464338e-09	-7.94307	down
10	TRINITY_DN10022_c0_g2	2	0	12	26	36	38	0.16	0	0.89	3.01	3.64	3.42	0.00129186637937593	2.56698853850363	up
11	TRINITY_DN10022_c1_g1	76	60	63	0	0	0	5.07	4.16	3.99	0	0	0	4.22484316837291e-12	-8.78977	down
12	TRINITY_DN10022_c1_g2	68	49	40	0	0	0	8.4	6.53	4.74	0	0	0	5.93122624455093e-11	-8.45072	down
13	TRINITY_DN10022_c1_g5	161	93	157	0	0	0	46.36	32.08	44.83	0	0	0	3.42340793604522e-15	-9.83131	down
14	TRINITY_DN100240_c0_g1	31	38	19	8	9	5	8.51	16.38	6.23	3.03	3.19	3.01	0.000122573980624198	-2.30257	down
15	TRINITY_DN10029_c2_g1	266	294	342	170	108	119	37.23	41.68	42.91	19.57	12.22	18.59	2.10578766185503e-14	-1.48245	down
16	TRINITY_DN10032_c0_g1	62	154	183	0	0	0	23.78	74.33	70.83	0	0	0	1.4402525660084e-14	-9.78908	down
17	TRINITY_DN10033_c0_g1	1085	1440	1255	468	403	469	29.3	38.98	32.48	11.96	10.16	13.32	3.45023884603427e-45	-1.79423	down
18	TRINITY_DN10034_c0_g1	69	73	102	28	28	40	4.07	4.45	5.69	1.58	1.69	2.39	8.39840706714573e-07	-1.63594	down
19	TRINITY_DN10035_c0_g1	300	241	290	155	180	162	12.6	10.77	10.38	7.9	8.85	7.35	1.96828592066805e-09	-1.03376	down
20	TRINITY_DN10039_c1_g1	102	121	117	0	0	2	25.31	39.24	34.6	0	0	7.91	1.46352367181123e-12	-7.70502	down
21	TRINITY_DN1003_c0_g1	112	56	132	23	19	16	16.43	11.27	18	3.02	2.59	2.24	6.92086730684852e-12	-2.66013	down
22	TRINITY_DN10041_c0_g1	136	120	148	858	763	900	7.63	6.56	9.12	37.08	35.38	45.3	1.74502762625656e-65	2.34706525718021	up
23	TRINITY_DN10042_c0_g2	24	54	20	12	12	4	2.45	5.85	1.95	1.18	1.26	0.42	0.000801409720659147	-2.11592	down
24	TRINITY_DN10049_c0_g1	23	26	14	72	47	75	1.54	1.78	0.87	4.34	2.91	4.74	0.00142941206692328	1.31879323076235	up
25	TRINITY_DN1004_c0_g1	3090	3339	3327	1727	1747	1694	79.19	86.36	80.09	42.25	45.34	43.6	1.05616306466819e-56	-1.21173	down
26	TRINITY_DN100543_c0_g1	127	58	70	284	279	300	21.75	11.85	11.7	45.47	66.78	51.29	1.18504136979492e-08	1.46387358032021	up
27	TRINITY_DN10056_c0_g1	119	122	109	74	68	50	10.03	5.59	4.53	9.91	8.47	7.28	5.71686524134161e-06	-1.16453	down
28	TRINITY_DN100573_c0_g2	29	23	20	0	0	0	2.67	2.24	1.76	0	0	0	7.17789507071367e-08	-7.32516	down
29	TRINITY_DN10058_c0_g1	4	3	4	65	48	52	2.09	2.08	2.15	22.93	19.8	19.47	1.82924874773108e-09	3.60899193763862	up
30	TRINITY_DN100591_c0_g1	10	0	3	27	38	30	4.12	0	1.25	11.09	16.85	13.36	0.000811675959266971	2.58095773933243	up
31	TRINITY_DN100628_c0_g1	131	105	64	56	49	66	19.67	16.04	9.28	9.05	8.41	11.45	0.000676611644838092	-1.11241	down
32	TRINITY_DN10064_c0_g1	0	0	0	287	254	331	0	0	0	14.66	13.87	17.9	4.06857552400466e-17	10.3302822652169	up
33	TRINITY_DN100681_c0_g2	1932	2099	2038	0	0	0	41.18	45.14	40.78	0	0	0	4.67147491331779e-30	-13.7207	down
34	TRINITY_DN100697_c0_g1	0	3	0	27	20	24	0	0.39	0	3.16	2.5	2.98	0.000100496138166335	4.25883678510684	up
35	TRINITY_DN10069_c0_g1	84	92	91	2	3	0	20.26	33.03	23.61	0.25	1.19	0	1.3705746763205e-16	-6.03436	down
36	TRINITY_DN10070_c0_g1	36	44	41	17	28	6	1.78	2.23	1.91	0.8	1.41	0.3	0.00356121233045594	-1.53841	down
37	TRINITY_DN100721_c0_g2	30	29	34	1	0	0	18.05	23.87	21.33	0.61	0	0	3.78692438558571e-07	-6.7287	down
38	TRINITY_DN10074_c1_g2	24	21	28	0	0	0	4.45	4.38	5.04	0	0	0	6.01544674040903e-08	-7.3398	down
39	TRINITY_DN100754_c0_g1	0	0	0	25	18	26	0	0	0	3.05	2.35	3.37	1.75299966215853e-06	6.66821065236919	up
40	TRINITY_DN100760_c0_g1	32	35	50	0	1	0	2.27	2.59	3.36	0	0.07	0	7.06410331619048e-08	-7.05694	down
41	TRINITY_DN100775_c0_g1	26	40	31	93	64	105	1.02	1.61	1.15	5.65	4.65	7.5	0.00117241515433392	1.13352573434005	up
42	TRINITY_DN100775_c1_g1	36	20	34	0	0	0	4.22	2.52	3.82	0	0	0	1.17337698069148e-08	-7.64042	down
43	TRINITY_DN10080_c0_g1	23	29	39	18	11	4	4.05	5.72	6.67	3.09	2.02	0.73	0.00288203893321081	-1.76268	down
44	TRINITY_DN100813_c0_g1	305	159	265	159	129	150	26.55	14.23	21.97	14.25	13.09	16.2	1.07609257600376e-05	-1.02821	down
45	TRINITY_DN100837_c0_g1	24	42	30	5	2	2	25.87	70.69	36.28	2.1	0.99	1	1.69492139425446e-07	-3.71932	down
46	TRINITY_DN10083_c0_g1	34	40	50	18	19	15	5.12	6.62	7.26	2.63	2.97	2.33	0.000373670311311722	-1.54612	down
47	TRINITY_DN100845_c1_g1	102	102	111	0	0	0	12.05	12.96	12.56	0	0	0	3.37298582713913e-14	-9.45138	down
48	TRINITY_DN100864_c2_g1	52	49	58	0	0	0	9.82	21.18	10.48	0	0	0	3.74466006726172e-11	-8.46415	down
49	TRINITY_DN10086_c0_g1	41	73	37	15	10	22	1.78	2.72	1.28	0.52	0.37	0.81	3.46482082035817e-05	-1.98805	down
50	TRINITY_DN100872_c0_g1	48	57	69	15	12	5	4.62	4.4	6.49	1.49	1.01	0.53	2.47507196428762e-09	-2.73911	down
51	TRINITY_DN100889_c0_g1	3	1	0	46	59	42	1.44	1.01	0	14.89	28	17.76	2.18659621188295e-08	4.90540710047716	up
52	TRINITY_DN10088_c0_g1	0	0	0	157	136	168	0	0	0	6.21	5.61	6.17	3.56996166596823e-14	9.41020156829196	up
53	TRINITY_DN1008_c0_g1	122	172	165	31	64	34	2.83	4.02	3.59	0.69	1.51	0.79	7.77100376746452e-12	-2.11968	down
54	TRINITY_DN10092_c0_g1	86	72	86	37	24	25	10.81	9.78	10.37	4.77	3.36	3.48	2.72706086374418e-08	-1.8024	down
55	TRINITY_DN10094_c0_g1	118	98	103	8	4	2	7.21	6.81	5.96	0.7	0.37	0.19	4.43120748312379e-23	-4.80867	down
56	TRINITY_DN10094_c2_g1	1564	1439	1559	335	277	344	51.33	47.35	48.34	10.38	9.12	11.24	1.35489441828961e-132	-2.55053	down
57	TRINITY_DN100955_c0_g1	76	75	55	685	565	606	2.72	2.84	1.92	24.15	21.42	22.61	2.10366147398197e-61	2.87200540936863	up
58	TRINITY_DN10096_c0_g1	532	527	599	339	299	336	24.84	25.01	26.35	15.44	14.72	17.87	2.62112556378928e-18	-1.06234	down
59	TRINITY_DN100977_c0_g1	80	108	114	44	39	42	35.05	54.61	49.18	18.59	16.7	18.09	4.51364614553357e-08	-1.56779	down
60	TRINITY_DN100_c1_g1	45	53	37	12	24	8	3.08	3.73	2.39	0.85	1.66	0.55	0.000107773745697299	-1.911	down
61	TRINITY_DN100_c2_g1	106	214	167	26	27	24	1.8	3.66	2.66	0.42	0.47	0.41	5.29249579067599e-20	-2.95868	down
62	TRINITY_DN10100_c0_g1	2	7	8	56	37	49	0.23	0.88	0.87	6.15	4.34	5.71	1.6317032272459e-06	2.76463802544685	up
63	TRINITY_DN101010_c0_g1	83	79	55	35	19	29	5.79	5.74	3.64	2.38	1.38	2.09	3.53280143061729e-06	-1.69103	down
64	TRINITY_DN10101_c0_g2	25	23	36	247	253	265	5.16	3.89	6.87	38.82	42.46	44.09	4.08231570585872e-31	2.89524876017274	up
65	TRINITY_DN101069_c0_g2	0	0	0	56	56	26	0	0	0	6.81	6.08	2.35	7.71192206081302e-09	7.66911402405205	up
66	TRINITY_DN10108_c0_g1	46	24	50	0	0	0	2.83	1.53	2.91	0	0	0	9.8970502767712e-10	-8.05314	down
67	TRINITY_DN10109_c0_g2	44	23	66	143	109	151	1.12	0.59	1.57	3.47	2.81	3.86	0.000102200788274579	1.31107618490525	up
68	TRINITY_DN10111_c0_g1	2108	2013	2233	989	1053	913	261.33	279.75	271.92	125.27	141.29	126.88	5.49784201731648e-56	-1.39807	down
69	TRINITY_DN10117_c0_g2	0	0	0	153	122	154	0	0	0	4.94	4.42	5.9	7.71298496501973e-14	9.30532471114116	up
70	TRINITY_DN10122_c0_g1	445	443	532	1388	1316	1310	24.59	39.46	26.54	57.9	61.34	57.57	2.81555176693192e-33	1.20526790383522	up
71	TRINITY_DN10123_c0_g1	218	385	363	44	62	44	13.18	24.08	20.77	3.89	6.07	3.46	4.86450088005747e-31	-2.97944	down
72	TRINITY_DN1012_c0_g3	100	123	75	12	14	10	5.06	6.57	3.45	0.8	1	0.71	1.15658336016964e-17	-3.34972	down
73	TRINITY_DN10134_c0_g1	19	26	20	0	0	0	1.63	2.35	1.64	0	0	0	1.73282578743478e-07	-7.17829	down
74	TRINITY_DN101352_c0_g1	61	27	56	0	0	1	4.49	2.08	3.92	0	0	0.07	1.90342402910051e-08	-7.35523	down
75	TRINITY_DN10137_c0_g1	72	63	72	0	0	0	23.86	25.33	23.85	0	0	0	2.66589026105358e-12	-8.84538	down
76	TRINITY_DN10138_c0_g1	74	78	55	4	14	7	6.19	7.04	3.99	0.33	1.23	0.61	2.56634320884362e-12	-3.34233	down
77	TRINITY_DN101391_c0_g1	21	27	33	1	0	3	60.71	127.09	120.43	0.48	0	1.57	7.17003635149412e-07	-4.63313	down
78	TRINITY_DN101427_c0_g2	45	51	66	197	195	186	6.16	7.6	8.69	26.11	27.63	26.2	3.27293992582353e-11	1.54224861811095	up
79	TRINITY_DN101438_c0_g3	52	67	43	0	0	0	4.24	5.73	3.33	0	0	0	3.96793748727206e-11	-8.49798	down
80	TRINITY_DN10143_c0_g2	2	3	9	54	52	44	0.28	0.46	1.22	7.39	7.61	6.4	1.63780318713769e-07	3.13254128143344	up
81	TRINITY_DN101455_c2_g1	0	0	0	174	183	159	0	0	0	14.84	16.65	14.36	1.07170900531971e-14	9.57431533950026	up
82	TRINITY_DN101483_c0_g1	13243	13618	13981	6194	6024	6084	400.74	415.84	398.76	177.22	184.52	183.84	2.70808662231035e-135	-1.4532	down
83	TRINITY_DN101483_c1_g1	1	0	0	168	123	155	0.02	0	0	2.52	1.96	2.45	1.62624634404935e-11	8.39833634999192	up
84	TRINITY_DN10151_c0_g2	4073	4457	4343	1560	1520	1552	122.25	135.73	122.38	45.24	46.84	47.77	1.14122117350761e-122	-1.77034	down
85	TRINITY_DN10152_c0_g1	0	1	1	45	45	49	0	0.8	0.61	8.03	8.71	7.1	4.2104268672025e-07	5.8249221792078	up
86	TRINITY_DN10156_c0_g1	302	245	361	168	177	158	5.61	4.5	6.2	2.93	3.46	2.9	1.57409845636105e-10	-1.14282	down
87	TRINITY_DN10157_c0_g1	26	36	37	116	130	97	0.54	0.75	0.72	2.3	2.75	2.02	8.37425509813247e-07	1.49912481886154	up
88	TRINITY_DN10157_c0_g2	53	32	23	232	191	202	6.97	3.72	3.01	21.17	16.97	14.5	5.94667572696588e-15	2.23223903844984	up
89	TRINITY_DN1015_c2_g1	0	0	0	49	28	48	0	0	0	3.63	2.21	3.76	1.371113463822e-08	7.52303357666907	up
90	TRINITY_DN10160_c0_g1	12	7	15	45	44	56	1.01	0.62	1.2	3.64	4.23	6.07	0.000173314003782102	1.80278157411421	up
91	TRINITY_DN10163_c0_g1	682	769	788	425	427	458	20.32	23.37	22.06	12.17	13.19	14	1.48440793096248e-20	-1.06773	down
92	TRINITY_DN101734_c0_g1	0	1	4	26	32	19	0	0.18	0.62	4.05	5.33	3.15	8.78605496852012e-05	3.65986880238037	up
93	TRINITY_DN10174_c0_g2	46	70	72	213	244	210	1.53	2.47	2.24	6.75	8.32	7.02	5.63962073045497e-11	1.53426167247013	up
94	TRINITY_DN101781_c0_g2	47	59	61	1	1	0	6.31	7.84	10.77	0.91	0.29	0	2.86530532852904e-09	-6.67908	down
95	TRINITY_DN101789_c0_g1	1	6	2	87	82	97	0.19	1.29	0.37	8.63	9.2	10.83	2.09307487387697e-14	4.58775266387617	up
96	TRINITY_DN101789_c0_g3	84	100	106	0	0	0	6.68	8.33	8.01	0	0	0	8.72264203880507e-14	-9.33203	down
97	TRINITY_DN10178_c0_g1	128	93	104	0	0	0	18.5	14.71	14.48	0	0	0	2.87377600891371e-14	-9.49692	down
98	TRINITY_DN10179_c0_g1	52	24	43	10	12	3	11.47	6.09	9.28	2.15	2.78	0.69	1.03372357778156e-05	-2.54213	down
99	TRINITY_DN101824_c0_g1	3	1	1	67	79	85	7.32	4.74	2.91	181.04	227.88	244.6	4.58516709299548e-12	5.23728271564109	up
100	TRINITY_DN101828_c1_g1	20	32	25	0	0	0	1.82	3.07	2.17	0	0	0	4.18668116229814e-08	-7.42238	down
101	TRINITY_DN10184_c0_g1	40	81	40	3	1	9	3.11	5.88	2.64	0.68	0.24	2.17	7.92472657773186e-10	-3.93436	down
102	TRINITY_DN10187_c0_g1	65	19	52	1499	1410	1387	10.82	3.51	8.38	242.41	244.15	239.05	3.32481947286223e-27	4.69204225188634	up
103	TRINITY_DN101889_c0_g1	28	40	34	144	148	152	1.05	1.78	1.62	5.2	6.18	6.46	2.11501990433152e-11	1.82660290822796	up
104	TRINITY_DN10188_c0_g1	1215	1165	1378	205	168	183	34.29	30.86	35.5	6.42	5.06	5.67	9.31094342923954e-154	-3.0518	down
105	TRINITY_DN1018_c5_g2	39	40	59	139	134	107	3.14	3.72	4.92	12.44	12.61	9.92	3.32446310341187e-05	1.16889929303429	up
106	TRINITY_DN10190_c0_g1	2497	2862	3141	657	599	596	60.05	69.21	71.03	15.36	14.85	14.56	2.88626402079815e-146	-2.49328	down
107	TRINITY_DN10190_c0_g2	0	0	0	24	22	29	0	0	0	2.37	2.32	3.03	8.45883865305834e-07	6.79144013517466	up
108	TRINITY_DN101960_c0_g1	48	47	63	26	34	31	27.89	35.17	37.08	14.77	20.89	19.99	0.00313145608179165	-1.08543	down
109	TRINITY_DN101972_c0_g1	43	37	60	0	0	0	4.72	4.34	6.3	0	0	0	1.65145815936237e-10	-8.27671	down
110	TRINITY_DN101985_c0_g1	28	24	42	0	0	0	3.02	2.77	4.34	0	0.1	0	7.62593489884700e-09	-7.70101	down
111	TRINITY_DN10198_c0_g2	4	6	6	31	28	19	0.26	0.41	0.37	1.96	1.88	1.27	0.00280414975136366	1.98827653384227	up
112	TRINITY_DN10199_c1_g1	42	61	54	10	14	4	5.07	10.38	8.15	1.28	1.91	1.49	1.77528167085537e-08	-2.78232	down
113	TRINITY_DN1019_c2_g1	545	771	659	135	99	83	8	11.37	9.06	1.89	1.47	1.22	3.947105666848e-56	-2.94033	down
114	TRINITY_DN1019_c2_g4	78	69	100	21	13	25	5.93	5.48	7.22	1.54	1.01	1.93	7.56165076579082e-11	-2.35915	down
115	TRINITY_DN1019_c4_g1	12	13	11	50	46	33	0.72	0.81	0.63	2.9	2.84	5.6	0.00140078300657117	1.54294898343348	up
116	TRINITY_DN101_c0_g1	403	594	529	1271	1354	1430	13.34	17.98	17.6	34.04	41.01	42.93	2.15862858769714e-15	1.11517167641181	up
117	TRINITY_DN102020_c0_g1	0	0	0	32	43	52	0	0	0	2.92	3.57	4.37	1.07929250700703e-08	7.55591593547932	up
118	TRINITY_DN102020_c0_g2	0	0	0	67	48	71	0	0	0	19.99	14.64	22.85	3.11675903381226e-10	8.09887444600383	up
119	TRINITY_DN102021_c0_g2	0	0	0	44	34	35	0	0	0	2.22	1.83	1.86	2.57258422004603e-08	7.37934156141716	up
120	TRINITY_DN10203_c0_g2	0	0	0	173	172	149	0	0	0	24.8	26.38	22.73	1.70131389480281e-14	9.51062636310484	up
121	TRINITY_DN102058_c0_g3	28	23	20	0	0	0	4.75	4.34	3.28	0	0	0	7.9547853676212e-08	-7.30492	down
122	TRINITY_DN102078_c0_g1	97	93	70	253	199	233	4.49	4.41	3.06	11.22	9.39	10.9	3.62704526191217e-07	1.09713972306889	up
123	TRINITY_DN10207_c0_g1	8865	10963	9434	4708	4243	4310	174.07	201.12	165.16	83	80.79	80.76	1.03169708515255e-54	-1.44033	down
124	TRINITY_DN1020_c0_g2	43	52	37	0	0	0	5.06	6.58	4.17	0	0	0	2.60360314028748e-10	-8.20135	down
125	TRINITY_DN102127_c0_g1	17	12	24	607	557	586	8.59	8.02	12.48	308.5	305.86	323.91	1.38462291149816e-84	4.75119848498799	up
126	TRINITY_DN10212_c0_g1	1	8	6	58	45	28	0.08	0.65	0.46	3.83	3.26	1.94	1.20383490561734e-05	2.82502930050582	up
127	TRINITY_DN10215_c0_g1	38	30	21	0	0	0	4.63	3.17	2.61	0	0	0	1.27205569423722e-08	-7.63323	down
128	TRINITY_DN10215_c1_g1	24	21	35	0	0	0	4.1	4	5.8	0	0	0	3.11772014451734e-08	-7.46895	down
129	TRINITY_DN102167_c0_g1	18	20	19	4	6	3	2.35	2.83	2.38	0.51	0.81	0.4	0.000747177684269889	-2.42614	down
130	TRINITY_DN102169_c0_g1	40	25	37	0	0	0	5.41	3.68	4.81	0	0	0	3.27844026497238e-09	-7.82222	down
131	TRINITY_DN10216_c0_g1	80	59	60	24	22	19	6.31	4.99	3.96	3.31	3.39	3.05	1.42400770614253e-07	-1.91124	down
132	TRINITY_DN102181_c1_g1	39	22	35	13	13	15	7.82	5.01	6.84	4.2	5.42	7.69	0.00250965412912187	-1.51883	down
133	TRINITY_DN102187_c0_g2	0	0	0	84	82	67	0	0	0	9.2	9.28	7.81	3.27293992582353e-11	8.42598783280298	up
134	TRINITY_DN102198_c2_g1	202	216	213	28	43	38	8.54	9.34	8.49	1.13	1.85	1.62	6.76481972010113e-32	-2.82597	down
135	TRINITY_DN1021_c0_g1	105	114	137	25	17	16	12	13.82	14.55	3.76	2.75	2.29	5.8794511845686e-20	-2.91386	down
136	TRINITY_DN1021_c1_g1	131	150	170	100	68	57	8.71	9.72	10.44	6.84	4.7	4.03	2.49739258077364e-07	-1.30201	down
137	TRINITY_DN10220_c0_g3	97	133	81	224	250	292	8.06	9.74	4.82	13.52	16.41	20.39	1.84270617300762e-05	1.00254468653766	up
138	TRINITY_DN10221_c0_g1	21	17	10	62	73	55	93.42	123.26	55.36	2.37	2.97	2.22	7.32277621529296e-05	1.68745351440954	up
139	TRINITY_DN102224_c0_g2	0	0	0	54	50	66	0	0	0	5.51	5.56	7.4	6.58371590418289e-10	7.9721551672387	up
140	TRINITY_DN10222_c2_g1	38	31	40	0	0	0	2.47	43.29	9.31	0	0	0	1.49857617199238e-09	-7.91878	down
141	TRINITY_DN102249_c0_g1	28	39	33	13	19	14	27.62	57.79	35.48	13.81	21.16	15.54	0.00332884626306126	-1.41392	down
142	TRINITY_DN1022_c1_g1	0	0	0	71	59	64	0	0	0	33.57	30.14	32.88	1.78937491792459e-10	8.16037192374749	up
143	TRINITY_DN10231_c0_g1	90	121	82	2	0	3	2.83	3.86	3.33	0.51	0	0.82	4.99796603538095e-17	-6.17423	down
144	TRINITY_DN10236_c0_g2	0	0	0	49	30	23	0	0	0	26.75	14.79	12.89	9.45570095581651e-08	7.22651618307228	up
145	TRINITY_DN10237_c0_g1	40	29	41	0	0	0	4.26	3.3	4.17	0	0	0	1.47433040083426e-09	-7.93119	down
146	TRINITY_DN102398_c0_g1	0	0	0	81	83	81	0	0	0	37.28	37.08	46.53	1.87724513074393e-11	8.49970961276059	up
147	TRINITY_DN10239_c0_g3	69	27	58	0	0	0	13.5	5.98	11.05	0	0	0	1.27839441432502e-10	-8.41404	down
148	TRINITY_DN1023_c0_g1	227	211	262	130	84	75	23.46	23.85	25.68	13.09	9.43	7.85	8.58156882554457e-13	-1.57484	down
149	TRINITY_DN10241_c0_g1	43	21	29	0	0	0	5.55	2.94	3.6	0	0	0	9.78219553652036e-09	-7.69064	down
150	TRINITY_DN10243_c0_g1	235	218	268	108	113	160	31.57	31.83	34.61	14.05	15.71	22.12	3.32017317259979e-09	-1.21155	down
151	TRINITY_DN102458_c2_g1	570	539	564	0	0	0	10.22	9.73	9.48	0	0	0	1.40834135620394e-22	-11.861	down
152	TRINITY_DN10245_c0_g1	7	30	7	86	88	59	0.45	1.24	0.27	3.33	3.63	2.41	5.76998755818214e-05	2.09618340524943	up
153	TRINITY_DN10246_c1_g1	753	719	878	337	307	314	31.28	30.48	34.39	13.45	13	13.23	1.09054805454813e-42	-1.58849	down
154	TRINITY_DN102471_c0_g1	39	20	53	23	10	14	2.22	1.18	2.85	1.26	0.58	0.81	0.00364546268099604	-1.54697	down
155	TRINITY_DN10247_c0_g1	31	48	30	4	6	3	6.95	12.62	6.6	1.06	1.41	0.7	6.95461177463398e-08	-3.36659	down
156	TRINITY_DN102541_c0_g2	0	0	0	26	32	23	0	0	0	2.17	2.85	2.03	4.58255912364689e-07	6.90467668760282	up
157	TRINITY_DN102556_c0_g1	331	185	249	86	84	96	43.34	26.27	31.31	10.89	11.37	12.92	7.61864661097328e-15	-1.81724	down
158	TRINITY_DN1025_c0_g1	239	449	364	15	23	23	5.56	9.68	7.33	1.29	0.68	1.53	1.70615051764487e-49	-4.403	down
159	TRINITY_DN102618_c0_g1	54	90	72	18	18	6	9.53	17.38	13.74	5.73	5.59	1.87	1.29592115120842e-09	-2.66198	down
160	TRINITY_DN102625_c0_g1	76	51	106	29	57	41	10.77	7.89	14.45	3.98	8.36	5.98	0.00230408264333546	-1.15562	down
161	TRINITY_DN10265_c0_g1	66	39	69	237	230	178	4.41	2.64	4.26	15.36	15.45	12.02	2.33315516928356e-10	1.59805141773222	up
162	TRINITY_DN10268_c0_g3	0	0	0	229	286	248	0	0	0	36.57	49.44	42.81	1.77565162203391e-16	10.1410977158022	up
163	TRINITY_DN10269_c0_g1	1755	1424	1513	7172	6289	6522	251.83	224.35	206.04	894.25	837.72	875.67	3.0262711028341e-92	1.79371468990491	up
164	TRINITY_DN1026_c0_g1	152	241	160	84	57	81	8.17	11.06	7.38	4.43	2.81	4.25	5.90962409992613e-10	-1.61998	down
165	TRINITY_DN10270_c0_g2	47	61	64	0	0	3	3.15	4.19	4.02	0	0	0.13	9.14037176486459e-11	-6.13496	down
166	TRINITY_DN10272_c0_g1	662	658	669	324	315	334	25.96	28.21	26.41	14.58	13.65	14.56	1.02218075601432e-31	-1.32681	down
167	TRINITY_DN102738_c0_g1	8	4	2	194	192	183	0.51	0.27	0.12	11.98	12.63	11.94	1.8073874114843e-28	5.04882358269826	up
168	TRINITY_DN102763_c0_g1	0	0	0	25	39	32	0	0	0	1.71	2.88	2.32	1.1714962284311e-07	7.1532330803775	up
169	TRINITY_DN10276_c0_g2	46	42	77	0	2	4	1.3	1.2	2.05	0	0.06	0.11	9.68553785112911e-12	-5.06549	down
170	TRINITY_DN10277_c0_g1	536	510	633	206	222	246	59.79	56.2	65.99	27.25	29.61	33.79	2.73200767377117e-30	-1.60836	down
171	TRINITY_DN102799_c0_g1	50	48	39	5	0	11	4.24	4.2	3.13	0.82	0	3.19	4.79195791015004e-08	-3.39942	down
172	TRINITY_DN102825_c0_g1	0	0	0	53	32	29	0	0	0	12.11	7.42	7.79	3.22380932022279e-08	7.38753503512167	up
173	TRINITY_DN10283_c0_g1	5	6	7	37	20	28	0.42	0.53	0.56	2.99	1.72	2.39	0.002341989976855	1.9387813809441	up
174	TRINITY_DN10283_c1_g1	15	17	5	66	98	71	1.82	1.99	0.7	6.98	11.06	7.96	2.19197244238964e-07	2.36948686395953	up
175	TRINITY_DN10287_c0_g1	45	47	54	3	5	0	10.45	12.66	12.3	0.68	3.37	0	2.57137664675588e-11	-4.48268	down
176	TRINITY_DN102897_c0_g1	537	525	594	26	15	8	180.73	193.9	194.76	9.06	8.17	4.8	4.62690998707217e-100	-5.3754	down
177	TRINITY_DN10291_c0_g1	233	165	192	83	90	105	29.43	22.53	23.26	10.13	11.74	13.62	3.27822629367157e-10	-1.37868	down
178	TRINITY_DN102933_c0_g1	3	0	1	27	35	26	2.94	0	0.13	3.43	4.75	3.51	1.14148647553013e-05	4.16864781796428	up
179	TRINITY_DN102944_c0_g1	0	0	0	369	398	443	0	0	0	16.15	18.96	21.01	9.46521205958392e-19	10.8050568033438	up
180	TRINITY_DN102946_c0_g1	293	232	259	8	8	13	133.38	131.01	122.38	7.61	6.33	14	1.53545546953041e-52	-5.05133	down
181	TRINITY_DN10294_c0_g1	0	0	0	25	36	41	0	0	0	4.5	6.94	7.87	7.30885859385861e-08	7.24032907204477	up
182	TRINITY_DN102969_c0_g1	601	444	508	121	93	119	75.56	60.32	61.27	14.71	12.08	15.36	7.9868255213808e-50	-2.51793	down
183	TRINITY_DN102999_c0_g1	244	313	268	99	103	133	109.74	158.7	102.27	48.08	48.94	69.42	1.22965761716674e-15	-1.59591	down
184	TRINITY_DN10301_c0_g2	7	257	194	21	10	22	0.19	7.1	4.97	0.55	0.28	0.6	0.00753881576770102	-3.41569	down
185	TRINITY_DN103103_c0_g1	0	0	0	97	110	104	0	0	0	9.53	11.16	10.62	1.87825736633225e-12	8.8451596198496	up
186	TRINITY_DN10312_c0_g1	330	245	249	0	0	1	15.44	11.39	11.17	0	0	0.08	9.61884233009994e-16	-9.87841	down
187	TRINITY_DN10316_c0_g1	345	283	296	110	90	86	13.2	12.68	10.38	6.75	4.98	5.14	1.10123850274914e-27	-1.98934	down
188	TRINITY_DN1031_c1_g1	1	2	0	28	36	25	1.02	3.13	0	29.81	41.33	29.03	9.81957730259782e-06	4.59418684339727	up
189	TRINITY_DN103204_c0_g1	3	2	7	35	26	28	0.67	0.51	1.52	15.2	8.01	8.84	0.000189652740062372	2.59918908831133	up
190	TRINITY_DN10321_c0_g1	85	59	77	213	220	219	3.04	2.15	2.59	7.29	8.01	7.9	3.32402129852062e-09	1.26786951876022	up
191	TRINITY_DN103248_c0_g1	0	1	0	29	40	38	0	0.15	0	3.67	5.5	5.22	2.0062695079304e-06	6.34662573789583	up
192	TRINITY_DN103278_c0_g1	25	29	39	101	96	72	1.85	2.13	2.69	6.36	6.58	4.85	0.000203348132496038	1.23873129288202	up
193	TRINITY_DN10329_c0_g1	94	92	113	8	2	0	15.34	16.64	17.83	1.27	0.34	0	2.71353527462338e-20	-5.2008	down
194	TRINITY_DN1032_c1_g1	29	42	24	0	0	0	2.34	3.55	1.84	0	0	0	7.01163379303622e-09	-7.72923	down
195	TRINITY_DN1032_c1_g2	2	0	0	42	32	54	0.18	0	0	3.64	2.96	4.95	1.16911275921278e-06	5.70307763249905	up
196	TRINITY_DN103309_c0_g1	3	0	5	44	28	45	4.47	0	8.46	70.37	49.43	77.95	1.59109340510968e-06	3.57885784887433	up
197	TRINITY_DN10331_c0_g1	29	45	30	0	0	0	3.89	6.55	3.86	0	0	0	2.82563850453557e-09	-7.85803	down
198	TRINITY_DN103327_c0_g1	34	32	22	0	0	0	13.56	16.15	8.87	0	0	0	1.25767453843127e-08	-7.61695	down
199	TRINITY_DN10332_c0_g1	21	93	20	11	9	13	1.95	9.12	1.77	0.98	0.86	1.23	0.000346188725671593	-2.33601	down
200	TRINITY_DN10335_c0_g1	108	161	96	0	1	0	3.2	4.04	2.56	0	0.03	0	4.07438593011855e-12	-8.7091	down
201	TRINITY_DN10338_c0_g1	11339	9825	11093	4081	3888	4048	596.24	535.36	551.36	204.87	208.05	213.04	2.60507217213883e-135	-1.71899	down
202	TRINITY_DN1033_c0_g2	8	2	2	21	22	28	1.43	0.4	0.35	3.6	4.1	5.2	0.00314918814756669	2.2695	up
203	TRINITY_DN103413_c0_g2	5	2	0	43	23	32	3.53	0.69	0	21.83	6.26	9.8	1.73126626664364e-05	3.4996201085735	up
204	TRINITY_DN10343_c0_g2	0	0	0	68	40	62	0	0	0	23.88	14.59	16.05	8.18645693487492e-10	7.96646433810351	up
205	TRINITY_DN10343_c0_g3	0	0	0	35	38	54	0	0	0	1.74	1.97	2.83	1.06240044902173e-08	7.55378497508529	up
206	TRINITY_DN10345_c0_g1	202	168	165	508	482	486	17.43	15.21	13.51	42.07	42.64	42.94	2.02325484807726e-15	1.1678699130825	up
207	TRINITY_DN103492_c0_g1	206	157	177	570	529	416	9.22	7.19	7.47	24.51	24.21	18.85	1.67625157840554e-12	1.19198181681372	up
208	TRINITY_DN10349_c0_g1	350	422	375	36	46	69	8.59	19.25	6.47	0.63	1.31	1.45	8.61995931899124e-48	-3.21921	down
209	TRINITY_DN103517_c0_g1	34	71	31	0	0	0	5.09	12.76	4.87	0	0	0	4.28068405368801e-10	-8.25021	down
210	TRINITY_DN10352_c0_g1	2	0	0	153	185	178	0.12	0	0	9.86	13.45	12.32	1.02604636209383e-12	7.71899324969431	up
211	TRINITY_DN10354_c0_g1	1028	1046	1040	144	187	150	41.45	44.95	38.77	5	6.95	4.73	8.05716434320205e-116	-2.98815	down
212	TRINITY_DN103562_c0_g1	48	55	42	0	0	0	5.34	6.28	4.67	0	0	0	9.95724219897329e-11	-8.3361	down
213	TRINITY_DN103565_c0_g1	4523	4349	4689	2024	2004	1896	168.37	165.02	164.41	72.15	75.98	71.23	1.65206753664028e-106	-1.48946	down
214	TRINITY_DN103600_c0_g1	9	6	9	54	46	60	5.42	8.99	5.72	56.72	47.59	86.99	6.45651772929651e-07	2.44278758733385	up
215	TRINITY_DN103608_c0_g1	72	116	89	44	23	33	3.48	5.76	4.06	2.04	1.14	1.61	1.80145660462386e-07	-1.77381	down
216	TRINITY_DN103637_c0_g1	4	1	6	27	39	24	0.45	0.12	0.64	2.93	4.52	2.76	0.00015663332111241	2.74883134687069	up
217	TRINITY_DN10363_c0_g1	104	126	110	377	287	345	11.97	14.81	12.04	24.68	20.78	25.19	3.13743268657124e-12	1.27012364447397	up
218	TRINITY_DN103656_c0_g1	21	46	37	0	0	0	3.21	7.73	5.45	0	0	0	3.83872045039109e-09	-7.85542	down
219	TRINITY_DN103671_c0_g1	7	25	15	87	73	81	1.87	33.23	3.64	26.82	46.39	25.12	1.48346629491323e-06	2.05755799665942	up
220	TRINITY_DN103678_c0_g1	54	50	87	339	268	333	2	1.89	3.04	12.05	10.13	12.48	3.62012086175612e-19	2.00662950232511	up
221	TRINITY_DN10367_c0_g2	1719	1966	1715	384	361	368	57.73	67.14	54.21	12.34	12.34	12.46	7.94999660690237e-131	-2.57608	down
222	TRINITY_DN10368_c0_g1	232	325	263	152	160	146	7.77	11.07	8.29	4.87	5.46	4.93	1.90805779264966e-09	-1.13724	down
223	TRINITY_DN10369_c0_g2	94	146	103	8	5	11	1.71	2.67	1.76	0.14	0.09	0.2	1.41248206055031e-22	-4.13752	down
224	TRINITY_DN1036_c0_g1	318	371	398	1080	958	942	12.04	14.06	13.65	38.34	36.32	35.52	2.91266499578123e-23	1.15912334275896	up
225	TRINITY_DN10378_c0_g1	6	2	5	28	56	47	1.01	0.52	1.1	4.04	8.64	7.12	2.08180400134742e-06	3.04954342606146	up
226	TRINITY_DN10379_c0_g1	425	417	499	103	100	112	29.23	31.07	33.28	6.69	6.07	7.44	5.2061447935641e-52	-2.38316	down
227	TRINITY_DN103843_c0_g1	73	84	68	214	216	219	1.16	1.34	1.01	3.24	3.48	3.49	3.71921557236477e-09	1.23177981912182	up
228	TRINITY_DN10390_c1_g2	27	51	19	7	11	7	3.18	6.46	2.15	0.8	1.34	0.85	0.000195632597499127	-2.25855	down
229	TRINITY_DN10391_c0_g1	1533	1574	1539	450	345	384	86.35	91.47	82.46	28.02	23.03	25.63	5.47835076369499e-107	-2.27681	down
230	TRINITY_DN10392_c0_g1	4343	3591	3938	2113	2036	2057	181.88	153.75	155.49	84.78	86.91	87.02	5.15109392476093e-49	-1.23077	down
231	TRINITY_DN103942_c1_g1	34	39	45	0	0	0	2.41	2.87	3.02	0	0	0	7.13420011812727e-10	-8.03375	down
232	TRINITY_DN10395_c0_g1	125	115	127	555	485	440	7.47	7.11	7.2	31.88	29.68	26.73	7.31716281008023e-28	1.71520493391752	up
233	TRINITY_DN103979_c0_g1	57	60	75	26	20	13	21.56	18.41	17.3	4.23	2.02	14.82	1.98675954117634e-07	-1.99851	down
234	TRINITY_DN10397_c0_g1	40825	31799	32832	17246	16298	16004	1468.36	1164.81	1111.96	596.08	599.34	581.77	5.77418517275131e-49	-1.38608	down
235	TRINITY_DN103983_c0_g1	4	0	8	72	75	83	0.37	0	0.71	6.46	7.17	7.88	5.52049403904589e-12	3.97390381839979	up
236	TRINITY_DN1039_c0_g1	13795	13823	14317	6484	6019	6471	443.57	448.88	435.29	196.68	193.72	203.3	2.10806496460954e-132	-1.43969	down
237	TRINITY_DN103_c0_g3	78	51	75	162	215	139	2.01	1.33	1.8	3.96	5.59	3.59	9.66378214845345e-05	1.04957592090671	up
238	TRINITY_DN10401_c0_g1	11	21	17	75	79	92	2	4.29	3	10.38	11.37	13.07	1.27611146905448e-07	2.03301946788449	up
239	TRINITY_DN10401_c0_g2	0	0	1	137	127	117	0	0	2.22	6.01	6.32	5.94	6.11796750991602e-11	8.17329100785186	up
240	TRINITY_DN10403_c0_g1	9	13	22	472	447	511	0.65	0.97	1.39	33.85	29.53	39.51	1.58182587430556e-67	4.7293437692937	up
241	TRINITY_DN104044_c1_g2	91	46	67	0	0	0	6.13	3.22	4.28	0	0	0	5.41138488930666e-12	-8.82314	down
242	TRINITY_DN104052_c0_g3	85	133	114	347	345	293	1.7	2.68	2.14	6.64	7.01	5.9	1.90156191645739e-10	1.27227187793956	up
243	TRINITY_DN104062_c0_g1	131	131	121	1	0	2	40.03	65.27	37.06	0.11	0	0.24	3.68602827943084e-16	-7.29343	down
244	TRINITY_DN10407_c1_g1	86	77	82	15	12	2	3.91	3.59	3.52	0.65	0.56	0.09	5.64882470982499e-14	-3.37768	down
245	TRINITY_DN10408_c0_g1	1145	797	1106	691	608	529	175.33	134.2	163.74	102.65	97.02	83.78	4.09743423936109e-13	-1.03189	down
246	TRINITY_DN104139_c0_g1	327	445	421	2	0	1	12.53	16.04	15.89	0.11	0	0.06	1.05315100691185e-24	-8.93213	down
247	TRINITY_DN104150_c0_g1	46	85	45	1	0	0	12.6	32.34	10.76	0.49	0	0	3.33176316246249e-09	-7.65809	down
248	TRINITY_DN1041_c0_g1	122	89	145	520	447	474	3.2	2.42	3.57	13.1	11.94	12.51	3.70551804139447e-23	1.72412363791999	up
249	TRINITY_DN10424_c0_g1	96	221	83	1	4	2	1.6	3.71	1.3	0.02	0.07	0.03	2.03225566481297e-19	-6.14077	down
250	TRINITY_DN10430_c0_g1	7318	7457	8212	4040	3654	3696	221.1	228.8	232.8	117.31	113.31	113.09	2.92055239716608e-88	-1.30833	down
251	TRINITY_DN10433_c0_g1	1846	2414	2416	238	195	218	39.4	51.45	47.78	4.37	4.74	4.33	2.1684123091487e-181	-3.65497	down
252	TRINITY_DN10435_c0_g1	23	32	21	0	0	0	3.2	4.85	2.81	0	0	0	4.65150861330265e-08	-7.40572	down
253	TRINITY_DN1044_c2_g1	13	6	21	151	105	173	2.14	2.06	1.36	3.74	3.97	5.1	9.44352061849943e-16	3.13182068527004	up
254	TRINITY_DN10454_c0_g1	43043	38202	41322	7550	7388	7433	5030.49	4761.64	4627.65	810.2	851.88	848.32	0	-2.74856	down
255	TRINITY_DN10460_c0_g1	20	22	10	160	173	171	1.72	1.99	0.82	9.83	11.4	11.18	1.69511943753044e-20	2.97912536750611	up
256	TRINITY_DN10464_c0_g1	444	473	481	221	197	230	27.11	30.05	27.67	8.28	7.05	7.72	3.30702024453001e-25	-1.40511	down
257	TRINITY_DN10464_c0_g2	0	0	0	50	61	22	0	0	0	2.86	3.71	1.33	1.38716797143114e-08	7.61870357904544	up
258	TRINITY_DN10464_c0_g3	123	100	95	0	0	0	18.98	17.01	14.15	0	0	0	3.4834044309324e-14	-9.46712	down
259	TRINITY_DN10465_c0_g2	10	9	5	42	28	34	0.49	0.46	0.23	1.99	1.41	1.7	0.00142082338680179	1.81179027190408	up
260	TRINITY_DN104704_c0_g1	15	6	11	68	75	81	9.55	4.46	4.81	14.78	16.63	20.1	7.36053041676271e-09	2.51610923494696	up
261	TRINITY_DN10471_c0_g1	664	591	584	277	267	295	42.73	39.21	35.7	17.46	17.8	19.4	3.11730091069211e-29	-1.428	down
262	TRINITY_DN104733_c0_g1	3	6	2	73	57	55	0.55	1.24	0.36	13.05	10.92	10.49	2.52259594403449e-10	3.76990937104094	up
263	TRINITY_DN10473_c0_g1	0	0	0	207	168	132	0	0	0	5.4	4.66	3.62	1.7099030071754e-14	9.54458820325272	up
264	TRINITY_DN104747_c0_g1	62	70	64	4	4	4	22.82	26.42	24.86	0.8	1.62	0.85	2.04975720287729e-15	-4.32633	down
265	TRINITY_DN104755_c0_g2	149	81	121	493	467	441	10.93	6.37	8.7	37.64	35.94	34.89	1.19830502071002e-18	1.70336662860404	up
266	TRINITY_DN10479_c0_g1	0	0	0	21	30	32	0	0	0	2.77	4.24	4.45	3.9743953905709e-07	6.94269337148905	up
267	TRINITY_DN104820_c0_g1	3593	3664	3902	1777	1738	1593	132.5	137.59	135.61	62.79	65.38	59.38	5.72660046707167e-82	-1.42231	down
268	TRINITY_DN104830_c0_g1	89	147	121	0	0	0	4.89	10.62	11.2	0	0	0	1.36873174133704e-14	-9.63476	down
269	TRINITY_DN104850_c0_g2	57	32	36	23	13	15	11.39	7.26	7.01	4.48	2.71	3.12	0.00066143335689967	-1.59454	down
270	TRINITY_DN10485_c0_g1	36	41	23	0	0	0	9.3	12.48	5.86	0	0	0	4.42406930914863e-09	-7.80342	down
271	TRINITY_DN10486_c0_g2	88	53	114	324	335	345	3.26	2	3.98	11.5	12.67	12.89	1.0193649684429e-13	1.68934538371181	up
272	TRINITY_DN10489_c0_g1	79	52	40	170	156	213	3.84	2.59	1.84	7.92	7.74	10.47	1.67781352202947e-06	1.35824874984996	up
273	TRINITY_DN1048_c4_g1	29	20	46	17	12	11	36.59	41.02	64.79	22.77	17.3	16.64	0.00396401873663588	-1.53833	down
274	TRINITY_DN104902_c0_g1	212	218	200	45	32	40	14.64	15.66	13.08	2.7	2.21	2.34	4.66757885387519e-32	-2.72747	down
275	TRINITY_DN10492_c0_g1	0	0	1	121	122	150	0	0	0.07	8.02	8.61	10.5	4.93165811908475e-11	8.22024032091334	up
276	TRINITY_DN10493_c0_g1	0	0	0	29	23	28	0	0	0	3.15	2.66	3.22	4.87688114650147e-07	6.88220181512807	up
277	TRINITY_DN104944_c0_g2	8	4	17	65	30	60	0.52	0.27	1.04	4.04	1.99	3.94	0.000163442810209713	2.12625	up
278	TRINITY_DN10494_c0_g1	34	18	37	117	84	109	3.38	1.06	2.3	5.49	4.12	5.51	7.9418040196224e-06	1.50665882578861	up
279	TRINITY_DN10495_c0_g1	629	566	631	74	82	88	25.74	23.66	24.34	2.9	3.42	3.64	1.70459054164742e-96	-3.19734	down
280	TRINITY_DN104966_c0_g1	38	34	22	13	2	12	39.39	57.16	20.47	12.42	2.03	12.59	0.00071159137666147	-2.10972	down
281	TRINITY_DN10497_c0_g2	79	58	74	192	170	198	5.42	3.67	5.96	12.13	12.37	14.31	5.78415278390977e-07	1.11364783922019	up
282	TRINITY_DN10500_c0_g1	77	66	103	41	31	51	6.16	5.78	6.37	5.75	4.94	8.43	7.08265540616579e-05	-1.2917	down
283	TRINITY_DN105028_c0_g1	1027	647	863	2647	2446	2589	92.4	64.13	74.44	250.45	245.66	261.07	2.91421639345724e-23	1.30458499878304	up
284	TRINITY_DN105073_c0_g1	0	0	0	32	19	34	0	0	0	1.85	1.17	2.08	3.68473186652197e-07	6.96747181029156	up
285	TRINITY_DN10507_c0_g1	3959	4056	4074	795	809	870	85.38	88.04	81.22	64.44	71.5	73.26	2.71077188182167e-231	-2.58357	down
286	TRINITY_DN105088_c0_g1	58	76	66	37	36	42	10.01	14.21	10.88	6.04	6.25	7.17	0.000742207943037522	-1.0947	down
287	TRINITY_DN10509_c0_g1	19	30	33	91	98	82	6.19	3.15	6.41	7.95	9.18	7.5	2.20096114143347e-05	1.43157197137614	up
288	TRINITY_DN105109_c0_g1	5	3	3	46	28	48	0.69	0.45	0.4	11.69	4.77	6.8	1.32360789652088e-06	3.17153317130933	up
289	TRINITY_DN105116_c0_g1	41	38	53	0	0	0	14.69	16.91	19.08	0	0	0	2.54929788789157e-10	-8.1936	down
290	TRINITY_DN105129_c1_g1	1	0	0	80	52	71	0.04	0	0	2.86	1.98	2.68	1.51635298313792e-08	7.26143062060567	up
291	TRINITY_DN10513_c0_g3	0	0	0	77	88	68	0	0	0	8.38	10.03	8.5	3.34592659797527e-11	8.42813984365216	up
292	TRINITY_DN105142_c0_g1	0	0	0	21	25	19	0	0	0	2.6	3.31	2.5	2.70299021897565e-06	6.5868490250787	up
293	TRINITY_DN10515_c1_g1	1144	1162	1213	436	444	401	46.57	48.15	50.74	16.65	17.72	17.1	1.44540600509653e-70	-1.75272	down
294	TRINITY_DN105160_c0_g1	0	3	0	21	24	18	0	0.3	0	1.89	2.31	1.72	0.00027138878541939	4.09026369874843	up
295	TRINITY_DN105161_c0_g1	0	0	0	41	45	50	0	0	0	4.42	5.18	5.72	4.83338906376096e-09	7.65188358819733	up
296	TRINITY_DN10516_c0_g1	32	50	35	28	17	17	1.95	3.15	2.02	1.64	1.06	1.05	0.0073011509177258	-1.22073	down
297	TRINITY_DN105173_c0_g1	340	190	310	0	0	0	69.62	44.34	61.9	0	0	0	1.23154656253983e-18	-10.863	down
298	TRINITY_DN10518_c0_g1	29	21	28	2	11	5	7.06	1.19	15.34	0.31	2.06	7.04	0.000346188725671593	-2.3973	down
299	TRINITY_DN105209_c0_g1	53	34	45	0	0	0	3.74	2.5	3.01	0	0	0	2.77458643806488e-10	-8.19542	down
300	TRINITY_DN105213_c0_g1	108	151	159	429	380	344	13.23	19.94	18.67	50.95	48.06	43.34	1.43026869866035e-10	1.16775414176846	up
301	TRINITY_DN10524_c0_g1	21	28	19	1	0	0	3.67	3.4	3.71	0.26	0	0	4.45319759483941e-06	-6.28305	down
302	TRINITY_DN10525_c0_g1	32	25	25	1	3	0	6.95	6.24	5.31	0.21	0.68	0	5.37024508329222e-07	-4.65076	down
303	TRINITY_DN105283_c0_g1	50	49	48	0	0	0	2.52	2.55	2.49	0	0	0	7.90631822630556e-11	-8.35317	down
304	TRINITY_DN105291_c0_g1	96	127	109	14	19	24	9.14	12.24	9.64	1.87	2.71	3.41	2.21186570303483e-17	-2.83658	down
305	TRINITY_DN105291_c0_g4	53	59	50	0	0	0	4.6	5.39	4.13	0	0	0	3.17288315463133e-11	-8.49486	down
306	TRINITY_DN1052_c1_g1	2713	3382	3159	1309	1165	1159	48.58	60.71	52.53	22.16	21.17	21.16	2.15028701030797e-62	-1.64638	down
307	TRINITY_DN10532_c1_g1	0	0	0	40	23	30	0	0	0	5.81	3.57	4.64	1.64542102753706e-07	7.09495025421096	up
308	TRINITY_DN105342_c0_g1	135	56	143	0	0	0	10.68	4.64	10.75	0	0	0	6.86441253870282e-14	-9.52819	down
309	TRINITY_DN105342_c1_g1	102	169	131	0	0	0	10.14	17.83	12.42	0	0	0	3.90749669391983e-15	-9.80685	down
310	TRINITY_DN10536_c0_g2	51	40	39	154	168	167	17.08	16.4	13.16	51.45	60.28	60.08	1.86622874625506e-10	1.61694365051246	up
311	TRINITY_DN105388_c1_g1	1	0	1	41	27	24	0.06	0	0.06	2.47	1.73	1.53	1.56195312256456e-05	5.2243188196442	up
312	TRINITY_DN10539_c0_g1	45	47	57	10	4	13	11.27	13.8	14.05	2.45	1.06	3.42	1.69843031167586e-08	-2.76052	down
313	TRINITY_DN1053_c2_g2	0	0	0	253	195	204	0	0	0	33.37	27.49	28.6	9.58828965793198e-16	9.90786783263063	up
314	TRINITY_DN105402_c0_g1	28	27	51	8	2	14	1.82	1.82	3.14	0.5	0.13	0.92	9.17008649770379e-05	-2.43369	down
315	TRINITY_DN105411_c0_g3	1	0	0	125	140	151	0.02	0	0	2.52	3	3.21	2.88960412459548e-11	8.30326550272795	up
316	TRINITY_DN105469_c0_g1	46	28	40	4	7	12	3.62	2.31	2.99	0.3	0.56	0.96	3.08868332066021e-06	-2.5975	down
317	TRINITY_DN10548_c0_g1	129	145	142	604	608	667	2.28	2.66	2.4	10.04	10.81	11.8	2.94762041514348e-39	1.88072905209066	up
318	TRINITY_DN1054_c0_g1	48	82	61	30	27	35	1.18	2.04	1.41	0.71	0.68	0.87	0.000220865945959497	-1.35236	down
319	TRINITY_DN1054_c0_g2	16	18	9	59	36	38	0.88	1.02	0.47	3.11	2.02	2.11	0.00727765707836731	1.32181429795144	up
320	TRINITY_DN10551_c0_g1	30	35	49	0	0	0	2.18	2.66	3.38	0	0	0	1.18000332369723e-09	-7.98132	down
321	TRINITY_DN10556_c0_g1	616	633	686	175	187	175	23.49	24.71	24.61	6.34	7.35	6.71	1.01563008407868e-62	-2.14321	down
322	TRINITY_DN105595_c0_g1	70	96	45	0	0	0	14.79	22.61	8.56	0	0	0	4.58516709299548e-12	-8.8828	down
323	TRINITY_DN105628_c0_g2	51	28	27	0	0	0	7.41	4.45	3.78	0	0	0	3.07401486721933e-09	-7.88284	down
324	TRINITY_DN10563_c1_g1	7	2	4	28	38	26	6.82	0.19	0.34	2.43	3.52	2.39	0.000209173681608416	2.53309225090764	up
325	TRINITY_DN105650_c0_g5	0	0	0	103	85	89	0	0	0	11.06	9.75	10.14	5.89838346279374e-12	8.67395103456017	up
326	TRINITY_DN10566_c0_g1	9	7	8	43	57	31	0.73	0.6	0.62	3.38	4.77	2.58	6.36011948733333e-05	2.15656322714612	up
327	TRINITY_DN10569_c0_g1	4460	4424	4675	2384	2242	2170	140.11	137.06	136.13	61.27	60.94	59.42	1.36105634939172e-85	-1.29198	down
328	TRINITY_DN105748_c1_g1	209	177	177	0	0	0	6.92	5.95	5.51	0	0	0	6.42829749869565e-17	-10.2906	down
329	TRINITY_DN10576_c0_g1	110	54	74	37	34	35	583.61	664.89	495.17	141.8	128.33	135.62	3.25908201433427e-05	-1.46147	down
330	TRINITY_DN105770_c0_g1	6	1	9	28	30	18	0.48	0.08	0.68	2.15	2.45	1.46	0.00760279803121755	1.96320395649867	up
331	TRINITY_DN105782_c0_g1	90	61	69	0	2	0	8.98	6.46	6.57	0	2.85	0	2.01788849636493e-10	-7.07487	down
332	TRINITY_DN105789_c0_g1	48	103	78	12	5	14	2.02	4.44	3.1	0.48	0.21	0.6	1.06261269262446e-11	-3.18693	down
333	TRINITY_DN105799_c0_g1	40	34	38	126	153	154	2.07	1.66	1.97	6.77	7.76	7.94	1.02825494685828e-09	1.65907145092039	up
334	TRINITY_DN10581_c0_g1	104	77	118	74	54	51	2.39	2.43	2.98	2.06	1.42	1.72	0.000278282845783695	-1.03522	down
335	TRINITY_DN10582_c0_g1	0	0	0	157	144	172	0	0	0	28.72	28.27	33.6	2.68523555518376e-14	9.4479411813649	up
336	TRINITY_DN105901_c0_g1	88	46	38	0	0	0	29.4	18.86	12.7	0	0	0	4.36379899979606e-11	-8.58284	down
337	TRINITY_DN10590_c0_g1	65	81	111	637	576	578	7.54	10.09	12.33	71.37	68.92	68.71	1.19016653249967e-46	2.50761	up
338	TRINITY_DN10591_c0_g1	315	603	497	198	161	187	3.8	8.21	5.61	3.24	2.61	3.16	6.54159551919918e-15	-1.67305	down
339	TRINITY_DN10592_c0_g1	17	7	6	52	52	46	5.68	2.87	2	17.17	18.51	16.4	7.48164924452331e-05	2.02452490760207	up
340	TRINITY_DN10595_c2_g1	0	0	0	48	55	52	0	0	0	7.45	9.14	8.6	1.44288869393736e-09	7.84064489850779	up
341	TRINITY_DN105971_c0_g1	61	26	68	30	24	20	18.15	7.87	19.13	6.61	6.71	5.4	0.00247708963599148	-1.35675	down
342	TRINITY_DN105_c0_g1	33147	37501	35166	15640	14921	15370	708.88	791.18	686.09	308.11	318.8	321.05	5.53560593148378e-99	-1.50046	down
343	TRINITY_DN105_c11_g1	1832	2015	2022	631	600	566	73.5	81.17	76.06	30.29	34.07	30.76	4.87763547160018e-109	-2.00339	down
344	TRINITY_DN105_c1_g1	121	94	82	291	247	253	8.74	7.5	5.9	21.03	19.09	19.24	5.13406335834626e-08	1.11429146134004	up
345	TRINITY_DN105_c8_g1	65	32	42	19	16	25	4.24	2.18	2.59	1.19	1.07	1.65	0.000793912349841187	-1.50668	down
346	TRINITY_DN10603_c0_g1	29	22	33	0	0	0	2.99	2.41	3.24	0	0	0	1.81829068377643e-08	-7.54126	down
347	TRINITY_DN106098_c0_g1	3	0	3	38	24	25	3.69	0	4.11	49.67	33.7	35.47	2.69903749497606e-05	3.56186380019711	up
348	TRINITY_DN106104_c0_g1	17	10	17	58	59	44	32.62	36.68	33.97	69.61	64.86	40.27	0.000336284318567326	1.57901767790294	up
349	TRINITY_DN106133_c0_g1	126	86	80	428	364	423	15.28	11.85	9.12	47.27	42.93	49.56	2.74173458445139e-19	1.75887433913733	up
350	TRINITY_DN10613_c0_g1	139	264	150	116	90	101	3.81	5.9	2.88	3.43	4.01	3.07	2.77777646738678e-05	-1.15379	down
351	TRINITY_DN10613_c0_g2	93	70	120	312	297	300	4.17	3.21	5.07	13.4	13.57	13.59	4.96409350663342e-12	1.39246230994731	up
352	TRINITY_DN106159_c0_g1	38	44	57	2	2	0	5.06	6.36	7.29	0.26	0.28	0	3.10093939917619e-10	-5.4119	down
353	TRINITY_DN106171_c0_g2	16	37	50	11	8	20	1.37	3.26	3.54	0.97	0.75	1.52	0.0039705848423584	-1.69062	down
354	TRINITY_DN106208_c0_g1	41	44	40	12	14	12	4.22	4.65	4.12	1.81	2.91	2.49	7.66170271375941e-06	-2.01322	down
355	TRINITY_DN106212_c0_g1	21	12	25	62	66	42	87.05	103.81	126.81	282.11	318.53	199.26	0.00372145862478016	1.2613524374399	up
356	TRINITY_DN10622_c0_g1	366	558	419	0	1	1	35.85	57.95	39.15	0	0.1	0.1	8.75858319483989e-20	-9.69	down
357	TRINITY_DN106289_c0_g1	97	184	128	75	71	53	24.38	50.53	31.92	15.2	14.47	12.17	5.44044570633787e-06	-1.33996	down
358	TRINITY_DN10628_c0_g1	1830	1835	1894	1102	1146	1078	65.6	66.71	63.95	37.79	41.7	38.9	1.67344671875858e-36	-1.03553	down
359	TRINITY_DN1062_c0_g3	0	0	0	83	57	62	0	0	0	14.09	10.37	11.23	1.40896250574493e-10	8.21579534177409	up
360	TRINITY_DN10631_c0_g1	776	541	569	361	336	329	204.13	168.11	147.69	93.8	93.92	91.97	2.86970254098402e-14	-1.17481	down
361	TRINITY_DN10632_c0_g1	0	0	0	33	28	34	0	0	0	4.81	4.36	5.27	1.12248332577975e-07	7.13107976042517	up
362	TRINITY_DN106332_c0_g1	35	21	29	12	9	7	4.28	2.77	3.4	1.42	1.14	0.88	0.000691163896340422	-1.89853	down
363	TRINITY_DN10633_c0_g1	3631	3630	3757	371	348	338	148.59	145	149.43	13.43	14.09	12.34	0	-3.67751	down
364	TRINITY_DN106352_c0_g1	100	149	102	0	2	3	40.85	7.7	24.62	0	13.61	17.84	9.86090887393021e-19	-6.4315	down
365	TRINITY_DN10635_c0_g1	31	19	23	1	6	1	14.96	12.01	11.38	0.48	3.14	0.53	1.65000526532568e-05	-3.4757	down
366	TRINITY_DN10637_c0_g1	34	36	48	4	8	20	5.01	5.83	6.78	0.58	1.22	3.01	0.000133130226899298	-2.16762	down
367	TRINITY_DN106388_c0_g1	379	327	417	235	216	227	10.6	9.13	11.15	6.25	5.98	6.19	2.82669832989607e-12	-1.02159	down
368	TRINITY_DN106400_c0_g1	399	316	463	1860	1723	1751	32.88	27.34	36.28	146.41	144.76	145.86	4.25326873157523e-59	1.88644702579165	up
369	TRINITY_DN10642_c1_g1	817	818	896	129	144	147	77.53	81.74	79.4	13.97	24.84	14.97	3.99209379262242e-112	-2.88465	down
370	TRINITY_DN10644_c0_g1	204	216	263	1	4	18	2.56	2.4	2.73	0.01	0.28	0.2	7.23672135241015e-08	-5.17353	down
371	TRINITY_DN10648_c0_g1	0	0	0	791	724	778	0	0	0	19.6	19.07	20.3	4.13886955334228e-22	11.7248235170003	up
372	TRINITY_DN1064_c2_g2	237	199	229	573	524	548	10.79	9.28	9.84	25	24.33	25.22	2.94940501779029e-14	1.01155667771782	up
373	TRINITY_DN10652_c0_g2	9	12	5	79	76	77	0.79	1.22	0.47	6.75	6.55	6.54	1.47048624281207e-10	2.85810251682764	up
374	TRINITY_DN10652_c0_g3	0	0	0	90	89	80	0	0	0	8.22	8.67	7.74	1.10997818753546e-11	8.57910719612931	up
375	TRINITY_DN106541_c0_g1	2	0	2	22	35	24	0.13	0	0.12	1.36	2.31	1.57	2.71056648419072e-05	4.05463050514977	up
376	TRINITY_DN106556_c0_g1	100	128	69	0	0	0	2.04	2.64	1.32	0	0	0	1.15938131350827e-13	-9.37456	down
377	TRINITY_DN10657_c0_g1	11	10	8	49	44	39	3.73	3.62	2.38	17.44	19.01	14.78	0.000128492972094311	1.88804023510437	up
378	TRINITY_DN10659_c0_g1	75	118	88	6	1	4	1.94	3.09	2.14	0.15	0.03	0.1	2.66114038642356e-19	-4.97766	down
379	TRINITY_DN1065_c1_g1	34	37	63	300	270	253	0.6	0.65	1.04	5.04	4.82	4.47	3.83717792282583e-22	2.32663915746371	up
380	TRINITY_DN106600_c0_g2	46	31	47	0	0	0	6.04	4.18	5.91	0	0	0	5.0620903800719e-10	-8.10341	down
381	TRINITY_DN106600_c0_g3	174	222	188	0	0	0	10.43	13.77	10.67	0	0	0	4.56407253355829e-17	-10.3447	down
382	TRINITY_DN10660_c0_g1	0	0	0	130	132	130	0	0	0	4.33	5.06	4.37	1.76296411571873e-13	9.17768508274374	up
383	TRINITY_DN106643_c0_g1	38	35	55	0	0	0	29.75	34.19	22.55	0	0	0	3.86735070604121e-10	-8.14761	down
384	TRINITY_DN10665_c0_g1	346	674	493	201	202	235	7.72	15.22	10.48	4.38	4.73	5.44	9.88573974258652e-13	-1.54384	down
385	TRINITY_DN106678_c0_g1	36	130	105	1	2	3	10.21	66.4	34.28	1.69	3.63	3.96	1.42668482901994e-14	-5.7923	down
386	TRINITY_DN10668_c0_g3	6	4	6	20	28	28	1.33	0.83	1.1	4.14	5.93	6.33	0.00327993055687695	1.95932922319261	up
387	TRINITY_DN106704_c0_g2	231	175	201	93	88	93	21.58	12.52	17.35	9.23	10.63	8.49	1.23470809624015e-12	-1.44233	down
388	TRINITY_DN106707_c0_g1	92	161	120	1	0	0	5.29	5.77	5.15	0.12	0	0	3.30810799030682e-12	-8.73752	down
389	TRINITY_DN10675_c1_g1	215	225	255	134	137	115	4.82	5.1	5.38	2.87	3.12	2.6	2.72978432619258e-10	-1.14234	down
390	TRINITY_DN106765_c0_g1	58	44	62	1	4	10	37.83	39.93	42.46	0.63	2.14	6.07	7.52258986353515e-11	-3.7374	down
391	TRINITY_DN106788_c0_g1	91	67	88	0	0	1	29.24	35.52	28.21	0	0	0.34	1.13230939175795e-10	-8.1314	down
392	TRINITY_DN106847_c0_g1	22	9	19	72	92	68	6.21	9.83	4.82	14.4	18.3	9.14	2.48554606797238e-06	1.92550358841089	up
393	TRINITY_DN10685_c0_g1	16	5	14	76	52	48	1.99	0.67	1.67	8.75	6.39	5.86	2.7305888452679e-05	2.03409476207519	up
394	TRINITY_DN10686_c0_g1	120	177	185	556	445	446	2.21	3.28	3.2	9.78	8.32	8.26	7.61755395589008e-13	1.28871583054561	up
395	TRINITY_DN1068_c0_g1	379	320	372	52	49	76	24.16	21.23	22.61	3.45	3.59	5.63	6.11823447137281e-47	-2.89063	down
396	TRINITY_DN10699_c2_g1	0	0	0	116	95	136	0	0	0	12.29	10.74	15.28	7.34688953851267e-13	9.00022172361856	up
397	TRINITY_DN1069_c0_g1	146	272	179	84	65	49	18.14	36.51	21.35	13.04	8.99	6.74	3.19772440497249e-11	-1.89648	down
398	TRINITY_DN107006_c0_g1	89	36	74	2	1	1	217.38	170.81	215.28	5.4	2.88	2.88	4.39721299758861e-12	-5.92847	down
399	TRINITY_DN107052_c0_g1	50	45	58	5	11	7	4.78	4.55	5.28	0.46	1.08	0.68	7.60904448417265e-10	-3.02224	down
400	TRINITY_DN10707_c0_g1	40	29	47	21	14	21	9.3	4.14	5.9	4.26	3.68	3.6	0.00276498106941065	-1.34417	down
401	TRINITY_DN107105_c0_g1	62	38	58	0	0	0	137.95	159.78	150.67	0	0	0	5.24248455069679e-11	-8.45325	down
402	TRINITY_DN107110_c0_g1	28	19	22	67	85	125	1.76	1.23	1.31	4.04	5.45	7.95	6.20942993374913e-06	1.7149901564654	up
403	TRINITY_DN10714_c0_g1	20	23	28	495	503	470	0.75	0.85	1.03	17.12	17.94	16.06	1.20556104961026e-72	4.07602712560807	up
404	TRINITY_DN10714_c0_g2	0	0	6	38	21	20	0	0	0.76	4.86	2.87	2.72	0.00035932926743381	3.43176134467395	up
405	TRINITY_DN10717_c0_g1	1320	1267	1255	477	454	456	69.09	66.45	60.68	30.17	26.85	27.44	4.06229008514377e-77	-1.76598	down
406	TRINITY_DN10719_c0_g1	76	35	47	16	24	15	24.06	9.55	15.47	10.52	9.96	14.56	6.22745875024958e-05	-1.81323	down
407	TRINITY_DN107203_c0_g1	818	654	746	342	337	349	72.91	61.46	63.33	29.38	30.85	31.77	1.99810919191587e-30	-1.40369	down
408	TRINITY_DN107213_c0_g2	31	20	21	0	0	0	2.2	1.48	1.41	0	0	0	7.72281864425158e-08	-7.32356	down
409	TRINITY_DN10723_c0_g1	0	0	0	158	138	155	0	0	0	9.46	8.8	9.81	4.27376783065534e-14	9.3782966568958	up
410	TRINITY_DN107251_c1_g1	0	0	0	120	67	65	0	0	0	10.2	6.08	5.85	2.62258203692791e-11	8.53082092437682	up
411	TRINITY_DN10726_c0_g5	42	25	56	0	0	0	10.16	7.06	13.32	0	0	0	8.22114503892367e-10	-8.08713	down
412	TRINITY_DN10728_c0_g1	15	27	22	296	259	259	1.7	2.26	1.54	19.29	17.97	19.42	5.20746792088025e-37	3.37150690488398	up
413	TRINITY_DN10731_c0_g1	56	48	45	265	219	248	3.04	2.69	2.31	13.82	12.16	13.65	1.05353782617191e-19	1.99875218407611	up
414	TRINITY_DN107341_c0_g1	75	71	101	0	0	0	3.23	3.13	4.1	0	0	0	5.18612797178282e-13	-9.0972	down
415	TRINITY_DN107389_c0_g1	34	28	35	0	2	0	4.5	19.56	3.42	0	0.22	0	5.08604559842675e-07	-5.89001	down
416	TRINITY_DN1073_c0_g1	0	0	0	338	329	338	0	0	0	28.63	29.9	33.94	7.09714217786329e-18	10.5355057668379	up
417	TRINITY_DN1073_c11_g1	6	4	7	29	28	26	0.56	0.39	0.62	2.6	2.67	2.46	0.00162067762075905	1.99509430138337	up
418	TRINITY_DN1073_c4_g1	151	214	295	70	53	40	7.34	10.68	13.53	3.26	2.63	1.97	1.52505954348147e-16	-2.31175	down
419	TRINITY_DN10740_c0_g1	35	31	20	0	0	0	2.47	2.28	1.34	0	0	0	1.70171659659838e-08	-7.58447	down
420	TRINITY_DN107412_c0_g1	0	0	0	43	30	20	0	0	0	4.26	3.17	2.1	1.99925006737372e-07	7.0948731004637	up
421	TRINITY_DN10742_c0_g1	0	5	0	51	43	44	0	0.36	0	3.34	2.98	2.94	7.52469527802202e-08	4.4820275670931	up
422	TRINITY_DN10742_c1_g1	23	55	47	135	119	136	0.55	1.33	1.05	7.33	3.33	4.17	2.34943576066779e-05	1.34458389945441	up
423	TRINITY_DN10743_c0_g2	798	636	723	0	0	0	74.88	63.12	64.65	0	0	0	6.44008004468436e-24	-12.227	down
424	TRINITY_DN10743_c0_g3	0	0	0	160	179	183	0	0	0	16.04	19.15	19.45	9.65458235635227e-15	9.59235445793031	up
425	TRINITY_DN10745_c0_g1	208	182	225	89	83	58	21.34	24.21	28.61	8.54	10.02	5.49	4.6686076709051e-15	-1.71369	down
426	TRINITY_DN10751_c0_g1	68	143	100	8	8	13	1.53	3.26	2.12	0.17	0.18	6.84	1.34754184059581e-17	-3.7213	down
427	TRINITY_DN10754_c1_g1	30	34	30	6	3	11	35.34	38.33	17.42	9.85	4.92	24.39	2.06347335870391e-05	-2.53067	down
428	TRINITY_DN10754_c1_g2	32	27	28	4	8	6	6.12	5.17	4.68	0.89	1.91	1.43	1.70885654253344e-05	-2.56415	down
429	TRINITY_DN10754_c3_g1	12	5	14	117	77	53	1.02	0.45	1.13	9.56	6.71	4.58	1.46790120559074e-08	2.69672975365886	up
430	TRINITY_DN107589_c0_g1	0	3	0	36	40	33	0	0.07	0	0.82	0.97	0.79	1.50067440058822e-06	4.88409205234507	up
431	TRINITY_DN10759_c0_g1	0	0	0	19	23	24	0	0	0	5.13	7.12	7.64	2.36675438569331e-06	6.60991115125692	up
432	TRINITY_DN10761_c1_g1	3	0	7	40	23	41	4.53	0	26.8	23.84	19.51	27.78	4.35236102610526e-05	3.0900783334568	up
433	TRINITY_DN10762_c1_g1	1	0	0	22	21	23	0.16	0	0	3.45	3.52	14.44	5.36331513291752e-05	5.64507132027062	up
434	TRINITY_DN107657_c0_g1	9	5	3	22	33	35	0.6	15.51	0.19	1.42	2.26	2.38	0.00132409646672592	2.11128351267006	up
435	TRINITY_DN10765_c0_g1	195	291	264	140	128	112	8.12	11.98	10.84	3.84	3.45	2.76	4.9885839106556e-10	-1.27823	down
436	TRINITY_DN10766_c0_g1	1133	1125	1272	3316	3079	3004	38.34	38.02	41.25	108.81	106.35	105.43	1.73155164607287e-47	1.11798205302986	up
437	TRINITY_DN10768_c0_g2	134	122	189	419	361	424	14.79	14.4	19.95	44.75	41.19	47.95	1.90514156209301e-10	1.14392490699132	up
438	TRINITY_DN107693_c0_g1	134	146	151	11	11	21	7.82	10.52	8.82	0.61	0.65	1.23	5.01654494434626e-28	-3.61935	down
439	TRINITY_DN1076_c0_g1	869	822	934	2147	2220	2109	32.26	30.33	32.72	71.33	77.03	73.16	3.29756313409482e-32	1.00937462772171	up
440	TRINITY_DN107712_c0_g1	85	104	130	42	23	36	3.55	4.45	5.13	1.68	0.98	1.52	5.2159366484639e-10	-1.95602	down
441	TRINITY_DN10771_c1_g1	299	300	318	784	699	832	9.65	10.24	9.65	24.36	24.32	27.48	6.50403310581049e-18	1.04059247089048	up
442	TRINITY_DN107734_c1_g1	37	31	42	0	0	0	2.57	2.24	2.77	0	0	0	1.40224392694205e-09	-7.93126	down
443	TRINITY_DN10774_c1_g1	0	0	0	36	35	45	0	0	0	5.7	5.94	7.6	2.05376240314337e-08	7.42129416221832	up
444	TRINITY_DN107794_c0_g1	76	43	74	0	0	0	10.77	6.65	10.06	0	0	0	8.38475426901261e-12	-8.74072	down
445	TRINITY_DN10779_c0_g2	29	37	27	107	126	95	3.18	4.34	2.83	11.33	14.25	10.67	1.07116910329751e-06	1.52249309334247	up
446	TRINITY_DN10780_c1_g1	9	19	4	81	77	98	0.29	0.62	0.12	2.48	2.5	3.16	6.82164520987689e-09	2.69626875351922	up
447	TRINITY_DN10785_c0_g1	26	18	20	6	0	0	27.38	29.42	23.1	6.63	0	0	8.36222827616934e-05	-3.72923	down
448	TRINITY_DN107878_c0_g1	0	0	0	23	21	42	0	0	0	1.21	1.17	2.33	3.92508590673976e-07	6.99058224940348	up
449	TRINITY_DN107919_c0_g1	161	155	143	92	85	83	12.99	13.46	10.13	8.04	7.17	7.85	1.53388094930372e-07	-1.11714	down
450	TRINITY_DN10798_c0_g1	54	43	35	0	0	0	21.91	21.28	14.13	0	0	0	2.80431025843037e-10	-8.20035	down
451	TRINITY_DN10802_c0_g2	40	43	44	11	14	9	5.53	6.48	5.85	1.53	2.09	1.33	2.08069082929244e-06	-2.19499	down
452	TRINITY_DN10803_c0_g1	192	170	151	0	0	0	15.92	14.8	11.9	0	0	0	1.92452793142618e-16	-10.1577	down
453	TRINITY_DN10804_c0_g1	132	76	112	0	0	2	11.77	7.34	8.87	0	0	0.14	4.54004615669314e-12	-7.61418	down
454	TRINITY_DN10804_c2_g1	123	131	149	0	0	0	16.8	19.48	19.57	0	0	0	2.51198554073064e-15	-9.80609	down
455	TRINITY_DN108052_c0_g1	2	0	8	99	97	70	0.23	0	1.24	13.01	13.35	10.65	2.16129029007721e-13	4.44514292209229	up
456	TRINITY_DN108057_c0_g1	19	37	29	0	1	3	11.96	8.84	5.33	0	0.31	0.92	5.54284778905282e-07	-4.70346	down
457	TRINITY_DN108094_c0_g1	4	17	2	105	118	121	0.11	0.48	0.05	2.79	3.33	3.38	1.96726878445245e-13	3.59958086295728	up
458	TRINITY_DN10809_c0_g2	0	0	0	34	30	38	0	0	0	10.97	10.43	13.23	6.1604154224706e-08	7.23436783354517	up
459	TRINITY_DN10811_c0_g2	29	27	33	0	0	0	7.95	8.81	8.95	0	0	0	9.67664230911837e-09	-7.62663	down
460	TRINITY_DN10812_c0_g2	125	118	138	61	81	78	3.69	3.52	3.85	1.71	2.43	2.35	7.80777090364861e-06	-1.083	down
461	TRINITY_DN10813_c0_g1	34	22	34	97	76	92	2.03	1.43	2.04	5.81	4.78	5.61	0.00012385235760849	1.26325507465693	up
462	TRINITY_DN108140_c0_g1	77	30	33	0	0	0	9.7	4.09	3.99	0	0	0	4.13524999748613e-10	-8.28384	down
463	TRINITY_DN10814_c0_g2	90	78	65	1056	879	906	2.75	2.43	1.89	30.99	27.43	27.97	1.2363098172219e-100	3.30927244104229	up
464	TRINITY_DN10817_c1_g1	38	154	78	10	1	8	1.03	4.21	1.98	0.26	0.03	0.22	6.67574109678735e-12	-4.14253	down
465	TRINITY_DN10820_c0_g1	36	66	63	6	8	3	5.13	10.27	8.63	0.83	1.18	0.46	6.09123843329569e-11	-3.5732	down
466	TRINITY_DN10823_c0_g1	11	15	15	47	44	41	2.59	3.78	3.21	9.84	9.8	9.39	0.00237979439106266	1.39113837835563	up
467	TRINITY_DN108244_c0_g1	25	42	31	0	0	0	1.65	2.89	1.94	0	0	0	4.97496741600282e-09	-7.771	down
468	TRINITY_DN108266_c0_g1	36	50	37	0	0	0	8.57	13.85	8.65	0	0	0	5.21839118388978e-10	-8.09891	down
469	TRINITY_DN10826_c1_g1	6	4	4	42	24	37	3.99	3.03	3.06	30.44	16.2	27.36	5.63433951727045e-05	2.57791946922424	up
470	TRINITY_DN1082_c0_g2	100	119	193	79	61	96	9.16	10.47	16.15	4.69	4.14	6.3	0.000191839449508315	-1.09366	down
471	TRINITY_DN10830_c1_g1	5	12	4	36	29	27	0.13	0.3	0.09	0.86	0.74	0.68	0.00366200763523065	1.82539446665512	up
472	TRINITY_DN108312_c0_g1	52	33	57	9	7	34	6.29	4.08	6.18	1.02	0.9	4.09	0.00166372883545844	-1.79231	down
473	TRINITY_DN10831_c0_g1	32	84	49	3	1	0	1.27	3.4	1.83	0.11	0.04	0	1.5503427063679e-10	-5.6728	down
474	TRINITY_DN108372_c0_g1	1	1	0	26	19	23	2.67	2.95	0	55.66	52.97	50.09	0.00012269836692605	4.78600505648271	up
475	TRINITY_DN10839_c0_g2	71	53	36	2	6	3	3.02	2.3	1.44	0.08	0.26	0.13	2.09455451949726e-11	-4.15849	down
476	TRINITY_DN108400_c0_g1	20	41	25	0	0	0	0.97	2.05	1.15	0	0	0	2.05318339075381e-08	-7.5849	down
477	TRINITY_DN108402_c0_g1	352	406	372	92	102	78	115.46	150.33	112.14	24.26	29.98	21.89	1.22710083753706e-40	-2.35045	down
478	TRINITY_DN10841_c0_g1	210	246	291	76	67	89	8.98	10.45	12.2	3.3	3.37	4.59	2.09651182666615e-21	-1.98036	down
479	TRINITY_DN108421_c0_g1	131	169	166	0	0	0	4.58	6.01	5.46	0	0	0	5.66382940708957e-16	-10.0171	down
480	TRINITY_DN108428_c0_g4	0	0	0	25	42	23	0	0	0	9.4	17.05	9.36	2.43556556687387e-07	7.06061438814662	up
481	TRINITY_DN108430_c0_g2	36	21	49	0	0	0	3.78	2.35	4.91	0	0	0	3.4171037926745e-09	-7.87212	down
482	TRINITY_DN10844_c0_g1	35	42	12	92	135	92	2.86	3.49	0.93	6.81	10.53	7.29	0.000190028169761478	1.54096802973089	up
483	TRINITY_DN108502_c0_g2	30	56	52	0	0	0	1.29	2.47	2.12	0	0	0	2.33159439504318e-10	-8.26167	down
484	TRINITY_DN10853_c0_g2	207	187	192	126	111	112	18.76	18.3	16.65	11.23	10.58	10.69	2.41033596160803e-08	-1.04424	down
485	TRINITY_DN10854_c0_g2	33	47	32	9	16	24	6.72	13.08	6.68	1.79	3.52	4.68	0.00323524137303159	-1.48607	down
486	TRINITY_DN108556_c0_g1	69	79	43	7	4	4	7.29	8.85	4.32	0.71	0.44	0.44	2.78215662847584e-13	-3.97599	down
487	TRINITY_DN108559_c0_g1	8	10	0	38	56	46	1.11	1.51	0	5.09	8.01	6.55	3.94523741720578e-05	2.65714018662504	up
488	TRINITY_DN10858_c0_g1	154	146	144	1	0	0	3.33	5.03	2.93	0.02	0	0	4.03820540012881e-13	-8.98611	down
489	TRINITY_DN10861_c0_g3	0	0	0	29	30	35	0	0	0	4.14	4.58	5.31	1.23326774686792e-07	7.11838010500704	up
490	TRINITY_DN108644_c0_g1	25	23	19	0	0	0	3.64	3.67	2.67	0	0	0	1.28909490130696e-07	-7.22165	down
491	TRINITY_DN10864_c0_g1	10	18	21	117	93	119	0.9	1.71	1.95	10.55	7.92	10.64	9.53731838253238e-12	2.45187801083618	up
492	TRINITY_DN10866_c0_g2	244	175	197	1131	1098	1098	16.25	12.11	12.44	72.37	74.85	74.24	4.22817766659569e-61	2.13827821588624	up
493	TRINITY_DN10868_c0_g1	1	0	1	29	29	21	0.36	0	0.9	57.41	53.03	44.48	4.31580256501786e-05	5.01043	up
494	TRINITY_DN10869_c0_g1	398	460	504	290	242	294	16.15	18.78	19.57	10.59	9.88	12.3	2.03747553745478e-12	-1.01692	down
495	TRINITY_DN10872_c0_g1	23	32	23	2	1	2	3.61	6.61	7.57	0.56	0.05	0.1	7.40446655948506e-07	-4.26431	down
496	TRINITY_DN10872_c1_g1	124	150	154	2	2	0	11.84	14.27	14.89	0.72	0.23	0	2.10910331774544e-19	-7.03697	down
497	TRINITY_DN10877_c0_g1	5	0	5	22	20	21	2.61	0	3.35	13.88	8.96	7.73	0.00454260653194326	2.36783916989442	up
498	TRINITY_DN10879_c0_g2	0	0	0	98	65	48	0	0	0	24.49	17.47	12.88	1.40511907072375e-10	8.27627508204131	up
499	TRINITY_DN1087_c0_g2	3791	4470	4524	1772	1838	1742	95.13	111.16	103.77	45.15	49.91	46.86	4.27204561062314e-68	-1.55062	down
500	TRINITY_DN10880_c0_g1	50	33	41	200	185	170	3.28	2.25	2.55	12.61	12.42	11.32	9.02282153672966e-14	1.86677995256618	up
501	TRINITY_DN10883_c0_g1	238	317	245	1505	1352	1430	7.62	10.99	7.85	78.93	78.2	81.81	9.26608441787019e-63	2.1232071071802	up
502	TRINITY_DN10885_c0_g1	1034	773	770	14	9	7	113.91	91.06	81.11	1.49	1.02	0.79	1.566730612776e-107	-6.7224	down
503	TRINITY_DN10891_c0_g1	32	21	25	147	121	139	1.28	0.88	0.96	5.67	5.01	5.74	2.16206676824666e-12	2.08696113884416	up
504	TRINITY_DN10891_c1_g1	22	38	28	0	0	0	1.49	2.67	1.79	0	0	0	1.35719833951421e-08	-7.61572	down
505	TRINITY_DN10891_c1_g2	215	187	228	0	2	0	12.68	11.4	12.72	0	0.12	0	9.83047751592209e-16	-8.59234	down
506	TRINITY_DN10896_c0_g1	0	0	0	40	32	19	0	0	0	6.77	5.78	3.42	2.35291889891278e-07	7.06538557726227	up
507	TRINITY_DN10897_c0_g1	2858	2754	3254	605	551	511	154.46	150.62	161.57	26.87	26.36	23.85	4.26692992570146e-198	-2.70554	down
508	TRINITY_DN1089_c1_g3	269	458	412	195	201	156	6.14	10.56	8.83	4.26	4.66	3.58	1.19526855751697e-10	-1.34113	down
509	TRINITY_DN108_c1_g1	51	29	49	159	223	185	8.82	14.87	21.63	71.8	85.19	88.57	3.00846826611839e-11	1.84856	up
510	TRINITY_DN108_c2_g1	9	15	21	49	66	38	0.85	1.48	1.89	4.26	6.05	3.49	0.00207938919323823	1.47745659552825	up
511	TRINITY_DN10900_c1_g1	46	55	48	4	12	21	3.92	5.04	3.95	0.4	1.28	2.23	7.08515734266264e-06	-2.29836	down
512	TRINITY_DN10904_c2_g1	28	53	40	28	16	15	8.69	7.72	4.53	12.74	7.58	7.12	0.00455828135492525	-1.34095	down
513	TRINITY_DN109069_c0_g1	0	0	3	36	26	25	0	0	0.31	3.73	2.87	2.65	1.63794974253031e-05	4.56628147244393	up
514	TRINITY_DN10910_c0_g1	52	61	49	0	0	0	7.37	9.44	6.68	0	0	0	3.2755845907307e-11	-8.49543	down
515	TRINITY_DN10912_c0_g1	201	326	294	109	89	77	107.34	277.33	184.26	50.42	45.52	49.81	1.49166826245349e-16	-1.87674	down
516	TRINITY_DN109172_c0_g1	34	30	19	16	8	7	16.51	22.98	7.31	7.39	4.11	3.4	0.00302699926476308	-1.72909	down
517	TRINITY_DN109195_c0_g2	31	64	44	16	12	7	2.44	5.28	3.29	1.21	0.97	0.56	5.07624924313544e-06	-2.29307	down
518	TRINITY_DN1091_c0_g2	302	429	483	140	120	120	14.91	9.67	9.59	4.56	4.1	4.1	8.37456010744283e-25	-1.9705	down
519	TRINITY_DN1091_c2_g1	85	63	47	1279	1171	1264	2.73	2.16	1.49	31.62	30.48	31.78	2.74817800310148e-130	3.95377959930508	up
520	TRINITY_DN109202_c0_g1	0	3	0	109	81	73	0	0.4	0	13.05	10.36	9.28	3.98953804167119e-11	6.15179428458682	up
521	TRINITY_DN109206_c0_g1	48	41	38	0	0	0	4.16	3.74	3.27	0	0	0	3.49725753715636e-10	-8.14309	down
522	TRINITY_DN10920_c3_g2	1	3	5	219	172	188	0.12	0.38	0.57	25.21	21.15	22.97	8.95360502952038e-26	5.71080477276976	up
523	TRINITY_DN10922_c0_g1	1287	1419	1526	4096	3840	3859	42.13	46.67	48.88	123.79	122.78	121.78	6.60261624895202e-51	1.18380481330091	up
524	TRINITY_DN10922_c0_g2	1291	1425	1399	206	162	174	40.83	45.78	41.71	6.31	5.2	5.48	7.59040786723541e-169	-3.22208	down
525	TRINITY_DN109234_c0_g2	22	44	25	0	0	0	4.95	14.28	5.18	0	0	0	1.2620150406556e-08	-7.66731	down
526	TRINITY_DN10926_c0_g1	128	164	116	77	80	89	6.94	9.9	5.71	3.95	4.37	5.28	3.0586127363889e-05	-1.02804	down
527	TRINITY_DN10927_c0_g1	128	125	135	54	46	30	4.38	4.35	4.35	1.77	1.6	1.04	5.62198203000006e-12	-1.87475	down
528	TRINITY_DN10927_c2_g1	8	0	7	44	34	54	0.32	0	0.26	1.67	1.37	2.16	1.30332033962269e-05	2.84846389516005	up
529	TRINITY_DN109303_c0_g1	82	41	59	8	7	2	37.6	24.42	36.36	6.11	11.45	4.43	1.01519739399363e-11	-3.71604	down
530	TRINITY_DN10930_c0_g1	118	73	113	760	662	716	3.94	2.51	3.51	24.37	22.46	24.09	2.62842878230963e-53	2.52008710478177	up
531	TRINITY_DN109345_c2_g1	257	248	290	0	0	0	13.77	13.69	14.68	0	0	0	1.17845621341959e-18	-10.7861	down
532	TRINITY_DN109377_c0_g3	40	22	42	15	8	11	48.04	42.4	56.03	19.06	10.95	15.21	0.000281828784756094	-1.90789	down
533	TRINITY_DN109382_c0_g1	19	31	25	0	0	0	8.89	50.43	22.33	0	0	0	5.36021216539776e-08	-7.38399	down
534	TRINITY_DN109398_c0_g1	35	52	59	1	0	0	1.86	2.85	2.96	0.05	0	0	1.2149631838674e-08	-7.37877	down
535	TRINITY_DN10942_c0_g1	98	97	78	251	255	235	6.48	6.63	4.93	16.35	17.45	16.09	8.5866312763513e-09	1.14355550665851	up
536	TRINITY_DN109442_c0_g1	0	0	0	25	35	30	0	0	0	3.66	5.48	4.68	1.89346602393476e-07	7.05880544956106	up
537	TRINITY_DN10946_c2_g1	566	599	710	1702	1480	1606	18.76	19.74	22.29	55.1	51.45	55.86	2.26160723287554e-25	1.05779946867308	up
538	TRINITY_DN10947_c0_g1	246	117	240	63	44	45	85.24	51.09	85.94	20.92	15.83	17.19	1.47653188038447e-14	-2.28109	down
539	TRINITY_DN10947_c0_g2	285	255	279	141	166	149	85.19	77.85	77.99	43.23	52.57	50.54	1.80524831486972e-11	-1.13778	down
540	TRINITY_DN10948_c0_g1	124	115	167	25	9	21	6.71	7.37	9.35	2.47	0.73	2.55	9.50242093371966e-21	-3.18034	down
541	TRINITY_DN10948_c1_g2	29	47	32	10	9	6	2.01	3.39	2.1	0.67	0.64	0.42	7.29842286759037e-06	-2.41209	down
542	TRINITY_DN109495_c0_g1	18	7	6	57	56	39	35.53	25.25	13.72	120.26	126.44	88.35	0.000145976310925431	1.9951347647869	up
543	TRINITY_DN10949_c0_g1	14	18	19	59	44	45	0.97	1.3	1.25	3.91	3.11	3.15	0.00391430408812447	1.23893942431443	up
544	TRINITY_DN10951_c0_g1	202	280	297	692	632	717	4.12	5.76	5.69	13.49	13.1	14.71	5.59952979801228e-13	1.09493364610166	up
545	TRINITY_DN10952_c0_g1	93	155	114	50	62	46	4.27	6.44	5.34	1.67	2.39	1.74	3.4742206442333e-07	-1.4927	down
546	TRINITY_DN10955_c0_g1	111	165	116	49	28	29	5.61	7.26	5.06	2.53	1.34	1.49	1.75688480433632e-12	-2.19202	down
547	TRINITY_DN10956_c0_g1	13	14	13	55	54	41	3.07	3.68	3.11	13.14	13.9	11.14	0.000306147140835425	1.61036452674428	up
548	TRINITY_DN10958_c0_g1	36	25	41	87	84	88	2.1	4.06	2.65	4.2	5.45	5.97	0.00104290832906215	1.05271081655314	up
549	TRINITY_DN10959_c0_g2	30	34	32	118	103	111	0.81	0.91	0.8	2.99	2.77	2.96	2.64985381923785e-07	1.49321878680876	up
550	TRINITY_DN10961_c0_g1	0	0	0	242	232	229	0	0	0	13.49	20.65	13.88	3.75611998452613e-16	10.0195475427866	up
551	TRINITY_DN10961_c0_g3	0	0	0	115	100	125	0	0	0	14.2	13.2	16.4	7.97995367373375e-13	8.97107393273808	up
552	TRINITY_DN10961_c0_g4	0	0	0	57	55	69	0	0	0	6.03	6.21	7.74	3.5914892362279e-10	8.06296879304557	up
553	TRINITY_DN10963_c0_g1	29	37	56	7	11	4	3.33	4.57	7.83	0.65	2.11	0.48	7.68523100678247e-07	-2.75825	down
554	TRINITY_DN10964_c0_g1	83	134	80	1	0	0	2.39	3.92	2.17	0.03	0	0	2.85416464896963e-11	-8.41161	down
555	TRINITY_DN109687_c0_g1	0	0	0	32	22	30	0	0	0	7.21	5.32	7.24	3.46632077316242e-07	6.95104917410886	up
556	TRINITY_DN10970_c0_g1	40	69	53	232	256	269	3.65	6.64	4.6	20.36	23.97	25	5.49390551330786e-16	1.92908122866284	up
557	TRINITY_DN109712_c0_g1	10	3	5	72	42	26	0.57	0.18	0.27	37.03	27.35	28.54	2.3045878869281e-05	2.65496179649366	up
558	TRINITY_DN109712_c0_g2	108	107	108	0	0	0	22.12	24.97	21.57	0	0	0	2.56902381364806e-14	-9.48851	down
559	TRINITY_DN10972_c0_g1	525	420	543	1779	1798	1797	20.55	17.18	19.66	67.13	72.71	72.09	1.36594780077914e-50	1.56006484364655	up
560	TRINITY_DN109731_c0_g1	0	0	4	40	19	18	0	0	4.35	27.94	15	14.32	0.000134307796906789	3.97281825142488	up
561	TRINITY_DN1097_c0_g1	5862	7340	6662	1417	1400	1405	194.1	242.72	205.44	42.83	47.6	46.92	1.19703545168906e-158	-2.53048	down
562	TRINITY_DN10982_c0_g1	0	0	0	46	40	63	0	0	0	5.77	5.16	8.26	2.54104459647134e-09	7.78183429055436	up
563	TRINITY_DN10986_c0_g1	2	2	10	37	26	38	0.25	0.26	1.43	7.18	4.1	8.52	0.000230124556011201	2.56436706537465	up
564	TRINITY_DN10990_c0_g1	31	22	23	0	0	0	3.03	2.28	2.15	0	0	0	4.41887995576021e-08	-7.40137	down
565	TRINITY_DN109916_c0_g1	1	6	8	59	42	39	0.18	2	3.69	22.6	16.88	15.97	1.65399450491085e-06	2.92557932205867	up
566	TRINITY_DN109937_c0_g1	880	1128	1038	0	0	0	47.73	63.05	53.22	0	0	0	7.64631592071604e-26	-12.7266	down
567	TRINITY_DN109949_c0_g1	119	260	111	114	82	86	6.32	14.23	5.57	5.37	4.2	4.35	0.000831563537324985	-1.10702	down
568	TRINITY_DN10994_c1_g1	300	290	352	910	919	887	20.16	18.13	20.07	48.71	52.37	50.12	5.08124526969698e-27	1.23456866275162	up
569	TRINITY_DN109972_c0_g1	254	206	265	139	163	129	28.34	24.21	28.51	15.52	19.41	15.3	2.80033143088336e-08	-1.04177	down
570	TRINITY_DN109999_c0_g1	138	206	181	117	96	83	7.3	11.22	9.04	5.93	5.19	4.44	1.44741373201206e-06	-1.12588	down
571	TRINITY_DN1099_c0_g1	0	0	0	95	79	100	0	0	0	25.34	33	12.6	6.77608442192701e-12	8.65914174240355	up
572	TRINITY_DN110005_c1_g1	28	20	32	7	4	2	1.29	0.94	1.39	0.31	0.19	0.09	1.61338565423928e-05	-2.91787	down
573	TRINITY_DN1100_c0_g2	52	48	46	28	14	12	6.47	6.44	5.49	3.37	1.8	1.53	7.00381417043869e-05	-1.73901	down
574	TRINITY_DN11010_c0_g1	18	16	10	111	101	96	1.15	1.06	0.6	6.92	6.7	6.3	6.14377549432255e-12	2.50829734583181	up
575	TRINITY_DN11011_c0_g1	0	0	0	30	49	34	0	0	0	3.54	6.18	4.26	3.08562218613192e-08	7.3888263846057	up
576	TRINITY_DN11012_c0_g1	1	0	0	85	81	45	0.04	0	0	3.23	3.27	1.8	1.41695883044677e-08	7.31955625303088	up
577	TRINITY_DN110148_c0_g1	15	14	12	109	131	78	1.4	2.62	1.12	12.22	16.51	9.94	6.15773595888834e-12	2.66067419904973	up
578	TRINITY_DN11021_c0_g1	469	421	500	291	263	262	21.55	22.07	24.46	13.66	12.49	12.08	4.04179943409118e-16	-1.06314	down
579	TRINITY_DN11023_c0_g1	42	18	54	14	13	14	4.88	2.67	5.27	0.45	0.44	0.47	0.000845127892190417	-1.76112	down
580	TRINITY_DN110309_c0_g2	75	111	103	20	50	28	16.93	29.42	23.03	4.4	12.25	6.84	5.19395266633668e-07	-1.84721	down
581	TRINITY_DN11031_c0_g1	23	26	17	69	65	102	1.36	1.49	0.89	3.68	3.93	5.75	5.70809773153786e-05	1.54074523299639	up
582	TRINITY_DN110325_c0_g1	0	0	0	98	106	60	0	0	0	7.06	8.14	4.57	1.44987372054133e-11	8.60674846051597	up
583	TRINITY_DN110344_c0_g1	61	28	48	0	0	0	8.41	4.49	6.85	0	0	0	2.92581660856466e-10	-8.24727	down
584	TRINITY_DN11036_c0_g1	52	34	63	4	1	1	1.6	1.06	1.83	0.12	0.03	0.03	4.29429276130473e-11	-4.92818	down
585	TRINITY_DN110380_c0_g1	41	21	29	0	0	1	6.07	3.4	4.14	0	0	0.15	5.89364289804366e-07	-6.69732	down
586	TRINITY_DN11038_c0_g1	95	60	103	259	208	243	3.83	2.44	3.91	9.12	7.99	9.4	1.98550520389008e-07	1.16717957263612	up
587	TRINITY_DN11039_c0_g1	253	207	233	133	116	107	11.28	9.46	9.8	5.68	5.28	4.82	1.23830295365565e-11	-1.25713	down
588	TRINITY_DN1103_c0_g1	5	4	12	44	37	31	0.34	0.29	0.78	2.92	2.61	2.17	0.000312463627759327	2.12509268111963	up
589	TRINITY_DN1103_c0_g2	22	1	19	125	115	118	2.05	0.1	1.69	11.23	11.02	11.22	0.0030575745721768	2.80844798898617	up
590	TRINITY_DN11040_c0_g2	0	0	0	34	26	26	0	0	0	3.19	2.6	2.58	2.73262207899115e-07	6.98514683022855	up
591	TRINITY_DN11041_c0_g1	36	63	27	0	0	0	2.64	4.83	1.88	0	0	0	7.77552188406566e-10	-8.14	down
592	TRINITY_DN1104_c1_g1	21	50	24	0	2	0	1.79	4.48	1.94	0	0.17	0	1.23548585856707e-06	-5.86946	down
593	TRINITY_DN110508_c0_g1	33	59	57	0	0	0	4.16	8.04	6.89	0	0	0	1.07592248134694e-10	-8.37182	down
594	TRINITY_DN11051_c0_g1	992	827	994	177	139	162	45.86	39.2	43.36	7.84	6.55	7.57	7.21839251985847e-106	-2.85249	down
595	TRINITY_DN11061_c0_g1	0	0	0	20	18	25	0	0	0	2.18	2.42	3.14	3.54681680519924e-06	6.53986558864691	up
596	TRINITY_DN110644_c1_g1	47	22	43	0	0	0	6.02	3.05	5.28	0	0	0	1.9434759566433e-09	-7.95494	down
597	TRINITY_DN11064_c0_g2	102	112	86	0	0	0	3.97	4.44	3.15	0	0	0	6.47639638460217e-14	-9.38503	down
598	TRINITY_DN110700_c0_g1	45	56	49	0	0	0	3.08	3.99	3.18	0	0	0	6.90285735514168e-11	-8.38329	down
599	TRINITY_DN110708_c0_g1	120	53	126	0	0	0	14.51	6.9	14.6	0	0	0	1.81554998272828e-13	-9.36914	down
600	TRINITY_DN110716_c0_g1	48	78	68	0	0	0	1.76	2.91	2.35	0	0	0	6.90879163548885e-12	-8.7541	down
601	TRINITY_DN110720_c0_g1	22	60	19	0	0	0	1.17	3.27	0.95	0	0	0	1.15650429382959e-08	-7.82473	down
602	TRINITY_DN110736_c0_g1	36	28	42	0	0	0	2.66	2.16	2.94	0	0	0	2.12829535389822e-09	-7.87676	down
603	TRINITY_DN110751_c0_g1	0	0	0	48	48	41	0	0	0	8.58	9.19	7.82	4.46209132399611e-09	7.66033015400368	up
604	TRINITY_DN110760_c0_g1	0	0	0	23	26	23	0	0	0	2.31	2.79	2.45	1.13698747142099e-06	6.73407160945951	up
605	TRINITY_DN11076_c0_g1	100	126	142	70	78	68	2.75	3.67	3.78	1.78	2.04	1.82	2.02870876999504e-05	-1.0612	down
606	TRINITY_DN110793_c0_g1	32	27	21	0	0	0	1.97	1.72	1.23	0	0	0	2.87910100869918e-08	-7.47826	down
607	TRINITY_DN11080_c0_g1	42	40	34	16	16	14	2.72	2.35	1.87	0.87	1.01	0.79	0.000257916763402728	-1.6319	down
608	TRINITY_DN11080_c0_g3	31	26	31	1	2	1	1.37	1.17	1.29	0.04	0.09	0.04	1.41757167543084e-07	-4.75193	down
609	TRINITY_DN110816_c0_g1	45	35	25	1	0	1	2.84	2.29	1.49	0.06	0	0.06	2.96107360362291e-07	-6.01593	down
610	TRINITY_DN110829_c0_g1	66	99	50	0	0	0	3.23	4.97	2.31	0	0	0	3.46501777614976e-12	-8.90914	down
611	TRINITY_DN11082_c1_g1	55	60	79	2	9	5	16.89	21.32	26.7	0.69	2.17	1.4	1.46685377865451e-13	-3.88596	down
612	TRINITY_DN11085_c1_g2	70	43	79	2	2	0	11.44	5.61	9.74	0.23	0.24	0	2.88269958223928e-12	-5.87538	down
613	TRINITY_DN110891_c0_g1	49	117	63	0	0	0	2.38	5.82	2.88	0	0	0	2.81943351124269e-12	-8.99972	down
614	TRINITY_DN11089_c0_g1	83	52	78	193	172	193	2.63	1.62	2.42	6.66	7.49	7.84	2.73082967800551e-06	1.0959685506288	up
615	TRINITY_DN1108_c0_g1	38	58	67	226	165	159	0.6	0.92	1	3.42	2.65	2.53	4.27380265983814e-08	1.45688945403937	up
616	TRINITY_DN110903_c0_g1	209	174	198	73	49	57	24.05	21.48	21.81	8.11	5.81	6.72	4.37558290218256e-19	-1.99639	down
617	TRINITY_DN11091_c0_g1	65	51	45	25	7	18	4.95	4.06	3.25	1.83	0.55	1.39	1.52596172468862e-05	-1.9938	down
618	TRINITY_DN11092_c0_g1	683	642	705	421	350	345	32.01	30.42	30.87	17.78	15.74	15.86	2.73702485135492e-23	-1.15974	down
619	TRINITY_DN11092_c1_g1	78	76	100	25	34	52	8.92	8.78	10.84	2.36	3.61	5.28	1.44211759171689e-05	-1.48221	down
620	TRINITY_DN110938_c0_g1	22	28	35	0	0	0	2.7	3.71	4.12	0	0	0	1.70220151818474e-08	-7.55917	down
621	TRINITY_DN11093_c0_g1	84	55	90	252	184	271	4.16	2.8	4.21	11.98	9.31	13.59	2.86552951431899e-08	1.3324317104738	up
622	TRINITY_DN11094_c0_g1	49	22	36	188	149	154	4.37	1.46	3.1	14.77	12.25	12.92	1.03245608239236e-10	1.90214325299389	up
623	TRINITY_DN110953_c0_g1	264	151	221	93	90	94	27.14	16.52	21.69	9.22	9.52	9.88	1.55390862594973e-10	-1.49169	down
624	TRINITY_DN11097_c1_g1	20	21	19	0	0	0	3.72	4.4	3.43	0	0	0	3.22721805284121e-07	-7.06121	down
625	TRINITY_DN110989_c0_g1	28	7	35	524	531	500	1.86	0.48	2.21	33.49	36.15	33.77	2.1985817972666e-14	4.19070658333423	up
626	TRINITY_DN11099_c0_g1	3479	2374	2762	718	634	661	1022.05	849.6	792.52	222	209.56	221.63	2.94400977568758e-82	-2.39339	down
627	TRINITY_DN111012_c0_g1	0	1	0	61	44	63	0	0.13	0	7.19	5.54	7.88	6.62268640392623e-08	6.99018759837178	up
628	TRINITY_DN111038_c0_g1	50	69	76	0	0	0	5.64	8.34	8.2	0	0	0	6.02504325467201e-12	-8.75863	down
629	TRINITY_DN11103_c0_g2	27	20	45	0	0	0	1.36	1.03	2.13	0	0	0	1.22778907656842e-08	-7.6671	down
630	TRINITY_DN111042_c0_g1	0	0	0	24	27	33	0	0	0	3.14	3.78	4.59	3.36553341174971e-07	6.95735551461172	up
631	TRINITY_DN111047_c0_g1	583	482	530	1279	1287	1384	33.81	28.88	29.08	71.19	76.28	81.34	3.10152567819587e-21	1.01421626863894	up
632	TRINITY_DN11104_c0_g1	0	0	0	624	544	584	0	0	0	26.63	21.68	34.95	1.11659029522223e-20	11.3358718678438	up
633	TRINITY_DN11104_c0_g2	44	49	64	0	0	0	4.27	2.45	6.98	0	0	0	4.8870502594131e-11	-8.44414	down
634	TRINITY_DN111056_c0_g1	155	128	179	438	362	341	6.82	5.77	7.43	18.47	16.25	15.17	4.9314492300878e-09	1.00937464196661	up
635	TRINITY_DN111058_c0_g1	21	38	35	0	0	0	2.13	4.09	3.39	0	0	0	7.93861968505059e-09	-7.70788	down
636	TRINITY_DN11105_c0_g1	47	42	41	2	0	0	2.38	2.18	1.96	0.1	0	0	3.32989293636285e-08	-6.32231	down
637	TRINITY_DN11105_c1_g1	211	143	170	665	527	653	269.76	293.14	247.15	925.19	785.84	987.92	2.09335646565684e-20	1.51929509299409	up
638	TRINITY_DN111070_c0_g1	43	92	41	1	2	3	1.55	3.38	1.39	0.03	0.07	0.11	8.63756905989942e-12	-5.17746	down
639	TRINITY_DN11107_c0_g1	18	8	9	119	147	139	1.8	0.77	0.88	12.88	15.56	17.88	7.68058698413339e-18	3.24010854865858	up
640	TRINITY_DN11107_c1_g1	42	37	42	17	5	9	3.11	2.86	2.96	1.21	0.38	0.68	9.76917911161603e-06	-2.26832	down
641	TRINITY_DN11107_c2_g1	0	2	0	36	32	39	0	0.14	0	2.4	2.27	2.74	4.29973654798416e-06	5.44225678511476	up
642	TRINITY_DN11110_c1_g1	75	110	67	5	4	12	13.75	25.6	11.42	0.85	1.51	2.17	7.92481078906179e-16	-3.88537	down
643	TRINITY_DN11112_c1_g1	127	138	137	89	68	78	2.47	2.71	2.5	1.66	1.34	1.53	2.30223674150363e-06	-1.0723	down
644	TRINITY_DN111134_c0_g1	44	42	55	0	0	0	2.26	2.22	2.67	0	0	0	1.28760772678875e-10	-8.28949	down
645	TRINITY_DN111148_c0_g1	63	73	85	23	23	33	5.16	6.28	6.62	1.81	1.93	2.75	2.3073763239499e-07	-1.77649	down
646	TRINITY_DN11115_c0_g2	89	89	88	0	0	0	5.14	5.3	4.8	0	0	0	1.97883769200267e-13	-9.20863	down
647	TRINITY_DN111185_c0_g1	3	0	0	61	53	44	0.39	0	0	7.67	7.12	5.88	2.3999923940684e-08	5.42062789671699	up
648	TRINITY_DN111192_c0_g1	61	30	59	0	0	0	4.46	2.29	4.09	0	0	0	1.2060397794477e-10	-8.37605	down
649	TRINITY_DN11119_c2_g1	10	0	3	39	23	27	2.43	0	0.72	9.28	5.88	6.89	0.00181449902813834	2.47536796236919	up
650	TRINITY_DN1111_c0_g1	3664	4395	4597	1671	1531	1483	53.35	59.63	59.24	26.14	26.38	24.32	7.37455274237487e-77	-1.72928	down
651	TRINITY_DN1111_c7_g1	60	62	56	15	13	10	26.28	33.17	24.3	5.5	5.98	4.57	7.62617460177642e-10	-2.52601	down
652	TRINITY_DN111209_c0_g1	0	1	2	49	41	48	0	0.24	0.42	10.2	9.16	10.69	8.49131019566942e-08	5.22895484317688	up
653	TRINITY_DN11121_c0_g2	153	127	162	75	94	89	11.55	9.97	11.71	5.51	7.33	6.9	2.6101575803959e-06	-1.06727	down
654	TRINITY_DN11123_c1_g2	43	62	59	22	8	14	2.41	3.56	3.2	1.17	0.47	0.79	7.90622907474694e-07	-2.20147	down
655	TRINITY_DN111249_c0_g1	46	83	61	18	6	19	1.43	2.62	1.78	0.53	0.19	0.59	1.04442153270535e-07	-2.44809	down
656	TRINITY_DN111255_c0_g1	59	108	95	0	0	0	3.3	6.24	5.03	0	0	0	4.0491555014521e-13	-9.18737	down
657	TRINITY_DN11125_c0_g1	49	82	67	8	10	5	2.61	4.49	3.37	0.41	0.54	0.27	9.51261663044002e-13	-3.40251	down
658	TRINITY_DN11125_c1_g1	839	838	888	93	105	108	113.37	95.3	101.67	12.14	13.01	14.88	9.86360867093613e-137	-3.36131	down
659	TRINITY_DN111275_c0_g1	0	0	0	98	67	87	0	0	0	17.75	13.06	16.82	1.6989946286836e-11	8.53565206783943	up
660	TRINITY_DN11127_c0_g3	228	159	193	724	660	604	11.69	8.45	9.38	35.84	34.74	31.52	9.39040111749672e-23	1.4816484627555	up
661	TRINITY_DN1112_c0_g2	4	15	10	139	152	115	0.34	0.92	0.56	5.72	7.02	5.45	2.48083723313771e-18	3.5114043906867	up
662	TRINITY_DN1112_c1_g5	67	29	71	197	164	196	4.14	1.87	4.11	11.59	10.28	12.17	6.06223257605555e-07	1.44741037332497	up
663	TRINITY_DN1112_c4_g1	38	52	27	7	10	3	4.38	6	12.47	0.54	0.79	0.21	1.04750880396342e-06	-2.84949	down
664	TRINITY_DN11131_c0_g1	27	25	27	0	0	0	9.36	10.22	10.98	0	0	0	2.79410818734266e-08	-7.45622	down
665	TRINITY_DN11133_c0_g1	62	81	127	6	13	4	2.1	2.79	4.05	0.19	0.45	0.14	1.3805388376554e-15	-3.83776	down
666	TRINITY_DN111347_c0_g1	0	0	0	24	35	69	0	0	0	6.47	11.19	32.65	2.16184054985833e-08	7.56940378856449	up
667	TRINITY_DN11134_c1_g1	25	49	34	20	23	11	1.74	3.55	2.24	1.34	1.64	0.78	0.00994099307698062	-1.29881	down
668	TRINITY_DN111377_c0_g1	183	144	173	480	432	437	15.44	12.77	13.88	38.98	37.41	37.56	4.0605166206077e-14	1.13669803832774	up
669	TRINITY_DN11138_c0_g1	121	99	93	0	0	0	3.73	3.09	2.69	0	0	0	4.1296352275964e-14	-9.44437	down
670	TRINITY_DN1113_c0_g1	1639	1167	1479	140	109	133	118.81	86.26	99.91	9.8	7.6	9.22	3.16000693171851e-147	-3.7828	down
671	TRINITY_DN111406_c0_g1	10	4	10	25	51	32	1.52	0.67	1.46	3.68	8.04	5.02	0.00174924349160564	1.88827066398886	up
672	TRINITY_DN111429_c0_g1	6	3	4	19	20	26	0.89	0.49	0.57	2.72	3.06	3.96	0.00552853796136192	2.02925520088428	up
673	TRINITY_DN111480_c0_g1	0	0	0	22	27	24	0	0	0	3.89	5.12	4.53	1.03152048626915e-06	6.75510910589356	up
674	TRINITY_DN11149_c0_g4	10	25	33	81	85	73	1.45	3.97	4.61	11.37	12.76	10.9	0.000187223778856373	1.52293799242697	up
675	TRINITY_DN1114_c0_g1	78	76	76	230	229	187	3.6	3.51	3.29	10.1	13.68	8.7	1.21913082647942e-08	1.19414679511016	up
676	TRINITY_DN11154_c0_g3	232	280	192	1225	1169	1225	5.8	6.9	4.47	28.86	30.17	31.52	2.77014711766682e-49	2.06282640599851	up
677	TRINITY_DN11154_c0_g4	8	5	6	62	53	50	0.71	0.47	0.51	5.3	4.84	4.53	4.06182903084643e-08	2.82156858033195	up
678	TRINITY_DN111553_c0_g1	0	0	0	128	120	148	0	0	0	5.76	5.74	7.02	1.71742804122985e-13	9.19202838748524	up
679	TRINITY_DN111565_c0_g1	0	0	0	19	21	23	0	0	0	3.18	3.76	4.1	3.38250264959195e-06	6.54174461363984	up
680	TRINITY_DN11158_c0_g1	118	103	159	41	30	31	13.5	12.63	17.4	4.53	3.54	3.63	3.99959768584174e-14	-2.19072	down
681	TRINITY_DN1115_c0_g1	59	77	78	320	238	287	2.02	1.7	2.36	7.88	4.86	7.78	7.23894549387434e-16	1.68335988735186	up
682	TRINITY_DN11161_c0_g2	25	15	33	130	70	75	1.96	1.23	2.45	9.78	5.61	5.97	3.81176057679873e-05	1.61558674046599	up
683	TRINITY_DN11166_c0_g1	9	3	4	28	23	31	0.71	0.46	0.48	2.39	2.25	2.58	0.00220771577077236	2.06105894703183	up
684	TRINITY_DN11172_c0_g1	63	58	85	174	177	184	9.92	10.02	13.62	28.67	32.19	34.12	2.26531245871147e-06	1.0856873979023	up
685	TRINITY_DN11177_c0_g1	128	100	126	64	67	67	9.35	7.62	8.73	4.49	5.01	4.97	4.03464934372268e-06	-1.13105	down
686	TRINITY_DN111797_c0_g1	0	0	1	49	26	38	0	0	0.21	10.43	5.94	8.66	1.59439938333146e-06	6.41359830209056	up
687	TRINITY_DN1117_c0_g1	345	424	386	1021	1038	977	19.65	24.63	20.05	45.05	50.62	43.02	1.12269359697818e-20	1.09854543439104	up
688	TRINITY_DN1117_c0_g2	46	42	44	89	122	119	6.8	3.82	5.43	11.43	17.34	18.18	0.000423103357523271	1.03104978608261	up
689	TRINITY_DN111818_c0_g1	13	15	38	63	57	73	2.62	3.44	7.48	12.4	12.03	15.36	0.00486670377214929	1.26303531318846	up
690	TRINITY_DN11191_c0_g2	0	2	0	59	52	54	0	0.04	0	3.46	3.31	3.32	9.69631249623592e-08	6.06759371122694	up
691	TRINITY_DN11192_c0_g1	60	67	77	9	5	12	7.18	15.03	8.11	1	0.59	1.36	2.08507042182859e-13	-3.26725	down
692	TRINITY_DN11194_c1_g1	8	3	16	43	64	43	0.36	0.14	2.11	2.77	9.43	7.17	8.55975866295155e-05	2.19444754962637	up
693	TRINITY_DN11195_c1_g1	93	124	114	62	53	41	14.73	20.66	16.59	9.03	13.34	9.8	5.56636923540898e-07	-1.38358	down
694	TRINITY_DN11195_c2_g1	56	99	61	29	27	28	2.79	4.73	2.84	1.41	1.38	1.36	6.07984684676023e-06	-1.66368	down
695	TRINITY_DN1119_c0_g1	24232	22908	23804	5459	5143	5183	702.47	673.25	655.71	154.34	154.46	153.33	0	-2.46381	down
696	TRINITY_DN11203_c0_g1	23	87	230	31	13	28	15.87	94.26	169.78	21.87	10.13	21.55	0.0089137249842572	-2.52447	down
697	TRINITY_DN11204_c0_g1	275	338	384	165	138	151	18.77	23.68	22.56	3.55	4.43	4.15	1.9627544042665e-16	-1.42996	down
698	TRINITY_DN11206_c0_g1	306	209	326	23	28	29	199.59	189.67	223.27	15.29	20.11	21.03	1.31450600305553e-45	-3.68369	down
699	TRINITY_DN1120_c1_g1	3932	4452	4318	2471	2236	2213	116.16	136.54	124.05	66.29	63.66	62.74	1.87378644471512e-49	-1.17311	down
700	TRINITY_DN1120_c1_g2	71	71	87	46	45	48	2.75	2.98	3.17	1.73	1.88	1.95	0.000571351221511249	-1.01335	down
701	TRINITY_DN1120_c3_g1	2009	2055	2172	398	418	407	164.29	175.17	167.62	30.38	34.21	33.18	2.03652982191217e-190	-2.64439	down
702	TRINITY_DN11211_c0_g1	0	0	0	646	680	597	0	0	0	21.01	23.75	21.32	3.7666143025908e-21	11.4723066104447	up
703	TRINITY_DN11218_c0_g1	13943	14779	15615	3510	3368	3230	257.43	264.02	260.55	57.27	57.98	54.86	1.89267234927925e-298	-2.42808	down
704	TRINITY_DN1121_c0_g3	28	36	30	8	8	7	2.8	3.82	2.86	0.77	0.82	0.71	2.05272956414212e-05	-2.32844	down
705	TRINITY_DN1121_c1_g1	91	129	84	37	49	51	12.28	27.87	10.27	4.74	10.68	6.96	2.78883243113503e-06	-1.44672	down
706	TRINITY_DN11220_c1_g1	345	285	365	901	885	855	19.1	16.23	21.29	46.56	52.04	50.08	4.25217550809421e-21	1.11506335223837	up
707	TRINITY_DN11228_c0_g3	19	39	28	0	0	0	2.26	4.99	3.19	0	0	0	1.96346141211514e-08	-7.58281	down
708	TRINITY_DN1122_c0_g1	659	864	848	295	245	278	43.24	58.44	52.55	21.22	18.7	21.45	9.6668160626071e-40	-1.83223	down
709	TRINITY_DN1122_c0_g2	5084	6090	5865	2114	2029	1945	95.49	115.17	103.32	38	38.7	36.78	1.19868535636012e-94	-1.78093	down
710	TRINITY_DN11231_c0_g1	40	52	41	10	33	18	1.48	1.96	1.43	0.35	1.24	0.67	0.00393440226117677	-1.41133	down
711	TRINITY_DN11234_c0_g1	23	28	18	55	68	64	16.01	27.15	13.33	38.2	47.35	51.58	0.0031878028027691	1.14238625635042	up
712	TRINITY_DN112420_c0_g1	41	37	37	0	0	0	9.96	10.5	8.84	0	0	0	8.59053204223737e-10	-7.99891	down
713	TRINITY_DN11242_c0_g1	923	890	1065	2896	2497	2711	30.31	29.68	32.84	91	83.4	89.82	2.28866139037032e-43	1.19861802538209	up
714	TRINITY_DN11243_c0_g1	8	4	6	64	65	56	1.59	0.95	0.85	11.42	12.46	10.61	1.86979640386805e-09	3.06746194200426	up
715	TRINITY_DN112442_c0_g1	0	0	0	98	118	69	0	0	0	8.71	11.19	6.5	6.42980214373695e-12	8.71892756545979	up
716	TRINITY_DN11244_c0_g1	473	465	402	240	232	263	35.08	32.46	30.38	17.11	17.35	19.97	1.8615218405197e-15	-1.16346	down
717	TRINITY_DN11245_c0_g1	32	25	35	9	5	9	2.09	1.7	2.17	1.66	0.48	1.8	4.05102621779106e-05	-2.29533	down
718	TRINITY_DN112461_c0_g1	1457	846	1122	124	102	134	138.31	85	101.52	11.34	9.95	12.98	1.46358699316588e-83	-3.54467	down
719	TRINITY_DN112465_c0_g1	45	30	33	0	0	0	3.46	2.42	2.41	0	0	0	1.84785566945519e-09	-7.90793	down
720	TRINITY_DN112469_c0_g1	13	0	1	34	33	48	1.03	0	0.08	2.59	2.68	3.86	0.000813473234030971	2.7420032191531	up
721	TRINITY_DN112488_c0_g1	82	78	99	0	0	0	10.94	11.3	12.69	0	0	0	2.81567353456292e-13	-9.16715	down
722	TRINITY_DN11248_c0_g1	12	23	8	68	72	67	0.24	0.46	0.15	1.28	1.44	1.33	8.30262443271497e-06	1.9654613483282	up
723	TRINITY_DN11248_c1_g1	0	0	0	102	123	115	0	0	0	4.65	6.88	5.13	8.0241271041838e-13	8.97459690592812	up
724	TRINITY_DN112492_c0_g1	470	432	464	0	0	0	11.73	10.9	10.88	0	0	0	1.7666729916864e-21	-11.5683	down
725	TRINITY_DN112495_c0_g1	44	58	63	0	0	0	3.78	5.24	5.15	0	0	0	2.97202313638266e-11	-8.51791	down
726	TRINITY_DN1124_c0_g1	0	0	0	57	69	69	0	0	0	18.16	10.11	15.84	1.7761559989628e-10	8.17274898094746	up
727	TRINITY_DN1124_c0_g2	71	110	77	231	285	265	5.89	9.59	6.08	19.62	26.22	23.77	1.06621638185229e-08	1.30248939903257	up
728	TRINITY_DN1124_c0_g3	26	30	21	0	0	0	2.64	3.24	2.03	0	0	0	3.89800227168818e-08	-7.42394	down
729	TRINITY_DN112510_c0_g1	64	136	75	0	0	0	1.74	3.74	1.91	0	0	0	3.72430601551737e-13	-9.26348	down
730	TRINITY_DN112511_c0_g1	99	43	69	137	225	211	6.79	3.07	4.49	9.03	15.8	14.7	0.0002235709435841	1.15551165748747	up
731	TRINITY_DN112512_c0_g1	66	63	65	47	35	26	3.74	3.68	3.48	2.55	2.02	1.49	0.00081630752269173	-1.14432	down
732	TRINITY_DN112536_c0_g1	0	0	0	33	57	48	0	0	0	1.33	2.45	2.05	5.53947858441847e-09	7.6781361276489	up
733	TRINITY_DN112538_c0_g1	95	49	63	0	0	0	13.87	7.84	8.86	0	0	0	4.7165575718225e-12	-8.84555	down
734	TRINITY_DN11255_c0_g1	34	20	46	112	130	93	0.9	0.53	1.14	2.82	3.48	2.47	1.56195312256456e-05	1.45698683926398	up
735	TRINITY_DN112562_c0_g1	37	23	50	0	0	0	1.81	1.15	2.31	0	0	0	2.21826970013692e-09	-7.9262	down
736	TRINITY_DN11256_c1_g1	171	166	190	773	717	728	4.98	4.83	5.25	22.88	22.47	22.96	1.98056952720094e-45	1.77850250719286	up
737	TRINITY_DN11256_c1_g2	26	23	35	223	209	209	1.93	1.58	2.19	14.15	14.88	15.83	8.17888925643716e-25	2.63856661656316	up
738	TRINITY_DN112574_c0_g1	33	24	29	168	172	159	1.58	1.18	1.31	7.7	8.38	7.68	1.26201664833263e-16	2.24260599186084	up
739	TRINITY_DN112584_c0_g1	51	31	39	0	0	0	3.41	2.15	2.47	0	0	0	6.73341511714356e-10	-8.07065	down
740	TRINITY_DN112586_c0_g1	0	0	0	57	70	85	0	0	0	8.98	11.8	14.26	9.32215205292107e-11	8.29408411346301	up
741	TRINITY_DN11259_c0_g1	8	6	5	104	100	113	4.41	5.15	3.26	4.07	4.21	4.64	3.52873723664528e-17	3.76479	up
742	TRINITY_DN11259_c0_g2	12	17	21	69	52	93	4.5	6.48	4.43	12.84	11.48	18.48	1.61555234126333e-05	1.80362721419507	up
743	TRINITY_DN112602_c0_g1	20	27	39	0	0	0	3.73	5.68	7.07	0	0	0	1.85577978905146e-08	-7.57383	down
744	TRINITY_DN112623_c0_g1	0	0	0	29	59	41	0	0	0	3.83	8.34	5.76	1.19984377344133e-08	7.58266436402474	up
745	TRINITY_DN11262_c0_g1	138	145	164	5	4	11	12.94	10.15	14.73	0.32	0.22	0.5	1.00833485007678e-31	-4.77597	down
746	TRINITY_DN11263_c1_g1	19	49	27	0	0	0	1.43	3.86	1.93	0	0	0	1.14087613994678e-08	-7.72987	down
747	TRINITY_DN11269_c0_g2	23	22	24	67	60	67	2.52	2.58	2.51	7.08	6.77	7.51	0.000976771665262571	1.19595811722381	up
748	TRINITY_DN1126_c0_g1	0	9	0	130	120	127	0	2.9	0	17.77	17.26	19.91	0.00391864034792844	5.06205039733088	up
749	TRINITY_DN11270_c0_g1	4	6	6	354	324	355	0.06	0.13	0.12	5.3	5.15	5.59	2.42342487315604e-45	5.71718833336238	up
750	TRINITY_DN11270_c1_g1	19	4	6	64	54	54	3.74	1.86	1.23	9.83	10.73	11.43	2.18716268688367e-05	2.27039510161476	up
751	TRINITY_DN11272_c0_g1	106	129	119	20	14	17	5.05	6.86	5.23	1.07	0.56	1.67	1.17629996600033e-21	-3.09338	down
752	TRINITY_DN112736_c0_g1	0	0	0	34	55	55	0	0	0	4.54	7.85	7.81	3.74446806272954e-09	7.73899777366652	up
753	TRINITY_DN11273_c1_g1	0	0	0	43	20	23	0	0	0	6.64	3.3	3.78	4.18271284672429e-07	6.97790971827924	up
754	TRINITY_DN11274_c0_g1	117	70	127	619	582	667	6.74	4.29	6.89	30.61	29.38	34.65	6.31374880946465e-36	2.28168786321405	up
755	TRINITY_DN11274_c0_g2	35	51	38	15	2	2	1.65	2.47	1.69	0.68	0.1	0.1	3.35597296257304e-06	-3.02333	down
756	TRINITY_DN112752_c0_g1	53	85	94	0	0	0	3.62	6.04	6.09	0	0	0	1.31165997774151e-12	-9.0089	down
757	TRINITY_DN112765_c0_g1	213	123	137	0	0	0	16.42	9.92	10.03	0	0	0	7.85906201762877e-16	-10.039	down
758	TRINITY_DN112773_c0_g1	0	0	0	123	102	126	0	0	0	6.34	5.6	6.85	5.78037653120654e-13	9.01629091425112	up
759	TRINITY_DN112778_c0_g1	92	134	143	0	0	0	3.06	4.53	4.47	0	0	0	8.88698085511179e-15	-9.67908	down
760	TRINITY_DN112783_c0_g1	36	28	67	0	0	0	3.05	2.49	5.39	0	0	0	5.59443217343114e-10	-8.17573	down
761	TRINITY_DN112784_c0_g1	0	0	0	87	66	96	0	0	0	13.74	11.16	16.16	1.92567404814239e-11	8.52044082984127	up
762	TRINITY_DN1127_c0_g1	8498	8224	8827	2597	2507	2508	290.46	285.38	282.36	89.97	92.01	89.79	1.23458265017701e-251	-2.04176	down
763	TRINITY_DN1127_c0_g2	322	385	415	230	249	207	9.35	11.04	10.9	6.05	6.51	5.6	2.3406526044408e-10	-1.00326	down
764	TRINITY_DN1127_c1_g1	54	69	64	30	28	12	5.74	8	6.54	3.04	3.03	1.29	1.87236211744935e-05	-1.71608	down
765	TRINITY_DN112844_c0_g1	26	30	23	173	184	156	0.79	0.92	0.65	5	5.65	4.75	5.39458234438201e-18	2.40293188008192	up
766	TRINITY_DN112847_c0_g1	38	43	33	0	0	0	4.89	5.99	4.07	0	0	0	9.97155486730375e-10	-7.98903	down
767	TRINITY_DN112881_c0_g1	105	66	102	23	27	16	26.88	19.88	25.73	5.77	7.29	4.31	3.83690549097115e-11	-2.33932	down
768	TRINITY_DN112888_c0_g1	47	46	20	1	1	3	13.08	14.21	5.1	0.3	0.32	0.95	1.54314960168932e-08	-4.8016	down
769	TRINITY_DN11290_c0_g1	153	135	138	77	51	78	4.27	3.77	3.39	1.93	1.36	2.05	3.07774142854444e-08	-1.34662	down
770	TRINITY_DN11296_c0_g1	92	133	85	303	298	321	4.43	6.59	3.85	13.95	14.63	15.59	1.03143215359717e-09	1.27342625087698	up
771	TRINITY_DN112979_c0_g1	32	20	25	0	0	0	2.04	1.32	1.51	0	0	0	4.16898398663271e-08	-7.41857	down
772	TRINITY_DN11298_c0_g1	0	0	0	44	28	22	0	0	0	29.68	25.77	14.41	1.7486355201756e-07	7.10945447756883	up
773	TRINITY_DN1129_c0_g1	847	690	792	162	179	151	35.88	30.3	31.83	6.81	7.77	6.78	1.05841699306449e-76	-2.53653	down
774	TRINITY_DN11302_c0_g1	135	112	190	55	52	54	33.34	32.24	46.52	13.1	13.3	13.79	6.14887432436646e-11	-1.73027	down
775	TRINITY_DN11303_c0_g1	48	111	94	1	3	8	4.5	13.58	8.25	0.11	0.54	0.88	2.09044436369279e-15	-4.69079	down
776	TRINITY_DN11303_c0_g2	7	6	11	53	61	73	0.4	0.35	0.67	3.84	5.38	5.5	2.93030036783323e-08	2.67302633228738	up
777	TRINITY_DN113053_c0_g1	27	21	37	0	0	0	2.04	1.66	2.66	0	0	0	1.85885498633429e-08	-7.55612	down
778	TRINITY_DN113086_c0_g1	0	0	0	29	35	18	0	0	0	3.07	3.96	2.02	5.18953530084124e-07	6.92139583360372	up
779	TRINITY_DN113087_c0_g1	0	0	0	109	131	127	0	0	0	12.09	15.51	14.94	3.7392164967183e-13	9.08489712808452	up
780	TRINITY_DN11308_c0_g1	111	141	109	0	0	0	9.02	13.01	9.07	0	0	0	9.39925275746748e-15	-9.65186	down
781	TRINITY_DN113092_c0_g1	40	70	62	5	3	5	3.9	7.24	5.77	0.47	0.3	0.5	1.36603012354946e-12	-4.02381	down
782	TRINITY_DN113095_c0_g1	196	124	148	4	12	7	17.36	11.58	12.48	0.34	1.09	0.63	5.74299905883393e-30	-4.63769	down
783	TRINITY_DN11309_c0_g1	297	256	231	23	6	26	33.1	30.54	24.63	2.47	0.69	2.97	2.09762549697651e-41	-4.13492	down
784	TRINITY_DN11310_c0_g1	387	359	376	89	97	101	146.2	171.86	147.02	36.4	38.55	40.06	3.28049451818667e-43	-2.26117	down
785	TRINITY_DN11311_c0_g1	4	5	13	33	27	52	0.25	0.32	0.77	1.97	1.72	3.29	0.000853231136951967	2.06182310706841	up
786	TRINITY_DN113180_c0_g1	125	55	81	246	220	224	16.71	7.99	10.41	31.83	30.42	30.8	2.5003690291135e-05	1.1077071599507	up
787	TRINITY_DN113187_c0_g1	0	0	0	32	38	45	0	0	0	4.55	5.78	6.81	2.30652974677626e-08	7.41112578169965	up
788	TRINITY_DN113193_c0_g1	20	28	26	0	0	0	1.88	2.78	2.32	0	0	0	5.50903658360694e-08	-7.363	down
789	TRINITY_DN1131_c0_g1	2968	3030	3233	466	358	418	292.53	296.88	303.41	23.3	19.49	21.03	1.58082191632207e-260	-3.19075	down
790	TRINITY_DN113204_c0_g1	40	21	19	0	0	0	5.74	3.29	2.62	0	0	0	4.28682514151019e-08	-7.47755	down
791	TRINITY_DN113221_c0_g1	78	66	52	0	0	0	14.8	79.53	9.59	0	0	0	5.73343856665341e-12	-8.77095	down
792	TRINITY_DN113234_c0_g1	0	0	0	49	35	31	0	0	0	5.61	4.28	3.76	2.51490498263636e-08	7.40277484482977	up
793	TRINITY_DN11324_c0_g1	0	0	3	36	38	48	0	0	0.88	10.56	12.3	15.11	4.74584418760799e-07	5.0586989009158	up
794	TRINITY_DN113250_c0_g1	24	13	23	203	191	155	4.37	2.65	4.06	35.93	36.22	29.27	1.09899919701246e-21	2.89978732763968	up
795	TRINITY_DN11325_c0_g2	2	0	2	100	96	91	0.08	0	0.07	4.67	4.74	4.92	4.09042784921793e-13	5.87095519082641	up
796	TRINITY_DN11328_c1_g1	47	54	56	0	0	0	2.55	3.02	2.87	0	0	0	4.2914731824956e-11	-8.4471	down
797	TRINITY_DN113293_c0_g1	38	23	13	103	71	69	2.06	1.29	0.67	5.36	3.93	3.79	0.000681894240447597	1.40963073598792	up
798	TRINITY_DN1132_c1_g1	0	0	0	27	18	30	0	0	0	2.89	2.06	3.4	9.60560722079361e-07	6.78815114528856	up
799	TRINITY_DN113328_c0_g1	37	32	64	0	0	0	4.23	3.92	7	0	0	0	3.72040436913523e-10	-8.19972	down
800	TRINITY_DN11334_c0_g1	167	196	180	76	77	58	43.93	60.9	46.72	19.62	21.38	16.09	6.62222812156693e-14	-1.66031	down
801	TRINITY_DN113352_c0_g1	55	41	48	146	149	121	4.57	3.58	3.79	11.68	12.71	10.24	2.37630359402673e-06	1.23598010531633	up
802	TRINITY_DN11336_c0_g1	0	0	0	76	43	58	0	0	0	19.31	3.28	26.83	5.74967082519362e-10	8.02328064357918	up
803	TRINITY_DN11337_c2_g2	42	60	44	10	4	0	7.69	12.34	7.82	1.78	0.76	0	3.76160150907087e-09	-3.69139	down
804	TRINITY_DN11338_c0_g1	93	34	67	306	285	362	4.51	1.66	3.11	14.13	13.99	17.71	2.00086241082809e-13	2.0050376426078	up
805	TRINITY_DN113393_c0_g1	71	50	61	0	0	0	11.42	8.9	9.48	0	0	0	1.10511364535797e-11	-8.65949	down
806	TRINITY_DN11339_c0_g1	26	48	26	0	0	0	1.66	3.19	1.58	0	0	0	5.22941070485728e-09	-7.80393	down
807	TRINITY_DN11342_c0_g1	8891	7912	8303	4576	4365	4190	452.41	414.83	401.19	230.51	234.41	224.09	3.24665312429185e-68	-1.23074	down
808	TRINITY_DN11345_c0_g1	32	48	50	11	9	11	19.81	25.28	29.83	17.05	7.58	17.34	8.02684361881756e-07	-2.36358	down
809	TRINITY_DN11347_c0_g1	92	90	99	0	0	1	3.45	3.44	3.54	0	0	0.04	3.02580019714934e-11	-8.32472	down
810	TRINITY_DN11348_c0_g1	75	39	72	5	1	0	57.99	63.36	60.86	9.96	3.8	0	1.523904743673e-12	-5.25095	down
811	TRINITY_DN11354_c0_g1	25	43	28	2	0	0	2.03	3.66	2.16	0.16	0	0	7.31657274094248e-07	-5.89064	down
812	TRINITY_DN11354_c0_g2	0	0	0	23	28	26	0	0	0	4.17	5.43	5.03	6.62004749382965e-07	6.83207240601248	up
813	TRINITY_DN11359_c0_g1	31	31	40	68	111	85	0.75	0.75	0.9	1.56	2.71	2.06	0.00159137850397306	1.0850912411155	up
814	TRINITY_DN11360_c0_g1	20	11	15	179	202	161	34.11	5.85	25.44	65.21	61.48	48.42	2.44495779679607e-24	3.26564878371552	up
815	TRINITY_DN11364_c0_g1	964	841	778	264	264	240	38.32	31.7	28.72	9.59	10.9	10.1	2.14874552009478e-55	-2.04671	down
816	TRINITY_DN1136_c0_g1	1777	1838	1897	700	708	653	69.42	73.27	69.82	26.19	28.18	25.75	6.23164675912903e-88	-1.71414	down
817	TRINITY_DN11371_c0_g1	305	206	228	1775	1701	1666	70.81	53.16	52.39	410.44	421.91	415.89	1.2083165824715e-82	2.50318390814565	up
818	TRINITY_DN11373_c2_g1	27	134	64	3	2	2	0.54	2.69	1.19	0.06	0.04	0.04	2.94489693556185e-12	-5.31352	down
819	TRINITY_DN11374_c0_g1	46	63	58	14	23	7	2.91	4.13	3.48	0.85	1.49	0.45	1.34929018836273e-06	-2.21679	down
820	TRINITY_DN11375_c0_g4	0	0	0	92	83	101	0	0	0	11.44	11.03	13.34	6.16920425316671e-12	8.67061260615006	up
821	TRINITY_DN11376_c0_g1	31	20	26	113	98	104	1.45	0.9	1.01	7	4.7	5.63	3.94966449576709e-08	1.73695379771419	up
822	TRINITY_DN11386_c0_g1	64	51	62	225	226	228	5.48	4.55	5.05	18.2	19.62	19.59	1.06109701612541e-14	1.64594536913425	up
823	TRINITY_DN11388_c0_g1	2	0	0	40	30	34	0.31	0	0	6.05	4.86	5.48	5.61266113057739e-06	5.40135030630047	up
824	TRINITY_DN11392_c0_g1	765	654	644	2601	2344	2446	46.82	40.98	38.23	134.85	126.99	131.47	4.12479566776415e-59	1.54405809714935	up
825	TRINITY_DN11392_c1_g1	56	34	43	1	0	0	9.27	6.25	6.89	0.16	0	0	2.55177429116008e-08	-7.24522	down
826	TRINITY_DN113_c0_g1	507	384	472	116	100	115	121.02	115.87	109.65	20.21	26.81	37.44	1.77990490878299e-45	-2.33655	down
827	TRINITY_DN113_c0_g3	0	0	0	91	74	80	0	0	0	16.37	14.27	15.36	1.95521520003639e-11	8.4967625244208	up
828	TRINITY_DN11400_c0_g1	42	30	34	5	4	5	5.22	4.03	4.05	0.6	0.51	0.64	7.2441580471597e-08	-3.21645	down
829	TRINITY_DN114184_c0_g1	143	104	122	2	0	0	9.27	6.99	7.49	0.12	0	0	6.67523995479875e-13	-7.82377	down
830	TRINITY_DN114232_c0_g1	65	51	74	0	1	0	3.77	3.05	4.06	0	0.06	0	1.13605570107598e-09	-7.75729	down
831	TRINITY_DN114238_c0_g1	31	56	34	4	9	3	3.23	6.22	3.39	0.4	0.97	0.32	1.09080183928823e-07	-3.2152	down
832	TRINITY_DN11423_c0_g1	190	192	194	614	672	575	6.39	6.57	6.14	19.77	23.01	19.51	5.55697644208741e-24	1.39781648235454	up
833	TRINITY_DN114243_c0_g1	35	31	44	0	2	0	2.32	2.13	2.76	0	0.14	0	1.72123562545038e-07	-6.06993	down
834	TRINITY_DN114272_c0_g1	140	135	99	0	0	0	19.35	20.34	13.16	0	0	0	7.08672012288102e-15	-9.70382	down
835	TRINITY_DN114287_c0_g1	0	0	0	52	77	34	0	0	0	2.37	3.73	1.63	1.74219638630397e-09	7.9155301406122	up
836	TRINITY_DN11428_c0_g1	706	555	698	237	188	182	147.66	131.37	141.89	47.76	39.79	38.64	7.54209982081313e-43	-1.98623	down
837	TRINITY_DN114290_c0_g1	0	0	1	43	39	58	0	0	0.04	1.56	1.51	2.22	2.80110429851744e-07	6.73045913307039	up
838	TRINITY_DN114298_c0_g1	3857	3602	3661	103	100	90	169.5	162.05	151.75	4.34	4.48	4	0	-5.54207	down
839	TRINITY_DN1142_c0_g1	127	137	142	383	318	345	7.03	7.96	7.5	20.52	17.98	19.31	5.03514623519813e-11	1.06849731649298	up
840	TRINITY_DN114330_c0_g1	66	69	68	215	225	254	3.27	3.51	3.18	10.22	11.38	12.74	1.85624856160171e-12	1.47937779520702	up
841	TRINITY_DN114364_c0_g1	33	19	19	0	0	0	2.03	1.21	1.11	0	0	0	1.00433915056682e-07	-7.30417	down
842	TRINITY_DN114367_c0_g1	0	0	0	29	18	19	0	0	0	2.71	1.79	1.88	2.71455870696042e-06	6.60028226093268	up
843	TRINITY_DN114382_c0_g1	60	50	75	1	4	1	2.51	2.13	2.95	0.04	0.17	0.04	2.28854678432151e-13	-5.23482	down
844	TRINITY_DN114395_c0_g1	40	41	43	0	0	0	3.3	3.55	3.37	0	0	0	4.12185110486998e-10	-8.10677	down
845	TRINITY_DN114396_c0_g1	0	0	0	26	26	27	0	0	0	3.2	3.42	3.53	5.20622199304071e-07	6.8667158780336	up
846	TRINITY_DN1143_c0_g3	67	93	120	39	55	38	2.39	3.39	4.03	1.35	2.01	1.39	2.38464850629037e-05	-1.37305	down
847	TRINITY_DN114400_c0_g1	89	47	58	0	0	0	12.83	7.42	8.05	0	0	0	8.73696370929773e-12	-8.75235	down
848	TRINITY_DN114406_c0_g1	43	44	35	333	327	315	2.77	2.94	2.13	20.58	21.53	20.57	2.98391180028478e-37	2.70197975135423	up
849	TRINITY_DN11444_c0_g1	56	70	60	0	0	0	3.1	4	3.14	0	0	0	8.25450870208457e-12	-8.69388	down
850	TRINITY_DN11445_c0_g1	22	33	23	101	64	57	4.52	7.73	4.61	20.24	13.76	12.22	0.00188222709269289	1.20386828326347	up
851	TRINITY_DN114473_c0_g1	110	76	118	8	12	19	4.23	2.98	4.27	0.29	0.47	0.74	5.52374588525762e-17	-3.2505	down
852	TRINITY_DN114519_c0_g1	39	72	19	0	0	0	2.16	4.11	1	0	0	0	1.23340406796401e-09	-8.18986	down
853	TRINITY_DN114522_c0_g1	8333	7504	7854	4773	4648	4831	472.72	439.39	421.34	259.82	269.39	277.64	8.12801040917519e-51	-1.02825	down
854	TRINITY_DN11452_c0_g1	46	52	73	31	20	18	7.58	5.73	7.41	4.96	3.45	1.62	4.91106480061041e-05	-1.60529	down
855	TRINITY_DN11455_c0_g1	52	34	38	7	5	4	12.58	9.6	9.04	1.66	1.27	1.02	9.14103561929506e-09	-3.25205	down
856	TRINITY_DN11456_c0_g2	117	133	156	23	54	40	2.36	2.71	2.96	0.44	1.1	0.81	2.93998548255495e-11	-2.08032	down
857	TRINITY_DN11459_c0_g2	133	197	139	78	79	80	6.4	7.48	6.45	9.24	11.01	12.16	1.67427234211045e-07	-1.28344	down
858	TRINITY_DN1145_c0_g1	2681	2804	2720	1758	1566	1682	82.66	88.66	79.26	55.29	52.26	55.66	7.05132915428626e-40	-1.00975	down
859	TRINITY_DN114602_c0_g1	0	0	0	71	73	72	0	0	0	10.57	11.63	11.41	6.29227427029452e-11	8.31804037524685	up
860	TRINITY_DN114669_c0_g1	33	21	34	163	131	156	3.17	2.14	3.11	15.09	12.94	15.3	6.83906874882758e-13	2.05978993308936	up
861	TRINITY_DN11467_c0_g1	24	11	16	85	56	59	1.82	0.87	1.15	6.19	4.35	4.54	7.75720044657701e-05	1.67198452647564	up
862	TRINITY_DN114692_c0_g1	22	19	33	0	0	0	2.36	2.17	3.38	0	0	0	6.48178094638569e-08	-7.35597	down
863	TRINITY_DN114693_c0_g1	49	23	35	0	0	0	3.54	1.73	2.4	0	0	0	2.82352073658044e-09	-7.89201	down
864	TRINITY_DN11471_c0_g1	3	5	9	20	27	42	0.57	1.06	1.65	3.67	5.31	8.23	0.00188899120469158	2.10402825581714	up
865	TRINITY_DN11472_c0_g1	76	128	126	31	47	51	6.92	5.03	4.55	0.73	1.49	1.5	3.36677187787149e-07	-1.64519	down
866	TRINITY_DN11473_c0_g1	19	40	25	151	115	122	0.93	1.83	1.08	6.67	5.56	5.66	4.86448085826242e-09	1.90543334664737	up
867	TRINITY_DN114776_c0_g1	132	102	106	0	0	0	4.85	3.82	3.67	0	0	0	1.71578547198179e-14	-9.56271	down
868	TRINITY_DN11477_c0_g1	121	178	130	418	449	459	5.56	8.73	5.85	17.84	20.45	21.39	2.69634835376168e-13	1.33127821255317	up
869	TRINITY_DN114787_c0_g1	0	0	0	78	53	64	0	0	0	15.63	11.4	13.72	1.93900659893911e-10	8.16526140644692	up
870	TRINITY_DN11482_c0_g1	114	100	76	435	476	497	5.16	4.63	3.24	18.8	21.86	22.61	8.14505497434566e-27	1.98348935294529	up
871	TRINITY_DN11483_c0_g1	23	55	32	8	8	9	1.13	2.78	1.49	0.38	0.4	0.45	1.53810734136069e-05	-2.43852	down
872	TRINITY_DN114868_c0_g1	633	507	523	148	115	127	34.63	28.59	27.05	7.77	6.43	7.04	2.35151106713304e-52	-2.39011	down
873	TRINITY_DN11489_c0_g1	132	239	215	19	11	6	5.93	11.01	9.12	0.82	0.5	0.27	2.35104560178068e-31	-4.32573	down
874	TRINITY_DN114909_c0_g1	102	105	115	0	0	0	4.75	5.01	5.05	0	0	0	2.69820564239114e-14	-9.48294	down
875	TRINITY_DN11490_c0_g1	10	6	18	71	51	37	2.05	1.4	3.59	13.83	10.74	7.27	0.000160430384614843	1.93255049858201	up
876	TRINITY_DN114926_c0_g1	22	34	30	0	0	4	1.55	2.5	2.01	0	0	0.29	6.01082069954593e-07	-4.72027	down
877	TRINITY_DN11494_c0_g1	237	177	228	115	84	103	36.19	31.27	30.08	21.88	17.36	22.35	1.80270105668841e-11	-1.38399	down
878	TRINITY_DN114951_c0_g1	57	23	60	0	0	0	11.04	5.04	11.31	0	0	0	3.47278551462645e-10	-8.27393	down
879	TRINITY_DN11497_c0_g1	354	303	360	203	201	145	11.94	10.31	11.36	6.56	6.94	4.94	6.42197391358226e-12	-1.18399	down
880	TRINITY_DN11498_c1_g1	173	266	236	0	0	0	11.39	18.19	14.72	0	0	0	1.13640653822975e-17	-10.5528	down
881	TRINITY_DN1149_c0_g2	2030	1385	1714	498	446	512	228.95	167.32	184.94	54.23	51.86	59.14	1.30723027866516e-58	-2.11117	down
882	TRINITY_DN11500_c0_g1	65	65	65	623	671	576	3.11	3.24	2.94	28.94	33.47	28.16	2.75425145297303e-69	2.96723782107791	up
883	TRINITY_DN115079_c0_g1	52	31	43	0	0	0	11.38	7.8	9.21	0	0	0	4.64837716084735e-10	-8.128	down
884	TRINITY_DN11507_c0_g4	25	637	318	50	26	67	0.88	22.88	10.57	1.69	0.93	2.39	0.00984632483901882	-3.08633	down
885	TRINITY_DN11508_c0_g1	5	0	3	83	79	77	0.15	0	0.09	2.44	2.47	2.38	3.7859365750526e-13	4.60742655061972	up
886	TRINITY_DN1150_c0_g1	1241	1606	1308	488	411	460	31.01	41	30.86	11.85	10.38	11.5	7.02861636334036e-52	-1.9118	down
887	TRINITY_DN1150_c1_g1	24	28	23	69	56	72	2.04	2.66	1.67	5.33	4.57	5.93	0.00265231568284695	1.09490810620466	up
888	TRINITY_DN11510_c0_g1	0	1	1	29	23	38	0	0.13	0.12	3.39	2.87	4.7	1.76050320062937e-05	5.19654325372484	up
889	TRINITY_DN11511_c0_g1	50	47	42	0	0	0	3.4	3.33	2.71	0	0	0	1.41690408800593e-10	-8.27359	down
890	TRINITY_DN11513_c0_g1	2355	2402	2340	836	759	763	79.29	80.37	76.39	30.05	27.7	26.89	2.64516989347226e-119	-1.88644	down
891	TRINITY_DN11513_c1_g1	23	52	38	0	0	0	4.6	13.7	9.22	0	0	0	1.86730991781458e-09	-7.97647	down
892	TRINITY_DN115143_c0_g1	23	44	19	0	0	0	1.48	2.93	1.16	0	0	0	2.50895985305826e-08	-7.58889	down
893	TRINITY_DN11514_c0_g2	13	8	22	93	89	86	0.35	0.22	0.56	2.41	2.46	2.35	2.8067275799891e-09	2.35059451247014	up
894	TRINITY_DN11514_c0_g3	46	37	29	0	0	1	3.5	2.95	2.1	0	0	0.08	9.98184681927866e-08	-7.00187	down
895	TRINITY_DN11516_c0_g1	72	60	75	233	219	205	2.36	2.02	2.34	7.36	7.1	6.84	4.74020430248018e-11	1.37177685541896	up
896	TRINITY_DN11518_c0_g1	0	0	0	71	48	55	0	0	0	8.83	6.38	7.26	5.67909925921175e-10	8.00054341621176	up
897	TRINITY_DN1151_c0_g1	684	516	742	357	344	335	34.35	26.64	35.2	17.19	17.63	17.02	2.16130281184796e-17	-1.19844	down
898	TRINITY_DN1151_c0_g2	131	104	149	554	520	528	8.52	6.91	8.99	34.16	34.25	34.41	2.97048288531556e-30	1.76761870992016	up
899	TRINITY_DN11525_c0_g1	41	49	55	0	0	0	3.45	3.88	3.83	0	0	0	9.90023841684645e-11	-8.33128	down
900	TRINITY_DN11529_c0_g1	2589	2479	2638	908	769	839	66.24	63.67	62.55	20.63	18.48	20.05	2.95001158929123e-126	-1.91125	down
901	TRINITY_DN11529_c0_g2	9152	8743	9606	2119	2111	2062	300.01	290.82	301.24	64.49	69.47	67.61	0	-2.42209	down
902	TRINITY_DN11529_c1_g2	0	1	0	35	31	48	0	1.06	0	18.35	20.15	30.38	1.33787540698767e-06	6.43392412649394	up
903	TRINITY_DN1152_c0_g1	1924	2587	2605	1472	1370	1459	35.68	44.74	46.77	23.55	23.09	26.63	6.65607587142382e-19	-1.0217	down
904	TRINITY_DN11535_c0_g1	40	30	25	103	80	60	10.97	9.78	6.78	27.76	23.2	17.39	0.00365290646681548	1.05320886337307	up
905	TRINITY_DN11536_c0_g1	272	275	258	713	648	642	47.89	54.34	44.21	118.84	115.67	114.09	1.1230603535134e-16	1.01808431318018	up
906	TRINITY_DN1153_c0_g1	38	16	45	152	124	140	7.57	1.81	2.92	18.1	18.72	15.83	5.34955851748428e-08	1.78065927044172	up
907	TRINITY_DN1153_c1_g1	2	1	0	31	56	42	0.24	0.13	0	3.53	6.81	5.08	2.82236220684269e-07	5.13644060231191	up
908	TRINITY_DN11541_c0_g3	123	143	129	36	62	52	14.9	15.2	16.25	5.43	8.88	8.62	8.64550384937226e-10	-1.68819	down
909	TRINITY_DN11542_c0_g1	406	433	421	295	205	223	21.02	21.29	19.87	13.78	10.54	11.11	1.06526208696858e-12	-1.10124	down
910	TRINITY_DN11542_c0_g2	28	51	52	97	134	120	2	3.49	3.65	6.51	8.68	8.06	0.000376801802805079	1.13196571947643	up
911	TRINITY_DN11547_c0_g1	80	61	109	276	317	284	8.36	6.79	10.88	27.82	34.11	30.35	2.81445256864584e-12	1.52247256768931	up
912	TRINITY_DN1154_c1_g1	11	18	3	209	192	216	0.13	0.22	0.03	2.38	2.33	2.59	1.05854764168433e-27	3.96772418546991	up
913	TRINITY_DN115502_c0_g1	75	57	45	0	0	0	18.46	16.41	10.89	0	0	0	1.78330704563716e-11	-8.62398	down
914	TRINITY_DN115518_c0_g1	25	47	60	0	0	0	2.39	4.76	5.48	0	0	0	4.79091082387731e-10	-8.19286	down
915	TRINITY_DN115526_c0_g1	0	0	0	34	36	38	0	0	0	6.44	7.31	7.68	3.61960818130482e-08	7.31866154098756	up
916	TRINITY_DN115555_c0_g1	2	3	2	22	19	25	0.35	0.6	0.34	3.79	3.51	4.6	0.000426792461248746	2.93952788655225	up
917	TRINITY_DN11557_c1_g1	21	32	17	147	155	135	0.79	1.22	0.6	5.29	5.93	5.12	6.48863013148105e-14	2.34359794535415	up
918	TRINITY_DN11561_c3_g1	39	36	40	0	0	0	8.22	37.45	39.89	0	0	0	8.52967188176454e-10	-7.99759	down
919	TRINITY_DN11561_c3_g2	101	87	108	0	0	0	14.49	13.65	14.92	0	0	0	6.86441253870282e-14	-9.36036	down
920	TRINITY_DN11565_c0_g1	417	287	345	61	55	91	16.41	11.53	12.8	2.3	2.21	3.62	2.10669159944362e-32	-2.63496	down
921	TRINITY_DN11569_c0_g1	8	5	4	25	22	24	9.2	11.28	6.12	18.57	19.83	20.27	0.0085044840609279	1.76399570712469	up
922	TRINITY_DN11571_c0_g3	4070	4963	4595	2538	2368	2063	78.91	97.46	84.26	46.75	46.35	40.01	1.12177001961135e-36	-1.26502	down
923	TRINITY_DN11571_c0_g4	38	47	28	176	125	167	5.52	7.48	3.95	24.78	18.82	25.09	1.27168612294656e-09	1.74749691243186	up
924	TRINITY_DN11572_c1_g1	25	44	40	0	0	2	3.94	8.1	6.86	0	0	0.28	2.31366894426425e-07	-6.06318	down
925	TRINITY_DN11575_c0_g1	116	92	147	80	42	51	4.96	3.81	6.86	5.5	1.75	2.09	7.52768785345047e-06	-1.33445	down
926	TRINITY_DN11587_c0_g1	263	266	285	47	57	49	55.96	64.8	59.12	9.74	12.68	10.87	7.72241792487753e-41	-2.70496	down
927	TRINITY_DN11588_c0_g1	134	148	181	615	616	598	65.95	94.76	95.97	270.64	294.5	279.09	2.03234258527354e-31	1.68895576311917	up
928	TRINITY_DN1158_c0_g1	125	95	108	322	341	354	12.4	9.44	9.93	7.64	8.61	8.85	6.77699164789211e-14	1.33908651972976	up
929	TRINITY_DN1158_c0_g2	139	96	153	366	354	367	4.28	3.67	3.94	15.4	15.04	14.66	6.44198321442543e-11	1.19468314891434	up
930	TRINITY_DN115942_c0_g1	10	0	6	32	38	39	0.74	0	0.42	2.28	2.88	2.94	0.000335178600815585	2.48184629534368	up
931	TRINITY_DN115946_c0_g1	0	0	0	51	38	52	0	0	0	10.86	8.69	11.85	3.72617430139072e-09	7.69945808422386	up
932	TRINITY_DN11594_c0_g1	8	9	7	34	36	22	1.71	2.21	1.46	7.1	8.07	4.92	0.00502939804499084	1.64129784636809	up
933	TRINITY_DN115954_c0_g1	35	18	33	0	0	0	3.96	2.18	3.58	0	0	0	1.91671490986392e-08	-7.57424	down
934	TRINITY_DN11596_c0_g1	155	110	104	346	317	304	10.57	8.21	6.65	22.02	21.55	21	1.78287406287902e-08	1.09230474919665	up
935	TRINITY_DN11596_c1_g1	217	175	282	647	654	607	5.92	4.83	7.23	16.87	18.13	16.67	2.13453330356211e-14	1.21096988250803	up
936	TRINITY_DN11596_c1_g3	407	332	517	141	86	120	12.16	10.06	14.52	4.03	2.61	3.61	1.12434094096295e-26	-2.15056	down
937	TRINITY_DN115970_c0_g1	101	191	131	0	0	0	2.95	5.66	3.6	0	0	0	2.9585803524873e-15	-9.88192	down
938	TRINITY_DN11599_c0_g1	20	18	19	5	2	2	11.41	13.59	11.83	3.87	1.67	3.04	0.000168435597085393	-2.96452	down
939	TRINITY_DN1159_c1_g1	0	0	0	48	59	56	0	0	0	5.82	7.28	8.62	9.39212257229786e-10	7.91420825760611	up
940	TRINITY_DN115_c0_g1	1242	1797	1598	477	469	493	19.35	31.6	25.86	5.86	6.14	6.42	2.10401025352346e-49	-1.9844	down
941	TRINITY_DN116000_c0_g1	50	34	36	0	0	0	3.09	2.18	2.11	0	0	0	6.82429345907069e-10	-8.0603	down
942	TRINITY_DN116008_c0_g1	0	0	0	41	37	44	0	0	0	4.39	4.23	5	1.25686318828364e-08	7.49273997196697	up
943	TRINITY_DN116012_c0_g1	80	48	53	0	1	0	7.28	4.61	4.59	0	0.09	0	2.06623526411256e-09	-7.69133	down
944	TRINITY_DN116035_c0_g1	98	100	133	311	256	278	2.79	2.88	3.56	8.46	7.41	7.97	1.96595370412792e-08	1.0575529005668	up
945	TRINITY_DN116039_c0_g1	0	0	0	74	65	54	0	0	0	16.27	15.34	12.71	2.03385277497195e-10	8.15271895304832	up
946	TRINITY_DN116044_c0_g1	419	241	238	794	725	770	28.31	16.93	15.24	51.54	50.13	52.81	4.93066403483254e-08	1.05228106578512	up
947	TRINITY_DN116051_c0_g1	102	103	91	50	50	48	2.96	3.03	2.48	1.39	1.48	1.4	1.31796155696651e-06	-1.29675	down
948	TRINITY_DN11605_c0_g1	264	274	303	936	881	986	14.88	16.1	16.12	49.53	49.75	55.1	5.3534232805263e-36	1.4423623060802	up
949	TRINITY_DN116061_c0_g1	57	27	48	0	0	0	2.92	1.42	2.32	0	0	0	4.01585621940564e-10	-8.19306	down
950	TRINITY_DN116062_c0_g1	36	73	25	113	136	122	1.54	3.2	1.01	4.64	5.94	5.28	0.00165549996821908	1.16608633433608	up
951	TRINITY_DN116066_c0_g1	64	51	78	0	0	0	2.4	1.95	2.76	0	0	0	6.52032815600768e-12	-8.74093	down
952	TRINITY_DN116091_c0_g1	0	0	0	626	636	523	0	0	0	5.81	6.27	5.11	9.90028297491139e-21	11.3641365544966	up
953	TRINITY_DN1160_c2_g1	686	642	736	77	80	63	54.61	52.65	55.82	5.73	6.23	5.14	2.20282668612986e-116	-3.52399	down
954	TRINITY_DN1160_c3_g1	24	32	38	78	83	77	1.79	2.34	2.53	4.64	5.66	5.62	0.00170997194179001	1.04783770521535	up
955	TRINITY_DN11610_c0_g1	120	122	122	82	60	81	45.1	50.18	43.47	38.91	32.66	40.3	2.83590118551628e-05	-1.00464	down
956	TRINITY_DN11611_c0_g1	388	322	399	178	196	167	12.35	10.41	11.95	5.48	6.4	5.42	3.1027987617961e-17	-1.32803	down
957	TRINITY_DN116139_c0_g1	88	136	74	0	0	0	3.61	5.7	2.86	0	0	0	1.17400059482031e-13	-9.37937	down
958	TRINITY_DN11615_c0_g1	41	38	29	14	9	8	16.19	15.36	8.76	5.89	2.27	4.42	3.53078134321023e-05	-2.10355	down
959	TRINITY_DN116169_c0_g1	107	83	115	0	0	0	3.43	2.71	3.47	0	0	0	5.52988383678017e-14	-9.40249	down
960	TRINITY_DN11616_c0_g2	0	0	0	34	30	20	0	0	0	3.53	3.33	2.2	3.82915654753831e-07	6.95190534290196	up
961	TRINITY_DN116170_c0_g1	99	91	119	0	0	0	7.14	6.84	8.14	0	0	0	4.54402617963812e-14	-9.42151	down
962	TRINITY_DN116201_c0_g1	82	57	56	0	0	0	9.59	7.16	6.27	0	0	0	6.20885172577724e-12	-8.76153	down
963	TRINITY_DN11620_c0_g1	2515	1930	2382	6219	6138	6112	151.13	119.63	136.63	359.71	377.31	371.93	2.01382711784902e-35	1.14252469363547	up
964	TRINITY_DN116215_c0_g1	34	24	45	0	0	0	2.84	2.11	3.57	0	0	0	3.41145073498426e-09	-7.83278	down
965	TRINITY_DN11623_c0_g1	239	208	244	36	41	19	20.11	17.95	19.39	4.06	3.87	2.66	2.41389765400474e-34	-3.14152	down
966	TRINITY_DN116250_c0_g1	0	0	0	59	57	84	0	0	0	2.91	2.99	4.37	1.65420463415348e-10	8.20762233473488	up
967	TRINITY_DN116257_c0_g1	53	95	74	0	0	0	6.88	13.35	9.22	0	0	0	2.06070275035218e-12	-8.95003	down
968	TRINITY_DN11626_c0_g1	76	49	52	19	18	12	11.45	9.46	7.84	3.02	2.26	2.03	1.91086824297315e-07	-2.14997	down
969	TRINITY_DN116280_c0_g1	122	93	105	0	0	0	5.22	4.07	4.23	0	0	0	3.19719418078122e-14	-9.47432	down
970	TRINITY_DN11629_c0_g1	118	69	65	292	219	240	5.47	3.28	2.83	12.81	10.21	11.18	3.0038323164962e-07	1.27482310003058	up
971	TRINITY_DN1162_c1_g2	110	147	122	75	80	76	4.27	5.69	3.9	3.22	2.4	2.23	3.11711303958499e-05	-1.01068	down
972	TRINITY_DN1162_c1_g5	81	89	96	573	633	527	1.94	2.16	2.16	13.13	15.42	12.72	1.62068179435283e-48	2.41044462754499	up
973	TRINITY_DN1162_c2_g1	29	11	27	66	93	75	6.51	1.5	5.96	12.58	21.05	16.49	0.000183623527939998	1.51872108348098	up
974	TRINITY_DN1162_c3_g1	25	31	39	0	0	2	2.58	3.41	3.85	0	0	0.21	6.92474288148267e-07	-5.86103	down
975	TRINITY_DN116300_c0_g1	60	53	35	15	9	31	10.51	10.38	5.94	2.55	1.64	5.63	0.000499101153765623	-1.72868	down
976	TRINITY_DN116320_c0_g1	201	182	178	104	96	125	12.22	11.45	10.24	6.07	5.97	7.7	9.2648392294306e-08	-1.08339	down
977	TRINITY_DN116344_c0_g1	8	0	9	26	42	31	0.54	0	0.58	1.69	2.9	2.12	0.00164905198183132	2.26385908800612	up
978	TRINITY_DN11638_c0_g2	158	50	77	335	290	289	25.56	8.96	11.95	52.61	48.62	48.17	7.17115854565407e-06	1.38502792549427	up
979	TRINITY_DN116391_c0_g1	49	38	38	0	0	0	4.03	3.28	2.97	0	0	0	4.19948758742561e-10	-8.11953	down
980	TRINITY_DN1163_c0_g1	4558	5075	5255	519	453	433	227.14	260.77	245.65	23.67	22.06	22.38	0	-3.70187	down
981	TRINITY_DN1163_c0_g2	1891	1896	1986	263	267	287	21.36	21.37	20.95	2.81	2.99	3.18	4.52174418864356e-230	-3.1155	down
982	TRINITY_DN116409_c0_g1	28	27	36	0	0	0	1.9	1.9	2.31	0	0	0	8.30064618585432e-09	-7.65747	down
983	TRINITY_DN116417_c0_g1	22	25	30	6	11	5	3.4	4.26	4.48	0.9	1.77	0.8	0.000548550715159525	-2.09615	down
984	TRINITY_DN116427_c0_g1	36	21	34	144	148	133	7.22	4.78	6.64	28.14	31.02	27.78	2.66502590023646e-11	1.93125125277982	up
985	TRINITY_DN11644_c0_g1	0	0	0	71	49	51	0	0	0	6.78	21.54	5.87	6.74787320356419e-10	7.97531122667155	up
986	TRINITY_DN116495_c0_g1	0	0	0	60	38	57	0	0	0	3.26	2.2	3.27	1.77546630442156e-09	7.83412656634631	up
987	TRINITY_DN11653_c0_g1	138	170	149	0	0	0	9.75	12.09	9.64	0	0	0	6.69541590081017e-16	-9.99054	down
988	TRINITY_DN11653_c0_g3	33	38	40	7	9	6	1.9	2.26	2.18	0.39	0.53	0.35	6.1738941379746e-07	-2.62839	down
989	TRINITY_DN116544_c0_g1	112	45	98	50	27	59	10.41	4.42	8.68	4.48	2.58	5.59	0.00272861193941306	-1.20027	down
990	TRINITY_DN11654_c0_g2	34	134	81	11	11	22	0.83	3.3	1.86	0.26	0.27	0.54	4.20570683434879e-08	-2.79984	down
991	TRINITY_DN11655_c0_g1	1579	1424	1610	309	229	238	75.81	72.13	78.57	14.19	9.27	9.85	1.31884643059208e-140	-2.86878	down
992	TRINITY_DN11657_c0_g1	108	137	161	47	46	43	7.21	9.56	7.92	4.06	3.63	3.52	1.33670926759958e-12	-1.87112	down
993	TRINITY_DN11661_c2_g1	52	22	46	5	2	4	2.49	1.08	2.08	0.23	0.1	0.19	1.58404404720076e-08	-3.74113	down
994	TRINITY_DN11666_c0_g1	5	16	11	73	32	48	0.17	1	0.46	5.73	7.2	2.65	0.00032044136918989	1.94949367835829	up
995	TRINITY_DN11669_c0_g1	0	0	0	53	49	42	0	0	0	8	7.44	6.65	2.89609291650446e-09	7.73107559873697	up
996	TRINITY_DN1166_c0_g3	0	0	0	159	149	138	0	0	0	10.76	10.74	9.87	4.79648745398211e-14	9.36251414769236	up
997	TRINITY_DN1166_c0_g4	91	48	80	265	266	262	6.61	3.63	5.51	18.5	19.79	19.34	7.66379742301879e-12	1.56462298917895	up
998	TRINITY_DN116718_c0_g1	78	84	100	0	0	0	5.8	6.52	7.06	0	0	0	2.51672349734181e-13	-9.18426	down
999	TRINITY_DN11672_c0_g1	347	179	272	56	27	20	33.84	16.23	27.71	5.78	3.2	1.93	4.86479760037205e-24	-3.2554	down
1000	TRINITY_DN11672_c5_g1	0	0	0	31	39	30	0	0	0	5.06	6.81	5.22	7.53720975111532e-08	7.20914445855543	up
1001	TRINITY_DN11673_c0_g2	24	63	29	1	0	0	3.76	3.73	1.57	2.7	0	0	1.40761070944149e-07	-7.05848	down
1002	TRINITY_DN11674_c0_g1	32	89	53	12	29	28	1.86	5.02	2.74	1.48	3.48	5.01	0.000967101409462464	-1.62668	down
1003	TRINITY_DN116751_c0_g1	0	0	0	26	19	25	0	0	0	5.35	4.19	5.5	1.52025357091286e-06	6.68873031863593	up
1004	TRINITY_DN11679_c0_g1	26	24	34	115	77	90	1.52	1.67	1.88	12.63	8.77	10.31	1.16245242024585e-05	1.45014313593141	up
1005	TRINITY_DN11679_c0_g2	30	21	59	0	0	0	3.83	2.9	7.23	0	0	0	3.53762445341865e-09	-7.92192	down
1006	TRINITY_DN11679_c2_g1	2	1	2	126	112	136	0.17	0.09	0.16	8.76	8.66	10.14	1.96250483884663e-16	5.92999566080201	up
1007	TRINITY_DN11682_c0_g1	882	837	990	553	496	537	546.06	638.57	644.95	503.35	366.76	431.92	5.07592683294358e-25	-1.06677	down
1008	TRINITY_DN11682_c2_g1	27	17	42	145	100	78	1.76	1.22	2.59	12.73	9.36	7.25	1.65693250053492e-05	1.61527955869034	up
1009	TRINITY_DN11689_c0_g1	90	65	96	15	10	12	11.97	9.25	12.22	3.38	2.31	2.9	3.67967952153827e-15	-3.05628	down
1010	TRINITY_DN11692_c0_g1	324	328	478	141	103	112	5.99	6.3	8.4	2.52	2.04	2.02	4.09479970599322e-24	-1.96009	down
1011	TRINITY_DN11693_c0_g1	0	0	0	88	65	54	0	0	0	3.94	3.1	2.55	1.24466458191289e-10	8.25100063682854	up
1012	TRINITY_DN116949_c0_g1	26	24	39	4	4	2	5.16	5.4	7.53	0.77	0.83	0.41	6.20306738467515e-07	-3.44438	down
1013	TRINITY_DN11696_c0_g4	127	166	152	61	77	63	31.7	60.23	20.74	16.58	11.89	17.92	2.58211905181032e-09	-1.4405	down
1014	TRINITY_DN116980_c0_g1	0	0	0	59	55	44	0	0	0	6.24	6.21	4.93	1.29296849121807e-09	7.86482160985366	up
1015	TRINITY_DN1169_c0_g2	507	463	545	178	183	148	18.41	16.02	17.29	6.84	7.14	5.24	2.11129934335685e-38	-1.86735	down
1016	TRINITY_DN1170_c0_g1	244	419	284	87	70	101	4.4	7.62	4.8	1.5	1.29	1.84	1.17447038538613e-19	-2.17708	down
1017	TRINITY_DN1170_c1_g1	25	46	38	10	12	22	1.93	2.97	4.06	0.68	1.33	1.55	0.00191375728045981	-1.6024	down
1018	TRINITY_DN1170_c1_g2	237	266	256	7	31	11	14.31	20.47	14.2	0.71	3.52	1.15	2.17887590916666e-12	-4.23398	down
1019	TRINITY_DN11710_c0_g1	0	0	2	72	76	66	0	0	1.11	39.13	44.64	39.03	8.84140060445498e-09	6.44960624524492	up
1020	TRINITY_DN11716_c0_g1	23	4	9	62	51	59	1.16	0.21	0.43	3	2.63	3.02	0.000226312265798337	1.96041255572266	up
1021	TRINITY_DN11717_c1_g1	18	14	18	93	68	82	0.85	0.68	0.8	4.19	3.25	3.9	9.60533910015638e-08	1.98383961439334	up
1022	TRINITY_DN11719_c2_g1	6	5	11	40	35	38	5.22	6.46	10.32	36.11	34.1	37.44	0.000208304265492413	2.06974741920643	up
1023	TRINITY_DN1171_c0_g1	703	736	695	1865	1687	1712	20.48	19.9	18.62	45.29	42.05	43.01	1.59348253968497e-29	1.00554792608098	up
1024	TRINITY_DN117201_c0_g1	0	0	0	77	86	81	0	0	0	8.5	10.14	9.49	1.99729524247727e-11	8.49490068646275	up
1025	TRINITY_DN11720_c0_g1	45	55	58	2	0	0	2.08	2.61	2.53	0.09	0	0	5.2655801097357e-09	-6.60165	down
1026	TRINITY_DN11723_c0_g1	544	485	465	234	202	228	67.8	65.03	55.47	27.29	25.08	28.1	8.01879711339049e-26	-1.46728	down
1027	TRINITY_DN11726_c0_g1	5	2	4	24	45	34	0.44	0.15	0.28	1.68	3.37	2.52	2.24938530629216e-05	2.94190733071278	up
1028	TRINITY_DN1172_c1_g2	20	18	26	100	107	141	0.76	0.7	0.91	3.57	4.05	5.27	1.34864658376027e-10	2.15245424610381	up
1029	TRINITY_DN11734_c0_g1	58	49	49	415	423	439	4.48	3.96	3.6	30.84	33.51	34.51	7.00001407880511e-48	2.73849	up
1030	TRINITY_DN1173_c0_g1	349	323	375	104	105	85	20.11	15.3	19.15	9.53	10.43	9.05	3.67094032500768e-36	-2.12653	down
1031	TRINITY_DN11743_c0_g1	280	383	269	1229	1206	1171	6.17	8.48	5.56	25.92	27.55	26.03	3.67689676156204e-31	1.65298688234237	up
1032	TRINITY_DN11746_c0_g1	18	34	33	9	7	1	3.2	9.68	5.69	1.56	1.3	0.18	0.000124919177518008	-2.62199	down
1033	TRINITY_DN11749_c0_g1	1585	1430	1484	860	860	850	111.17	104.55	98.72	58.04	61.84	60.63	2.67187595419863e-35	-1.10288	down
1034	TRINITY_DN1174_c0_g2	0	0	0	94	78	88	0	0	0	4.2	3.71	4.15	1.08555491492422e-11	8.58296486309947	up
1035	TRINITY_DN1174_c0_g3	34	29	48	0	0	1	3.43	3	4.51	0	0	0.14	1.10604474166234e-07	-6.97984	down
1036	TRINITY_DN1174_c1_g1	1	0	0	44	34	41	0.19	0	0	8.08	6.69	8.04	8.79354454079587e-07	6.49288813039219	up
1037	TRINITY_DN11755_c0_g1	3	0	11	65	35	50	5.25	0	22.42	10.98	3.22	4.72	4.54459752814305e-06	3.13422343219292	up
1038	TRINITY_DN11760_c0_g1	46	55	51	24	31	30	4.44	5.63	4.69	2.23	3.08	2.96	0.00233030595689319	-1.1319	down
1039	TRINITY_DN11762_c1_g2	191	117	161	84	100	102	22.11	14.54	17.84	9.39	11.94	12.1	4.03340757037118e-05	-1.00429	down
1040	TRINITY_DN117672_c0_g1	0	0	0	27	21	22	0	0	0	4.66	3.88	4.05	1.48246037715404e-06	6.68862040710817	up
1041	TRINITY_DN117674_c0_g1	0	0	0	24	24	29	0	0	0	2.49	2.66	3.19	6.65816173132128e-07	6.83024700214754	up
1042	TRINITY_DN117675_c0_g1	0	0	0	40	33	30	0	0	0	4.22	3.72	3.36	5.79487959415225e-08	7.24614910128894	up
1043	TRINITY_DN117685_c0_g1	66	45	50	0	0	0	2.17	1.51	1.55	0	0	0	3.93061341907356e-11	-8.48379	down
1044	TRINITY_DN11768_c0_g1	55	41	55	151	168	158	1.08	0.81	1.01	2.82	3.34	3.11	3.30464333438084e-08	1.36761666892441	up
1045	TRINITY_DN117694_c0_g1	29	50	33	0	0	0	4.51	8.58	4.96	0	0	0	1.54279543041831e-09	-7.96505	down
1046	TRINITY_DN117699_c0_g1	86	70	57	34	33	29	2.56	2.11	1.59	0.97	1	0.87	1.86209780727069e-05	-1.44823	down
1047	TRINITY_DN1176_c0_g5	52	36	48	126	129	130	10.84	8.57	9.77	25.63	28.32	28.44	6.18441651830699e-06	1.20832706183593	up
1048	TRINITY_DN1176_c5_g1	79	153	115	276	287	294	6.07	10.71	8.13	17.71	18.69	18.76	1.27721547227925e-05	1.0074439078549	up
1049	TRINITY_DN117700_c0_g1	49	27	48	0	0	0	2.85	1.62	2.64	0	0	0	6.25659690175833e-10	-8.10221	down
1050	TRINITY_DN117717_c0_g1	21	29	21	0	0	0	2.52	3.74	2.41	0	0	0	8.14037747651564e-08	-7.30638	down
1051	TRINITY_DN117724_c0_g1	417	404	411	128	136	134	25.32	25.39	23.62	7.46	8.44	8.25	3.7084572838022e-38	-1.92488	down
1052	TRINITY_DN117748_c0_g1	41	27	28	0	0	0	4.25	2.98	2.77	0	0	0	5.72038226043455e-09	-7.73868	down
1053	TRINITY_DN117767_c0_g1	39	31	34	0	0	0	5.15	4.45	4.32	0	0	0	2.30740538238833e-09	-7.85306	down
1054	TRINITY_DN117781_c0_g1	995	845	934	169	177	153	55.61	48.72	49.36	9.06	10.11	8.66	2.27297399612887e-105	-2.76931	down
1055	TRINITY_DN11778_c0_g1	64	77	55	231	249	213	2.98	3.62	2.52	10.58	12.04	10.66	7.58916810125828e-12	1.52489131730627	up
1056	TRINITY_DN11781_c0_g3	12	9	9	97	86	87	0.63	0.49	0.45	4.89	4.62	4.63	1.1965469863966e-12	2.87320847374851	up
1057	TRINITY_DN11782_c0_g1	1774	1642	1880	230	191	239	68.9	76.44	73.72	9.99	7.06	8.86	6.88304943018965e-208	-3.29938	down
1058	TRINITY_DN117844_c0_g1	40	21	28	0	0	0	11.87	7.5	8.25	0	0	0	1.34040414151677e-08	-7.62735	down
1059	TRINITY_DN117845_c0_g1	32	43	41	0	0	0	2.53	3.56	3.08	0	0	0	8.61665451862034e-10	-8.01125	down
1060	TRINITY_DN117848_c0_g1	318	240	230	739	629	587	18.08	14.08	12.36	40.31	36.53	33.8	1.0674096023238e-10	1.01211832221883	up
1061	TRINITY_DN11787_c0_g1	22	21	26	7	7	7	6.27	10.67	9.81	0.72	0.77	0.76	0.000930121783263239	-2.0093	down
1062	TRINITY_DN117894_c0_g1	0	0	0	60	39	35	0	0	0	9.7	6.75	6.03	7.23363106130198e-09	7.62189221684693	up
1063	TRINITY_DN117895_c0_g1	51	20	31	0	0	0	10.3	4.59	6.1	0	0	0	5.68589549008337e-09	-7.82348	down
1064	TRINITY_DN11791_c1_g2	367	470	494	252	196	244	28.37	41.66	35.59	23.33	19.2	23.98	1.39032536212956e-14	-1.2402	down
1065	TRINITY_DN117923_c0_g1	32	20	20	0	0	0	4.64	3.17	2.79	0	0	0	8.13588936985228e-08	-7.32415	down
1066	TRINITY_DN11793_c0_g1	0	0	0	254	255	224	0	0	0	12.54	14.64	12.11	2.48483163767012e-16	10.080117363649	up
1067	TRINITY_DN11793_c1_g1	3177	3289	3448	1125	1069	1085	178.3	186.98	183.2	61.25	60.92	62.25	1.23361862907746e-149	-1.8914	down
1068	TRINITY_DN11794_c0_g1	111	95	146	378	376	416	11.49	10.47	14.44	37.75	40.08	44.04	1.37842642410637e-15	1.44205354336852	up
1069	TRINITY_DN11797_c0_g1	13	33	11	81	68	78	3.9	5.44	1.25	17.67	17.68	22.09	0.000128039267338951	1.68752916682436	up
1070	TRINITY_DN117997_c0_g1	0	0	0	32	25	18	0	0	0	5.22	4.37	3.13	9.93572565611515e-07	6.78672000430903	up
1071	TRINITY_DN117_c0_g2	54	63	68	217	224	213	8.21	13.14	10.32	36.62	41.58	38.98	9.40964622505806e-13	1.52790077573595	up
1072	TRINITY_DN117_c1_g1	243	284	272	78	29	56	13.76	18.41	14.72	3.85	1.53	2.92	1.78687114262762e-23	-2.59741	down
1073	TRINITY_DN117_c2_g1	30	28	24	394	343	335	0.74	0.68	0.54	9.1	8.42	8.17	1.10628422562688e-49	3.41093432038953	up
1074	TRINITY_DN118008_c0_g1	0	0	0	57	59	38	0	0	0	7.32	8.1	5.19	1.88834474518832e-09	7.82877808424678	up
1075	TRINITY_DN11800_c0_g4	0	0	0	81	92	89	0	0	0	7.43	9.01	8.65	1.00692644883569e-11	8.59789566764248	up
1076	TRINITY_DN118013_c0_g1	19	44	28	10	1	2	2.13	5.29	3.01	1.08	0.12	0.23	2.96955736266028e-05	-3.1246	down
1077	TRINITY_DN118016_c0_g1	209	184	241	127	111	130	7.23	6.47	7.85	4.2	3.91	4.53	1.25109398535768e-08	-1.07825	down
1078	TRINITY_DN11801_c0_g1	63	20	59	172	144	145	200.29	132.56	229.18	614.94	547.34	546.11	3.14498638349754e-05	1.40841446076061	up
1079	TRINITY_DN118047_c0_g1	0	0	0	34	41	32	0	0	0	1.82	2.34	1.81	4.12919942834883e-08	7.30619695422946	up
1080	TRINITY_DN118051_c0_g1	62	55	66	0	0	0	3.07	2.8	3.08	0	0	0	9.26923910536291e-12	-8.66696	down
1081	TRINITY_DN118054_c0_g1	24	41	18	89	86	66	1.51	2.67	1.07	5.37	5.53	4.21	0.00142786052005297	1.23443402478776	up
1082	TRINITY_DN118059_c0_g1	43	29	49	0	1	0	2.21	1.53	2.38	0	0.05	0	5.58164034932365e-08	-7.10492	down
1083	TRINITY_DN118076_c0_g1	0	0	0	124	123	124	0	0	0	7.07	7.47	7.46	3.07520982020027e-13	9.09799891018006	up
1084	TRINITY_DN11808_c0_g1	1390	1619	1538	631	570	593	77.4	99.87	93.17	53.16	59.41	51.6	1.64168304503831e-61	-1.63856	down
1085	TRINITY_DN1180_c0_g1	29	104	55	189	180	170	1.98	6.7	3.34	11.8	12.21	11.21	0.000642434731593072	1.21662007213014	up
1086	TRINITY_DN1180_c1_g1	2	11	3	146	176	165	0.06	0.35	0.09	22.19	14.02	7.56	8.69383336545785e-24	4.63188235174293	up
1087	TRINITY_DN1180_c1_g4	23	20	24	0	0	0	20.05	40.09	25.51	0	0	0	1.2466011552451e-07	-7.2174	down
1088	TRINITY_DN118104_c0_g1	21	24	7	117	91	93	2.07	2.51	0.66	11.13	9.24	9.38	2.90252935756608e-08	2.22680526844868	up
1089	TRINITY_DN11816_c0_g1	893	828	775	376	300	277	32.2	30.53	26.26	12.92	10.92	10.23	1.31005778004075e-37	-1.68853	down
1090	TRINITY_DN11817_c0_g1	259	196	222	0	0	0	14.2	10.98	11.48	0	0	0	8.56602300957363e-18	-10.5554	down
1091	TRINITY_DN118190_c0_g1	64	55	63	0	0	0	9.85	9.33	9.36	0	0	0	9.74269578396183e-12	-8.65971	down
1092	TRINITY_DN118197_c0_g1	95	75	108	0	0	0	6.01	4.91	6.46	0	0	0	1.4948368860956e-13	-9.26822	down
1093	TRINITY_DN11820_c0_g1	55	52	76	255	191	193	4.59	4.21	5.76	17.08	13.07	13.94	1.34759820458383e-10	1.50828177340323	up
1094	TRINITY_DN118230_c0_g1	430	504	594	0	0	1	19.33	23.16	25.12	0	0	0.05	1.09533738131331e-18	-10.7663	down
1095	TRINITY_DN118271_c0_g1	46	26	47	2	1	3	11.99	7.99	12.08	0.51	0.28	0.82	2.13741897404801e-09	-4.60106	down
1096	TRINITY_DN11827_c0_g1	27	26	37	22	2	1	4.44	1.48	2.29	13.85	0.11	0.06	0.00731444979903001	-2.16797	down
1097	TRINITY_DN118328_c0_g1	940	640	971	125	119	139	81.99	58.78	80.6	10.5	10.66	12.36	1.42938990973466e-73	-3.02672	down
1098	TRINITY_DN11835_c0_g1	112	129	93	36	47	65	4.36	4.35	2.88	2.36	2.71	3.01	1.36783280480623e-06	-1.46963	down
1099	TRINITY_DN118401_c0_g1	4	0	3	31	28	33	0.48	0	0.35	3.63	3.5	4.1	1.71070252022518e-05	3.42501177390563	up
1100	TRINITY_DN11846_c0_g1	5	0	5	20	19	27	1.91	0	1.92	7.57	7.76	11.07	0.0033881311342126	2.43668551733897	up
1101	TRINITY_DN11847_c0_g1	0	0	0	50	78	78	0	0	0	12.38	20.77	20.74	1.36478921077785e-10	8.25517911522683	up
1102	TRINITY_DN1184_c0_g1	3582	2576	3333	1364	1290	1299	402.85	301.3	350.63	127.46	131.27	136.27	8.91118115116089e-47	-1.55703	down
1103	TRINITY_DN118506_c0_g1	327	248	229	57	45	80	35.07	28.39	23.47	5.9	4.97	8.78	1.23490998813917e-23	-2.44082	down
1104	TRINITY_DN118520_c0_g1	79	79	87	0	0	0	3.39	3.47	3.52	0	0	0	4.6887649803509e-13	-9.08866	down
1105	TRINITY_DN118527_c0_g1	0	0	0	62	60	71	0	0	0	12.34	12.81	15.1	1.89985886533392e-10	8.1554024524917	up
1106	TRINITY_DN118572_c0_g1	591	450	484	1910	1787	1889	73.37	60.41	57.72	229.38	228.76	240.64	1.1034459449516e-46	1.5773781051024	up
1107	TRINITY_DN118578_c0_g1	0	0	1	61	45	61	0	0	0.26	15.6	12.38	16.76	6.75671002177524e-08	6.98163403648685	up
1108	TRINITY_DN118640_c0_g1	0	0	0	97	70	78	0	0	0	15.55	12.01	13.32	2.1256840169885e-11	8.49509689813022	up
1109	TRINITY_DN11864_c0_g1	118	83	116	25	12	18	18.56	14.42	17.62	3.52	1.81	2.7	4.56632081049425e-16	-2.82431	down
1110	TRINITY_DN11867_c0_g1	386	343	291	188	173	211	25.3	23.34	18.07	11.84	11.6	14.03	6.95740211178693e-11	-1.13225	down
1111	TRINITY_DN118682_c0_g1	19	28	37	0	0	0	2.31	4.06	4.14	0	0	0	2.26819837768029e-08	-7.54093	down
1112	TRINITY_DN1186_c1_g2	4	9	16	225	210	243	0.6	1.49	2.32	23.96	22.16	25.89	2.88606179523919e-33	4.25488	up
1113	TRINITY_DN11871_c0_g1	13	0	6	43	33	30	7.33	0	4.4	7.98	6.7	5.15	0.00243293367575696	2.18587055345748	up
1114	TRINITY_DN11872_c0_g1	4641	4414	4657	1577	1658	1484	214.87	215.92	207.78	79.39	81.56	69.56	8.01302964407809e-128	-1.83317	down
1115	TRINITY_DN118750_c0_g1	0	0	0	41	38	22	0	0	0	5.53	5.48	3.15	8.99590559563217e-08	7.21814991892944	up
1116	TRINITY_DN11884_c0_g1	950	962	1056	408	347	391	146.74	163.6	157.42	61.09	55.66	62.31	2.81510909639388e-57	-1.66851	down
1117	TRINITY_DN11886_c0_g1	264	262	297	37	47	51	21.1	23.6	22.99	2.74	3.75	4.04	1.23988055117593e-42	-2.90012	down
1118	TRINITY_DN11886_c0_g2	1863	1967	1841	691	607	618	450.34	555.08	437.58	162.7	154.49	156.42	2.16161043385383e-93	-1.86313	down
1119	TRINITY_DN11888_c0_g1	175	232	168	70	111	101	17.24	24.25	15.78	6.84	11.56	10.42	1.07172301090645e-07	-1.32161	down
1120	TRINITY_DN11890_c0_g1	28	11	25	935	803	925	0.86	0.39	0.89	33.14	30.87	33.63	4.50596565639853e-114	5.08396613302605	up
1121	TRINITY_DN11891_c0_g1	42	114	31	34	21	22	1.28	3.51	0.89	0.99	0.65	0.67	0.00182851050613895	-1.5965	down
1122	TRINITY_DN11894_c0_g1	0	1	0	127	146	156	0	0.05	0	10.31	12.66	14.92	2.21652250122549e-11	8.34798465367054	up
1123	TRINITY_DN11896_c0_g1	46	35	44	118	143	106	2.45	1.91	2.31	5.99	7.72	5.67	9.67626691458358e-06	1.26212	up
1124	TRINITY_DN11897_c0_g2	0	0	0	58	52	41	0	0	0	2.16	2.06	1.61	2.01550550574597e-09	7.79880002482223	up
1125	TRINITY_DN1189_c1_g1	154	195	204	471	455	444	8.39	10.89	11.73	25.57	28.69	27.75	3.26409591884441e-11	1.01405699685029	up
1126	TRINITY_DN11909_c0_g1	20	24	19	0	0	0	2.88	7.26	2.37	0	0	0	2.18777550470717e-07	-7.13299	down
1127	TRINITY_DN1190_c0_g1	7	10	12	101	51	68	0.76	0.8	2.49	9.44	6.05	3.98	1.80639018130778e-08	2.62137448572072	up
1128	TRINITY_DN11910_c0_g1	78	98	69	2	9	0	2.05	2.63	1.71	0.05	0.24	0	4.6390055496734e-16	-4.77149	down
1129	TRINITY_DN11916_c0_g1	56	62	76	8	10	12	5.8	6.41	7.05	0.6	1.31	1.37	3.67229226363997e-12	-2.98422	down
1130	TRINITY_DN11917_c0_g1	188	146	172	0	0	1	6.8	5.38	5.86	0	0	0.04	1.21809769458787e-13	-9.17302	down
1131	TRINITY_DN11918_c0_g1	10	17	25	216	186	168	0.18	0.31	0.42	3.7	3.39	3.03	1.58407784980181e-23	3.16001505667132	up
1132	TRINITY_DN11922_c0_g1	2783	2922	2917	1351	1238	1196	51.81	55.36	51.13	23.82	23.18	22.11	9.35674259150486e-83	-1.48421	down
1133	TRINITY_DN11924_c1_g2	145	178	181	464	436	412	6.05	7.59	7.11	18.53	18.53	17.35	1.6304153192606e-12	1.08465501200411	up
1134	TRINITY_DN11925_c0_g1	441	551	454	275	294	313	20.69	26.14	20.58	11.47	13.09	13.92	2.0441238144782e-11	-1.00946	down
1135	TRINITY_DN1192_c0_g2	409	501	515	105	131	127	15.63	19.65	19.73	3.84	5.84	5.04	1.01327893138015e-41	-2.26539	down
1136	TRINITY_DN11930_c0_g1	1383	1076	1222	806	721	712	74.87	60.03	62.53	41.54	39.74	38.93	4.88845414209703e-20	-1.01306	down
1137	TRINITY_DN11933_c0_g1	1	0	9	47	35	30	0.41	0	3.35	18.36	14.63	12.9	4.55782807797851e-05	3.20254815116707	up
1138	TRINITY_DN11935_c0_g1	455	340	358	956	984	915	27.51	20.12	19.09	58.21	64.61	55.09	1.37274924841697e-14	1.0131575320233	up
1139	TRINITY_DN11935_c1_g1	52	47	59	23	25	24	6.05	6.2	6.18	2.28	2.54	2.12	0.000119360872353975	-1.42617	down
1140	TRINITY_DN11942_c0_g1	82	123	78	276	233	274	2.12	3.22	1.8	6.01	5.49	6.21	1.61800374810603e-07	1.16718300285805	up
1141	TRINITY_DN11942_c0_g2	0	0	0	23	49	25	0	0	0	4.84	11.07	5.63	1.59997275304336e-07	7.17178974650508	up
1142	TRINITY_DN11942_c1_g1	0	0	0	35	31	28	0	0	0	7.42	7.06	6.36	1.23661781925011e-07	7.11528509090173	up
1143	TRINITY_DN11944_c0_g3	33	39	49	14	9	8	1.8	1.74	2.8	0.67	0.49	0.45	4.05351860632128e-06	-2.26118	down
1144	TRINITY_DN11948_c0_g1	98	86	109	0	0	0	6.45	6.32	6.17	0	0	0	7.71044455043983e-14	-9.34535	down
1145	TRINITY_DN11948_c0_g2	66	73	68	0	0	0	4.11	4.71	4.01	0	0	0	2.6553433073998e-12	-8.84737	down
1146	TRINITY_DN119496_c0_g1	229	138	198	66	54	92	195.72	174.48	181.46	58.24	51.53	89.04	1.2719513237264e-10	-1.70696	down
1147	TRINITY_DN119499_c0_g1	74	56	52	0	0	0	7.05	5.65	4.72	0	0	0	1.15546588575622e-11	-8.66242	down
1148	TRINITY_DN119503_c0_g1	48	79	52	0	0	0	4.76	8.32	4.92	0	0	0	1.68345194172553e-11	-8.64161	down
1149	TRINITY_DN119505_c0_g1	112	100	128	79	50	67	10.06	9.48	10.95	6.83	4.61	6.14	2.92291365353249e-05	-1.09161	down
1150	TRINITY_DN119512_c0_g1	0	0	0	31	29	36	0	0	0	2.71	2.71	3.33	1.03564360518014e-07	7.14762492766554	up
1151	TRINITY_DN119514_c0_g1	34	33	19	0	0	0	3.55	3.67	1.89	0	0	0	1.80022286506516e-08	-7.58557	down
1152	TRINITY_DN119515_c0_g1	202	193	173	849	767	792	7.16	6.97	5.78	28.83	27.7	28.34	1.65719587274422e-44	1.78655085467025	up
1153	TRINITY_DN119516_c0_g1	44	56	33	0	0	0	6.22	8.64	4.49	0	0	0	2.89384063023973e-10	-8.21435	down
1154	TRINITY_DN119527_c0_g1	96	59	101	0	0	0	13.21	8.84	13.36	0	0	0	4.61486520066603e-13	-9.14795	down
1155	TRINITY_DN119529_c0_g1	54	87	49	0	2	0	1.87	3.07	1.6	0	0.07	0	1.27716096581306e-09	-6.86975	down
1156	TRINITY_DN11952_c0_g1	56	36	37	172	177	131	5.21	3.54	3.5	15.59	17.77	13.71	9.68106155630555e-09	1.59965167938439	up
1157	TRINITY_DN119539_c0_g1	45	55	48	0	0	0	2.28	2.86	2.29	0	0	0	7.81449261249181e-11	-8.36398	down
1158	TRINITY_DN119546_c0_g1	37	34	33	0	0	0	2.32	2.21	1.96	0	0	0	2.22767107238651e-09	-7.85417	down
1159	TRINITY_DN119551_c0_g1	1	0	6	20	21	22	0.12	0	0.71	2.37	2.66	2.77	0.00182256242567435	2.89123715008508	up
1160	TRINITY_DN119574_c0_g1	52	25	21	0	0	0	7.92	4.19	3.08	0	0	0	8.98771126361028e-09	-7.77121	down
1161	TRINITY_DN11957_c0_g1	220	395	253	8	5	1	2.85	5.14	3.08	0.1	0.07	0.01	7.54027935121493e-41	-6.25766	down
1162	TRINITY_DN119586_c0_g1	0	0	0	49	40	45	0	0	0	6.61	5.77	6.45	5.46468772399262e-09	7.62644133272354	up
1163	TRINITY_DN119590_c0_g1	64	76	105	0	0	0	2.19	2.65	3.39	0	0	0	6.58740438043099e-13	-9.08514	down
1164	TRINITY_DN119598_c0_g1	10	13	10	577	586	600	0.77	1.05	0.73	42.77	46.29	47.03	2.93038068762938e-79	5.44471958242698	up
1165	TRINITY_DN119609_c0_g1	137	93	137	0	0	0	13.36	9.62	12.74	0	0	0	8.86509377877475e-15	-9.66911	down
1166	TRINITY_DN119612_c0_g1	40	65	41	0	0	3	3.24	5.51	3.15	0	0	0.25	1.31700910812938e-09	-5.9044	down
1167	TRINITY_DN119638_c0_g1	4	14	16	42	41	31	0.27	0.98	1.02	2.71	2.82	2.11	0.00970274682811261	1.45209915467991	up
1168	TRINITY_DN119642_c0_g1	48	18	22	0	0	0	4.04	1.59	1.76	0	0	0	2.5826771363999e-08	-7.61308	down
1169	TRINITY_DN119645_c0_g1	0	0	0	51	49	47	0	0	0	5.2	5.33	5.08	2.29090686656191e-09	7.7617722446961	up
1170	TRINITY_DN119655_c0_g1	26	33	30	0	0	0	2.4	3.22	2.64	0	0	0	9.87077463107344e-09	-7.62969	down
1171	TRINITY_DN11966_c0_g1	107	65	106	291	282	286	11.37	7.37	10.76	29.83	30.86	31.09	1.1761523995487e-10	1.33569726461825	up
1172	TRINITY_DN11967_c0_g1	294	215	283	137	174	150	45.01	36.24	41.8	20.34	27.64	23.71	2.37034824198484e-08	-1.07098	down
1173	TRINITY_DN119680_c0_g1	20	11	14	85	75	93	1.98	1.15	1.32	8.1	7.63	9.39	1.09766056521126e-08	2.19597647550524	up
1174	TRINITY_DN119696_c0_g1	26	21	41	0	0	0	2.68	2.31	4.04	0	0	0	1.55166527828098e-08	-7.60458	down
1175	TRINITY_DN1196_c0_g1	173	143	188	491	489	579	15.04	11.82	12.98	26.19	31.15	33.46	1.42217753967948e-17	1.33696997070671	up
1176	TRINITY_DN119705_c0_g1	66	78	64	0	0	0	4.22	5.17	3.87	0	0	0	2.68463865253184e-12	-8.85576	down
1177	TRINITY_DN119707_c0_g1	67	55	68	0	0	0	6.18	5.36	5.98	0	0	0	6.55081542058973e-12	-8.72096	down
1178	TRINITY_DN11971_c0_g2	0	0	0	147	146	155	0	0	0	11.21	11.92	12.38	4.51366602531569e-14	9.37027459629249	up
1179	TRINITY_DN119727_c0_g1	169	105	129	568	459	480	24	16.29	17.64	78.14	67.52	70.22	4.27316878458031e-19	1.60577371298295	up
1180	TRINITY_DN11974_c0_g1	307	199	249	141	87	92	37.89	25.48	29.84	16.92	11.15	10.92	2.56281861925915e-11	-1.53819	down
1181	TRINITY_DN119750_c0_g1	34	32	40	0	0	0	3.15	3.13	3.53	0	0	0	1.91910307786898e-09	-7.8785	down
1182	TRINITY_DN11975_c0_g2	0	0	0	93	85	95	0	0	0	2.69	2.62	2.9	6.60223100445505e-12	8.65469797178633	up
1183	TRINITY_DN11976_c0_g1	1317	1490	1446	30	32	31	54.54	63.03	59.66	2.38	3.01	2.69	6.7121732355985e-225	-5.81092	down
1184	TRINITY_DN11976_c0_g2	119	84	132	0	0	0	26.87	20.49	28.44	0	0	0	2.40323433615214e-14	-9.53652	down
1185	TRINITY_DN119770_c0_g1	0	0	0	98	91	90	0	0	0	31.62	31.65	31.34	5.29418785690426e-12	8.68583691442913	up
1186	TRINITY_DN119789_c0_g1	18	28	21	0	0	0	3.08	5.34	3.48	0	0	0	1.41597501920858e-07	-7.22222	down
1187	TRINITY_DN11979_c1_g1	29	20	32	78	59	79	1.42	0.84	1.74	5.98	2.86	6.21	0.00183721415616536	1.12082578132637	up
1188	TRINITY_DN1197_c2_g1	0	0	0	65	41	72	0	0	0	11.32	7.65	13.38	5.61400482182266e-10	8.03453424308022	up
1189	TRINITY_DN119802_c0_g1	0	0	1	138	116	110	0	0	0.13	18.38	16.52	15.57	9.48194156103213e-11	8.10608467460989	up
1190	TRINITY_DN11980_c0_g1	408	433	478	144	126	136	15.86	17.27	18.01	5.52	5.24	5.4	2.35766144317115e-41	-1.99507	down
1191	TRINITY_DN119828_c0_g1	65	57	95	0	0	0	2.36	2.11	3.25	0	0	0	2.33665890530598e-12	-8.90847	down
1192	TRINITY_DN11982_c0_g1	4	9	8	50	55	46	0.98	0.87	1.34	4.42	6.05	6.23	9.75046093263249e-07	2.55187274568921	up
1193	TRINITY_DN119834_c0_g1	55	25	42	0	0	0	4.83	2.31	3.51	0	0	0	8.74414288381103e-10	-8.08026	down
1194	TRINITY_DN119852_c0_g1	26	44	29	229	186	224	1.18	2.04	1.24	9.94	8.59	10.26	2.06878845882118e-19	2.39050967269157	up
1195	TRINITY_DN11987_c0_g1	166	144	171	101	94	87	6.73	5.54	6.65	5.07	5.69	6.06	2.65038214086782e-07	-1.06502	down
1196	TRINITY_DN11987_c1_g1	691	616	640	353	323	372	23.17	20.97	20.1	11	10.42	12.49	3.07139451278837e-23	-1.1893	down
1197	TRINITY_DN1198_c0_g1	845	788	865	185	182	184	31.97	29.8	30.41	6.63	7.34	7.19	9.86465400337285e-98	-2.47523	down
1198	TRINITY_DN11991_c0_g1	9	16	12	67	132	86	0.51	0.93	0.64	3.97	8.3	5.32	1.08471245000265e-09	2.65702327485605	up
1199	TRINITY_DN11991_c0_g2	69	54	52	154	165	122	4.95	4.04	3.54	10.62	12.12	8.89	6.76798073080409e-05	1.03770262474311	up
1200	TRINITY_DN119923_c0_g1	39	19	35	0	0	0	5.74	3.07	4.96	0	0	0	9.94647440745461e-09	-7.68731	down
1201	TRINITY_DN11994_c0_g1	92	43	75	249	241	232	11.62	5.87	9.09	30.4	31.44	30.09	1.89956465234891e-09	1.48938014744437	up
1202	TRINITY_DN119950_c0_g1	18	33	34	0	0	0	2.14	4.22	3.87	0	0	0	2.09791247683219e-08	-7.5611	down
1203	TRINITY_DN119955_c0_g1	36	26	38	135	135	118	3.3	2.51	3.31	11.91	12.7	11.02	4.82898640439451e-09	1.66308991640382	up
1204	TRINITY_DN11998_c1_g1	0	0	0	94	52	78	0	0	0	17.84	10.5	15.56	6.65346772698007e-11	8.36326421961927	up
1205	TRINITY_DN120013_c0_g1	0	0	0	41	37	39	0	0	0	5.57	5.37	5.63	1.78180820466447e-08	7.43190555936239	up
1206	TRINITY_DN120030_c0_g1	139	77	77	277	284	273	9.29	5.35	4.88	17.79	19.43	18.52	3.69957991431342e-07	1.21315988381162	up
1207	TRINITY_DN12003_c1_g1	1337	1506	1678	877	810	866	23.53	25.86	27.3	11.19	9.85	10.47	2.29726942139848e-29	-1.11882	down
1208	TRINITY_DN120042_c0_g1	28	39	46	0	0	0	4.72	7.31	7.5	0	0	0	1.27217948151864e-09	-7.97053	down
1209	TRINITY_DN120079_c0_g1	60	51	42	0	0	0	6.16	5.57	4.11	0	0	0	6.27690448372577e-11	-8.41312	down
1210	TRINITY_DN12007_c0_g1	52	16	74	156	148	180	6.01	2	8.19	16.69	16.8	20.25	8.59629028501196e-05	1.48662812391732	up
1211	TRINITY_DN12007_c1_g1	22	32	31	7	6	18	6.38	15.98	9.34	2.93	4.04	7.17	0.00328068353594979	-1.74842	down
1212	TRINITY_DN120081_c0_g1	39	48	41	17	2	10	1.67	2.1	1.65	0.7	0.09	0.43	1.19942891109007e-05	-2.45195	down
1213	TRINITY_DN12008_c0_g1	1026	768	956	206	152	157	88.41	69.64	78.37	17.12	13.47	13.81	2.43521286918127e-76	-2.71345	down
1214	TRINITY_DN12008_c0_g2	17	25	11	50	59	51	1.63	2.54	1.01	4.63	5.83	5	0.00366986931231829	1.29442443361412	up
1215	TRINITY_DN1200_c0_g1	27	37	40	8	16	7	1.58	2.23	2.21	0.45	0.96	0.41	0.000144412630282394	-2.03487	down
1216	TRINITY_DN1200_c0_g3	42	32	59	14	18	18	19.07	17.01	19.99	14.67	14.03	10.12	0.000143161024211556	-1.69784	down
1217	TRINITY_DN1200_c0_g4	56	29	63	30	14	30	30.17	20.91	35.09	16.31	8.22	17.75	0.00456724018450472	-1.29384	down
1218	TRINITY_DN12013_c0_g1	251	254	262	1009	914	1026	19.14	18.86	19.03	80.26	80.69	85.37	3.41922536890391e-48	1.64724952268667	up
1219	TRINITY_DN12013_c1_g1	23	23	27	0	0	0	3.23	3.53	3.65	0	0	0	5.80575499384381e-08	-7.34105	down
1220	TRINITY_DN120146_c0_g1	22	29	52	0	0	0	1.61	2.22	3.62	0	0	0	4.87970326624544e-09	-7.8309	down
1221	TRINITY_DN120186_c0_g1	0	0	0	74	56	84	0	0	0	9.64	7.8	11.63	8.37623757306318e-11	8.30202129038681	up
1222	TRINITY_DN1201_c0_g1	611	589	625	269	274	250	23.29	20.39	32.67	10.89	9.8	9.61	1.44052359004029e-35	-1.49723	down
1223	TRINITY_DN12022_c0_g1	230	212	192	876	833	902	7.69	7.25	6.08	28.13	28.47	30.54	1.93897942454356e-43	1.74561405978134	up
1224	TRINITY_DN12024_c0_g1	0	0	0	141	172	154	0	0	0	19.68	29.45	27.76	3.20629506061899e-14	9.43254771394079	up
1225	TRINITY_DN12025_c0_g1	15	6	32	93	64	98	0.93	0.39	1.89	5.56	4.08	8.14	2.2573716746745e-05	1.98109022702734	up
1226	TRINITY_DN12026_c0_g1	950	1100	1132	0	0	0	76.92	94.91	86.51	0	0	0	3.79784713004073e-26	-12.7883	down
1227	TRINITY_DN12030_c0_g1	748	670	723	23	47	39	23.71	21.62	21.59	0.7	1.49	1.25	4.69984930229024e-122	-4.58772	down
1228	TRINITY_DN12033_c0_g1	0	0	0	25	22	29	0	0	0	3.47	3.27	4.29	7.56042579773696e-07	6.80999615131719	up
1229	TRINITY_DN12035_c0_g2	60	54	41	2	3	0	3.45	3.21	2.23	0.11	0.18	0	2.09161518737816e-11	-5.25293	down
1230	TRINITY_DN12036_c0_g1	17	18	26	336	277	284	0.64	0.74	0.92	12.14	10.65	10.97	1.27837852592197e-42	3.58254534225856	up
1231	TRINITY_DN120374_c0_g1	33	24	60	0	2	0	1.73	1.29	2.97	0	0.11	0	1.92319929778096e-07	-6.15118	down
1232	TRINITY_DN12037_c1_g1	23	25	20	0	0	0	5.07	6.35	4.32	0	0	0	1.10804806197164e-07	-7.24316	down
1233	TRINITY_DN120380_c0_g1	0	1	0	45	33	21	0	0.13	0	5.14	4.02	2.54	4.54119687532946e-06	6.22396127424967	up
1234	TRINITY_DN1203_c0_g1	1863	1781	1695	1110	955	825	65.78	64.16	55.07	35.43	33.08	28.01	1.38618909157967e-27	-1.18423	down
1235	TRINITY_DN1203_c1_g1	5	1	9	35	36	38	0.4	0.08	0.68	7.85	12.16	8.99	7.25640513380176e-05	2.57652193298944	up
1236	TRINITY_DN120401_c0_g1	34	26	23	0	0	0	2.06	1.63	1.32	0	0	0	2.04238246394625e-08	-7.53015	down
1237	TRINITY_DN12040_c0_g1	359	297	337	166	122	112	45.46	40.14	41.34	21.39	16.41	14.14	3.69975004621884e-19	-1.60996	down
1238	TRINITY_DN12042_c0_g1	1097	1244	1255	612	539	496	73.5	87.07	78.48	38.39	34.38	32.74	4.83895458979663e-40	-1.42339	down
1239	TRINITY_DN120483_c0_g1	0	0	0	25	22	26	0	0	0	3.31	3.11	3.65	1.02071570298207e-06	6.75145135594958	up
1240	TRINITY_DN12050_c0_g2	213	204	226	642	563	572	12.8	12.66	12.92	37.31	35.11	35.32	1.22674093723255e-19	1.17063930390969	up
1241	TRINITY_DN12050_c1_g1	0	0	0	45	32	41	0	0	0	1.04	0.79	1	1.81829068377643e-08	7.44156005885659	up
1242	TRINITY_DN12053_c0_g2	1396	2353	1917	1040	934	1035	20.72	35.56	27.11	16.63	16.14	18.01	5.09486707766633e-15	-1.21155	down
1243	TRINITY_DN12056_c0_g1	321	182	290	78	107	98	130.9	96.78	121.93	32.1	46.22	42.9	1.37509879101680e-13	-1.77418	down
1244	TRINITY_DN12066_c0_g2	2119	1621	1658	1148	936	1050	112.68	88.65	83.33	58.07	50.46	56.17	1.19110934764776e-19	-1.08257	down
1245	TRINITY_DN12068_c0_g1	0	0	0	36	41	43	0	0	0	1.14	1.39	1.44	1.46994678732113e-08	7.47162488064056	up
1246	TRINITY_DN1206_c1_g1	3	3	5	25	26	20	0.69	1.68	1.79	4	4.57	6.93	0.001086834044395	2.39845452563097	up
1247	TRINITY_DN12071_c0_g1	260	301	292	163	162	133	18.91	24.32	20	10.87	11.77	9.38	3.09284651338302e-12	-1.19317	down
1248	TRINITY_DN12073_c0_g1	3	0	0	134	132	78	2.4	0	0	21.52	22.78	13.17	1.58090926221123e-12	6.54431054534451	up
1249	TRINITY_DN12074_c1_g1	10	3	10	39	52	42	0.77	0.24	0.73	2.89	4.1	3.29	4.68129842875914e-05	2.24546611685152	up
1250	TRINITY_DN12075_c0_g1	203	201	277	112	108	118	7.84	8.51	10.41	4.3	4.7	4.85	4.25943197164863e-11	-1.30215	down
1251	TRINITY_DN120767_c0_g1	131	108	122	13	5	11	17.64	15.81	15.79	1.69	0.7	1.52	2.98096538628328e-25	-3.9358	down
1252	TRINITY_DN1207_c0_g1	5271	6064	6013	587	578	687	111.1	124.11	113.98	13.13	13.89	16.63	9.90494352393277e-293	-3.52241	down
1253	TRINITY_DN1207_c0_g2	424	579	471	130	124	131	23.93	33.73	25.14	7.04	7.15	7.49	1.22334060683751e-39	-2.23468	down
1254	TRINITY_DN12082_c0_g1	13	13	6	49	46	34	4.5	5.55	2.08	16.67	16.84	12.57	0.000895834154021674	1.7092054328724	up
1255	TRINITY_DN120897_c0_g1	35	27	49	9	22	13	2.8	2.26	3.72	0.69	1.8	1.06	0.00167899303122755	-1.61592	down
1256	TRINITY_DN12092_c0_g1	46	27	46	21	18	24	6.67	4.22	6.34	3.2	2.94	3.64	0.00623584883064167	-1.20914	down
1257	TRINITY_DN12097_c0_g1	0	0	0	168	156	185	0	0	0	17.93	17.78	20.95	1.24842759258354e-14	9.55391066081173	up
1258	TRINITY_DN120_c0_g1	141	148	126	646	617	647	3.09	3.01	2.53	13.88	14.41	14.1	2.70021828786644e-41	1.90570072052188	up
1259	TRINITY_DN12100_c0_g1	150	107	96	22	45	42	16.46	12.55	10.07	2.33	5.09	4.72	2.97086160134098e-09	-1.98585	down
1260	TRINITY_DN12104_c0_g1	25	27	22	7	1	5	3.13	4.81	7.15	0.81	0.11	0.55	5.79932980201335e-05	-2.81529	down
1261	TRINITY_DN12109_c1_g1	54	50	47	163	118	132	14.27	15.62	12.26	42.27	32.92	36.78	9.33449792426007e-06	1.1518987850763	up
1262	TRINITY_DN12118_c0_g1	263	221	362	147	132	130	23.32	20.4	30.47	13.91	13.06	12.35	2.24374542119501e-11	-1.33931	down
1263	TRINITY_DN1211_c0_g1	63	45	59	238	207	245	5.2	3.21	4.99	13.87	12.71	16.92	3.03865914123539e-15	1.75205570660483	up
1264	TRINITY_DN12132_c0_g1	95	73	92	10	11	6	6.01	3.99	4.58	3.47	4.15	2.63	6.33542286155156e-18	-3.56113	down
1265	TRINITY_DN12134_c0_g1	95	64	88	332	354	310	2.74	1.87	2.38	9.15	10.38	9	1.30892384379977e-18	1.7191301944996	up
1266	TRINITY_DN1213_c1_g1	2	3	4	355	313	406	0.04	0.05	0.07	5.84	5.48	7.03	1.65153666650747e-36	6.60385579573208	up
1267	TRINITY_DN12146_c0_g1	31	53	48	15	24	9	1.77	3.57	3.12	0.89	2.57	0.82	0.000328395845014501	-1.75161	down
1268	TRINITY_DN1214_c4_g1	26	45	27	4	3	6	1.91	3.45	1.88	0.28	0.23	0.45	6.35355799255584e-07	-3.21569	down
1269	TRINITY_DN12158_c0_g1	63	54	48	17	19	9	2.9	2.54	2.08	0.75	0.89	0.42	3.56120395506677e-07	-2.17175	down
1270	TRINITY_DN12163_c0_g1	52	53	48	271	221	303	4.59	4.96	4.07	26.31	22.64	30.62	1.61258121877212e-20	2.08013552286606	up
1271	TRINITY_DN12166_c0_g1	28	19	26	9	7	5	4.12	3.07	3.69	1.28	1.07	0.76	0.000617400834864748	-2.09336	down
1272	TRINITY_DN12172_c0_g2	21	20	37	3	4	8	53.03	117.86	130.22	7.12	13.9	27.2	8.00083020572944e-05	-2.66322	down
1273	TRINITY_DN12175_c0_g1	362	310	320	177	231	180	27.83	23.91	23.36	13.05	18.18	14.13	1.49619396905194e-09	-1.04708	down
1274	TRINITY_DN12176_c0_g1	266	217	314	0	0	0	17.6	14.91	19.68	0	0	0	1.42519672089869e-18	-10.7874	down
1275	TRINITY_DN1217_c0_g1	1483	1174	1293	707	678	605	47.38	34.17	38.23	29.96	34.73	29.42	2.93406471404198e-30	-1.2846	down
1276	TRINITY_DN12180_c0_g1	8	8	10	32	34	36	10.15	14.62	17.21	2.36	2.72	2.94	0.00188916808474333	1.67964514532101	up
1277	TRINITY_DN12182_c0_g1	56	70	60	269	263	220	2	2.64	2.14	9.22	9.81	8.16	1.16991991212946e-15	1.71854837961571	up
1278	TRINITY_DN12183_c0_g2	31	27	29	14	7	11	3.29	4.53	4.28	2.94	1.01	1.01	0.00107403000782574	-1.74301	down
1279	TRINITY_DN12189_c0_g2	36	62	38	15	27	15	3.13	5.67	3.14	1.25	2.41	1.33	0.000885035075462161	-1.54987	down
1280	TRINITY_DN12198_c0_g1	51	32	29	20	22	14	15.29	11.57	8.64	5.91	7	4.45	0.00612959790052652	-1.29716	down
1281	TRINITY_DN12206_c0_g1	91	131	110	1	11	0	6.45	9.68	7.4	0.07	0.8	0	0.000167430123161437	-5.06303	down
1282	TRINITY_DN12206_c0_g2	66	67	65	0	1	12	8.03	8.79	7.58	0	0.13	1.5	0.00237184363837295	-4.21335	down
1283	TRINITY_DN12208_c1_g1	74	60	57	27	44	26	3.69	3.66	2.59	2.47	5.35	2.3	0.000521626815237673	-1.26947	down
1284	TRINITY_DN12211_c0_g1	3337	3195	3432	1114	1106	1067	75.13	73.34	73.36	24.33	25.34	24.37	6.04365283485074e-151	-1.8946	down
1285	TRINITY_DN12211_c1_g1	21	50	41	4	1	3	2.11	5.34	3.93	0.39	0.1	0.31	2.2106381141315e-08	-4.10908	down
1286	TRINITY_DN12218_c0_g1	157	113	156	2479	2354	2509	10.72	7.28	13.2	121.33	123.97	135.6	1.73386562677642e-234	3.81355426135488	up
1287	TRINITY_DN1221_c0_g1	575	520	567	2179	1992	2021	19.06	17.77	17.5	76.06	72.81	73.96	1.01475998553306e-76	1.60187456449026	up
1288	TRINITY_DN12232_c0_g1	86	114	111	0	0	0	8.91	12.57	11	0	0	0	4.48025296884208e-14	-9.4338	down
1289	TRINITY_DN12246_c0_g1	171	131	179	1376	1412	1353	9.24	7.37	9.23	70.92	77.48	73.61	3.17763451811849e-113	2.81324632796383	up
1290	TRINITY_DN12247_c0_g3	11058	9395	9564	5315	5029	5151	539.06	461.66	429.27	178.55	182.19	187.15	4.91529532789882e-55	-1.25008	down
1291	TRINITY_DN12253_c0_g1	1508	1708	1620	785	820	906	42.65	45.53	42.18	22.1	24.01	26.94	1.6713557047113e-33	-1.24032	down
1292	TRINITY_DN12257_c0_g1	469	469	554	286	295	248	27.56	25.2	28.98	12.89	20.69	24.64	6.25341025097138e-17	-1.14112	down
1293	TRINITY_DN1225_c0_g1	4080	3550	4114	1319	1207	1294	270	242.78	259.31	61.65	59.58	66.23	9.63871607825732e-132	-1.91486	down
1294	TRINITY_DN12260_c0_g2	37	28	41	100	81	91	1.35	1.04	1.41	3.5	3.02	3.36	0.000614812920157787	1.06495776810457	up
1295	TRINITY_DN1226_c1_g1	82	119	89	279	304	253	7.93	12.23	8.24	51.46	63.56	44.51	3.8569719490313e-09	1.23061633566399	up
1296	TRINITY_DN12271_c0_g1	33	26	37	0	0	0	3.16	2.64	3.38	0	0	0	5.17111809027992e-09	-7.73444	down
1297	TRINITY_DN12275_c0_g1	1	0	0	244	217	221	0.04	0	0	15.61	7.37	12.72	2.73844411783967e-13	9.01302553181052	up
1298	TRINITY_DN12275_c2_g2	0	0	0	49	46	57	0	0	0	9.47	7.7	10.76	1.77200104527392e-09	7.8106314876373	up
1299	TRINITY_DN1227_c0_g1	7130	9200	8189	4866	4571	4545	112.82	142.59	120.55	73.36	71.54	72.32	1.56236303901596e-30	-1.10768	down
1300	TRINITY_DN12285_c0_g1	33	47	34	0	0	0	6.11	7.76	4.27	0	0	0	1.0953950715061e-09	-7.98954	down
1301	TRINITY_DN12287_c0_g1	22	26	28	87	109	84	1.79	2.22	2.17	6.94	9.35	7.14	1.78297175345212e-06	1.58951735966833	up
1302	TRINITY_DN12308_c0_g1	202	295	233	27	11	12	6.41	9.53	6.99	0.82	0.35	0.39	3.25534161622509e-40	-4.17193	down
1303	TRINITY_DN1230_c1_g1	141	113	167	93	56	78	27.4	24.85	31.58	22.94	15.45	18.25	3.66550109506387e-06	-1.18713	down
1304	TRINITY_DN12312_c0_g1	401	347	378	2316	2349	2315	25.37	22.74	22.69	140.73	152.08	148.44	9.08214046085284e-137	2.33775888876764	up
1305	TRINITY_DN12315_c0_g1	38	27	48	213	279	235	1.91	1.4	2.26	9.92	13.65	11.47	1.60493625647894e-20	2.39793817324304	up
1306	TRINITY_DN12317_c0_g1	2	1	3	41	29	29	14.87	0.43	1.04	13.97	10.69	11.07	3.26571337858201e-06	3.74794853633822	up
1307	TRINITY_DN1231_c0_g1	1474	1509	1608	711	821	801	109.6	115.85	113.43	51.25	63.46	61.27	6.19462218504872e-37	-1.26916	down
1308	TRINITY_DN12324_c0_g1	42	33	27	152	144	137	3.16	2.59	1.93	10.98	11.09	10.47	1.40234809238863e-10	1.7881976240575	up
1309	TRINITY_DN12325_c0_g1	1	0	6	23	21	22	0.12	0	0.7	2.71	2.64	2.75	0.00121687901188008	2.95600641439752	up
1310	TRINITY_DN1232_c0_g1	4	1	4	95	114	107	0.46	0.12	0.44	10.49	13.44	14.82	9.30790105645234e-17	4.84335397884625	up
1311	TRINITY_DN12330_c0_g1	76	138	98	2	1	3	1.52	2.78	1.84	0.04	0.02	0.06	2.93424737705039e-18	-6.00044	down
1312	TRINITY_DN12333_c0_g2	478	479	467	233	192	222	29.5	30.61	27.28	13.8	12.11	13.89	3.0105548056546e-26	-1.43544	down
1313	TRINITY_DN12334_c0_g1	3	10	5	27	25	27	0.49	0.73	0.49	3.7	3.55	3.95	0.00590025175785023	1.83333602569488	up
1314	TRINITY_DN12338_c0_g1	919	890	933	216	230	240	25.69	25.25	24.52	5.54	6.42	6.67	1.60626795401481e-89	-2.29314	down
1315	TRINITY_DN1233_c1_g1	3931	3689	4160	1036	947	999	150.22	142.92	151.3	53.88	48.93	52.66	4.81819697968593e-213	-2.27679	down
1316	TRINITY_DN12341_c0_g1	0	0	0	140	130	104	0	0	0	18.74	19.16	15.68	3.26160238839469e-13	9.10786520479939	up
1317	TRINITY_DN12341_c0_g4	0	0	0	215	229	231	0	0	0	17.42	19.68	19.74	5.9939202815748e-16	9.96247510042306	up
1318	TRINITY_DN12343_c0_g2	364	503	419	276	236	255	35.68	52.3	39.18	26.08	23.79	25.53	8.95554283158059e-11	-1.04439	down
1319	TRINITY_DN12344_c0_g1	0	0	0	152	123	133	0	0	0	16.66	14.96	19.56	1.23528328284883e-13	9.23246917802625	up
1320	TRINITY_DN12348_c0_g1	8	5	9	32	38	48	0.27	0.17	0.29	1.03	1.31	1.63	0.000123452888558521	2.13442529164925	up
1321	TRINITY_DN1234_c1_g1	146	100	182	669	591	669	28.63	23.23	38.85	81.4	76.21	95.09	8.79611075859677e-27	1.8811176094957	up
1322	TRINITY_DN12350_c0_g1	81	49	56	4	4	5	4.4	2.54	2.92	0.28	0.3	0.37	9.51800202631831e-14	-4.13383	down
1323	TRINITY_DN12351_c0_g2	71	27	42	210	178	190	3.54	1.39	1.98	10.05	9.07	9.6	4.46252524051139e-09	1.7500308415927	up
1324	TRINITY_DN12353_c0_g2	11	23	7	74	62	90	1.35	3.05	0.83	5.99	5.63	8	2.17068137643202e-06	2.15828490679688	up
1325	TRINITY_DN12354_c0_g3	102	79	149	0	0	0	6.29	4.26	8.71	0	0	0	3.7557422153664e-14	-9.51189	down
1326	TRINITY_DN12360_c0_g1	77	42	55	0	0	0	50.22	35.26	33.2	0	0	0	2.34397572186662e-11	-8.59462	down
1327	TRINITY_DN12364_c0_g2	55	20	39	133	143	112	46.97	25.11	35.55	64.66	77.89	56.1	1.18733551628761e-05	1.47573464696136	up
1328	TRINITY_DN12365_c0_g1	24	14	20	412	333	329	1.59	0.96	1.25	26.15	22.51	22.06	6.4231223245871e-51	3.91377285323476	up
1329	TRINITY_DN12367_c0_g1	271	252	300	116	89	144	24.62	24.2	25.97	10.17	8.32	13.36	1.00485702817954e-14	-1.53234	down
1330	TRINITY_DN1236_c0_g1	26807	25486	25481	13026	12336	12328	989.35	963.93	884.41	465.93	469.83	464.25	1.7332214557763e-108	-1.34127	down
1331	TRINITY_DN12371_c0_g1	301	403	322	66	43	66	3.8	5.1	3.81	0.8	0.55	0.84	8.63850748127881e-40	-2.85225	down
1332	TRINITY_DN12375_c0_g1	176	171	162	94	58	100	28.82	31.82	26.39	15.64	10.06	17.41	3.06209842245369e-08	-1.31381	down
1333	TRINITY_DN12378_c0_g1	2085	1624	1871	491	441	401	129.75	104.33	110.26	29.41	28.16	25.37	4.98698383149417e-97	-2.36135	down
1334	TRINITY_DN1237_c1_g2	87	100	101	478	459	422	6.9	8.37	8	33.78	34.72	32.43	9.43456933951956e-33	1.94286824487535	up
1335	TRINITY_DN12382_c0_g1	0	0	0	80	77	67	0	0	0	7.16	7.72	6.74	4.60842569939652e-11	8.36915215937684	up
1336	TRINITY_DN12382_c0_g3	399	398	390	35	28	23	41.65	43.5	38.55	5.35	4.76	3.54	9.85068875786418e-80	-4.08415	down
1337	TRINITY_DN12387_c0_g3	20	20	43	0	0	0	2.67	2.91	5.52	0	0	0	3.42620090477191e-08	-7.51787	down
1338	TRINITY_DN12390_c0_g1	49	64	60	27	21	32	16.61	24	14.59	2.43	2.07	3.13	0.000123356003156258	-1.4096	down
1339	TRINITY_DN12394_c0_g1	28	65	48	11	2	9	3	7.03	5.18	0.59	0.3	1.36	2.66641400361881e-07	-2.987	down
1340	TRINITY_DN12394_c1_g1	4	13	15	49	42	38	0.6	2.13	2.16	13.05	10.82	12.29	0.00129696934998594	1.71644363872837	up
1341	TRINITY_DN12397_c0_g1	26	41	34	0	0	0	5.07	9.05	6.45	0	0	0	3.5232011188218e-09	-7.81307	down
1342	TRINITY_DN12399_c0_g1	47	60	58	35	15	21	5.17	7.05	6.1	3.71	1.7	2.36	0.000183193771390467	-1.5202	down
1343	TRINITY_DN1239_c1_g1	32	26	43	7	2	12	1.59	1.33	2.02	0.33	0.1	0.6	2.79005066562769e-05	-2.55875	down
1344	TRINITY_DN1239_c2_g1	0	1	0	82	69	72	0	0.07	0	5.66	5.08	5.25	6.10102189410535e-09	7.39959502813613	up
1345	TRINITY_DN123_c0_g1	529	573	577	19	20	12	22.93	24.02	22.08	0.58	0.74	0.5	1.62522260658947e-106	-5.33668	down
1346	TRINITY_DN123_c0_g2	44	36	70	290	236	228	4.21	3.65	6.39	26.75	23.22	22.28	2.10895393965231e-16	2.03710776758467	up
1347	TRINITY_DN123_c1_g1	233	334	264	0	0	2	18.49	27.81	20.78	0	0	0.16	4.19540622610387e-17	-8.99691	down
1348	TRINITY_DN12414_c0_g1	100	68	108	26	25	24	2.06	1.41	2.1	0.53	0.54	0.51	4.57868514398395e-11	-2.17113	down
1349	TRINITY_DN12414_c0_g2	1216	1405	1342	317	222	247	26.36	30.74	27.32	6.57	4.89	5.39	2.00474959853654e-96	-2.63359	down
1350	TRINITY_DN12416_c0_g1	23	38	23	3	0	1	5.17	7.21	3.15	0.45	0	0.08	5.70373567112257e-07	-4.70058	down
1351	TRINITY_DN12423_c0_g1	0	0	0	24	22	34	0	0	0	11.99	11.79	18.54	5.4727024018151e-07	6.88519422675197	up
1352	TRINITY_DN12425_c1_g1	27	37	27	288	267	296	2.2	3.17	2.09	23.85	23.58	25.95	7.66714264677881e-35	2.92814662409786	up
1353	TRINITY_DN12426_c0_g1	50	78	35	0	0	0	4.14	6.78	2.75	0	0	0	6.18356796551150e-11	-8.51092	down
1354	TRINITY_DN12426_c0_g2	85	107	89	0	0	0	7.36	10.04	7.28	0	0	0	1.24881871350703e-13	-9.28952	down
1355	TRINITY_DN12426_c0_g3	0	0	0	35	34	57	0	0	0	3.77	3.91	6.51	1.28408978180358e-08	7.5416214712348	up
1356	TRINITY_DN12433_c0_g1	4367	2779	3377	13285	12286	12080	957.86	788.67	786.68	3837.56	3745.95	3842.28	1.93856455510946e-35	1.54400460380742	up
1357	TRINITY_DN12442_c1_g1	17	26	11	129	146	104	1.58	0.92	0.77	10.28	8.65	8.59	3.58086246659252e-12	2.51158331769092	up
1358	TRINITY_DN12442_c6_g1	2	3	9	21	34	33	0.15	0.24	0.66	1.56	2.69	2.59	0.000846369024638356	2.37257094862815	up
1359	TRINITY_DN12447_c0_g1	292	243	215	0	1	4	33.4	29.8	23.53	0	0.12	0.47	1.4737492814535e-27	-7.52578	down
1360	TRINITY_DN1244_c0_g2	59	58	57	114	148	178	3.88	4.19	2.97	4.09	6.54	6.39	0.000107021521833143	1.04700344308167	up
1361	TRINITY_DN12450_c0_g1	42	45	77	167	179	176	2.74	3.52	4.64	10.29	11.65	12.17	1.76045343937438e-07	1.38188700360629	up
1362	TRINITY_DN12451_c0_g1	129	128	119	35	38	41	55.41	65.59	51.49	17.72	20.18	20.33	2.31195960510627e-14	-2.0171	down
1363	TRINITY_DN12468_c0_g1	44	46	34	23	12	6	2.6	2.81	1.9	1.3	0.72	0.45	0.000216954936691379	-1.90482	down
1364	TRINITY_DN12470_c0_g1	2388	2618	2771	1323	1156	1338	57.5	63.86	62.35	30.05	28.12	32.66	1.65088865757668e-51	-1.32238	down
1365	TRINITY_DN12472_c0_g2	7322	7593	7770	209	165	169	278.2	291.76	276.26	7.82	6.39	6.63	0	-5.68145	down
1366	TRINITY_DN12473_c1_g1	927	894	855	200	189	223	29.14	27.79	25.44	6.11	5.88	6.87	9.06398239258158e-87	-2.42466	down
1367	TRINITY_DN12477_c0_g1	0	4	3	50	53	42	0	1.28	2.33	13.01	14.61	10.95	1.75805629041027e-08	4.07752649405025	up
1368	TRINITY_DN12478_c0_g1	39	32	48	3	4	4	13.63	14.4	16.53	1.02	1.47	1.47	2.27590673011808e-09	-3.72531	down
1369	TRINITY_DN1247_c1_g2	453	562	520	189	178	165	27.98	35.88	30.38	11.24	11.26	10.35	4.15954295177459e-35	-1.82554	down
1370	TRINITY_DN1247_c3_g2	134	169	167	0	0	0	16.34	22.22	19.52	0	0	0	5.03063296901784e-16	-10.0294	down
1371	TRINITY_DN12482_c0_g1	39	94	54	37	22	31	2.41	6.01	3.16	2.19	1.39	1.94	0.00135339684053584	-1.36156	down
1372	TRINITY_DN12489_c0_g1	8	9	7	33	27	30	5.97	9.61	5.05	28.34	20.44	23.26	0.00493098650960551	1.6079392625887	up
1373	TRINITY_DN12495_c0_g1	1301	1029	1113	146	143	159	77.67	63.75	63.07	8.37	8.73	9.62	1.3628149710978e-129	-3.23707	down
1374	TRINITY_DN12496_c0_g1	49	47	46	6	5	3	3	2.98	2.67	0.35	0.31	0.19	6.14603725818446e-11	-3.63994	down
1375	TRINITY_DN12497_c2_g3	16	11	17	99	88	58	2.69	2.49	3.56	9.06	10.82	11.28	7.28387368215533e-08	2.18177943123685	up
1376	TRINITY_DN12497_c2_g4	15	18	6	47	34	45	3.35	4.63	1.31	10.25	7.96	10.51	0.00778888842840202	1.38563845845054	up
1377	TRINITY_DN12498_c0_g1	23	73	46	279	250	295	0.56	1.47	0.98	6.24	6.64	6.98	9.9695145786841e-14	2.2367697185875	up
1378	TRINITY_DN12499_c1_g1	673	1019	783	2	4	4	25.84	36.36	32.8	0.7	0.46	0.46	2.80867187438781e-63	-8.2496	down
1379	TRINITY_DN1249_c1_g1	877	1153	960	468	462	463	64.59	89.29	65.73	35.87	38.25	38.59	1.14076402168196e-27	-1.39931	down
1380	TRINITY_DN1249_c3_g1	1	1	8	24	29	22	0.13	0.14	0.98	2.95	3.81	2.87	0.00138600776864863	2.62818773429747	up
1381	TRINITY_DN12512_c0_g1	18	29	25	0	0	0	1.65	2.8	2.18	0	0	0	7.64588451667855e-08	-7.32425	down
1382	TRINITY_DN12519_c0_g1	43	21	42	1	0	0	5.11	2.69	4.78	0.11	0	0	1.98743998858845e-07	-6.91325	down
1383	TRINITY_DN1251_c0_g1	10290	9692	10696	190	190	181	555.03	537.51	542.26	10.07	10.13	9.94	0	-6.06761	down
1384	TRINITY_DN12523_c0_g1	839	1114	924	0	1	2	10.62	14.39	10.97	0	0.01	10.94	1.9195263229881e-32	-10.2031	down
1385	TRINITY_DN12524_c0_g1	98	69	101	420	381	405	3.29	3.02	2.4	12.09	11.56	11.65	7.81943036812255e-26	1.87632835511552	up
1386	TRINITY_DN12531_c0_g1	329	343	408	0	0	0	9.82	13.59	10.99	0	0	0	3.36510397392879e-20	-11.2277	down
1387	TRINITY_DN12531_c0_g2	350	503	365	21	13	6	8.04	11.59	7.4	1.22	0.85	0.34	4.52436370578339e-64	-5.23113	down
1388	TRINITY_DN12533_c0_g1	8	2	7	141	116	118	0.16	0.04	0.13	2.67	2.33	2.35	7.19975185052149e-20	4.16808684156546	up
1389	TRINITY_DN12535_c1_g1	465	393	453	1298	1199	1308	21.46	18.59	19.74	57.35	56.44	61	1.59039461136211e-33	1.24248797275395	up
1390	TRINITY_DN12538_c0_g1	80	104	78	23	20	31	7.91	13.06	6.64	1.8	1.67	2.56	3.94436440710437e-10	-2.1225	down
1391	TRINITY_DN12538_c1_g1	232	321	223	130	99	109	20.23	29.47	18.51	10.91	8.86	9.69	1.99031074488124e-12	-1.50139	down
1392	TRINITY_DN12539_c0_g1	0	0	0	91	83	73	0	0	0	8.34	8.11	7.08	1.83073711663714e-11	8.50940190603174	up
1393	TRINITY_DN12539_c1_g1	34	62	47	20	6	7	8.19	16.32	9.62	3.89	1.25	1.45	4.49883040303298e-06	-2.42566	down
1394	TRINITY_DN12539_c2_g1	0	0	0	95	101	105	0	0	0	3.24	3.67	3.78	2.55751424267232e-12	8.79740747991314	up
1395	TRINITY_DN1253_c0_g1	2404	2369	2576	1109	983	956	48.56	48.37	49.04	21.05	19.78	19.07	6.12269133844152e-86	-1.56558	down
1396	TRINITY_DN12546_c0_g1	47	46	39	257	188	225	1.45	1.44	1.13	7.57	5.89	6.98	8.62956037861718e-18	2.04371162245624	up
1397	TRINITY_DN12549_c0_g1	38	25	26	0	0	0	4.71	3.34	3.09	0	0	0	1.14296624274791e-08	-7.62942	down
1398	TRINITY_DN1254_c0_g1	6083	8171	7556	212	205	216	188.47	306.94	183.38	8.63	9.07	9.52	0	-5.40287	down
1399	TRINITY_DN1254_c2_g1	20	12	25	79	87	61	5.03	0.78	7.63	10.52	14.14	7.51	1.45296907925002e-05	1.70406164129526	up
1400	TRINITY_DN12550_c0_g1	190	225	272	76	65	59	12.37	15.2	17.27	4.76	4.94	8.43	1.37649794528936e-21	-2.07475	down
1401	TRINITY_DN12554_c0_g1	61	75	42	175	149	147	4.91	6.26	3.18	17.33	15.61	14.66	4.28311947072717e-05	1.10135452675431	up
1402	TRINITY_DN12555_c0_g1	0	0	0	330	342	396	0	0	0	30.49	33.71	38.76	3.96706638802142e-18	10.6245383107348	up
1403	TRINITY_DN12556_c1_g3	42	103	53	0	0	0	1.75	4.4	2.09	0	0	0	1.256840811796e-11	-8.79043	down
1404	TRINITY_DN12558_c0_g3	2	15	17	63	70	52	0.36	3.73	3.37	6.9	6.91	5.54	4.84456088751375e-05	2.1528288618988	up
1405	TRINITY_DN1255_c0_g2	34	308	224	34	39	48	8.58	183.6	91.1	14.33	9.85	21.59	0.00446877427994577	-2.52121	down
1406	TRINITY_DN12561_c0_g1	20	25	21	10	6	6	1.27	1.64	17.4	0.61	0.39	0.39	0.00240053135357513	-1.88677	down
1407	TRINITY_DN12563_c0_g1	851	886	1017	445	475	441	38.08	39.57	40.81	22.92	24.05	23.28	2.48060566353961e-32	-1.30968	down
1408	TRINITY_DN12567_c0_g1	0	0	0	22	26	22	0	0	0	4.05	5.13	4.33	1.45044313903953e-06	6.69392798148182	up
1409	TRINITY_DN12574_c0_g1	41	55	41	181	129	123	2.59	3.86	3.89	12.5	8.29	11.37	1.19277506914173e-06	1.35772249241107	up
1410	TRINITY_DN12574_c0_g3	19	16	11	88	74	100	1.32	1.16	0.72	5.87	5.26	7.05	7.45142143283975e-09	2.21121993932171	up
1411	TRINITY_DN12580_c0_g1	3	11	8	65	70	62	2.53	17.74	6.03	9.39	10.84	6.23	6.91602442400673e-09	2.86716949755811	up
1412	TRINITY_DN12586_c0_g1	60	48	55	0	0	0	3.2	2.64	2.77	0	0	0	3.01930720884101e-11	-8.50082	down
1413	TRINITY_DN12593_c0_g1	542	630	667	149	178	103	59.71	74.64	69.82	16.43	20.65	12.04	2.38638133686943e-40	-2.38984	down
1414	TRINITY_DN12595_c0_g1	36	60	35	4	0	1	3.83	6.81	3.56	0.88	0	0.24	1.07491873285082e-09	-5.02043	down
1415	TRINITY_DN125_c0_g2	102	96	119	248	279	252	3.22	3.1	3.53	7.52	9	8.05	9.64602761349431e-08	1.00528894608153	up
1416	TRINITY_DN12602_c0_g1	20	24	28	15	10	3	4.33	5.96	5.92	2.56	1.83	0.55	0.00943887520268566	-1.66305	down
1417	TRINITY_DN1260_c0_g1	3876	4311	4115	1870	1689	1637	202.79	231.89	204.25	93.14	89.53	85.32	9.86378475627728e-82	-1.54066	down
1418	TRINITY_DN1260_c0_g2	572	595	611	342	271	324	18.11	19.13	18.2	10.36	8.73	10.34	1.19915160226237e-22	-1.22122	down
1419	TRINITY_DN12612_c2_g1	7	8	18	61	34	60	0.31	0.37	0.76	2.62	1.55	2.71	0.000172369472627611	1.93871326932677	up
1420	TRINITY_DN12613_c0_g1	19	35	24	0	2	0	2.31	4.59	2.8	0	0.25	0	4.3727083686422e-06	-5.5805	down
1421	TRINITY_DN12621_c1_g1	38	31	59	0	0	0	2.93	2.5	4.32	0	0	0	4.75516436017444e-10	-8.14541	down
1422	TRINITY_DN12621_c2_g1	88	30	90	37	36	27	6.43	2.29	6.24	2.6	2.7	2.01	0.00179209708149086	-1.34387	down
1423	TRINITY_DN12626_c1_g1	51	24	36	0	0	0	4.37	2.16	2.93	0	0	0	2.0131527784534e-09	-7.9451	down
1424	TRINITY_DN12628_c0_g1	0	0	0	37	30	27	0	0	0	6.44	5.6	5.02	1.28909490130696e-07	7.11393315029476	up
1425	TRINITY_DN12629_c0_g1	285	225	267	57	68	60	9.61	6.48	8.31	2.04	1.95	1.82	9.38948032669077e-31	-2.36304	down
1426	TRINITY_DN1262_c0_g1	24	23	24	263	216	292	4.12	4.77	4.13	53.57	47.87	60.26	8.46261965565869e-33	3.14463029137032	up
1427	TRINITY_DN1263_c0_g1	39	50	60	143	116	153	1.77	2.33	2.57	6.22	5.37	7.02	1.42030734227711e-05	1.17269364632336	up
1428	TRINITY_DN12642_c0_g1	265	307	247	172	176	150	22.63	26.96	20.03	13.49	14.7	12.36	1.10167233041376e-08	-1.01544	down
1429	TRINITY_DN1264_c1_g1	301	265	291	105	124	100	20.03	18.32	18.35	6.71	8.44	6.75	6.39314353060196e-21	-1.67449	down
1430	TRINITY_DN1264_c2_g1	11	6	7	85	74	56	1.23	0.72	0.75	9.16	8.52	6.4	1.08322247676913e-09	2.86553639652156	up
1431	TRINITY_DN12650_c0_g2	0	0	0	81	79	82	0	0	0	18.87	19.77	20.48	2.1083854792334e-11	8.48144822905829	up
1432	TRINITY_DN12655_c0_g1	0	0	0	80	45	49	0	0	0	4.52	2.71	2.92	7.34174274723627e-10	7.99732101942918	up
1433	TRINITY_DN12656_c0_g1	90	71	70	219	194	173	13.6	10.69	9.74	28.85	26.85	28.34	2.41015930005759e-06	1.04538338363767	up
1434	TRINITY_DN1265_c0_g1	83	127	106	366	380	415	2.43	4.13	3.14	11.25	15.58	13.47	9.21325219984695e-17	1.58194267362841	up
1435	TRINITY_DN12672_c0_g2	57	21	32	190	267	245	2.84	1.08	1.51	9.08	13.58	12.35	1.72849505546664e-14	2.38486549569496	up
1436	TRINITY_DN12681_c0_g1	42	18	59	9	1	4	6.79	2.96	9.94	1.84	0.19	0.88	1.00528646910404e-06	-3.3833	down
1437	TRINITY_DN12686_c0_g1	57	48	48	3	7	7	7.2	6.55	10.51	0.37	5.45	0.91	5.18866013303383e-11	-3.46198	down
1438	TRINITY_DN12689_c0_g1	156	105	154	85	63	68	45.15	36.43	44.2	24.2	19.32	20.84	8.42996486485958e-07	-1.23721	down
1439	TRINITY_DN1269_c1_g2	36	33	51	0	0	0	3.9	3.82	5.28	0	0	0	6.98632369677114e-10	-8.05475	down
1440	TRINITY_DN126_c1_g2	4116	3976	4451	538	469	430	516.63	538.62	535.72	85.53	114.05	95.65	0	-3.42148	down
1441	TRINITY_DN126_c3_g1	27	18	29	8	7	7	22.41	14.7	25.22	12.29	7.31	2.69	0.000664298530499715	-2.04225	down
1442	TRINITY_DN12701_c0_g1	51	81	81	0	0	0	7.75	8.94	7.73	0	0	0	2.79611098806052e-12	-8.88707	down
1443	TRINITY_DN12701_c0_g2	138	120	122	1286	1213	1297	15.36	14.31	12.89	134.74	135.73	143.08	2.58502987259876e-132	3.02489939206306	up
1444	TRINITY_DN12705_c0_g1	162	164	128	86	72	71	5.27	5.42	3.92	2.68	3.11	2.57	3.10130673265495e-08	-1.28742	down
1445	TRINITY_DN12718_c0_g1	310	217	288	1913	1847	1800	20.06	14.57	17.66	118.91	122.29	118.21	4.92580801374275e-98	2.4766053821364	up
1446	TRINITY_DN12727_c0_g2	138	203	148	70	49	43	7.19	6.1	5.91	5.7	2.17	5.76	2.49503992316178e-12	-1.8971	down
1447	TRINITY_DN12731_c0_g1	76	65	65	0	0	0	2.39	2.07	1.92	0	0	0	2.87159009103651e-12	-8.84003	down
1448	TRINITY_DN12740_c0_g1	0	0	0	39	44	43	0	0	0	3.07	3.69	3.58	9.37392364302078e-09	7.54168178799599	up
1449	TRINITY_DN12744_c0_g2	96	108	92	42	69	32	14.74	18.26	13.63	6.25	10.99	5.07	4.0379472857138e-05	-1.34211	down
1450	TRINITY_DN12745_c0_g1	12	18	5	52	58	71	1.16	1.85	0.46	4.95	5.91	7.1	2.10779328997945e-05	2.06951682804594	up
1451	TRINITY_DN12747_c0_g1	637	640	710	1993	1942	1934	42.01	41.46	43.02	120.32	130.26	128.5	2.09317003052939e-50	1.26819865438233	up
1452	TRINITY_DN1274_c0_g2	234	168	187	480	470	506	17.78	12.41	13.84	37.52	41.19	45.43	1.42712871503462e-10	1.01098208398345	up
1453	TRINITY_DN12770_c0_g1	24	8	35	104	87	108	0.86	0.29	1.19	3.59	3.19	3.93	4.32933347249302e-06	1.87140956443373	up
1454	TRINITY_DN12772_c0_g1	32	7	36	79	71	82	5.07	1.39	5.29	11.67	11.22	12.91	0.00346479074397676	1.34361579441335	up
1455	TRINITY_DN1277_c0_g1	1799	1790	1922	665	674	719	55.02	52.92	56.81	28.26	29.5	30.69	7.52247643914375e-87	-1.71511	down
1456	TRINITY_DN1277_c0_g2	322	288	328	86	93	76	7.45	6.73	7.13	1.9	2.19	1.77	2.56605171133993e-34	-2.17291	down
1457	TRINITY_DN12780_c0_g1	84	101	82	422	336	425	1.69	2.01	1.46	7.78	6.78	8.39	1.39730670166787e-23	1.84866807105626	up
1458	TRINITY_DN12782_c0_g1	19	30	28	0	0	0	5.09	9.52	7.41	0	0	0	4.19755937025052e-08	-7.42009	down
1459	TRINITY_DN12783_c0_g1	517	442	482	2241	2236	2231	30.22	25.83	26.47	126.33	133.99	132.96	2.63219450339611e-97	1.92433907413473	up
1460	TRINITY_DN12784_c0_g1	49	60	43	4	9	9	9.32	17.19	9.19	1.13	6.86	3.96	1.10025743211152e-09	-3.08305	down
1461	TRINITY_DN12785_c0_g1	55	51	64	33	22	25	10.86	15.8	13.24	12.53	2.1	10.31	0.000135001874637046	-1.38423	down
1462	TRINITY_DN1278_c0_g1	19748	18254	20580	2501	2520	2409	655.69	615.88	646.41	77.47	84.51	79.59	0	-3.27281	down
1463	TRINITY_DN12792_c0_g1	56	58	41	21	16	18	4.32	4.68	3.72	1.56	1.26	1.41	9.74824166896578e-06	-1.79613	down
1464	TRINITY_DN12796_c0_g1	100	98	97	34	36	37	4.29	4.3	3.92	1.4	1.57	1.6	5.12676833641177e-10	-1.75808	down
1465	TRINITY_DN12797_c0_g1	36	44	27	12	18	22	7.03	9.18	4.97	11.81	11.88	20.52	0.00584246307605902	-1.33711	down
1466	TRINITY_DN1279_c0_g1	304	331	307	951	895	958	25.4	27.42	22.46	71.21	70.59	76.05	4.61971814613148e-30	1.27742650106614	up
1467	TRINITY_DN127_c0_g1	83	94	89	429	363	390	2.6	3.02	2.77	12.81	11.25	12.15	1.75008501384118e-27	1.85442556431587	up
1468	TRINITY_DN127_c0_g2	136	172	185	459	422	435	3.21	4.15	4.22	10.09	10.01	10.75	1.02397017842673e-12	1.12151168175997	up
1469	TRINITY_DN12800_c0_g1	941	1052	1032	3710	3479	3450	32.3	35.67	35.42	121.21	120.13	118.36	5.10202492610606e-81	1.51825403902279	up
1470	TRINITY_DN12805_c0_g1	25	22	7	97	84	65	5.26	6	2.04	24.29	19.91	14.17	1.58061525081358e-05	1.88178941103991	up
1471	TRINITY_DN12806_c1_g1	349	348	311	55	63	51	15.52	11.33	8.95	2.49	1.79	2.03	1.38014821796509e-49	-2.87256	down
1472	TRINITY_DN12809_c2_g1	18	33	22	1	0	1	2.52	5.04	9.69	0.14	0	0.14	6.61084541212374e-06	-5.49223	down
1473	TRINITY_DN12809_c3_g3	61	128	58	0	0	0	4.77	10.47	4.3	0	0	0	1.35600635248518e-12	-9.11093	down
1474	TRINITY_DN12810_c0_g1	117	173	174	0	0	0	4.33	6.53	6.07	0	0	0	7.32428869845185e-16	-10.0104	down
1475	TRINITY_DN12818_c0_g1	3	0	3	60	34	54	0.9	0	0.89	4.23	3.48	5.03	1.83882080042487e-08	4.32754727696932	up
1476	TRINITY_DN1281_c0_g1	7921	7494	7993	2211	2094	2017	430.24	405.89	395.77	82.17	84.82	79.24	9.01582545183938e-254	-2.18394	down
1477	TRINITY_DN12826_c0_g1	77	138	76	44	42	39	2.81	5.31	2.67	4.37	4.15	5.05	5.77537638021552e-06	-1.5217	down
1478	TRINITY_DN12828_c1_g1	37	24	21	0	0	0	5.33	21.53	12.81	0	0	0	2.6904385721189e-08	-7.51308	down
1479	TRINITY_DN12828_c2_g1	2	0	0	99	107	110	0.15	0	0	6.91	7.96	8.12	1.80424328521098e-10	7.01008137593412	up
1480	TRINITY_DN1282_c0_g1	2938	2740	2860	1794	1592	1683	137.67	131.6	128.69	88.62	82.16	86.73	5.62735152205945e-46	-1.0485	down
1481	TRINITY_DN12833_c0_g1	2113	2942	2608	1585	1458	1438	42.96	59.37	48.14	26.04	32.2	23.36	6.38404348874692e-20	-1.07169	down
1482	TRINITY_DN12838_c0_g1	565	415	598	11	6	18	124.97	100.6	125.52	1.1	0.63	1.98	5.39166163560769e-83	-5.787	down
1483	TRINITY_DN1283_c0_g1	3186	3188	3193	877	773	807	150.28	159.75	142.81	37.87	35.46	36.17	5.45599946271828e-191	-2.25789	down
1484	TRINITY_DN12841_c0_g2	29	24	36	0	0	0	5.1	4.72	6.13	0	0	0	1.07433170915981e-08	-7.62437	down
1485	TRINITY_DN12845_c0_g1	50	19	28	0	0	0	10.5	3.06	4.64	0	0	0	9.58164486737999e-09	-7.75163	down
1486	TRINITY_DN12845_c0_g2	42	62	30	11	19	19	7.29	12.03	5.08	1.83	3.39	3.38	0.000281830865548966	-1.74929	down
1487	TRINITY_DN1284_c2_g2	635	582	667	134	77	89	54.78	52.69	54.28	11.66	7.17	8.26	7.36743129923932e-68	-2.94987	down
1488	TRINITY_DN1284_c3_g1	64	72	40	1018	960	885	4.68	5.49	2.78	71.55	71.9	65.76	2.87024213396545e-99	3.72461130233701	up
1489	TRINITY_DN12853_c0_g1	10066	10119	10244	3422	3219	3252	228.16	229.3	222.73	82.62	81.21	82.23	3.10338607627951e-226	-1.91687	down
1490	TRINITY_DN12854_c0_g1	23	42	20	7	6	9	1.72	4.76	1.53	0.5	0.55	0.69	0.000231768880724017	-2.25359	down
1491	TRINITY_DN12857_c0_g1	61	69	83	31	28	28	39.87	64.53	46.38	25.02	21.12	20.41	1.57930135354976e-06	-1.5857	down
1492	TRINITY_DN1285_c0_g1	352	361	435	239	231	213	44.4	66.53	56.17	27.99	25.35	23.79	1.15784759468354e-12	-1.04276	down
1493	TRINITY_DN1285_c0_g2	25	47	68	10	11	18	1.65	3.22	4.26	0.63	0.74	1.21	3.26640055705359e-05	-2.13067	down
1494	TRINITY_DN12864_c0_g3	0	0	0	39	25	33	0	0	0	2.67	1.82	2.44	1.0573130640548e-07	7.15743504574065	up
1495	TRINITY_DN12869_c0_g1	104	127	105	401	379	364	5.16	7.13	4.81	17.2	17.3	16.5	4.58843977314798e-18	1.4701977268346	up
1496	TRINITY_DN1286_c0_g1	119	77	97	294	247	297	11.01	7.37	8.02	30.24	28.03	33.04	2.15659442328023e-09	1.22054549843835	up
1497	TRINITY_DN1286_c1_g1	141	131	115	394	387	373	14.43	13.44	9.99	29.99	31.23	30.21	6.17661012481869e-15	1.27959523897086	up
1498	TRINITY_DN1286_c2_g1	31	40	26	18	10	13	2.47	3.34	1.97	1.38	0.82	1.05	0.00224394315245826	-1.54739	down
1499	TRINITY_DN12871_c0_g1	376	358	435	120	134	144	22.71	22.41	23.05	8.84	9.44	10.27	1.67448064047763e-30	-1.84623	down
1500	TRINITY_DN12872_c0_g1	1038	1069	1049	367	366	305	41.58	43.76	39.33	13.69	14.34	11.65	1.8254282137524e-65	-1.90032	down
1501	TRINITY_DN12873_c0_g1	17	22	10	139	134	170	4.83	8.93	2.89	16.78	20.51	20.01	3.49693509986548e-17	2.87771681826154	up
1502	TRINITY_DN12874_c1_g1	0	0	0	60	51	63	0	0	0	3.96	3.59	4.4	5.06356135664255e-10	8.00426231614506	up
1503	TRINITY_DN12877_c0_g1	122	116	124	39	60	41	11.3	6.38	10.11	1.96	12.88	9.77	1.24928221177472e-09	-1.66164	down
1504	TRINITY_DN1287_c0_g2	0	0	0	60	64	57	0	0	0	3.28	3.71	3.28	3.3974192837088e-10	8.06319986715111	up
1505	TRINITY_DN12886_c1_g1	99	71	63	0	0	1	179.83	99.66	125.77	0	0	0.1	2.14597355205227e-10	-8.05764	down
1506	TRINITY_DN12889_c0_g1	60	49	57	0	0	0	2.51	2.1	2.25	0	0	0	2.49339320505718e-11	-8.5269	down
1507	TRINITY_DN1288_c1_g1	201	196	220	117	123	85	5.09	5.09	5.27	2.85	3.22	2.18	2.20615921573914e-09	-1.21913	down
1508	TRINITY_DN12891_c0_g1	83	113	104	17	39	12	3.82	5.34	4.52	0.75	1.83	0.56	9.8817139459064e-10	-2.43007	down
1509	TRINITY_DN12894_c1_g1	12	19	8	68	77	76	2.44	4.56	1.59	12.85	14.03	13.75	1.98938479248925e-07	2.2038124857079	up
1510	TRINITY_DN12897_c0_g1	3656	2550	2856	834	827	889	615.92	420.12	443.06	150.5	143.63	152.03	3.46151257691051e-67	-2.12385	down
1511	TRINITY_DN12897_c1_g1	42	19	50	0	0	1	2.36	1.1	2.66	0	0	2.44	1.7381722198348e-07	-6.97659	down
1512	TRINITY_DN12897_c2_g1	42	22	29	7	13	7	6.2	3.56	4.12	1	1.99	1.07	0.000287348268664779	-2.07364	down
1513	TRINITY_DN12898_c0_g1	39	38	43	0	1	0	4.63	4.85	4.89	0	0.12	0	4.86339535466666e-08	-7.09685	down
1514	TRINITY_DN12905_c0_g3	5	6	6	27	59	36	0.27	0.33	0.31	1.4	3.26	1.97	2.91702077145606e-05	2.55769072158965	up
1515	TRINITY_DN12906_c1_g1	271	224	251	116	84	149	36.82	36.37	34.39	13.71	13.23	22.11	1.26168545917855e-10	-1.39199	down
1516	TRINITY_DN12913_c0_g1	243	348	338	839	740	804	5.08	8.36	6.84	19.23	17.95	19.76	2.25680891672672e-13	1.06266126696324	up
1517	TRINITY_DN12915_c0_g1	0	0	0	54	79	61	0	0	0	1.45	2.26	1.73	2.14047322764489e-10	8.16729765912906	up
1518	TRINITY_DN12922_c1_g1	1	5	1	85	57	57	0.09	0.5	5.59	6.93	4.99	4.88	7.19192231576329e-11	4.52454706398965	up
1519	TRINITY_DN12924_c0_g1	35	23	20	5	4	6	4.22	2.68	2.09	0.52	0.44	0.69	4.05992861217666e-05	-2.67702	down
1520	TRINITY_DN12926_c0_g2	81	81	55	346	278	305	3.21	3.28	2.05	13.13	11.22	12.2	1.25699350413143e-17	1.79699670621558	up
1521	TRINITY_DN12927_c2_g1	1	0	0	33	38	26	4.15	0	0	3.87	4.76	3.24	4.14494494803e-06	6.20186124954621	up
1522	TRINITY_DN12928_c0_g1	319	315	450	223	210	203	31.51	38.76	45.51	16.63	18.34	17.48	3.60919876349074e-10	-1.06082	down
1523	TRINITY_DN12929_c0_g1	0	0	0	30	27	30	0	0	0	2.23	2.14	2.36	2.33020760786009e-07	7.00464581353892	up
1524	TRINITY_DN12934_c0_g1	40	24	31	15	11	16	47.88	54.28	46.85	20.67	14.12	22.43	0.00332884626306126	-1.47333	down
1525	TRINITY_DN1293_c0_g1	170	154	145	956	895	898	4.08	4.41	3.14	25.05	25.37	24.34	6.85886940960131e-71	2.25479235735071	up
1526	TRINITY_DN1293_c0_g2	147	118	131	73	78	63	40.91	39.13	36.08	19.97	22.96	18.53	6.20745562096585e-07	-1.18228	down
1527	TRINITY_DN1294_c0_g1	124	125	124	64	66	75	4.56	4.66	4.2	2.24	2.46	2.71	8.93958116744738e-07	-1.1583	down
1528	TRINITY_DN12950_c0_g1	1687	1733	1779	776	699	679	58.45	61.1	58.02	25.74	24.67	23.74	7.67604752594822e-75	-1.56751	down
1529	TRINITY_DN12953_c0_g1	26	26	34	10	6	8	9.12	4.15	9.19	13.55	8.11	8.31	0.000138537709173889	-2.1372	down
1530	TRINITY_DN12957_c1_g1	92	56	90	211	176	197	4	2.49	3.69	8.8	7.81	8.66	1.85872170511419e-05	1.00131934945371	up
1531	TRINITY_DN1295_c0_g2	9822	8480	9380	4052	3709	3778	313.34	275.84	282.28	133.1	129.75	130.15	1.42649826016946e-107	-1.55788	down
1532	TRINITY_DN1295_c2_g1	35	103	42	16	17	21	1.06	3.17	1.2	0.46	0.52	0.64	3.50166545668421e-05	-2.04162	down
1533	TRINITY_DN12960_c0_g4	278	316	292	0	0	0	12.93	14.75	12.84	0	0	0	3.38086607780901e-19	-10.9451	down
1534	TRINITY_DN12960_c0_g5	32	22	22	0	0	0	3.46	2.53	2.27	0	0	0	4.60202119318724e-08	-7.40194	down
1535	TRINITY_DN12966_c0_g1	146	110	158	321	387	328	7.06	5.3	6.56	14.83	19.5	16.36	2.88256521195402e-08	1.03352288319567	up
1536	TRINITY_DN1296_c0_g1	12417	11340	12221	5115	4824	5015	363.26	319.09	325.9	149.24	153.04	159.37	6.92897043149938e-142	-1.56171	down
1537	TRINITY_DN1296_c1_g1	16	12	24	116	131	116	0.78	0.59	1.1	5.43	6.51	5.73	2.16272747383158e-13	2.5140468734142	up
1538	TRINITY_DN1296_c1_g2	27	43	56	7	6	5	7.7	14.67	15.82	1.96	1.81	1.51	3.7596954009135e-08	-3.09984	down
1539	TRINITY_DN12970_c0_g1	215	243	240	57	66	70	10.75	12.04	13.7	2.98	3.44	3.89	1.10855183499919e-25	-2.14857	down
1540	TRINITY_DN12971_c0_g3	76	44	69	36	37	33	2.77	1.64	2.37	1.26	1.38	1.22	0.00142597342321957	-1.12605	down
1541	TRINITY_DN12974_c0_g1	51	60	60	186	222	222	1.74	2.08	1.92	6.09	7.73	7.68	3.50601808538757e-12	1.58892440320874	up
1542	TRINITY_DN12975_c0_g1	37	23	42	90	93	78	2.91	1.89	3.13	6.8	7.49	6.23	0.00135659905806101	1.06483820409086	up
1543	TRINITY_DN12975_c0_g2	24	28	16	90	92	60	2.6	3.24	1.66	9.42	10.28	6.66	5.79051003818456e-05	1.53106915443075	up
1544	TRINITY_DN1297_c0_g1	1394	1404	1536	335	311	349	70.79	61.26	64.46	22.79	21.2	29.09	2.11293048064287e-133	-2.41762	down
1545	TRINITY_DN12981_c0_g1	463	526	513	219	224	206	14.67	16.84	14.27	7.48	8.77	7.59	1.39838310841376e-28	-1.50595	down
1546	TRINITY_DN12982_c0_g1	41	33	47	117	139	130	2.89	2.42	4.84	7.92	14.2	9.3	5.72451266067876e-07	1.38329994578075	up
1547	TRINITY_DN12983_c0_g1	0	3	2	165	145	94	0	0.17	0.09	7.41	7.05	4.23	2.05306688809415e-16	6.03782598437479	up
1548	TRINITY_DN1298_c0_g2	332	409	398	1314	1280	1223	12.5	15.7	14.12	41.28	42.8	40.49	1.03493120253009e-38	1.44913311983862	up
1549	TRINITY_DN1298_c0_g3	77	56	75	8	9	21	2.89	2.14	2.65	0.29	0.34	0.79	3.21545626070364e-10	-2.74268	down
1550	TRINITY_DN1298_c0_g5	369	370	390	172	199	167	9.09	9.22	9.03	4.05	4.99	4.14	2.17774603470601e-19	-1.36286	down
1551	TRINITY_DN12990_c0_g2	19	44	35	1	0	2	1.87	4.6	3.29	0.09	0	0.2	1.88275515393214e-07	-5.32871	down
1552	TRINITY_DN12992_c0_g1	62	35	47	15	17	7	5.79	3.46	4.18	1.35	1.63	0.67	5.28208514648347e-06	-2.17835	down
1553	TRINITY_DN12994_c1_g1	0	0	0	69	104	85	0	0	0	7.7	15.21	9.89	1.46990673208289e-11	8.57913430244068	up
1554	TRINITY_DN12995_c0_g1	103	92	89	0	0	0	27.39	28.82	23.2	0	0	0	1.04371163213695e-13	-9.30358	down
1555	TRINITY_DN12997_c0_g2	126	120	113	299	300	326	10.74	5.76	12.6	31.14	23.6	35.89	6.29284225145648e-10	1.07011856785353	up
1556	TRINITY_DN12999_c0_g1	13	6	22	69	48	59	1.28	1.01	3.4	10.6	13.2	9.93	0.000142460572608728	1.81171926594322	up
1557	TRINITY_DN1299_c0_g1	338	365	361	997	910	911	17.74	19.86	18.74	43.81	41.87	42.39	7.18638135848872e-25	1.10885197896992	up
1558	TRINITY_DN12_c1_g2	0	0	0	37	49	35	0	0	0	5.16	7.17	5.19	1.50455592569822e-08	7.48471825379353	up
1559	TRINITY_DN13001_c0_g1	384	348	296	133	146	142	12.67	20.9	8.94	4.51	6.88	4.81	1.47963363277149e-19	-1.58436	down
1560	TRINITY_DN13002_c0_g1	74	86	95	23	23	38	5.16	8.74	7.97	2.64	1.59	3.03	1.61087168742135e-08	-1.89465	down
1561	TRINITY_DN13005_c2_g1	125	116	112	332	359	369	4.86	4.57	3.81	15.42	16.47	17.03	3.08011690987575e-14	1.29200370229537	up
1562	TRINITY_DN13017_c0_g2	0	0	0	66	62	32	0	0	0	9.51	9.11	4.79	1.88318405677339e-09	7.88174001984718	up
1563	TRINITY_DN13018_c0_g1	9	2	7	23	29	32	0.26	0.06	0.19	0.64	0.86	0.94	0.00369876924320445	1.93553969526837	up
1564	TRINITY_DN13019_c0_g1	1	0	3	31	27	19	0.43	0	0.98	4.56	5.99	2.73	4.9899439642287e-05	3.97624044631214	up
1565	TRINITY_DN13021_c0_g1	0	0	0	106	100	67	0	0	0	8.83	9.01	5.7	8.90696965538956e-12	8.65339819859016	up
1566	TRINITY_DN13026_c0_g2	0	0	0	55	42	54	0	0	0	5.74	4.68	5.97	1.9402744983502e-09	7.79837394422715	up
1567	TRINITY_DN1302_c1_g1	53	84	69	40	28	21	42.35	35.39	50.66	75.88	71.02	37.55	4.39030448161778e-05	-1.5128	down
1568	TRINITY_DN13033_c0_g1	19	19	19	0	0	0	4.26	4.91	4.17	0	0	0	4.99752958855067e-07	-6.9861	down
1569	TRINITY_DN13036_c0_g1	900	1043	936	194	129	150	51.24	52.71	51.41	9.9	6.55	8.5	8.30753814092985e-91	-2.90617	down
1570	TRINITY_DN13037_c0_g1	0	0	0	56	66	47	0	0	0	5.3	6.85	4.74	7.24321429039325e-10	7.96507450676017	up
1571	TRINITY_DN13040_c0_g1	28	23	28	123	90	101	3.82	3.42	3.68	16.26	12.72	14.19	7.76489026545425e-08	1.69320598519241	up
1572	TRINITY_DN13041_c0_g1	83	85	82	38	18	24	8.73	9.43	8.15	3.74	1.89	2.5	1.1412034309984e-08	-1.94632	down
1573	TRINITY_DN13041_c0_g2	118	85	136	38	52	53	8.18	6.79	9.46	2.86	4.17	3.83	1.39185014093634e-07	-1.53253	down
1574	TRINITY_DN13042_c0_g1	155	120	128	17	30	29	8.73	6.98	6.82	0.92	1.73	1.65	9.83648693197443e-19	-2.69782	down
1575	TRINITY_DN13043_c0_g1	119	165	158	0	0	0	2.62	3.67	3.27	0	0	0	1.09418226740701e-15	-9.94108	down
1576	TRINITY_DN1304_c2_g1	31	39	30	14	13	20	2.04	2.67	1.87	1.54	0.88	1.75	0.00386651488020994	-1.38673	down
1577	TRINITY_DN13061_c0_g1	25	18	42	0	0	0	4.65	3.95	7.05	0	0	0	2.58382260739464e-08	-7.55257	down
1578	TRINITY_DN13063_c0_g2	0	0	0	86	83	102	0	0	0	14.25	14.73	18.01	7.52711289164034e-12	8.64520030702965	up
1579	TRINITY_DN1306_c0_g2	55	83	51	0	0	0	6.84	11.14	6.08	0	0	0	9.71183013667495e-12	-8.72088	down
1580	TRINITY_DN13070_c0_g1	38	24	40	14	14	11	10.09	7.41	10.41	4.52	4.48	3.09	0.000698912796976445	-1.67837	down
1581	TRINITY_DN13074_c0_g1	39	36	41	107	100	96	0.79	0.74	0.78	2.62	2.1	1.96	0.000138096320086958	1.09012442927836	up
1582	TRINITY_DN13074_c1_g1	43	31	22	0	0	0	11.11	9.43	5.6	0	0	0	6.97447862684162e-09	-7.74243	down
1583	TRINITY_DN13074_c1_g2	44	32	26	123	143	104	7.35	5.94	4.2	17.04	22.05	15.59	4.92247139723491e-07	1.56307721712221	up
1584	TRINITY_DN13076_c0_g1	51	96	77	20	14	23	17.68	41.37	26.47	6.42	4.7	7.69	8.74806025777768e-09	-2.27368	down
1585	TRINITY_DN1307_c0_g1	12	30	25	90	104	56	3.82	10.04	5.88	14.31	15.95	10.17	0.000124225132014655	1.60428761064745	up
1586	TRINITY_DN13085_c0_g1	9	1	2	45	55	29	1.21	0.15	0.26	5.86	7.66	4.02	7.31034336047299e-06	3.13215123503877	up
1587	TRINITY_DN1308_c0_g3	223	250	217	0	0	0	20.92	24.81	19.4	0	0	0	6.30943611171462e-18	-10.5852	down
1588	TRINITY_DN13092_c0_g1	0	5	0	114	115	103	0	0.14	0	2.98	3.2	2.84	4.65293257508541e-15	5.75486156480783	up
1589	TRINITY_DN13094_c0_g1	20	14	25	91	95	81	8.36	11.13	12.8	26.26	40.81	23.89	1.09013429848574e-07	1.8869826339935	up
1590	TRINITY_DN130_c0_g1	3112	3271	3582	1822	1560	1576	163.26	148.41	157.31	65.72	58.23	59.04	2.59795833786308e-58	-1.30319	down
1591	TRINITY_DN13112_c0_g1	152	131	127	38	51	32	8.02	7.11	6.33	1.92	2.75	1.71	5.97064621409276e-14	-2.05468	down
1592	TRINITY_DN13114_c0_g1	8	18	14	46	33	48	0.82	1.97	1.37	12.45	9.69	13.81	0.00605263657793773	1.36727197248528	up
1593	TRINITY_DN13116_c0_g3	30	18	35	0	0	0	4.24	2.78	4.76	0	0	0	2.54513139200795e-08	-7.52157	down
1594	TRINITY_DN13119_c1_g1	0	0	0	213	168	227	0	0	0	281.29	238.76	326.02	2.12723784854499e-15	9.80855301733754	up
1595	TRINITY_DN13122_c0_g2	51	74	64	0	0	0	13.86	24.81	17.37	0	0	0	7.86018496866118e-12	-8.71667	down
1596	TRINITY_DN13128_c0_g1	47	99	78	55	27	46	0.55	1.16	0.85	0.61	0.32	0.54	0.00390925233727812	-1.11154	down
1597	TRINITY_DN13136_c0_g1	5	12	12	151	172	164	0.28	0.68	0.63	7.99	9.69	9.16	2.07997390131787e-24	3.77723002064383	up
1598	TRINITY_DN13140_c1_g1	10	14	6	25	46	44	3.14	4.72	2.72	3.55	6.81	8.95	0.00355880604860688	1.64476001881985	up
1599	TRINITY_DN13143_c0_g1	47	39	41	150	132	110	2.42	2.06	1.99	7.4	6.93	5.73	1.09581253454074e-06	1.3287694540406	up
1600	TRINITY_DN1314_c1_g1	2481	2174	2467	1500	1400	1345	336.51	320.74	321.64	196.91	196.56	187.64	2.49929398570587e-37	-1.04151	down
1601	TRINITY_DN1314_c1_g2	637	559	626	2445	2410	2416	67.06	62.72	62.95	248.31	261.24	260.12	5.94899375755764e-88	1.7023204600933	up
1602	TRINITY_DN13151_c0_g1	8	12	2	40	38	26	7.22	14.99	2.09	36.78	36.49	26.91	0.0023135266910745	1.93368488324604	up
1603	TRINITY_DN13151_c0_g2	218	99	159	779	700	732	27.59	13.55	19.31	95.34	91.54	95.14	3.78661894646815e-21	1.92203882101299	up
1604	TRINITY_DN13153_c0_g2	36	27	30	0	0	0	3.58	2.85	2.85	0	0	0	6.74903483987807e-09	-7.69178	down
1605	TRINITY_DN13157_c0_g1	77	58	117	0	0	1	30.89	20.48	41.33	0	0	0.87	1.38336485951443e-10	-8.16028	down
1606	TRINITY_DN13158_c0_g1	307	315	318	842	909	817	13.37	13.69	9.22	32.59	43.14	39.27	7.66184038716984e-23	1.15573961902906	up
1607	TRINITY_DN13162_c0_g1	1282	450	801	0	0	5	282.17	118.43	177.34	0	0	0.89	3.11711242832337e-11	-9.26907	down
1608	TRINITY_DN1316_c0_g1	221	196	204	110	117	117	5.12	7.68	4.53	4.77	5.19	4.84	7.90510866463666e-10	-1.14662	down
1609	TRINITY_DN13179_c0_g2	14	19	17	65	90	87	1.38	1.98	1.6	6.16	9.11	8.74	2.32920819660683e-07	1.98365191117277	up
1610	TRINITY_DN13181_c0_g2	6	11	10	38	32	39	0.53	1.02	0.84	3.21	2.88	3.49	0.00138328341442473	1.71663443279156	up
1611	TRINITY_DN13181_c1_g1	23652	23474	24515	2413	2277	2288	1037.98	1039.76	1005.11	94	96.63	94.94	0	-3.65537	down
1612	TRINITY_DN13181_c3_g1	120	103	137	390	411	421	4.61	4.04	4.96	16.44	25.18	22.28	6.80621565794718e-19	1.47127546985853	up
1613	TRINITY_DN1318_c9_g1	27	46	22	12	12	14	5.17	6.25	3.94	1.5	2.18	2.38	0.00242856654365539	-1.62453	down
1614	TRINITY_DN13191_c0_g1	0	0	0	45	41	38	0	0	0	17.18	17.73	17.32	1.08330527825998e-08	7.51540448778272	up
1615	TRINITY_DN13191_c0_g4	0	0	0	41	38	43	0	0	0	6.88	6.83	7.69	1.24011629896565e-08	7.49292110065079	up
1616	TRINITY_DN13198_c0_g1	0	0	0	29	40	28	0	0	0	2.1	3.09	2.14	1.04158499560983e-07	7.1662882222175	up
1617	TRINITY_DN131_c0_g2	0	1	0	75	79	82	0	0.16	0	12.6	12.31	15.79	3.75622211723489e-09	7.48449808783339	up
1618	TRINITY_DN13203_c0_g1	5	6	11	63	75	70	3.88	6.29	12.76	2.77	4.91	3.25	7.08981409461731e-10	2.95209585364264	up
1619	TRINITY_DN13207_c0_g1	24	63	35	7	12	5	3.73	10.81	6.07	1.26	2.31	0.96	6.44036812580346e-06	-2.64409	down
1620	TRINITY_DN13209_c0_g1	57	52	49	7	5	0	4.26	4.06	3.48	0.5	0.38	0	1.91099199956849e-11	-4.01937	down
1621	TRINITY_DN1320_c0_g1	5955	7092	6937	696	628	569	131.11	140.76	132.27	32.75	22.82	25.29	0	-3.69703	down
1622	TRINITY_DN1320_c3_g1	11	9	18	40	39	35	1.64	3.48	2.13	2.54	2.63	3.4	0.00988971348866966	1.29496677358179	up
1623	TRINITY_DN13211_c0_g1	0	0	0	63	67	82	0	0	0	10.66	10.09	10.98	8.3552691570303e-11	8.29225085537134	up
1624	TRINITY_DN13215_c0_g1	4	5	25	120	95	138	0.55	1.08	4.64	7.86	6.71	9.33	1.90426612450612e-10	3.09361770772926	up
1625	TRINITY_DN1321_c2_g1	620	701	719	149	192	199	21.12	48.77	23.41	4.88	6.65	7.05	6.31828956427128e-50	-2.20953	down
1626	TRINITY_DN13224_c0_g1	1008	513	634	466	427	415	181.28	99.49	114.99	54.69	53.53	51.7	3.7032464988529e-07	-1.01619	down
1627	TRINITY_DN13224_c0_g2	28	48	36	3	17	4	2.12	3.8	2.59	0.22	1.32	0.31	8.36710253458172e-05	-2.50731	down
1628	TRINITY_DN13225_c0_g1	67	64	71	45	40	24	8.67	8.97	8.82	5.63	5.35	3.19	0.000532636274909852	-1.18688	down
1629	TRINITY_DN13228_c0_g1	21	21	6	77	57	49	2.25	2.4	0.61	7.95	6.29	5.37	0.00078238572873397	1.62191372491143	up
1630	TRINITY_DN1322_c0_g2	2095	1675	1912	1068	935	980	144.26	119.59	125.44	72.04	66.93	70.39	1.04906678138427e-35	-1.2254	down
1631	TRINITY_DN1322_c0_g3	44	88	81	27	36	24	1.28	2.59	2.21	0.75	1.06	0.7	3.89191180822323e-05	-1.58469	down
1632	TRINITY_DN1322_c0_g4	0	0	0	105	98	108	0	0	0	7.57	7.53	8.23	1.82929787321985e-12	8.84295342823412	up
1633	TRINITY_DN13240_c0_g1	9	18	24	62	63	44	3.76	9.55	10.24	24.09	26.57	18.68	0.00154294001807007	1.43653294504507	up
1634	TRINITY_DN13243_c0_g1	388	349	433	19	10	20	44.66	35.58	65.61	1.09	0.61	1.21	5.94739592357345e-77	-4.87228	down
1635	TRINITY_DN13247_c1_g1	51	38	31	126	88	98	3.97	4.82	1.34	11.08	5.91	5.75	0.000631938641828222	1.07664182537024	up
1636	TRINITY_DN1324_c0_g1	419	447	389	1152	950	1103	40.32	44.98	32.19	121.29	106.15	123.84	2.53397468645085e-19	1.05389220394824	up
1637	TRINITY_DN13251_c0_g1	282	232	308	165	143	161	70.82	56.22	62.58	43.6	17.52	45.02	1.46217334192246e-10	-1.10325	down
1638	TRINITY_DN13254_c0_g1	0	6	3	20	24	21	0	2.54	1.03	7.2	9.23	8.2	0.0027722012392808	2.55533254225972	up
1639	TRINITY_DN13256_c0_g2	0	0	0	117	88	115	0	0	0	8.84	7.09	9.19	1.54865566113256e-12	8.88173613837039	up
1640	TRINITY_DN13260_c0_g1	63	116	99	30	19	44	5.97	11.63	8.94	2.74	1.85	4.26	4.98605784236571e-07	-1.87806	down
1641	TRINITY_DN13261_c0_g1	22	37	30	91	88	108	3.13	4.62	4.12	15.42	9.28	8.48	2.302166472658e-05	1.39311205984495	up
1642	TRINITY_DN13264_c0_g1	8	5	4	33	27	42	0.57	0.37	0.27	2.26	1.97	3.05	0.000200551500206089	2.28734838690455	up
1643	TRINITY_DN13265_c0_g1	0	0	0	261	236	320	0	0	0	23.36	22.53	30.33	8.91129858897657e-17	10.2367572468106	up
1644	TRINITY_DN13265_c0_g2	45	23	65	0	0	0	6.41	3.58	8.91	0	0	0	5.68877655198285e-10	-8.19748	down
1645	TRINITY_DN13270_c1_g2	33	31	16	150	90	103	13.85	5.25	1.49	8.39	5.36	8.02	4.97096723403731e-07	1.79283354648142	up
1646	TRINITY_DN13278_c0_g1	640	629	699	100	106	120	31.94	32.26	32.94	4.82	5.39	6.1	1.60449650199326e-91	-2.88731	down
1647	TRINITY_DN13278_c0_g2	116	75	95	28	8	15	11.45	10	9.68	5.3	1.72	2.92	2.91148775452238e-12	-2.79095	down
1648	TRINITY_DN13287_c0_g1	26	21	23	0	1	0	10.07	2.37	2.32	0	4.43	0	3.35699586303606e-06	-6.32009	down
1649	TRINITY_DN13288_c0_g2	57	57	39	0	0	0	1.97	2	1.27	0	0	0	6.74671096562584e-11	-8.41494	down
1650	TRINITY_DN13293_c0_g1	49	21	33	151	129	120	13.38	6.81	8.88	40.45	37.08	34.51	1.55419180466057e-07	1.66172344045646	up
1651	TRINITY_DN13295_c0_g1	20	14	20	63	43	45	1.94	1.44	1.85	5.9	4.3	4.47	0.00583062816795478	1.18577997463168	up
1652	TRINITY_DN13299_c0_g1	71	51	75	292	196	205	3.74	3.21	3.81	15.28	10.15	11.33	2.24154734724523e-10	1.51685344730285	up
1653	TRINITY_DN13300_c0_g1	260	164	190	11	19	20	24.4	16.34	16.98	0.99	1.84	1.92	8.64617698943359e-35	-3.91008	down
1654	TRINITY_DN13300_c1_g1	6	6	7	34	21	36	0.44	0.46	0.49	2.39	1.57	2.67	0.00142088713181273	1.96188855246492	up
1655	TRINITY_DN13301_c0_g4	51	41	61	204	147	137	2.73	2.26	3.09	10.54	8.1	7.48	2.09389290034482e-07	1.37658269805644	up
1656	TRINITY_DN13304_c0_g1	34	49	40	7	6	0	7.44	7.98	7.5	1.12	1.04	0	2.95062871718038e-08	-3.54327	down
1657	TRINITY_DN13308_c0_g1	113	179	114	20	46	37	48.27	72.53	53.23	4.37	10.42	8.79	3.5096499889963e-11	-2.27166	down
1658	TRINITY_DN13310_c0_g1	81	73	100	207	217	255	2.84	2.99	3.33	7.36	8.05	9.4	1.16871496114959e-07	1.12754921219567	up
1659	TRINITY_DN13310_c0_g2	124	129	125	505	418	460	4.98	5.64	4.12	18.62	16.62	18.15	1.51106199280331e-24	1.57384941837601	up
1660	TRINITY_DN13319_c0_g1	168	75	134	342	354	328	5.27	2.39	3.95	10.26	11.29	10.36	1.11605213783979e-06	1.15076390322735	up
1661	TRINITY_DN1331_c1_g1	557	615	564	1693	1481	1527	93.19	105.21	82.83	271.25	251.13	258.83	2.07672319818638e-31	1.13947125080158	up
1662	TRINITY_DN13322_c0_g2	27	66	50	11	8	20	2.39	6.16	8.15	0.94	0.73	1.81	2.88645839480891e-05	-2.17244	down
1663	TRINITY_DN13324_c0_g1	18	34	17	156	132	142	4.56	1.11	1.92	16.07	17.32	16.12	4.71159627134609e-13	2.33801041933443	up
1664	TRINITY_DN13335_c0_g1	93	82	123	611	495	611	3.99	3.59	4.97	25.09	21.63	26.46	1.02503574729956e-38	2.23268852152099	up
1665	TRINITY_DN1333_c0_g1	625	612	713	1855	1725	1687	30.29	25.82	30.78	78.55	72.26	79.75	1.30823632566373e-36	1.13893857717914	up
1666	TRINITY_DN13342_c0_g2	79	76	60	16	18	42	7.67	7.82	5.55	1.5	1.8	4.16	1.35434310425377e-05	-1.79503	down
1667	TRINITY_DN13348_c1_g1	42	30	48	0	0	0	20.18	17.58	25.22	0	0	0	7.015313618478e-10	-8.05521	down
1668	TRINITY_DN13350_c0_g1	3	10	4	29	32	24	0.22	0.77	0.28	2.06	2.42	16.32	0.00254521373527577	2.02125990983178	up
1669	TRINITY_DN13355_c0_g1	54	60	48	0	0	0	12.25	17.7	10.59	0	0	0	3.26855707232077e-11	-8.49554	down
1670	TRINITY_DN13356_c0_g1	270	248	264	35	33	62	5.23	4.83	4.78	0.64	0.63	1.19	4.99122347489075e-33	-2.88252	down
1671	TRINITY_DN13356_c1_g2	13	20	39	61	99	76	0.33	0.52	0.94	1.5	2.58	1.97	0.000877743928386561	1.43201324112963	up
1672	TRINITY_DN13359_c1_g1	80	109	98	29	33	24	2.11	2.88	2.41	0.74	0.89	0.64	1.04449885164025e-10	-2.03423	down
1673	TRINITY_DN13360_c0_g1	72	78	71	21	28	36	22.85	24.29	20.93	8.94	11.27	15.46	1.01857864697384e-06	-1.6717	down
1674	TRINITY_DN1336_c0_g1	600	777	702	343	307	327	27.75	30.86	26.36	15.77	14.54	13.5	3.90930603854527e-25	-1.38677	down
1675	TRINITY_DN13375_c0_g1	103	55	76	271	241	307	4.56	2.51	3.13	11.44	10.84	13.79	1.01854132765336e-10	1.51323076132157	up
1676	TRINITY_DN13377_c0_g1	338	397	398	1671	1688	1606	6.51	7.54	6.9	30.06	33.06	30.79	5.25468503903262e-71	1.83690323684979	up
1677	TRINITY_DN1337_c0_g1	942	809	850	388	338	315	58.41	51.99	49.88	23.01	21.35	19.73	2.19136307061933e-42	-1.61803	down
1678	TRINITY_DN13383_c0_g1	122	97	118	46	44	41	8.81	7.3	8.08	3.1	3.15	2.94	4.8468331383091e-10	-1.65745	down
1679	TRINITY_DN13392_c1_g1	36	54	60	24	10	25	3.62	5.83	5.75	2.34	1.06	2.45	0.000257066201805503	-1.64504	down
1680	TRINITY_DN13396_c0_g1	104	28	65	17	26	14	17.12	5.05	10.3	2.59	4.31	2.27	2.91352626215556e-05	-2.07594	down
1681	TRINITY_DN13398_c0_g1	5	3	1	64	50	51	8.41	5.61	1.93	58.36	50.74	46.02	1.80123900565267e-09	3.89541624845721	up
1682	TRINITY_DN13409_c0_g2	52	37	47	9	8	0	2.35	1.71	2.01	0.36	0.37	0	4.75018863955627e-08	-3.29732	down
1683	TRINITY_DN1340_c0_g1	569	460	480	2400	2002	2141	40.59	33.29	30.69	165.66	149.77	156.47	1.80274967609535e-66	1.81880509502424	up
1684	TRINITY_DN1340_c0_g2	35	36	28	762	636	700	1.88	2.11	1.44	39.4	35.18	38.62	6.60723548977919e-98	4.10750433434182	up
1685	TRINITY_DN13417_c0_g1	594	478	401	259	231	225	53.61	45.31	33.92	18.78	17.57	17.56	2.58428820659214e-15	-1.34212	down
1686	TRINITY_DN13425_c0_g1	16	22	6	165	139	123	6.06	10.1	1.75	33.08	26.06	25.11	1.90319101615458e-15	2.97396204882822	up
1687	TRINITY_DN1342_c0_g1	1072	950	1093	645	555	630	54.85	52.45	54.97	26.83	25.24	33.79	7.78740566376279e-26	-1.06268	down
1688	TRINITY_DN13432_c0_g1	37	58	51	122	110	139	2.64	9.82	1.82	4.28	4.17	5.22	0.000198118842917761	1.04917685982381	up
1689	TRINITY_DN13435_c0_g1	49	37	32	21	13	12	5.64	4.57	3.52	2.33	1.54	1.41	0.000404542736231607	-1.66178	down
1690	TRINITY_DN1343_c1_g1	124	202	167	692	650	665	14.7	18.37	18.34	40.77	42	41.96	3.45529713458685e-25	1.7281168576438	up
1691	TRINITY_DN13442_c0_g2	991	599	866	3266	3013	3192	202.5	137.78	173.02	656.01	649.62	686.63	4.72395434297617e-34	1.65428	up
1692	TRINITY_DN13443_c0_g1	0	0	0	311	339	359	0	0	0	14.88	17.16	18	7.30118212207203e-18	10.5429410031668	up
1693	TRINITY_DN13443_c0_g2	2	1	2	240	263	229	0.09	0.04	0.07	10.71	12.68	11.04	2.21993589883766e-23	6.90041112784759	up
1694	TRINITY_DN1344_c0_g1	371	427	452	4	3	0	13.02	15.43	15.06	0.13	0.1	0	1.79244259284361e-41	-7.77572	down
1695	TRINITY_DN1344_c1_g1	2714	2480	2897	1704	1652	1540	112.28	100.6	109.02	64.76	69.46	61.08	2.89498069135873e-37	-1.01876	down
1696	TRINITY_DN1344_c4_g1	40	30	25	116	117	127	16.97	16	10.84	48.66	52.68	57.41	5.84651382111229e-08	1.62567573377602	up
1697	TRINITY_DN13459_c0_g1	0	0	3	31	21	37	0	0	1.05	7.94	5.42	9.01	1.52237045049237e-05	4.60127722272444	up
1698	TRINITY_DN1345_c1_g1	7115	6425	7035	777	753	834	300.11	277.02	279.86	33.63	32.11	37.97	0	-3.41602	down
1699	TRINITY_DN1345_c3_g1	255	233	249	0	5	1	30.58	30.07	28.61	0	0.62	0.12	1.58320526604722e-30	-7.23437	down
1700	TRINITY_DN13469_c0_g1	21	32	38	15	16	11	4.1	6.81	7.13	2.75	3.15	2.16	0.00627259329882614	-1.40805	down
1701	TRINITY_DN1346_c0_g1	0	0	0	110	101	127	0	0	0	10.3	11.39	14.64	8.57425922525539e-13	8.9633401595037	up
1702	TRINITY_DN13470_c0_g3	34	62	50	9	10	18	1.31	2.44	1.82	0.33	0.39	0.7	2.23684518817017e-06	-2.27544	down
1703	TRINITY_DN13472_c0_g1	96	153	137	12	7	14	4.95	8.49	6.61	3.84	3.87	0.85	3.5923288479424e-24	-3.84608	down
1704	TRINITY_DN1347_c0_g2	76	86	93	210	214	218	10.41	12.82	12.24	27.83	30.32	30.71	2.42275313841057e-07	1.03824216762762	up
1705	TRINITY_DN13483_c0_g1	18	18	7	35	52	60	14.78	33.33	0.78	3.95	6.38	7.22	0.00349288563987953	1.47675700520167	up
1706	TRINITY_DN13485_c0_g1	125	153	141	12	1	15	4.79	5.87	5.05	0.45	0.04	0.59	3.22684990747042e-25	-4.20438	down
1707	TRINITY_DN13487_c0_g1	50	49	53	181	155	126	5.08	6.16	8.64	36.47	35.26	42.18	2.79420190693874e-07	1.30659171295208	up
1708	TRINITY_DN13489_c0_g1	40	32	37	111	118	92	1.55	1.26	1.35	4.11	4.65	3.59	1.84707567362821e-05	1.26417744565427	up
1709	TRINITY_DN13490_c0_g1	476	801	639	191	171	172	6.14	10.11	7.7	2.11	2	2	5.29475129671913e-31	-2.14218	down
1710	TRINITY_DN13490_c0_g3	456	641	557	0	0	0	6.88	9.71	7.88	0	0	0	2.2796484111473e-22	-11.8463	down
1711	TRINITY_DN13490_c1_g1	29	42	28	1	0	1	2.78	4.26	2.56	0.09	0	0.1	4.48007771422624e-07	-5.93133	down
1712	TRINITY_DN13491_c0_g1	79	108	114	488	439	433	2.82	3.92	3.83	16.66	15.94	15.58	1.04497562203875e-27	1.88015833891261	up
1713	TRINITY_DN134_c0_g2	0	0	0	99	88	71	0	0	0	11.18	10.62	8.51	1.30298287316383e-11	8.57156160676251	up
1714	TRINITY_DN134_c1_g1	541	647	656	1751	1667	1629	23.57	26.26	26.02	67.43	68.88	66.53	7.47048045180017e-31	1.15718198092471	up
1715	TRINITY_DN134_c2_g2	130	194	151	106	81	99	15.65	25.15	17.51	12.33	10.07	12.23	1.47315500592202e-05	-1.03222	down
1716	TRINITY_DN13501_c0_g1	48	39	49	20	27	22	12.87	6.73	7.4	5.45	6.82	5.43	0.00149702593663471	-1.26965	down
1717	TRINITY_DN13502_c0_g1	44	76	72	0	0	0	1.82	3.21	5.29	0	0	0	8.56081947672562e-12	-8.73794	down
1718	TRINITY_DN13507_c1_g1	0	0	0	54	39	36	0	0	0	3.12	2.4	2.2	8.82949263132883e-09	7.56886586110828	up
1719	TRINITY_DN1350_c1_g2	107	134	141	15	19	17	20.82	19.49	34.83	1.94	2.63	2.34	2.18089048618997e-23	-3.19818	down
1720	TRINITY_DN13513_c0_g1	42	40	33	0	0	0	7.2	7.65	5.48	0	0	0	9.0986772783588e-10	-8.00102	down
1721	TRINITY_DN1351_c1_g1	292	288	339	83	77	74	11.54	10.3	11.99	1.92	1.61	1.57	1.02934369850711e-36	-2.26781	down
1722	TRINITY_DN13522_c0_g1	681	581	717	2586	2472	2517	18.33	15.95	18.77	63.92	64.7	65.39	2.86547547286569e-76	1.64278785594295	up
1723	TRINITY_DN13523_c0_g1	42	29	43	6	14	17	6.95	5.33	6.89	0.96	2.41	2.91	0.000210219771183544	-1.90822	down
1724	TRINITY_DN13526_c1_g1	9	3	18	56	60	79	0.69	0.24	1.3	4.1	4.68	6.12	2.43435314149718e-06	2.4183618486573	up
1725	TRINITY_DN13526_c1_g2	87	98	111	0	0	0	16.61	19.71	19.96	0	0	0	7.01540184884081e-14	-9.36083	down
1726	TRINITY_DN13527_c0_g1	56	46	54	205	196	223	3.35	2.63	2.54	13.39	13.07	15.9	3.19883882958534e-14	1.70580731215375	up
1727	TRINITY_DN1352_c0_g1	2708	3030	2973	950	921	940	118.47	139.51	127.27	43.53	44.83	45.92	2.21456516234214e-119	-1.9274	down
1728	TRINITY_DN13534_c0_g2	112	140	103	47	40	21	7.5	9.75	6.54	3.03	2.74	1.43	3.06094116776019e-10	-2.01896	down
1729	TRINITY_DN1353_c0_g1	14	19	21	51	72	58	8.13	16.65	12.59	17.32	28.12	26.32	0.000397478953045285	1.4551664926231	up
1730	TRINITY_DN1353_c2_g2	66	46	67	17	5	11	16.18	13.18	16.15	3.93	1.27	2.76	3.03899290892552e-09	-2.73911	down
1731	TRINITY_DN13542_c0_g1	155	235	215	8	6	3	11.32	17.9	14.9	0.56	0.45	0.22	3.5092081214941e-37	-5.45095	down
1732	TRINITY_DN13550_c0_g1	100	42	68	0	0	0	7.74	3.39	5	0	0	0	5.60180732048781e-12	-8.86448	down
1733	TRINITY_DN13555_c0_g1	82	120	85	18	18	12	24.97	44.18	25.75	5.4	5.82	3.88	4.11332900693178e-15	-2.8798	down
1734	TRINITY_DN13557_c0_g1	18	21	34	0	0	0	5.16	7.2	9.66	0	0	0	8.00490843534824e-08	-7.33622	down
1735	TRINITY_DN13558_c0_g1	9	4	5	53	52	51	1.42	0.81	0.8	7.71	8.49	7.9	1.28635050683945e-07	2.82044442897626	up
1736	TRINITY_DN13559_c2_g1	98	28	29	11	18	10	4.08	1.19	1.14	0.44	0.76	0.42	8.3667932023746e-05	-2.2843	down
1737	TRINITY_DN1355_c0_g1	34	23	32	149	131	124	0.91	0.76	0.87	6.77	3.59	3.38	5.71861137802158e-11	1.88734605982232	up
1738	TRINITY_DN13563_c0_g1	201	144	173	41	28	33	11.94	8.84	9.72	2.34	1.7	1.99	9.46199402624901e-24	-2.64137	down
1739	TRINITY_DN13567_c0_g1	202	182	261	1103	1067	1005	7.25	6.75	8.9	51.22	44.07	42.67	2.30372407190489e-53	2.00706879561453	up
1740	TRINITY_DN13573_c0_g1	63	33	50	28	18	31	4.93	2.7	3.72	2.2	1.51	2.58	0.00398526393081081	-1.21846	down
1741	TRINITY_DN13574_c0_g1	47	40	40	17	14	10	22.51	25.06	19.63	8.17	7.27	5.22	1.8267424246452e-05	-1.92942	down
1742	TRINITY_DN13579_c1_g2	41	86	31	8	16	36	1.33	2.84	0.95	0.25	0.53	1.18	0.00318079767726073	-1.6958	down
1743	TRINITY_DN13581_c0_g1	55	51	78	33	20	42	3.08	2.94	4.13	1.77	1.14	2.38	0.00114775605594548	-1.24671	down
1744	TRINITY_DN13582_c0_g1	132	119	145	48	53	70	17.86	17.83	22.5	6.06	8.02	11.92	3.50964945154012e-09	-1.50307	down
1745	TRINITY_DN13584_c0_g1	0	0	1	31	32	29	0	0	0.17	6.1	7.45	6.38	5.58661720315942e-06	6.12470290037242	up
1746	TRINITY_DN13584_c1_g1	11	26	16	79	56	84	5	13.34	6.65	6.89	5.61	9.05	3.11090264378162e-05	1.74516077136512	up
1747	TRINITY_DN13585_c0_g1	64	70	59	22	27	27	2.87	3.21	2.49	0.94	1.23	1.22	2.83783852519585e-06	-1.63978	down
1748	TRINITY_DN1358_c0_g1	28	37	36	405	416	354	1.22	2.01	1.76	29.93	31.18	28.39	4.47295330790927e-50	3.24538688368715	up
1749	TRINITY_DN13598_c0_g1	50	48	72	194	179	149	2.36	2.33	3.21	8.98	8.81	7.25	9.98184681927866e-08	1.32555152798427	up
1750	TRINITY_DN13604_c0_g2	54	49	65	38	29	15	7.65	8.79	9.81	6.02	5.05	2.6	0.000984939093186971	-1.33193	down
1751	TRINITY_DN13605_c1_g2	152	141	219	0	0	0	18.14	27.4	25.06	0	0	0	2.53941137802414e-16	-10.1476	down
1752	TRINITY_DN13612_c0_g1	3	4	7	89	78	94	0.63	0.96	1.43	18.17	17.09	20.53	2.07771459142139e-14	3.92701611424716	up
1753	TRINITY_DN13613_c0_g1	116	104	106	299	273	323	2.81	2.09	2.68	6.99	6.37	7.97	8.04605024679008e-11	1.16134359567159	up
1754	TRINITY_DN13614_c0_g1	415	256	295	2442	2303	2265	54.97	36.81	37.53	305.36	308.07	302.76	1.3069324593655e-75	2.56373853731272	up
1755	TRINITY_DN1361_c0_g1	28	22	51	159	201	199	8.91	8.5	16.29	51.11	72.67	67.1	5.31907267767173e-13	2.18400301866486	up
1756	TRINITY_DN13620_c0_g1	79	65	81	240	213	193	4.49	3.77	4.36	13.11	12.33	11.09	5.5838953478524e-09	1.22621668029423	up
1757	TRINITY_DN13622_c0_g1	5	14	9	62	59	47	6.35	23.08	8.98	40.54	43.67	25.11	3.26651505515496e-06	2.28603613589016	up
1758	TRINITY_DN1362_c0_g1	2002	2185	2002	1095	893	1057	79.75	82.4	72.89	29.46	27.76	29.78	2.86774223988759e-42	-1.32172	down
1759	TRINITY_DN13630_c0_g1	48	24	36	10	9	19	39.23	28.67	31.51	8.44	8.2	17.5	0.000680929089667082	-1.79855	down
1760	TRINITY_DN13637_c0_g1	66	60	48	3	3	5	21.26	23.46	15.46	1.18	1.12	1.7	1.88647011804844e-13	-4.2814	down
1761	TRINITY_DN13640_c2_g1	54	103	46	13	11	10	3.13	6.16	2.52	0.72	0.65	0.59	8.8115475062383e-10	-2.88411	down
1762	TRINITY_DN1364_c1_g1	35	13	27	86	72	67	3.78	1.5	2.79	8.97	8.02	7.41	0.00107763317939068	1.2910065323405	up
1763	TRINITY_DN13657_c0_g1	2602	3007	2928	1347	1210	1326	63.8	74.56	67.38	32.34	30.74	33.29	8.46357516777613e-61	-1.43304	down
1764	TRINITY_DN1365_c0_g1	912	1035	1185	629	586	615	41.65	48.49	51.23	27.47	27.26	28.43	8.75868941818706e-22	-1.06918	down
1765	TRINITY_DN1365_c1_g1	1903	1899	1880	840	841	809	80.9	82.47	76.26	33.87	35.45	34.29	1.25342696989994e-71	-1.48577	down
1766	TRINITY_DN1365_c1_g2	28	46	48	7	19	16	3	5.27	4.92	3.39	9.94	8.42	0.000335667334919224	-1.82403	down
1767	TRINITY_DN13660_c0_g1	56	133	94	23	43	29	1.54	3.71	2.43	0.61	1.2	0.8	1.97514516887976e-06	-1.86749	down
1768	TRINITY_DN13661_c0_g1	0	0	0	30	18	18	0	0	0	3.33	2.14	2.12	2.84982083095136e-06	6.59946873119676	up
1769	TRINITY_DN13664_c0_g1	57	24	40	0	0	0	7.92	4.52	4.95	0	0	0	1.05335279917329e-09	-8.06881	down
1770	TRINITY_DN13672_c0_g2	10	6	16	55	43	56	1.07	0.3	0.73	4.17	4.49	4.88	4.90440818790006e-05	1.97599777052016	up
1771	TRINITY_DN13679_c0_g2	1315	739	1144	558	494	459	87.91	51.33	72.47	35.83	33.79	31.15	6.94817231086097e-16	-1.37498	down
1772	TRINITY_DN13679_c1_g2	0	1	0	32	19	22	0	0.13	0	3.48	2.2	2.81	3.16979050418854e-05	5.78373651559179	up
1773	TRINITY_DN1367_c0_g1	18	39	23	124	120	130	0.88	2.01	1.05	5.38	5.32	6.56	4.78581106125653e-09	1.92595277101947	up
1774	TRINITY_DN13681_c0_g1	28	30	68	970	998	991	2.23	2.57	5.25	75.94	83.48	82.07	6.12899083148303e-94	4.26495566040212	up
1775	TRINITY_DN13685_c0_g1	16	5	12	59	53	41	0.68	0.22	0.48	2.4	2.29	1.76	0.00012269836692605	1.91932293728676	up
1776	TRINITY_DN13686_c0_g1	4	4	9	93	73	71	7.51	2.83	8.2	68.94	72.76	58.98	2.33623158370112e-12	3.50670781996208	up
1777	TRINITY_DN13689_c0_g1	64	77	65	27	28	12	4.07	4.37	7.09	3.67	4.06	1.73	6.82859809349484e-07	-1.91879	down
1778	TRINITY_DN13690_c0_g1	98	99	71	301	265	309	2.99	3.32	1.84	8.42	8.05	8.74	3.00187362527731e-12	1.40790138338248	up
1779	TRINITY_DN13691_c0_g1	47	120	26	25	14	15	1.98	5.18	1.03	1.01	0.6	0.64	9.01122011900843e-05	-2.15692	down
1780	TRINITY_DN13698_c0_g2	174	136	130	472	504	461	7.13	6.3	4.93	19.07	21.6	19.38	8.44581652696591e-18	1.41227912350271	up
1781	TRINITY_DN1369_c0_g1	19	12	11	40	49	57	2.31	1.57	1.28	4.7	6.16	7.12	0.00124238090376983	1.50422436704886	up
1782	TRINITY_DN1370_c2_g1	138	242	248	28	36	25	193.94	102.65	241.45	74.11	131.1	87.01	1.08129119885904e-25	-3.11131	down
1783	TRINITY_DN1370_c3_g1	346	416	342	895	983	907	10.6	12.77	9.87	26.84	30.96	28.4	1.14478598781032e-15	1.03905081638239	up
1784	TRINITY_DN1370_c6_g1	0	0	0	29	21	25	0	0	0	5.08	3.94	4.68	8.57700512106624e-07	6.78765989919451	up
1785	TRINITY_DN13714_c1_g2	61	62	37	3	0	0	3.93	4.21	2.25	0.19	0	0	4.08511482672131e-10	-6.04389	down
1786	TRINITY_DN1371_c0_g2	65	94	82	14	7	12	10.68	17	12.94	2.22	1.19	2.03	1.11313504680423e-14	-3.16866	down
1787	TRINITY_DN13730_c0_g1	15	12	16	263	305	321	0.52	0.42	0.52	9.94	12.06	12.13	1.07529774120621e-43	4.07817512521459	up
1788	TRINITY_DN13730_c0_g2	0	0	0	218	179	204	0	0	0	4.93	4.26	5.38	2.14220988674459e-15	9.79169280631454	up
1789	TRINITY_DN13733_c0_g1	171	113	207	1282	1188	1326	6.81	7.29	8.49	62.82	61.75	70.83	4.95882537732483e-65	2.66012530527068	up
1790	TRINITY_DN13734_c0_g1	121	119	103	23	57	54	5.01	10.26	3.61	1.26	2.16	2.47	9.51950012763879e-07	-1.64424	down
1791	TRINITY_DN13736_c0_g1	1425	927	1212	367	413	468	299.32	222.65	248.53	75.22	90.83	102.61	1.35076727148216e-31	-1.80479	down
1792	TRINITY_DN13738_c0_g1	328	270	297	1	2	0	17.95	15.23	15.36	0.05	0.11	0	1.49914351694606e-22	-8.51583	down
1793	TRINITY_DN13739_c0_g3	7	5	7	28	31	33	0.57	0.42	0.54	2.18	2.57	2.73	0.000920143830380535	1.98396371344542	up
1794	TRINITY_DN1373_c0_g3	2159	1757	1875	153	150	140	350.42	315.79	294.09	24.1	25.29	23.49	5.18759576820887e-236	-4.00393	down
1795	TRINITY_DN1373_c1_g1	227	424	311	222	155	200	6.18	17.53	7.56	5.32	3.77	4.85	6.06407932984827e-06	-1.04007	down
1796	TRINITY_DN1373_c1_g4	18	23	20	138	133	84	1.72	2.33	1.82	12.71	13.07	8.19	1.09120960363045e-10	2.24324594872728	up
1797	TRINITY_DN1373_c3_g1	160	137	192	515	506	551	6.75	5.67	9.66	30.49	31.44	31.65	7.35854940118327e-20	1.39271643981119	up
1798	TRINITY_DN13748_c0_g1	46	85	73	23	21	34	1.66	7.07	2.49	0.8	0.83	1.48	1.42365891822538e-05	-1.68288	down
1799	TRINITY_DN1374_c0_g2	108	105	111	28	28	23	3.27	3.23	3.16	0.81	0.86	0.7	2.18590857239066e-15	-2.33132	down
1800	TRINITY_DN13756_c0_g1	0	0	0	32	23	36	0	0	0	4.37	3.51	5.82	1.83851008598337e-07	7.06785299726281	up
1801	TRINITY_DN1376_c18_g1	72	102	112	8	14	9	15.64	25.45	23.79	1.7	3.19	2.04	5.5533635451681e-18	-3.4965	down
1802	TRINITY_DN1376_c6_g1	77	71	55	3	0	9	75.56	103.59	62.12	6.52	0	20.99	1.19162702666226e-13	-4.38021	down
1803	TRINITY_DN1376_c9_g1	15	25	23	109	140	106	2.02	3.66	2.98	12.08	17.34	12.72	6.92157615273824e-11	2.20206244081628	up
1804	TRINITY_DN1376_c9_g2	0	0	0	21	22	48	0	0	0	2.13	2.38	5.17	3.06579015192523e-07	7.07404717590142	up
1805	TRINITY_DN13776_c0_g1	106	56	82	0	0	0	6.16	3.36	4.51	0	0	0	8.41980391423296e-13	-9.08122	down
1806	TRINITY_DN1377_c0_g3	103	161	110	59	57	71	2.77	4.3	2.77	1.49	1.58	1.91	3.07686940148089e-06	-1.29903	down
1807	TRINITY_DN13784_c0_g1	55	40	55	421	317	351	4.12	3.13	3.91	30.3	24.31	26.71	8.06287776168218e-35	2.56307150241796	up
1808	TRINITY_DN13788_c0_g1	37	56	43	0	0	0	5.84	9.76	6.55	0	0	0	2.08402148394796e-10	-8.24335	down
1809	TRINITY_DN13790_c0_g1	63	83	60	33	24	35	6.8	7.51	4.91	2.73	2.12	3.07	2.50632743736234e-05	-1.46371	down
1810	TRINITY_DN13797_c0_g1	863	735	884	2463	2264	2349	22.6	19.74	21.76	64.34	63.15	65.74	3.08282299583276e-44	1.21698566071984	up
1811	TRINITY_DN137_c0_g4	39	8	9	57	86	63	2.21	0.47	0.48	3.1	4.98	3.62	0.0039596367283608	1.58679667851424	up
1812	TRINITY_DN137_c3_g1	84	78	102	268	231	225	4.59	4.39	5.27	13.96	12.83	12.38	4.51209150491206e-09	1.16063793562763	up
1813	TRINITY_DN13802_c0_g1	1225	930	960	113	121	138	109.7	87.84	81.85	9.75	11.13	12.6	5.34626848409197e-107	-3.3606	down
1814	TRINITY_DN13809_c0_g1	10737	7012	9312	1841	1621	1567	1343.36	946.57	1116.64	221.59	208.08	200.62	5.71915800595113e-111	-2.72253	down
1815	TRINITY_DN1380_c0_g1	19	3	8	156	217	173	2.99	0.18	0.44	11.64	19.26	10.13	7.3934059375823e-22	3.89647523714779	up
1816	TRINITY_DN13810_c0_g1	1486	1319	1507	802	803	797	95	73.08	76.66	34.06	38.52	34.55	7.72701394192112e-37	-1.13798	down
1817	TRINITY_DN13816_c0_g1	529	446	537	139	140	171	23.76	20.77	23.76	5.57	6.03	7.25	5.6569363802695e-41	-2.04135	down
1818	TRINITY_DN13817_c0_g1	36	66	39	8	4	4	2.12	3.98	2.15	0.46	0.24	0.24	2.17955286732058e-09	-3.44566	down
1819	TRINITY_DN13817_c0_g2	85	166	117	17	9	17	2	3.95	2.59	0.38	0.22	0.4	1.14325928873872e-18	-3.39984	down
1820	TRINITY_DN13818_c0_g1	4212	4666	4457	2792	2507	2383	92.83	107.33	91.04	59.1	57.43	50.68	1.71793446029907e-41	-1.09311	down
1821	TRINITY_DN1381_c0_g2	699	817	891	384	337	372	19.17	20.41	21.77	8.87	8.25	8.77	1.06225148337336e-31	-1.43407	down
1822	TRINITY_DN13824_c0_g1	313	367	381	151	126	110	5.8	9.71	8.21	3.75	2.83	2.56	1.7359355128869e-24	-1.75199	down
1823	TRINITY_DN13825_c0_g1	290	284	290	103	90	93	13.69	13.6	12.9	4.67	4.34	4.4	4.32326531327011e-28	-1.89141	down
1824	TRINITY_DN13829_c0_g3	18	63	29	3	0	2	0.63	2.25	0.96	0.1	0	0.07	9.38859716211712e-08	-4.77113	down
1825	TRINITY_DN1382_c0_g1	101	145	119	556	544	539	2.62	3.92	3.01	13.2	13.77	13.68	1.38786689637147e-30	1.87015142917791	up
1826	TRINITY_DN13834_c0_g1	376	624	436	91	50	97	11.01	18.74	11.77	3.12	10.41	19.24	7.15627772593764e-33	-2.89702	down
1827	TRINITY_DN13835_c0_g2	0	0	0	51	58	44	0	0	0	4.15	5.03	3.73	1.72497519370281e-09	7.82121714917143	up
1828	TRINITY_DN13843_c0_g1	1038	772	916	300	283	274	51.97	39.56	43.06	14.2	14.25	13.68	2.11618857487739e-51	-1.96411	down
1829	TRINITY_DN13849_c0_g1	101	109	103	0	2	2	11.02	12.71	10.74	0	0.16	0.15	1.02345854586604e-16	-6.58492	down
1830	TRINITY_DN1384_c0_g2	0	0	0	19	26	23	0	0	0	2.03	2.96	2.6	1.90333311363371e-06	6.65417669679596	up
1831	TRINITY_DN13850_c0_g1	0	0	0	63	78	68	0	0	0	1.71	2.25	1.95	9.24863379828618e-11	8.27273168221068	up
1832	TRINITY_DN13850_c0_g2	54	97	59	4	7	2	2.49	4.59	2.57	8	2.97	7.06	2.67642399863307e-14	-4.31307	down
1833	TRINITY_DN13851_c0_g2	69	140	107	31	9	21	0.85	1.73	1.24	0.37	0.11	0.26	7.11387273426511e-11	-2.68082	down
1834	TRINITY_DN13851_c0_g3	24	38	28	17	5	3	0.39	0.63	0.43	0.27	0.08	0.05	0.00086320337279198	-2.16176	down
1835	TRINITY_DN13852_c0_g1	33	29	35	87	79	87	2.09	1.91	2.1	5.3	5.12	5.6	0.000526103090515645	1.08850292222994	up
1836	TRINITY_DN13855_c0_g1	42	20	18	75	96	90	2.41	1.18	0.98	4.3	5.86	5.39	0.000279038892266114	1.41207196984601	up
1837	TRINITY_DN13856_c0_g1	43	39	39	23	20	20	4.06	3.9	3.51	2.09	2.91	1.93	0.00266113019001079	-1.2385	down
1838	TRINITY_DN13858_c0_g1	1	0	1	92	71	98	0.22	0	0.03	4.74	5.58	3.99	1.36585598305589e-09	6.73182171780481	up
1839	TRINITY_DN13861_c0_g1	124	104	138	710	655	649	5.57	4.79	5.85	30.56	30	29.47	1.38282222997836e-51	2.16598888992915	up
1840	TRINITY_DN13864_c0_g1	139	129	147	6	6	6	4.04	3.8	4.02	0.17	0.18	0.18	1.17157714636327e-30	-4.82141	down
1841	TRINITY_DN13864_c0_g3	0	1	0	54	20	38	0	0.33	0	14.55	5.8	11.01	2.33190870181443e-06	6.3968506872807	up
1842	TRINITY_DN1386_c0_g1	513	453	489	1369	1234	1329	20.43	18.43	18.37	52.2	50.07	53.4	2.82668437414102e-31	1.13851842918333	up
1843	TRINITY_DN1386_c0_g2	15	10	8	58	75	41	1.62	1.15	0.84	6.01	8.25	4.48	1.31141591477838e-05	2.10378257067751	up
1844	TRINITY_DN13876_c1_g2	90	147	125	0	0	0	5.09	7.66	8	0	0	0	1.16221701883098e-14	-9.6544	down
1845	TRINITY_DN13879_c0_g1	198	160	182	557	455	532	17.14	14.58	14.99	46.42	40.43	46.92	2.26260428551816e-16	1.21917686607297	up
1846	TRINITY_DN13890_c0_g1	2717	2197	2201	274	255	249	346.97	300.82	262.77	32.43	32.62	31.07	2.95754703022514e-198	-3.48977	down
1847	TRINITY_DN13894_c0_g1	3	1	4	28	28	19	1.25	0.53	1.68	11.58	12.51	8.52	0.000236303215849372	2.93800406784636	up
1848	TRINITY_DN1389_c0_g5	28	42	37	0	2	0	3.57	5.8	4.56	0	0.26	0	2.32920819660683e-07	-6.03486	down
1849	TRINITY_DN138_c0_g1	45	44	53	15	29	28	29.7	55.53	16.18	13.58	60.96	67.16	0.00231057325025349	-1.26684	down
1850	TRINITY_DN13901_c1_g1	5	8	11	29	28	65	0.52	0.92	1.18	2.17	1.89	5.44	0.000648970381391446	2.05711677316874	up
1851	TRINITY_DN13908_c1_g1	22	21	36	2	0	3	9.47	10.62	12.58	1.03	0	0.61	1.2278594644906e-06	-4.27383	down
1852	TRINITY_DN13909_c0_g1	70	78	65	35	48	35	6.64	6.94	26.4	3.6	6.02	3.8	0.000412230517082352	-1.14651	down
1853	TRINITY_DN13910_c0_g1	44	26	44	5	7	7	49.21	43.2	53.82	5.07	7.91	8.88	2.74268251590466e-07	-2.87362	down
1854	TRINITY_DN13914_c0_g1	0	0	0	37	47	23	0	0	0	5.03	3.65	1.25	5.88015751875696e-08	7.30602137763652	up
1855	TRINITY_DN13918_c0_g1	191	188	186	26	14	6	30.99	33.75	29.24	3.69	2.12	0.91	7.65066631735526e-33	-3.91999	down
1856	TRINITY_DN1391_c0_g1	367	436	402	1097	1033	982	7.07	8.33	7.15	21.78	21.6	20.62	2.18902204214632e-21	1.0720882496914	up
1857	TRINITY_DN13920_c0_g1	44	29	22	0	0	0	8.85	6.63	4.64	0	0	0	8.00006622425653e-09	-7.72679	down
1858	TRINITY_DN13924_c0_g1	23	21	26	63	60	61	1.77	1.69	1.9	4.67	4.74	4.78	0.00282479926044408	1.10032917495641	up
1859	TRINITY_DN13927_c0_g1	499	316	394	150	134	126	10.26	6.56	7.61	2.94	2.8	2.61	8.01029359626984e-23	-1.85548	down
1860	TRINITY_DN13928_c0_g2	2	5	0	48	24	53	0.52	2.04	0.22	13.4	7.75	15.05	1.05452447126716e-06	3.84913728415483	up
1861	TRINITY_DN1392_c0_g1	247	379	351	240	173	182	4.33	6.68	5.77	4.02	3.08	3.2	3.07335770605739e-07	-1.0153	down
1862	TRINITY_DN1392_c0_g3	9071	12897	12059	3882	3614	3496	469.71	687.11	589.89	192.81	191.06	183.26	3.39517113570844e-65	-1.92695	down
1863	TRINITY_DN13934_c0_g1	0	0	0	36	32	30	0	0	0	3.85	3.65	3.4	8.53545063503604e-08	7.17559541881022	up
1864	TRINITY_DN13935_c0_g1	36	25	35	120	136	127	2.3	1.49	2.14	6.85	7.93	7.44	3.59327983659489e-09	1.70471394340114	up
1865	TRINITY_DN13940_c0_g1	80	64	88	0	0	0	3.29	2.69	3.41	0	0	0	9.2741961917286e-13	-9.00782	down
1866	TRINITY_DN13941_c0_g1	50	87	58	293	248	278	5.34	9.92	5.89	29.85	27.24	30.19	2.21290507252645e-14	1.77017292170406	up
1867	TRINITY_DN13944_c1_g1	4	8	5	66	106	91	0.63	1.63	0.65	8.68	15.34	13.26	3.84954288283903e-13	3.66078817525763	up
1868	TRINITY_DN13951_c0_g1	0	0	0	88	88	86	0	0	0	3.89	4.14	4.01	9.7142053640124e-12	8.59615582495529	up
1869	TRINITY_DN13956_c0_g2	28	52	41	1	0	1	1.89	4.06	2.81	0.22	0	0.12	8.53490355965904e-08	-6.21848	down
1870	TRINITY_DN13965_c0_g1	19	20	33	95	70	69	4.91	6.09	8.34	19.52	15.73	13.13	0.000135857489673719	1.40580195548412	up
1871	TRINITY_DN13969_c0_g1	29	26	22	2	2	0	45.69	13.26	43.88	3.97	2.26	0	9.87614990171941e-07	-4.56584	down
1872	TRINITY_DN13983_c0_g1	585	569	636	86	115	158	66.41	67.12	68.54	9.96	13.91	18.98	1.15445765811272e-44	-2.6081	down
1873	TRINITY_DN13985_c0_g1	847	972	949	531	474	442	43.42	60.4	44.5	21.77	20.98	19.51	3.91716053582996e-28	-1.23277	down
1874	TRINITY_DN13987_c0_g2	0	0	0	108	126	141	0	0	0	6.01	4.67	5.18	3.1735567031447e-13	9.11602986024843	up
1875	TRINITY_DN13987_c0_g3	0	0	0	150	179	162	0	0	0	18.19	23.2	20.87	1.8737917009587e-14	9.50457200433543	up
1876	TRINITY_DN13987_c1_g1	0	0	0	74	70	76	0	0	0	5.3	5.34	5.75	5.29661011971885e-11	8.3436759013649	up
1877	TRINITY_DN13990_c0_g1	3034	3810	3796	1000	902	905	105.42	127.32	120.38	46.52	43.82	45.77	1.43526450192908e-107	-2.21867	down
1878	TRINITY_DN139_c0_g1	35194	32192	34754	11007	10304	10156	1428.46	1330.98	1327.35	413.92	414.47	405.89	7.9781695140738e-248	-1.99405	down
1879	TRINITY_DN139_c2_g1	60	43	63	0	0	0	6.73	5.16	6.76	0	0	0	2.87041899662859e-11	-8.52445	down
1880	TRINITY_DN13_c0_g2	9955	8395	9318	2582	2503	2520	313.52	268.58	276.08	77.94	80.42	80	6.49906217373481e-180	-2.15784	down
1881	TRINITY_DN13_c2_g1	149	131	145	2	0	0	9.3	8.31	8.57	0.12	0	0	1.10436112797227e-13	-8.02751	down
1882	TRINITY_DN13_c4_g1	24	37	41	4	7	6	3.54	6.07	5.82	0.58	1.05	0.9	1.15125861346409e-06	-2.87497	down
1883	TRINITY_DN14000_c0_g1	752	952	844	322	317	356	12.17	14.76	13.43	4.41	4.75	4.73	1.37020663957089e-36	-1.65286	down
1884	TRINITY_DN14008_c0_g1	71	120	81	9	1	10	4.69	8.21	5.69	0.47	0.08	0.64	1.9867893382282e-16	-4.07077	down
1885	TRINITY_DN14022_c0_g1	72	109	76	0	0	0	9.51	15.63	9.65	0	0	0	4.00034111077162e-13	-9.16277	down
1886	TRINITY_DN14033_c0_g1	541	525	608	163	150	186	20.44	23.27	21.1	5.93	6	6.86	4.70390363320548e-48	-2.04008	down
1887	TRINITY_DN14039_c0_g1	397	385	444	1172	1059	1121	20.6	20.87	21.86	58.23	55.95	58.9	5.74239609415106e-30	1.15617364756544	up
1888	TRINITY_DN14043_c0_g1	0	0	0	77	77	54	0	0	0	7.95	8.56	5.73	1.09101932201185e-10	8.26213802916488	up
1889	TRINITY_DN14052_c0_g1	99	223	140	51	66	30	4.83	11.17	6.44	2.4	3.3	1.49	3.23295175627843e-08	-1.95109	down
1890	TRINITY_DN14052_c0_g2	33	49	49	0	0	1	2.43	3.76	3.42	0	0	0.07	2.76580863471411e-08	-7.2241	down
1891	TRINITY_DN14053_c0_g1	54	27	57	147	155	151	3.09	1.6	3.09	7.96	8.92	8.59	6.88311062704547e-07	1.42571364389359	up
1892	TRINITY_DN14054_c0_g1	36	105	43	9	6	6	1.69	6.57	2.56	0.4	0.29	0.28	1.34321226784062e-09	-3.44085	down
1893	TRINITY_DN14059_c0_g1	23	33	27	0	0	0	1.61	2.4	1.79	0	0	0	1.98745888463434e-08	-7.53016	down
1894	TRINITY_DN14065_c0_g1	4	0	3	93	101	71	0.52	0	0.38	11.68	12.81	9.27	8.40621858243722e-14	4.95020900264402	up
1895	TRINITY_DN14065_c0_g2	7	11	14	25	47	46	2.14	4.95	3.83	11.91	31.96	17.77	0.00349714674671316	1.59813090419902	up
1896	TRINITY_DN14067_c0_g1	14	6	6	69	49	73	0.63	0.28	0.26	2.98	2.26	3.33	1.43228501019952e-07	2.57793012824054	up
1897	TRINITY_DN1406_c2_g2	33	118	29	11	38	21	18.07	87.26	16.44	6.11	22.71	12.86	0.00605964333399644	-1.66121	down
1898	TRINITY_DN14073_c0_g2	1	1	8	28	27	28	0.14	0.15	1.22	6.78	5.07	6.47	0.000462674877823299	2.77135161490733	up
1899	TRINITY_DN14076_c0_g1	80	132	109	0	0	0	12.06	21.82	15.22	0	0	0	4.1690979583292e-14	-9.48136	down
1900	TRINITY_DN14080_c1_g2	0	0	0	56	69	80	0	0	0	10.94	14.46	16.71	1.2273903183573e-10	8.24554740163773	up
1901	TRINITY_DN14083_c0_g1	69	48	63	15	14	15	74.56	92.65	74.18	19	17.03	18.43	6.49124235494759e-09	-2.32609	down
1902	TRINITY_DN14083_c1_g2	71	70	70	22	16	26	3.65	4.06	5.09	1.36	0.84	2.25	1.19941148731214e-08	-2.01802	down
1903	TRINITY_DN14084_c0_g1	184	173	186	132	80	103	12.89	12.03	13.8	7.48	5.3	7.37	5.23903646527998e-07	-1.08532	down
1904	TRINITY_DN14084_c0_g2	40	42	48	0	1	0	2.16	2.33	2.45	0	0.06	0	2.56906298588874e-08	-7.21202	down
1905	TRINITY_DN14087_c0_g1	16	16	10	61	62	74	3.69	4.27	2.26	13.01	13.94	17.51	3.37926051102557e-06	1.93246387613467	up
1906	TRINITY_DN1408_c1_g1	104	102	89	30	31	30	22.23	24.41	18.96	5.84	6.47	6.24	1.82963289378513e-11	-1.99352	down
1907	TRINITY_DN14090_c0_g1	221	197	291	144	132	116	13.53	12.49	16.87	8.47	8.27	7.2	7.14146691273532e-09	-1.14708	down
1908	TRINITY_DN14091_c0_g1	116	141	215	15	3	19	11.89	15.76	21.21	1.47	0.31	2.1	9.55733598295595e-23	-3.96715	down
1909	TRINITY_DN14093_c0_g2	2	3	2	50	44	29	0.34	0.56	0.33	8.21	7.73	5.07	2.35630489220284e-07	3.83589345982116	up
1910	TRINITY_DN14094_c0_g1	10	2	1	113	127	125	0.29	0.06	0.03	4.98	6.23	5.42	3.7731464631682e-18	4.51647042257649	up
1911	TRINITY_DN14094_c0_g2	31	26	35	77	80	80	1.04	0.89	1.11	2.48	2.74	2.71	0.00102225939641279	1.0728912709728	up
1912	TRINITY_DN14095_c0_g1	274	292	325	92	43	67	49.67	51.18	50.59	22.71	18.25	27.18	2.51349978203729e-27	-2.44162	down
1913	TRINITY_DN14102_c0_g1	52	62	65	12	23	27	2.98	3.66	3.52	0.66	1.35	1.57	6.47040293184746e-06	-1.8183	down
1914	TRINITY_DN14104_c0_g1	0	0	0	56	64	60	0	0	0	4.05	4.93	4.58	3.61630035587338e-10	8.05631600077021	up
1915	TRINITY_DN14105_c0_g1	30	10	63	125	87	115	2.37	0.83	4.73	9.51	7.06	9.26	0.00266113406142335	1.38402626377291	up
1916	TRINITY_DN1410_c0_g1	19	18	17	65	70	72	11.49	14.97	9.87	3.29	3.77	3.84	1.22935264421666e-05	1.64418226601171	up
1917	TRINITY_DN14111_c0_g1	20	7	28	70	55	50	5.82	2.44	8.08	20.04	16.95	15.41	0.00354281838391558	1.38078642620226	up
1918	TRINITY_DN14116_c2_g1	7	21	16	58	57	71	0.22	0.68	0.48	1.76	1.84	2.27	7.82182554657495e-05	1.78378207303574	up
1919	TRINITY_DN1411_c0_g1	10809	11528	11602	2841	2826	2831	492.26	530.54	487.07	108.94	119.08	115.91	6.69284700802453e-265	-2.29282	down
1920	TRINITY_DN14127_c0_g1	64	58	46	3	2	4	5.1	5.23	4.14	0.48	0.35	0.69	4.57214930971232e-13	-4.52152	down
1921	TRINITY_DN14128_c0_g2	15	17	10	64	54	65	0.5	0.58	0.31	2.05	1.84	2.19	1.61658230729619e-05	1.82328535515435	up
1922	TRINITY_DN14131_c0_g1	160	198	172	32	21	21	46.14	67.61	51.98	15.86	9.12	8.32	7.09870700835716e-30	-3.14042	down
1923	TRINITY_DN14131_c1_g1	1	0	0	23	28	22	0.13	0	0	2.87	3.73	2.91	2.83391601674219e-05	5.79288535017465	up
1924	TRINITY_DN1413_c0_g1	77	85	85	204	204	205	8.66	10.83	7.83	22.1	22.95	21.57	4.85030108845836e-07	1.01648572632912	up
1925	TRINITY_DN14145_c0_g1	102	71	95	33	25	34	148.09	173.87	157.61	51.32	41.79	57.31	6.54295713193635e-09	-1.83728	down
1926	TRINITY_DN14148_c0_g1	63	59	61	27	18	31	3.39	3.28	3.08	1.4	0.99	1.69	1.55639289435192e-05	-1.56515	down
1927	TRINITY_DN1414_c0_g1	726	831	820	484	453	467	33.62	39.73	35.17	22.76	22.8	23.28	7.92168472689873e-22	-1.05549	down
1928	TRINITY_DN14156_c1_g2	0	0	0	64	39	69	0	0	0	5.8	3.18	7.73	7.82953007073985e-10	7.98461379436273	up
1929	TRINITY_DN1415_c0_g1	2008	2520	2388	1394	1265	1386	93.48	122.16	103.34	64.47	66.45	65.98	4.52474856821301e-26	-1.07037	down
1930	TRINITY_DN14173_c0_g1	76	62	86	1	0	0	20.18	19.47	22.54	0.26	0	0	2.59996817613145e-10	-7.99523	down
1931	TRINITY_DN1417_c0_g2	102	110	127	0	0	0	7	7.85	8.26	0	0	0	1.64914533250526e-14	-9.55638	down
1932	TRINITY_DN14194_c0_g1	35	37	26	93	86	85	21.36	32.25	16.24	56.11	56.59	58.08	0.000396583559776393	1.13074771247346	up
1933	TRINITY_DN1419_c0_g2	1913	2288	2219	1341	1285	1287	41.63	50.29	45.22	29.6	29.64	30.16	1.39785920595686e-27	-1.01016	down
1934	TRINITY_DN141_c0_g1	736	863	747	352	274	280	16.81	22.63	17.51	9.74	8.31	15.36	5.68348658831266e-36	-1.6726	down
1935	TRINITY_DN14206_c1_g1	76	54	66	267	234	284	9.6	7.32	8.05	38.77	32.47	39.44	6.75765006864359e-16	1.70680624555223	up
1936	TRINITY_DN1420_c1_g1	88	89	101	38	32	30	3.53	3.54	3.79	1.4	1.34	1.25	1.63298241815583e-09	-1.77077	down
1937	TRINITY_DN14213_c0_g1	34	74	56	0	0	1	18.18	28.51	14.97	0	0	0.67	6.08311425673847e-09	-7.55162	down
1938	TRINITY_DN14221_c0_g1	3	0	7	90	101	110	1.48	0	11.67	27.46	16.99	25.85	1.1432240076634e-15	4.62432615037681	up
1939	TRINITY_DN14230_c0_g1	9	6	10	49	27	81	2.57	2.96	4.16	10.88	3.56	17.42	3.1447899131658e-05	2.35661375225033	up
1940	TRINITY_DN14233_c0_g1	60	17	52	251	254	183	2.84	0.71	1.96	9.7	10.24	7.31	1.22727758897305e-10	2.1258603940075	up
1941	TRINITY_DN14234_c0_g1	107	76	93	48	39	32	190.6	211.07	169.99	139.79	113.49	98.29	5.88831659632725e-07	-1.51034	down
1942	TRINITY_DN14235_c0_g1	66	46	100	17	18	23	55.24	59.68	87.33	12.71	17.83	20.77	9.74848725754504e-08	-2.15546	down
1943	TRINITY_DN14238_c0_g1	15	16	16	136	76	78	0.56	0.61	0.57	4.86	2.89	2.95	2.88323963663265e-09	2.32179276898677	up
1944	TRINITY_DN14239_c0_g1	1529	1600	1710	1037	858	871	72.35	77.66	76.02	46.82	41.19	41.59	9.73956589059059e-33	-1.10374	down
1945	TRINITY_DN14240_c0_g1	615	589	620	153	180	134	18.75	18.15	19.13	9.66	11.58	9.81	1.95506301907948e-55	-2.25942	down
1946	TRINITY_DN14240_c0_g2	4	11	8	66	48	47	0.36	1.04	0.68	5.69	4.41	4.29	1.15584215905851e-06	2.50627477859641	up
1947	TRINITY_DN14242_c0_g1	9	23	18	60	47	69	1.04	2.81	2.02	6.14	5.38	7.5	0.000703016533083444	1.51736603657943	up
1948	TRINITY_DN14246_c0_g1	249	440	310	14	20	36	5.91	7.44	5.94	0.18	0.32	2.67	8.20694840344828e-41	-4.13111	down
1949	TRINITY_DN14250_c0_g1	0	0	0	66	55	70	0	0	0	13.14	11.44	9.85	2.1523710354525e-10	8.13859434219986	up
1950	TRINITY_DN14253_c0_g1	24	43	9	96	98	93	0.66	1.2	0.23	2.54	2.75	2.59	0.000245111195598107	1.60943461638525	up
1951	TRINITY_DN14267_c0_g2	0	0	0	63	56	62	0	0	0	14.31	13.66	15.09	3.37761724661567e-10	8.06135768611621	up
1952	TRINITY_DN14271_c0_g2	27	37	38	93	116	152	2.8	4.57	3.83	9.49	12.73	16.12	1.70851262589913e-06	1.53280027119541	up
1953	TRINITY_DN14274_c0_g3	0	0	0	80	73	103	0	0	0	7.26	7.06	9.89	1.46640923812318e-11	8.56284121686653	up
1954	TRINITY_DN14287_c0_g1	10	20	15	93	109	111	1.27	2.51	1.68	10.56	13.15	13.31	1.34079641549089e-11	2.5040425202447	up
1955	TRINITY_DN14293_c0_g1	2003	3031	2613	1380	1381	1395	28	35.54	31.46	18.46	19.56	18.84	5.41219802047806e-19	-1.1762	down
1956	TRINITY_DN1429_c0_g1	5943	5376	6147	1319	1233	1243	272.56	260.43	265.27	57.51	57.66	56.75	2.10321241010225e-270	-2.49695	down
1957	TRINITY_DN14300_c0_g1	0	2	1	31	35	28	0	0.32	0.14	4.55	5.33	4.25	5.26515306739265e-06	4.67452542406663	up
1958	TRINITY_DN14301_c0_g1	86	119	110	11	20	11	2.37	3.33	2.85	0.29	0.56	0.31	4.15572807948966e-18	-3.19948	down
1959	TRINITY_DN14303_c0_g1	34	17	33	170	137	215	1.95	1.04	1.84	9.6	8.24	12.73	6.10563220263719e-14	2.34325680026865	up
1960	TRINITY_DN14309_c0_g1	27	8	40	66	73	77	1.93	0.6	2.72	4.64	5.69	5.98	0.00717643980707683	1.24483730802585	up
1961	TRINITY_DN14311_c1_g1	73	40	89	148	204	186	6.23	3.46	6.45	12.54	17.86	15.67	9.19253923617324e-05	1.12937256458024	up
1962	TRINITY_DN1431_c0_g1	33	42	22	307	308	332	2.3	3.08	1.33	19.63	21.39	22.54	5.80627783632859e-35	2.98916184178806	up
1963	TRINITY_DN14320_c0_g1	70	62	64	180	161	166	6	5.59	5.21	14.84	14.15	14.48	1.40852692975285e-06	1.07481306785514	up
1964	TRINITY_DN14327_c0_g1	168	108	158	0	0	0	28.06	20.04	25.53	0	0	0	1.52996859441233e-15	-9.91129	down
1965	TRINITY_DN14329_c0_g1	157	129	163	0	0	0	5.94	4.99	5.89	0	0	0	8.03333928271218e-16	-9.96138	down
1966	TRINITY_DN1432_c0_g1	68	123	126	55	50	40	2.04	3.74	3.55	1.58	1.52	1.21	6.65194000668343e-06	-1.42412	down
1967	TRINITY_DN14347_c0_g1	39	39	27	8	8	19	5.88	6.67	4.12	0.97	1.03	2.46	0.000464922283580735	-1.88216	down
1968	TRINITY_DN14348_c0_g1	108	108	125	7	9	10	4.82	5.53	5.48	0.31	0.49	0.6	3.40406019623583e-25	-4.00599	down
1969	TRINITY_DN14356_c0_g1	0	0	0	41	34	18	0	0	0	18.1	16.21	8.63	2.15014111769494e-07	7.09697695057658	up
1970	TRINITY_DN14358_c0_g1	200	164	197	0	0	0	10.98	9.5	10.26	0	0	0	6.64690164166352e-17	-10.2833	down
1971	TRINITY_DN14359_c0_g1	95	89	90	349	339	341	6.19	7.6	4.94	21.31	23.21	22.55	5.68404789126717e-21	1.61364062906003	up
1972	TRINITY_DN14364_c0_g3	165	191	171	105	112	99	8.58	10.4	8.45	5.22	6.06	5.22	3.22106626902002e-07	-1.03376	down
1973	TRINITY_DN14365_c0_g1	34	40	33	121	123	135	4.98	6.53	4.62	16.34	17.74	20.61	4.04490571742188e-08	1.52877183667918	up
1974	TRINITY_DN1436_c3_g1	8195	6692	7403	3373	3147	3233	452.49	387.71	386.82	179.47	176.3	181.75	1.08656564023861e-74	-1.48776	down
1975	TRINITY_DN1436_c4_g1	18	3	27	87	62	72	8.51	0.27	12.38	7.22	5.48	6.32	0.000166064015825529	1.91659173155665	up
1976	TRINITY_DN1436_c5_g1	0	0	0	82	77	101	0	0	0	20.68	20.88	27.36	1.18002092982787e-11	8.58529931594974	up
1977	TRINITY_DN14371_c0_g1	40	22	45	14	20	15	3.57	2.07	3.82	1.2	1.83	1.36	0.00408548778943876	-1.41252	down
1978	TRINITY_DN14375_c0_g2	3	19	6	45	35	48	1.36	9.3	2.35	19.93	15.95	23.1	0.00212560119743998	1.88536605358463	up
1979	TRINITY_DN14375_c0_g3	45	60	53	15	8	9	4.53	6.41	5.09	1.46	0.83	0.93	9.18958817211943e-09	-2.60513	down
1980	TRINITY_DN1437_c0_g1	3832	4364	4122	2224	2192	2152	168.17	190.86	165.81	97.07	96.66	92.5	9.77674162498824e-51	-1.20324	down
1981	TRINITY_DN1437_c1_g1	1	7	6	87	92	86	0.04	0.31	0.24	3.56	4	3.71	3.3339181785856e-14	3.94837856663316	up
1982	TRINITY_DN14381_c0_g3	465	434	475	245	276	234	32	30.06	31.23	15.17	18.8	16.46	3.67210245002644e-17	-1.15722	down
1983	TRINITY_DN14381_c1_g1	552	449	522	50	46	48	33.43	27.61	30.17	2.94	2.88	2.96	4.07047119409495e-91	-3.69747	down
1984	TRINITY_DN14385_c0_g1	162	90	142	720	683	659	17.92	10.65	15.02	76.86	77.84	74.61	3.59186337603275e-33	2.09487311362731	up
1985	TRINITY_DN14386_c0_g1	0	0	0	40	23	21	0	0	0	13.19	10.08	5.21	4.46635479180593e-07	6.94621971419894	up
1986	TRINITY_DN14387_c0_g1	937	624	809	120	98	116	209.92	161.28	177.45	26.27	23.04	27.2	2.79294208641036e-77	-3.12177	down
1987	TRINITY_DN14393_c0_g1	104	77	85	0	1	3	5.23	2.57	2.62	0	0.03	0.1	3.81257225987169e-15	-6.34923	down
1988	TRINITY_DN14393_c0_g3	21	21	8	502	504	530	1.71	1.8	0.62	48.58	51.59	53.23	2.46381735082253e-71	4.64419273208044	up
1989	TRINITY_DN14393_c0_g4	0	0	0	24	23	21	0	0	0	3.17	3.24	2.94	1.80839050595536e-06	6.64935831441701	up
1990	TRINITY_DN14398_c0_g2	469	363	422	85	71	76	19.84	14.81	15.1	3.12	3.13	2.71	3.72366486737252e-54	-2.73001	down
1991	TRINITY_DN14400_c1_g1	195	184	165	97	67	81	7.78	7.49	6.2	3.71	2.72	3.26	3.06778928527549e-11	-1.45099	down
1992	TRINITY_DN1440_c0_g1	48	25	55	254	250	272	7.08	4.05	7.82	36.32	38.24	41.38	4.20934082784748e-20	2.31001081753358	up
1993	TRINITY_DN1440_c0_g2	147	140	125	6	4	11	14.84	15.02	12.05	0.58	0.42	1.14	2.3873821154663e-29	-4.59152	down
1994	TRINITY_DN14410_c0_g1	2872	3210	2827	800	690	762	98.12	111.41	90.6	26.29	24.04	26.36	9.99886493448293e-129	-2.28247	down
1995	TRINITY_DN14417_c1_g1	39	49	64	0	0	0	5.01	6.82	7.9	0	0	0	7.48207906773553e-11	-8.3971	down
1996	TRINITY_DN14422_c0_g1	113	79	86	20	21	19	8.73	6.39	6.31	1.49	1.66	1.49	1.64948106782491e-13	-2.50715	down
1997	TRINITY_DN14425_c0_g1	53	53	60	259	277	266	8.18	9.01	8.94	38.77	44.37	42.39	7.53484317583104e-22	1.97918332344122	up
1998	TRINITY_DN14428_c0_g1	24	51	40	109	93	140	0.63	1.36	0.99	2.75	2.49	3.72	0.000151849945162796	1.27504574845245	up
1999	TRINITY_DN1442_c0_g1	2088	2144	2300	1229	1167	1219	86.54	92.41	90.25	49.84	49.72	53.69	2.09315458834396e-50	-1.14835	down
[truncated: 8,529 more rows]
