# Supplementary material for: Integrated transcriptome and metabolome analysis reveal the sesquiterpenoid biosynthesis mechanism of Atractylodes chinensis under drought stress
Source: Front Plant Sci. 2026 Jan 26;16:1751860. doi: 10.3389/fpls.2025.1751860 (PMC12884327; doi:10.3389/fpls.2025.1751860)
Supplement: Supplementary file 3 [file Table2.xlsx]

## Sheet: CK1_CK2_CK3_vs_MDS1_MDS2_MDS3.D
No.	#ID	CK1_Count	CK2_Count	CK3_Count	MDS1_Count	MDS2_Count	MDS3_Count	CK1_FPKM	CK2_FPKM	CK3_FPKM	MDS1_FPKM	MDS2_FPKM	MDS3_FPKM	FDR	log2FC	regulated
1	TRINITY_DN10007_c1_g1	38	36	42	145	203	162	2.67	2.67	2.84	9.86	14.58	12.34	1.10731275376475e-11	1.88207264951509	up
2	TRINITY_DN10012_c0_g1	232	263	324	1	6	3	22.42	22.79	25.43	0.08	0.51	0.27	2.1683656481241e-38	-6.60955	down
3	TRINITY_DN10012_c0_g3	8	23	4	55	55	46	0.44	1.66	0.21	4.46	3.63	3.22	0.00128357407078351	1.88546719876354	up
4	TRINITY_DN10015_c1_g1	976	1016	1086	0	0	0	73.9	83.2	80.49	0	0	0	9.73716130025826e-26	-12.7012	down
5	TRINITY_DN10022_c0_g1	33	32	46	0	0	0	19.51	25.79	28.78	0	0	0	2.75399136586658e-09	-7.90425	down
6	TRINITY_DN10022_c1_g1	76	60	63	0	0	0	5.07	4.16	3.99	0	0	0	8.02686849260484e-12	-8.75172	down
7	TRINITY_DN10022_c1_g2	68	49	40	0	1	3	8.4	6.53	4.74	0	0.13	0.42	2.43980291656992e-10	-5.54789	down
8	TRINITY_DN10022_c1_g5	161	93	157	0	0	0	46.36	32.08	44.83	0	0	0	6.162800622734e-15	-9.79394	down
9	TRINITY_DN100240_c0_g1	31	38	19	4	3	8	8.51	16.38	6.23	1.59	1.41	2.82	5.00613784106246e-05	-2.80466	down
10	TRINITY_DN10029_c2_g1	266	294	342	141	125	127	37.23	41.68	42.91	17.57	15.42	17.21	3.51764535736479e-16	-1.45388	down
11	TRINITY_DN10032_c0_g1	62	154	183	8	1	0	23.78	74.33	70.83	3.47	0.62	0	3.06579322780301e-06	-5.75977	down
12	TRINITY_DN10033_c0_g1	1085	1440	1255	654	694	699	29.3	38.98	32.48	15.32	16.23	18.96	2.9423115675916e-19	-1.14	down
13	TRINITY_DN10034_c0_g1	69	73	102	13	17	7	4.07	4.45	5.69	0.75	1.02	0.45	1.70913550755034e-12	-2.98075	down
14	TRINITY_DN10039_c1_g1	102	121	117	0	0	0	25.31	39.24	34.6	0	0	0	2.79839191723697e-14	-9.52345	down
15	TRINITY_DN1003_c0_g1	112	56	132	5	0	0	16.43	11.27	18	2.15	0	0	9.96491206520518e-07	-6.18942	down
16	TRINITY_DN10041_c0_g1	136	120	148	370	296	305	7.63	6.56	9.12	24	31.14	27.26	2.40351606107271e-08	1.00773007865323	up
17	TRINITY_DN10042_c0_g2	24	54	20	12	5	10	2.45	5.85	1.95	1.22	0.53	1.13	0.00103528591371831	-2.12504	down
18	TRINITY_DN10047_c0_g2	0	0	0	602	447	467	0	0	0	87.33	68.53	73.14	7.14092058438904e-20	11.1636561330736	up
19	TRINITY_DN10056_c0_g2	0	0	0	44	56	52	0	0	0	4.83	6.42	6.36	2.24902912278719e-09	7.85238414457723	up
20	TRINITY_DN10056_c3_g1	0	1	0	96	100	88	0	0.1	0	8.74	9.48	8.92	8.58246719142451e-10	7.78780814600751	up
21	TRINITY_DN100573_c0_g2	29	23	20	0	0	0	2.67	2.24	1.76	0	0	0	1.45128570202811e-07	-7.28719	down
22	TRINITY_DN10057_c0_g1	0	2	1	53	75	61	0	8.31	2.6	3.75	5.06	4.46	3.12216991322734e-09	5.72250694196106	up
23	TRINITY_DN100583_c1_g1	3	12	7	61	33	36	1.66	10.89	4.33	40.3	22.97	25.79	0.000191409036260029	2.29603070922867	up
24	TRINITY_DN10058_c0_g1	4	3	4	68	24	28	2.09	2.08	2.15	10.04	6.48	4.73	1.38225163909387e-05	3.17567634146821	up
25	TRINITY_DN100595_c0_g1	301	306	316	122	167	114	8.59	8.37	8.4	3.83	5.64	3.98	8.63131376342939e-15	-1.45416	down
26	TRINITY_DN100628_c0_g1	131	105	64	37	60	39	19.67	16.04	9.28	6.87	11.73	8	0.000116602415924157	-1.40587	down
27	TRINITY_DN10065_c0_g1	37	26	32	0	5	4	18.07	23.4	14.25	0	1.18	1	1.45152443814527e-06	-3.64718	down
28	TRINITY_DN100681_c0_g2	1932	2099	2038	0	0	0	41.18	45.14	40.78	0	0	0	8.60033250749753e-30	-13.6817	down
29	TRINITY_DN10069_c0_g1	84	92	91	22	24	25	20.26	33.03	23.61	4.35	5.03	5.54	8.7343815116636e-11	-2.16577	down
30	TRINITY_DN100721_c0_g2	30	29	34	0	0	0	18.05	23.87	21.33	0	0	0	1.279054277872e-08	-7.65176	down
31	TRINITY_DN10073_c0_g1	68	55	48	19	22	14	7.3	6.57	4.79	6.76	2.61	5.43	5.37839088168466e-06	-1.90061	down
32	TRINITY_DN10074_c1_g2	24	21	28	0	0	0	4.45	4.38	5.04	0	0	0	1.22323380723474e-07	-7.30129	down
33	TRINITY_DN100760_c0_g1	32	35	50	0	0	0	2.27	2.59	3.36	0	0	0	1.77534559097417e-09	-7.97958	down
34	TRINITY_DN100766_c0_g1	0	0	0	21	21	23	0	0	0	3.19	3.35	3.9	3.61225830665149e-06	6.62675303928074	up
35	TRINITY_DN100775_c0_g1	26	40	31	0	0	0	1.02	1.61	1.15	0	0	0	1.00597473737335e-08	-7.71571	down
36	TRINITY_DN100775_c1_g1	36	20	34	0	0	0	4.22	2.52	3.82	0	0	0	2.3447648588548e-08	-7.60308	down
37	TRINITY_DN100787_c1_g1	3	10	6	34	20	30	0.28	0.97	0.53	3.11	1.91	3.05	0.00662853937178804	1.88692396957987	up
38	TRINITY_DN1007_c1_g1	1584	1379	1557	3898	3581	3498	64.91	58.46	62.34	157.17	150.84	159.25	2.01918519092975e-36	1.02302877281635	up
39	TRINITY_DN100805_c0_g1	59	29	31	0	0	0	221.07	235.87	143.92	0	0	0	2.30430601186268e-09	-8.0125	down
40	TRINITY_DN10080_c0_g1	23	29	39	11	8	9	4.05	5.72	6.67	2	1.54	1.83	0.000641448209797207	-1.95417	down
41	TRINITY_DN100837_c0_g1	24	42	30	10	2	2	25.87	70.69	36.28	7.64	2.9	2.93	2.04850095684425e-05	-3.05349	down
42	TRINITY_DN10083_c0_g1	34	40	50	21	17	18	5.12	6.62	7.26	3.22	2.75	3.09	0.00194341029740469	-1.40155	down
43	TRINITY_DN100845_c1_g1	102	102	111	0	0	0	12.05	12.96	12.56	0	0	0	6.06301255956977e-14	-9.41259	down
44	TRINITY_DN10084_c0_g1	71	96	90	12	22	24	3.32	5.77	3.4	0.44	0.91	1.03	4.78942023314944e-10	-2.39614	down
45	TRINITY_DN100864_c2_g1	52	49	58	0	0	0	9.82	21.18	10.48	0	0	0	7.27511341097111e-11	-8.4255	down
46	TRINITY_DN10086_c0_g1	41	73	37	8	11	9	1.78	2.72	1.28	2.73	4.05	3.47	2.73845813534878e-07	-2.69316	down
47	TRINITY_DN100872_c0_g1	48	57	69	12	16	13	4.62	4.4	6.49	1.37	1.09	1.17	6.17931661303422e-08	-2.33888	down
48	TRINITY_DN10088_c0_g1	0	0	0	60	54	37	0	0	0	4.58	5.61	2.85	2.78925906160247e-09	7.8302351295445	up
49	TRINITY_DN10088_c0_g2	10	4	3	38	25	30	0.66	0.28	0.19	35.54	1.69	2.17	0.00145398946571578	2.18800372798311	up
50	TRINITY_DN1008_c0_g1	122	172	165	60	67	58	2.83	4.02	3.59	1.34	1.54	1.43	6.92529772990346e-10	-1.56739	down
51	TRINITY_DN100905_c1_g1	0	0	0	149	111	110	0	0	0	21.71	17	17.91	3.98676808676547e-13	9.12786336578761	up
52	TRINITY_DN10092_c0_g1	86	72	86	2	0	0	10.81	9.78	10.37	0.27	0	0	1.09324228589072e-10	-7.19017	down
53	TRINITY_DN10094_c0_g1	118	98	103	40	34	61	7.21	6.81	5.96	4.31	5.52	6.54	3.91579133824646e-06	-1.48751	down
54	TRINITY_DN10094_c1_g1	21	1	6	99	82	91	2.82	0.15	0.77	12.19	10.9	12.4	1.27157451864941e-07	3.02088458362032	up
55	TRINITY_DN100955_c0_g1	76	75	55	487	666	532	2.72	2.84	1.92	17.53	24.73	21.26	1.69738493152085e-42	2.77385120456049	up
56	TRINITY_DN100968_c0_g1	68	79	100	35	24	32	1.05	1.23	1.45	0.52	0.37	0.53	9.13054062272403e-07	-1.69333	down
57	TRINITY_DN10096_c0_g1	532	527	599	192	180	193	24.84	25.01	26.35	9.7	9.3	10.85	1.08627235268943e-38	-1.80752	down
58	TRINITY_DN100977_c0_g1	80	108	114	16	8	4	35.05	54.61	49.18	7.65	4.28	2.18	3.58343362696546e-17	-3.69747	down
59	TRINITY_DN10098_c0_g1	13	15	10	136	141	134	0.96	6.16	0.63	8.24	8.16	8.47	7.59356933940103e-19	3.17723464363279	up
60	TRINITY_DN100996_c0_g1	243	182	227	112	88	88	11.87	9.13	10.47	5.32	4.33	4.65	2.0163224817118e-11	-1.43737	down
61	TRINITY_DN1009_c1_g1	108	138	128	431	340	362	5.1	6.69	5.71	19.8	16.16	18.46	1.82496879621097e-13	1.34067307166748	up
62	TRINITY_DN100_c2_g1	106	214	167	15	26	21	1.8	3.66	2.66	0.24	0.44	0.38	1.03196859140264e-19	-3.2283	down
63	TRINITY_DN101010_c0_g1	83	79	55	4	8	5	5.79	5.74	3.64	0.28	0.58	0.39	2.85118223080565e-14	-3.93573	down
64	TRINITY_DN10101_c0_g1	54	68	54	206	208	175	5.31	8.35	5.13	25.28	23.96	25.5	3.8888110213227e-10	1.48199059659867	up
65	TRINITY_DN10101_c0_g2	25	23	36	94	55	69	5.16	3.89	6.87	17.13	10.42	13.77	0.00452590791708333	1.11974338057492	up
66	TRINITY_DN10105_c0_g2	2	0	0	98	158	121	0.16	0	0	6.79	11.25	9.28	4.52784787415494e-11	7.30377837098626	up
67	TRINITY_DN10105_c0_g3	61	47	82	19	11	16	3.51	2.8	4.47	1.07	0.65	1.01	1.17284500933637e-07	-2.29806	down
68	TRINITY_DN10108_c0_g1	46	24	50	0	0	0	2.83	1.53	2.91	0	0	0	1.9494159259363e-09	-8.01582	down
69	TRINITY_DN10109_c0_g2	44	23	66	12	5	4	1.12	0.59	1.57	0.29	0.13	0.11	2.36182106254966e-06	-2.9226	down
70	TRINITY_DN10111_c0_g1	2108	2013	2233	243	315	238	261.33	279.75	271.92	33.41	47.21	38.29	2.7376971068962e-184	-3.25367	down
71	TRINITY_DN10112_c0_g1	43	55	54	0	0	0	2.12	2.79	2.52	0	0	0	1.20368005829374e-10	-8.36145	down
72	TRINITY_DN10116_c0_g1	180	136	178	49	57	62	18.14	14.1	17.32	5.06	6.02	7.08	1.24563351430741e-12	-1.80721	down
73	TRINITY_DN101188_c0_g1	2	1	2	72	45	38	0.06	0.04	0.07	2.16	1.58	1.39	1.26329605548459e-08	4.68729396515678	up
74	TRINITY_DN10118_c0_g1	57	113	62	2	10	9	1.37	2.74	1.4	0.05	0.24	0.24	5.97332694443971e-12	-3.71872	down
75	TRINITY_DN101214_c0_g1	999	1259	1036	209	254	267	37.31	48.65	37.07	7.49	9.4	10.61	8.79510991182676e-59	-2.42753	down
76	TRINITY_DN10134_c0_g1	19	26	20	0	0	0	1.63	2.35	1.64	0	0	0	3.51975835910244e-07	-7.13868	down
77	TRINITY_DN101352_c0_g1	61	27	56	0	0	0	4.49	2.08	3.92	0	0	0	4.00513939539994e-10	-8.28022	down
78	TRINITY_DN10136_c0_g1	85	51	115	361	379	339	4.59	3.04	6.64	20.53	20.6	18.03	5.94222866162027e-15	1.85280379113517	up
79	TRINITY_DN10137_c0_g1	72	63	72	0	1	0	23.86	25.33	23.85	0	0.39	0	8.25913571971786e-10	-7.84516	down
80	TRINITY_DN10138_c0_g1	74	78	55	0	0	0	6.19	7.04	3.99	0	0	0	6.04857236486885e-12	-8.81188	down
81	TRINITY_DN1013_c0_g2	2133	1513	1758	346	352	304	276.74	212.69	218.97	45.31	48.33	44.44	2.05646207887947e-92	-2.69004	down
82	TRINITY_DN101427_c0_g2	45	51	66	158	159	136	6.16	7.6	8.69	21.91	23.14	21.06	2.40189852115802e-06	1.22738446387638	up
83	TRINITY_DN101438_c0_g3	52	67	43	0	0	0	4.24	5.73	3.33	0	0	0	7.64505489389064e-11	-8.45855	down
84	TRINITY_DN101438_c1_g2	336	262	284	174	133	134	182.86	191.14	160.13	112.97	96.4	99.86	2.72787898851881e-11	-1.26045	down
85	TRINITY_DN101483_c0_g1	13243	13618	13981	4827	4818	4540	400.74	415.84	398.76	139.19	142.85	145.46	1.93518165022978e-198	-1.78244	down
86	TRINITY_DN101486_c0_g1	41	39	45	0	5	1	1.77	1.72	2.53	0	0.22	0.05	4.14099996330474e-09	-4.63751	down
87	TRINITY_DN10151_c0_g2	4073	4457	4343	1800	1862	1751	122.25	135.73	122.38	54.43	58.83	59.14	8.50815586375963e-87	-1.50646	down
88	TRINITY_DN10157_c0_g2	53	32	23	105	79	86	6.97	3.72	3.01	7.46	4.72	6.64	0.00563471834041203	1.05792619139868	up
89	TRINITY_DN10159_c0_g1	83	89	103	38	58	44	13.78	14.84	15.24	7.94	11.21	10.12	7.12177378222932e-05	-1.22785	down
90	TRINITY_DN1015_c0_g3	0	0	0	62	43	65	0	0	0	4.84	3.49	5.64	9.25393732544982e-10	8.0150564880817	up
91	TRINITY_DN1015_c2_g1	0	0	0	27	43	33	0	0	0	2.05	3.4	2.79	8.55142955423472e-08	7.28989765966903	up
92	TRINITY_DN10162_c0_g1	53	44	35	28	11	12	4.6	4.02	2.89	2.41	0.98	1.15	0.00117747214996688	-1.64433	down
93	TRINITY_DN101664_c0_g1	0	0	0	139	119	111	0	0	0	16.07	14.7	18.87	3.68575561297728e-13	9.12518909296198	up
94	TRINITY_DN101696_c0_g1	27	54	54	110	142	110	4.02	8.28	8.11	20.6	24.93	21.49	0.000397220530816028	1.16810411034609	up
95	TRINITY_DN10170_c0_g1	45	40	51	1	0	1	37.49	8.1	21.01	0.04	0	0.04	3.85225291343919e-08	-6.34197	down
96	TRINITY_DN101781_c0_g2	47	59	61	12	15	9	6.31	7.84	10.77	1.25	3.09	1.57	3.47335744537642e-08	-2.47332	down
97	TRINITY_DN101789_c0_g1	1	6	2	328	277	279	0.19	1.29	0.37	69.66	58.01	65.86	5.64508336893514e-33	6.35905820185598	up
98	TRINITY_DN101789_c0_g3	84	100	106	48	43	48	6.68	8.33	8.01	3.89	3.62	4.32	6.27685050975299e-06	-1.31531	down
99	TRINITY_DN10178_c0_g1	128	93	104	0	0	0	18.5	14.71	14.48	0	0	0	5.19068473377314e-14	-9.4591	down
100	TRINITY_DN10178_c1_g1	260	183	222	110	139	98	18.52	13.59	14.98	7.54	9.9	7.47	6.05586572355276e-08	-1.19755	down
101	TRINITY_DN101795_c0_g1	0	0	0	19	23	25	0	0	0	35.04	50.31	54.64	2.93748893843289e-06	6.67357879769732	up
102	TRINITY_DN10179_c0_g1	52	24	43	0	0	0	11.47	6.09	9.28	0	0	0	2.14923515664281e-09	-8.00674	down
103	TRINITY_DN1017_c0_g3	12	11	14	43	51	29	1.25	1.24	1.39	4.54	5.6	3.39	0.00455889801885707	1.47019876400871	up
104	TRINITY_DN101828_c1_g1	20	32	25	0	0	0	1.82	3.07	2.17	0	0	0	8.44047479563094e-08	-7.38234	down
105	TRINITY_DN10184_c0_g1	40	81	40	319	296	273	3.11	5.88	2.64	15	12.95	13.03	2.96278330148926e-16	2.20001811847729	up
106	TRINITY_DN10187_c0_g1	65	19	52	0	0	0	10.82	3.51	8.38	0	0	0	1.29568910289124e-09	-8.19765	down
107	TRINITY_DN101889_c0_g1	28	40	34	149	173	163	1.05	1.78	1.62	5.15	6.83	8.02	1.51692942000033e-12	1.99458000615768	up
108	TRINITY_DN10188_c0_g1	1215	1165	1378	474	445	386	34.29	30.86	35.5	14.17	12.56	12.19	2.52617266392018e-64	-1.7838	down
109	TRINITY_DN10190_c0_g1	2497	2862	3141	665	674	613	60.05	69.21	71.03	14.12	15.55	14.61	1.0349231950972e-134	-2.37834	down
110	TRINITY_DN101923_c0_g1	101	85	114	10	14	19	4.58	3.95	7.23	0.44	0.64	0.93	9.31518861614731e-16	-3.04973	down
111	TRINITY_DN101937_c0_g1	24	137	46	16	27	9	1.47	8.59	2.61	0.97	1.69	0.59	0.000237893169277112	-2.27055	down
112	TRINITY_DN101972_c0_g1	43	37	60	0	0	0	4.72	4.34	6.3	0	0	0	3.25785910490999e-10	-8.23815	down
113	TRINITY_DN10197_c0_g1	170	80	101	330	316	284	53.45	30.56	31.64	100.88	93.16	91.62	6.10607955570788e-06	1.14516823018795	up
114	TRINITY_DN101985_c0_g1	28	24	42	0	2	1	3.02	2.77	4.34	0	0.23	0.12	4.55066343558353e-07	-5.21844	down
115	TRINITY_DN10199_c1_g1	42	61	54	3	0	1	5.07	10.38	8.15	0.61	0	0.23	1.57439164210817e-10	-5.55559	down
116	TRINITY_DN1019_c2_g1	545	771	659	431	334	384	8	11.37	9.06	6.06	4.84	5.98	7.66545830291487e-11	-1.0391	down
117	TRINITY_DN1019_c2_g4	78	69	100	236	244	229	5.93	5.48	7.22	17.68	19	19.08	3.29810377882669e-09	1.26780189593268	up
118	TRINITY_DN102001_c0_g1	0	6	0	40	18	20	0	0.95	0	5.89	2.79	3.29	0.000850070686192835	3.41948155806105	up
119	TRINITY_DN102021_c0_g2	0	0	0	23	20	18	0	0	0	1.18	1.06	1.03	6.21937549479332e-06	6.52792099737651	up
120	TRINITY_DN10202_c0_g3	207	124	139	62	55	59	39.86	26.38	26.04	12.26	11.77	13.38	2.03265830353528e-09	-1.67514	down
121	TRINITY_DN102058_c0_g3	28	23	20	0	0	0	4.75	4.34	3.28	0	0	0	1.61002968610359e-07	-7.26684	down
122	TRINITY_DN10206_c0_g2	34	44	59	9	32	15	2.97	4.05	4.91	0.78	2.89	1.45	0.0037643440365715	-1.5417	down
123	TRINITY_DN10207_c0_g1	8865	10963	9434	4510	4621	4228	174.07	201.12	165.16	143.14	140.76	120.59	9.29417546416367e-53	-1.38976	down
124	TRINITY_DN10212_c0_g1	1	8	6	30	35	22	0.08	0.65	0.46	2.21	2.76	1.53	0.00197465097818216	2.27399775237602	up
125	TRINITY_DN102156_c0_g3	0	0	0	33	59	45	0	0	0	6.32	11.95	9.65	7.63028082238621e-09	7.70292934137032	up
126	TRINITY_DN10215_c0_g1	38	30	21	0	0	0	4.63	3.17	2.61	0	0	0	2.53876295709638e-08	-7.59539	down
127	TRINITY_DN10215_c1_g1	24	21	35	0	0	0	4.1	4	5.8	0	0	0	6.29709637500609e-08	-7.43033	down
128	TRINITY_DN102167_c0_g1	18	20	19	7	8	1	2.35	2.83	2.38	0.92	1.11	0.15	0.0072702724605754	-2.1083	down
129	TRINITY_DN102169_c0_g1	40	25	37	0	0	0	5.41	3.68	4.81	0	0	0	6.55511510986834e-09	-7.78464	down
130	TRINITY_DN102181_c1_g1	39	22	35	3	2	2	7.82	5.01	6.84	0.63	0.44	0.47	2.18628962644326e-07	-4.03493	down
131	TRINITY_DN10218_c1_g1	144	144	142	415	334	350	11.87	12.46	11.13	33.8	28.3	31.72	1.18665683395205e-10	1.09514490956561	up
132	TRINITY_DN102193_c0_g1	2	5	0	27	21	22	0.73	2.29	0	3.8	2.34	3.66	0.000807128076429657	3.05311316957808	up
133	TRINITY_DN102196_c0_g1	0	0	0	59	28	41	0	0	0	12.96	8.83	15.34	1.65846728606355e-08	7.59661012204322	up
134	TRINITY_DN102198_c2_g1	202	216	213	12	20	13	8.54	9.34	8.49	0.49	0.85	0.59	5.18367284505977e-41	-4.06729	down
135	TRINITY_DN10222_c2_g1	38	31	40	0	0	0	2.47	43.29	9.31	0	0	0	2.98870562751212e-09	-7.8805	down
136	TRINITY_DN10226_c0_g2	0	0	0	35	18	22	0	0	0	3.64	1.95	2.55	1.49639720893721e-06	6.8227538368324	up
137	TRINITY_DN10226_c2_g1	0	0	0	27	26	36	0	0	0	3.04	3.06	4.52	2.83727630650339e-07	7.08545597827565	up
138	TRINITY_DN1022_c1_g1	0	0	0	78	31	34	0	0	0	42.91	18.88	21.38	9.86731901320599e-09	7.7455754384632	up
139	TRINITY_DN102317_c0_g1	52	35	44	13	6	11	26.56	22.57	22.12	7.51	3.79	7.17	3.91346190956535e-06	-2.3828	down
140	TRINITY_DN10231_c0_g1	90	121	82	6	2	9	2.83	3.86	3.33	1.68	0.6	2.83	1.83546619557743e-18	-4.36227	down
141	TRINITY_DN10237_c0_g1	40	29	41	322	297	313	4.26	3.3	4.17	33.32	32.09	36.1	1.11253628615555e-34	2.82846001884689	up
142	TRINITY_DN10239_c0_g3	69	27	58	0	0	0	13.5	5.98	11.05	0	0	0	2.49898475301427e-10	-8.37762	down
143	TRINITY_DN1023_c0_g1	227	211	262	28	39	25	23.46	23.85	25.68	3.39	4.03	2.81	2.4077650269285e-36	-3.18443	down
144	TRINITY_DN10241_c0_g1	43	21	29	0	0	0	5.55	2.94	3.6	0	0	0	1.94513671689054e-08	-7.65392	down
145	TRINITY_DN102438_c0_g1	41	55	73	0	0	3	5.97	8.78	10.36	0	0	0.5	4.55579190976123e-10	-6.05912	down
146	TRINITY_DN102458_c2_g1	570	539	564	0	0	0	10.22	9.73	9.48	0	0	0	2.5348746411501e-22	-11.8224	down
147	TRINITY_DN10245_c0_g1	7	30	7	48	69	54	0.45	1.24	0.27	1.88	4.91	4.01	0.00377961099446568	1.69308175421013	up
148	TRINITY_DN102471_c0_g1	39	20	53	13	3	7	2.22	1.18	2.85	0.72	0.17	0.43	7.85357380153976e-05	-2.53873	down
149	TRINITY_DN10247_c0_g1	31	48	30	0	5	2	6.95	12.62	6.6	0	1.26	0.53	9.46962495200564e-08	-4.21943	down
150	TRINITY_DN10254_c0_g1	20	66	31	7	6	9	1.77	6.18	2.6	0.62	0.54	0.87	2.94077304454711e-05	-2.66813	down
151	TRINITY_DN102556_c0_g1	331	185	249	60	54	39	43.34	26.27	31.31	7.93	7.49	5.76	3.25813321322736e-22	-2.5848	down
152	TRINITY_DN1025_c0_g1	239	449	364	104	130	136	5.56	9.68	7.33	4.04	5.98	5.88	3.36696530557392e-13	-1.75912	down
153	TRINITY_DN102618_c0_g1	54	90	72	0	0	0	9.53	17.38	13.74	0	0	0	4.54749974034821e-12	-8.87001	down
154	TRINITY_DN102664_c0_g1	23	12	11	76	40	66	1.57	0.64	0.79	6.79	3.52	6.31	0.000437835430876612	1.72516394690247	up
155	TRINITY_DN102672_c0_g2	0	0	0	65	70	56	0	0	0	6.13	6.88	5.88	2.5522389579212e-10	8.17567658521993	up
156	TRINITY_DN102691_c0_g1	0	0	0	72	76	58	0	0	0	4.02	4.4	3.6	1.26905321500028e-10	8.28336316993766	up
157	TRINITY_DN10269_c0_g1	1755	1424	1513	6609	6260	5967	251.83	224.35	206.04	798.2	794.01	796.81	4.34023847314195e-85	1.7469512986432	up
158	TRINITY_DN102702_c0_g1	74	44	52	17	17	21	32.97	30.36	25.9	13.1	14.44	14.52	1.231158286389e-05	-1.88167	down
159	TRINITY_DN10270_c1_g1	4	0	0	107	157	113	0.21	0	0	5.39	9.33	9.21	1.12959320862621e-14	6.3002	up
160	TRINITY_DN10272_c0_g1	662	658	669	309	276	252	25.96	28.21	26.41	13.21	12.13	12.23	6.3620494054655e-35	-1.50808	down
161	TRINITY_DN10274_c0_g1	0	0	2	52	35	46	0	0	0.35	12.63	8.3	12.6	9.4850081518589e-07	5.8036104474794	up
162	TRINITY_DN10276_c0_g2	46	42	77	0	1	0	1.3	1.2	2.05	0	0.03	0	8.6583704062093e-09	-7.51122	down
163	TRINITY_DN102799_c0_g1	50	48	39	12	4	6	4.24	4.2	3.13	1.04	0.36	0.54	1.15540568702927e-07	-2.90488	down
164	TRINITY_DN10283_c1_g1	15	17	5	45	49	39	1.82	1.99	0.7	6.27	6.26	5.41	0.00385916960551351	1.57804958179365	up
165	TRINITY_DN10287_c0_g1	45	47	54	19	35	11	10.45	12.66	12.3	24.7	9.18	27.93	0.00265522049188135	-1.43261	down
166	TRINITY_DN102897_c0_g1	537	525	594	5	2	1	180.73	193.9	194.76	1.58	0.6	0.54	1.61116122298054e-49	-7.95103	down
167	TRINITY_DN10291_c0_g1	233	165	192	59	50	41	29.43	22.53	23.26	7.51	6.67	5.82	4.39587926390182e-19	-2.23738	down
168	TRINITY_DN102942_c0_g1	0	0	0	30	58	31	0	0	0	2.85	5.75	3.28	3.27058568242817e-08	7.49299754291663	up
169	TRINITY_DN102944_c0_g1	0	0	0	200	144	152	0	0	0	9.07	6.47	7.57	1.92727673571817e-14	9.55149494737603	up
170	TRINITY_DN102946_c0_g1	293	232	259	0	5	2	133.38	131.01	122.38	0	32.55	0.85	1.45423018057674e-32	-7.06451	down
171	TRINITY_DN102969_c0_g1	601	444	508	47	61	55	75.56	60.32	61.27	5.95	8.1	7.78	1.03824337287125e-69	-3.5078	down
172	TRINITY_DN10298_c0_g1	168	178	193	116	94	90	10.73	11.88	11.86	7.38	6.18	6.36	1.58395882000343e-07	-1.10412	down
173	TRINITY_DN10300_c0_g1	8	24	5	56	43	54	1.84	6.37	1.12	17.45	13.91	19.78	0.00220108402220367	1.78299036651278	up
174	TRINITY_DN10301_c0_g2	7	257	194	5	21	12	0.19	7.1	4.97	0.13	0.57	0.35	0.0046700759597535	-3.8381	down
175	TRINITY_DN10305_c0_g1	83	85	109	64	33	33	2.94	3.08	3.64	2.18	1.15	1.25	7.39860000105112e-05	-1.35462	down
176	TRINITY_DN10306_c0_g1	0	0	0	34	26	33	0	0	0	3.81	2.59	3.89	1.8627896012197e-07	7.14221373243997	up
177	TRINITY_DN10312_c0_g1	330	245	249	0	0	0	15.44	11.39	11.17	0	0	0	1.77090551611007e-18	-10.8024	down
178	TRINITY_DN10316_c0_g1	345	283	296	47	87	58	13.2	12.68	10.38	1.81	4.45	2.47	4.57796184012635e-27	-2.52355	down
179	TRINITY_DN103253_c0_g1	0	0	0	185	209	178	0	0	0	2.58	3	2.75	3.62885052344516e-15	9.76034208266539	up
180	TRINITY_DN10329_c0_g1	94	92	113	0	0	0	15.34	16.64	17.83	0	0	0	1.12298490883861e-13	-9.33591	down
181	TRINITY_DN1032_c1_g1	29	42	24	10	0	6	2.34	3.55	1.84	0.8	0	0.53	0.000145676200827684	-2.83574	down
182	TRINITY_DN10331_c0_g1	29	45	30	0	0	0	3.89	6.55	3.86	0	0	0	5.58933286626795e-09	-7.81805	down
183	TRINITY_DN103327_c0_g1	34	32	22	0	0	0	13.56	16.15	8.87	0	0	0	2.51682806943941e-08	-7.57852	down
184	TRINITY_DN10335_c0_g1	108	161	96	0	0	0	3.2	4.04	2.56	0	0	0	2.14682275325478e-14	-9.63094	down
185	TRINITY_DN10336_c0_g1	0	2	0	43	19	40	0	9.67	0	25.93	14.43	15.74	1.27510379612789e-05	5.41584642335003	up
186	TRINITY_DN10338_c0_g1	11339	9825	11093	2230	2042	1998	596.24	535.36	551.36	120.38	109.48	115.5	4.20339336777857e-266	-2.62016	down
187	TRINITY_DN1033_c2_g1	11	1	3	39	41	25	1.69	0.17	0.45	6.13	6.78	4.39	0.000624759052131231	2.53841809205085	up
188	TRINITY_DN103404_c0_g1	127	83	150	340	275	315	6.9	30.78	7.61	17.5	13.8	17.47	5.01180361843649e-07	1.11754738624856	up
189	TRINITY_DN103426_c0_g2	209	175	145	103	103	97	9.4	8.32	6.33	4.48	5.83	4.35	4.33082084466671e-06	-1.06426	down
190	TRINITY_DN103436_c0_g1	11	0	15	39	53	40	1.9	0	1.22	13.05	27.31	10.34	0.00272011024094834	2.09893518656626	up
191	TRINITY_DN10343_c0_g1	68	24	81	144	182	158	21.1	9.02	24.84	46.04	64.32	58.07	0.000581698815819808	1.23723637001545	up
192	TRINITY_DN10343_c0_g2	0	0	0	37	30	38	0	0	0	21.76	35.27	31.13	6.38246317658312e-08	7.31839309500105	up
193	TRINITY_DN103491_c0_g2	0	0	3	41	29	26	0	0	0.29	4.18	3.09	2.95	9.51825556640931e-06	4.74413600170826	up
194	TRINITY_DN10349_c0_g1	350	422	375	51	62	67	8.59	19.25	6.47	1.98	1.45	2.58	4.14561701201359e-48	-2.92596	down
195	TRINITY_DN103517_c0_g1	34	71	31	0	0	0	5.09	12.76	4.87	0	0	0	8.25356172851314e-10	-8.2092	down
196	TRINITY_DN10351_c0_g1	0	0	0	20	51	35	0	0	0	1.49	3.96	2.91	1.06453084040082e-07	7.33482720552751	up
197	TRINITY_DN10354_c0_g1	1028	1046	1040	79	64	81	41.45	44.95	38.77	3.21	2.58	4.03	6.20022539106366e-168	-4.05344	down
198	TRINITY_DN103562_c0_g1	48	55	42	0	0	0	5.34	6.28	4.67	0	0	0	1.94716950083948e-10	-8.29702	down
199	TRINITY_DN103565_c0_g1	4523	4349	4689	1986	1947	1818	168.37	165.02	164.41	71.59	72.52	72.71	1.12782476208017e-110	-1.4946	down
200	TRINITY_DN10359_c0_g1	1830	1942	2011	1044	1011	974	73.76	75.01	74.9	38.43	40.59	40.84	4.0300517954909e-47	-1.18955	down
201	TRINITY_DN1035_c0_g2	142	175	207	453	471	489	2.62	3.27	3.6	7.89	8.45	9.48	5.14697430181571e-12	1.17979150687097	up
202	TRINITY_DN103615_c0_g1	651	317	549	206	150	160	1768.79	1724.61	1796.66	954.13	864.03	901.26	6.162800622734e-15	-1.81321	down
203	TRINITY_DN10361_c0_g1	0	0	0	45	55	58	0	0	0	7.13	7.04	7.49	1.60511144603515e-09	7.91069912232548	up
204	TRINITY_DN103637_c0_g1	4	1	6	45	32	28	0.45	0.12	0.64	5.06	3.76	3.51	3.13823031754067e-05	2.99626544095206	up
205	TRINITY_DN10363_c0_g1	104	126	110	46	46	34	11.97	14.81	12.04	1.68	1.74	1.38	3.00205916127482e-09	-1.69409	down
206	TRINITY_DN10364_c0_g1	142	119	135	439	492	411	5.76	4.93	5.16	17.27	20.01	17.94	5.24063495048549e-20	1.50338111255342	up
207	TRINITY_DN103656_c0_g1	21	46	37	0	0	0	3.21	7.73	5.45	0	0	0	7.57388338032521e-09	-7.81457	down
208	TRINITY_DN10365_c0_g1	0	0	6	298	205	215	0	0	0.34	9.77	8.2	8.67	2.87320931642034e-07	6.66875819318979	up
209	TRINITY_DN103678_c0_g1	54	50	87	201	199	213	2	1.89	3.04	7.23	7.39	8.5	2.02493403244139e-08	1.43361956340869	up
210	TRINITY_DN10367_c0_g4	10	9	12	143	135	130	0.57	0.53	0.65	7.98	7.81	8.06	2.83119392817616e-20	3.46202946575263	up
211	TRINITY_DN103686_c0_g1	18	8	27	57	63	54	2.12	1.01	3.04	6.73	7.79	7.12	0.00211568133922989	1.46559309549884	up
212	TRINITY_DN10368_c0_g1	232	325	263	21	41	18	7.77	11.07	8.29	0.68	1.37	0.65	3.9777791165645e-36	-3.61971	down
213	TRINITY_DN10369_c0_g1	0	3	0	97	85	83	0	6.25	0	12.92	11.88	12.34	3.2785258720197e-11	6.20464144935425	up
214	TRINITY_DN10369_c0_g2	94	146	103	12	12	7	1.71	2.67	1.76	0.21	0.22	0.14	3.45355312908058e-20	-3.73238	down
215	TRINITY_DN103724_c0_g1	14	1	4	161	205	145	0.34	0.02	0.09	3.8	4.98	3.79	1.30610614714061e-21	4.48824625341601	up
216	TRINITY_DN10377_c0_g1	0	0	0	304	205	234	0	0	0	6.45	4.48	5.5	2.72697588692109e-16	10.1350771351211	up
217	TRINITY_DN10378_c0_g1	6	2	5	23	18	26	1.01	0.52	1.1	4.86	4.43	6.15	0.00622915665193177	2.11688876589354	up
218	TRINITY_DN10379_c0_g1	425	417	499	151	138	134	29.23	31.07	33.28	8.26	9.29	8.03	1.04071668099505e-35	-1.92048	down
219	TRINITY_DN103843_c0_g1	73	84	68	0	0	0	1.16	1.34	1.01	0	0	0	2.24784266600932e-12	-8.93019	down
220	TRINITY_DN10391_c0_g1	1533	1574	1539	348	425	365	86.35	91.47	82.46	21.85	23.79	20.6	4.69552666204621e-98	-2.28605	down
221	TRINITY_DN10392_c0_g1	4343	3591	3938	943	881	914	181.88	153.75	155.49	38.32	37.02	41.22	2.41417104294643e-140	-2.37247	down
222	TRINITY_DN103942_c1_g1	34	39	45	0	0	0	2.41	2.87	3.02	0	0	0	1.41157116417279e-09	-7.99456	down
223	TRINITY_DN10395_c0_g1	125	115	127	732	707	660	7.47	7.11	7.2	42.75	42.81	42.83	9.5826900992316e-58	2.25853545756736	up
224	TRINITY_DN103979_c0_g1	57	60	75	28	33	22	21.56	18.41	17.3	21.73	36.26	22.39	6.72523932757885e-05	-1.46791	down
225	TRINITY_DN10397_c0_g1	40825	31799	32832	16208	15715	14588	1468.36	1164.81	1111.96	568.7	567.31	567.83	7.89528408809638e-51	-1.44026	down
226	TRINITY_DN10397_c0_g2	143	111	146	59	65	70	10.31	8.34	9.99	4.18	4.79	5.52	5.38388781765145e-07	-1.29551	down
227	TRINITY_DN103985_c0_g1	129	139	172	45	41	37	5.26	5.79	6.6	1.78	1.67	1.62	3.25831083765115e-15	-2.09499	down
228	TRINITY_DN103990_c0_g1	36	40	20	8	7	2	15.15	21.64	8.77	3.73	3.71	1.06	3.24555011944616e-05	-2.77557	down
229	TRINITY_DN1039_c0_g1	13795	13823	14317	4812	4698	4382	443.57	448.88	435.29	156.1	152.38	155.53	4.80438140578034e-230	-1.85134	down
230	TRINITY_DN103_c1_g2	0	0	0	67	109	106	0	0	0	4.7	7.65	8.19	8.23997588823224e-12	8.74907702585472	up
231	TRINITY_DN10401_c0_g2	0	0	1	63	25	38	0	0	2.22	3.34	1.41	2.25	1.12882931476085e-06	6.60896699528936	up
232	TRINITY_DN104044_c1_g2	91	46	67	0	0	0	6.13	3.22	4.28	0	0	0	1.02851086922898e-11	-8.7863	down
233	TRINITY_DN104062_c0_g1	131	131	121	0	0	0	40.03	65.27	37.06	0	0	0	7.54849752581019e-15	-9.69664	down
234	TRINITY_DN10407_c1_g1	86	77	82	13	20	19	3.91	3.59	3.52	0.57	0.91	0.93	2.51084715317286e-11	-2.48939	down
235	TRINITY_DN10410_c0_g2	8	6	5	38	34	36	0.59	0.46	0.35	2.74	2.55	2.89	0.000172929429312167	2.24877140657735	up
236	TRINITY_DN104139_c0_g1	327	445	421	0	0	0	12.53	16.04	15.89	0	0	0	2.10096945594987e-20	-11.3341	down
237	TRINITY_DN10414_c0_g2	0	0	0	184	169	178	0	0	0	13.29	9.12	9.72	7.82256118493657e-15	9.65447141654602	up
238	TRINITY_DN104150_c0_g1	46	85	45	3	3	1	12.6	32.34	10.76	1.98	1.49	0.66	8.77722151094263e-12	-4.92011	down
239	TRINITY_DN104159_c0_g1	0	0	0	77	75	62	0	0	0	11.63	12.7	10.6	8.52252082019173e-11	8.3387374627719	up
240	TRINITY_DN10416_c0_g1	4236	3195	4227	2262	2083	1935	505.62	408.16	480.31	270.73	263.23	258.86	6.55192670512687e-28	-1.1494	down
241	TRINITY_DN1041_c0_g1	122	89	145	281	329	286	3.2	2.42	3.57	7.18	8.51	7.94	2.32074061712444e-07	1.07913956112272	up
242	TRINITY_DN104205_c0_g1	3	3	4	28	24	20	0.35	0.38	0.45	3.27	2.93	2.61	0.000846266792248744	2.58758458546672	up
243	TRINITY_DN10420_c0_g2	63	46	80	37	20	15	10.02	8.09	12.29	6.02	3.43	2.73	0.00013058063918923	-1.65699	down
244	TRINITY_DN104226_c0_g1	0	0	0	32	32	20	0	0	0	7.4	7.88	5.2	5.08380593503154e-07	6.98408391875668	up
245	TRINITY_DN10424_c0_g1	96	221	83	8	5	4	1.6	3.71	1.3	0.13	0.08	0.07	1.41373360961938e-19	-4.82813	down
246	TRINITY_DN10428_c0_g1	40	53	52	4	4	5	7.29	10.73	9.12	0.77	0.81	1.07	2.25584302714917e-10	-3.73362	down
247	TRINITY_DN10430_c0_g1	7318	7457	8212	2177	2576	2103	221.1	228.8	232.8	63.77	78.06	68.1	2.74309425140195e-123	-2.00165	down
248	TRINITY_DN10433_c0_g1	1846	2414	2416	131	114	151	39.4	51.45	47.78	2.7	2.23	3.81	1.81033361115579e-195	-4.32757	down
249	TRINITY_DN10435_c0_g1	23	32	21	0	0	0	3.2	4.85	2.81	0	0	0	9.36719793308634e-08	-7.36607	down
250	TRINITY_DN104378_c0_g1	50	58	53	0	6	0	43.96	76.59	47.57	0	2.44	0	8.47896812002612e-11	-5.00833	down
251	TRINITY_DN104379_c1_g1	2	3	4	31	22	33	0.66	1.22	1.54	8.8	6.67	10.53	9.49077019795509e-05	3.00698065721624	up
252	TRINITY_DN104396_c0_g1	2	3	3	86	126	90	0.11	0.17	0.15	4.53	6.88	5.27	2.2577733185713e-15	4.98184760024166	up
253	TRINITY_DN10441_c0_g2	0	0	0	32	51	43	0	0	0	2.03	3.36	3.04	1.45077178042388e-08	7.58289025129782	up
254	TRINITY_DN1044_c2_g1	13	6	21	87	107	89	2.14	2.06	1.36	2.85	3.81	3.23	1.94762230193068e-09	2.57324529236161	up
255	TRINITY_DN10451_c0_g1	24	37	39	8	1	1	7.99	31.26	14.59	3.17	1.37	1.39	2.41352495511626e-06	-3.59387	down
256	TRINITY_DN10454_c0_g1	43043	38202	41322	15637	15081	14151	5030.49	4761.64	4627.65	1762.24	1776.26	1774.57	1.80351083844068e-152	-1.70739	down
257	TRINITY_DN10459_c0_g1	0	0	0	31	31	19	0	0	0	17.78	12.71	8.36	7.00911875197527e-07	6.93122610129229	up
258	TRINITY_DN1045_c0_g1	5562	5132	5478	2938	2716	2583	328.34	312.56	306.54	168.63	161.51	164.14	1.02358798823479e-70	-1.23132	down
259	TRINITY_DN10461_c0_g1	705	647	714	1704	1772	1618	51	48.87	48.92	121.08	131.11	128.28	2.83491620973785e-30	1.04547079444894	up
260	TRINITY_DN10462_c0_g1	254	209	243	135	95	130	112.98	119.69	100.71	72.26	64.77	85.18	5.99041179295334e-09	-1.22602	down
261	TRINITY_DN104634_c1_g2	1	0	0	40	49	44	0.09	0	0	3.77	4.81	4.61	4.42190193787355e-07	6.69651088271513	up
262	TRINITY_DN10464_c0_g2	0	0	0	48	58	53	0	0	0	2.8	3.5	3.43	1.43885136036409e-09	7.91611016178391	up
263	TRINITY_DN10464_c0_g3	123	100	95	53	33	40	18.98	17.01	14.15	8.35	5.47	7.05	1.99379432733936e-07	-1.59686	down
264	TRINITY_DN10471_c0_g1	664	591	584	166	164	192	42.73	39.21	35.7	11.42	11.37	14.5	1.23908366868679e-42	-2.07102	down
265	TRINITY_DN104746_c0_g1	43	37	49	0	15	9	2.32	2.68	3.1	0	1.09	0.74	8.11580451742739e-05	-2.66863	down
266	TRINITY_DN104747_c0_g1	62	70	64	0	3	1	22.82	26.42	24.86	0	1.66	0.57	2.60545418261816e-12	-5.87241	down
267	TRINITY_DN104755_c0_g2	149	81	121	328	377	286	10.93	6.37	8.7	24.47	29.23	23.73	3.8140641603532e-08	1.23884109360507	up
268	TRINITY_DN104820_c0_g1	3593	3664	3902	1711	1475	1492	132.5	137.59	135.61	61.16	54.5	59.2	1.36974332152249e-84	-1.51152	down
269	TRINITY_DN104830_c0_g1	89	147	121	0	0	0	4.89	10.62	11.2	0	0	0	2.4081741117602e-14	-9.59458	down
270	TRINITY_DN10483_c1_g1	3	13	26	75	87	86	0.25	1.72	4.84	4.7	5.66	6.39	6.51654130777458e-06	2.32022575198379	up
271	TRINITY_DN104850_c0_g2	57	32	36	6	1	5	11.39	7.26	7.01	1.25	0.22	1.17	4.42612814961544e-08	-3.63889	down
272	TRINITY_DN10485_c0_g1	36	41	23	1	0	0	9.3	12.48	5.86	0.28	0	0	4.64904986386638e-07	-6.80258	down
273	TRINITY_DN10486_c0_g2	88	53	114	403	470	456	3.26	2	3.98	14.72	17.57	18.24	8.99192483842187e-21	2.13395424589933	up
274	TRINITY_DN104881_c0_g1	761	882	775	250	226	228	19.11	21.63	18.61	6.28	5.89	6.38	2.45659713130624e-55	-2.03865	down
275	TRINITY_DN10488_c0_g1	0	0	0	45	21	30	0	0	0	8.35	4.12	6.24	2.04068776051327e-07	7.18058607826919	up
276	TRINITY_DN1048_c4_g1	29	20	46	14	9	11	36.59	41.02	64.79	25.21	19.1	23.38	0.00265506551909445	-1.7328	down
277	TRINITY_DN10490_c0_g1	493	588	701	278	269	264	38.51	34.88	49.48	25.41	22.48	23.87	1.41736152054554e-20	-1.38944	down
278	TRINITY_DN10495_c0_g1	629	566	631	111	86	83	25.74	23.66	24.34	4.41	3.53	3.66	1.30581488774015e-79	-2.96428	down
279	TRINITY_DN104966_c0_g1	38	34	22	14	12	13	39.39	57.16	20.47	18.98	23.87	28.36	0.00471299814474548	-1.53127	down
280	TRINITY_DN10497_c0_g2	79	58	74	311	197	200	5.42	3.67	5.96	18.77	14.28	15.12	3.58552800485886e-09	1.4836265141187	up
281	TRINITY_DN104987_c0_g2	0	0	0	53	75	72	0	0	0	16.14	26.48	23.62	1.90054549883522e-10	8.25083540840689	up
282	TRINITY_DN10500_c0_g1	77	66	103	49	45	50	6.16	5.78	6.37	7.34	6.27	7.94	0.00139394382930487	-1.02332	down
283	TRINITY_DN10502_c0_g1	701	955	953	6	7	9	80.11	98.75	93.54	0.61	0.73	1.02	2.41734279210067e-95	-7.14506	down
284	TRINITY_DN10503_c0_g1	203	248	210	110	91	110	44.44	72.7	41.63	25.24	14.87	19.37	1.61934725335651e-10	-1.34414	down
285	TRINITY_DN10507_c0_g1	3959	4056	4074	891	937	859	85.38	88.04	81.22	28.98	35.95	31.26	1.3037299274994e-223	-2.42661	down
286	TRINITY_DN105084_c0_g1	2	9	4	36	32	27	0.94	5.54	1.93	19.8	19.85	17.41	0.000567258336189242	2.39824226265461	up
287	TRINITY_DN10509_c0_g1	19	30	33	0	1	1	6.19	3.15	6.41	0	0.11	0.12	4.42450063793623e-06	-5.60799	down
288	TRINITY_DN1050_c3_g2	118	66	81	14	16	22	79.73	52.26	60.42	8.24	14.12	11.61	1.04444918862099e-10	-2.60019	down
289	TRINITY_DN1050_c3_g5	9	12	14	40	64	52	0.44	0.62	0.65	1.81	3.03	2.61	0.000109057761766914	1.90515845878818	up
290	TRINITY_DN105116_c0_g1	41	38	53	0	0	0	14.69	16.91	19.08	0	0	0	5.03980208491454e-10	-8.15491	down
291	TRINITY_DN105129_c1_g1	1	0	0	120	100	83	0.04	0	0	4.35	3.74	3.33	5.48530862093742e-10	7.8759423493276	up
292	TRINITY_DN10515_c0_g1	473	624	529	290	261	227	21.6	28.02	22.7	8.77	7.86	7.43	8.97502932523894e-18	-1.32491	down
293	TRINITY_DN10515_c0_g3	742	937	755	459	364	429	17.94	22.93	17.18	10.74	8.78	11.12	8.67075292216791e-17	-1.21698	down
294	TRINITY_DN10515_c1_g1	1144	1162	1213	317	388	357	46.57	48.15	50.74	12.4	15.27	15.32	1.51927717442951e-65	-1.98273	down
295	TRINITY_DN105173_c0_g1	340	190	310	0	0	0	69.62	44.34	61.9	0	0	0	2.22369829247491e-18	-10.8258	down
296	TRINITY_DN10519_c0_g2	39	44	57	0	1	0	5.49	8.99	23.72	0	0.16	0	2.65297208159721e-08	-7.27792	down
297	TRINITY_DN105202_c0_g1	35	36	32	1	10	7	8.46	10.56	7.57	0.23	2.44	2.22	2.44520086375899e-05	-2.76587	down
298	TRINITY_DN105209_c0_g1	53	34	45	0	0	0	3.74	2.5	3.01	0	0	0	5.49030731604333e-10	-8.15786	down
299	TRINITY_DN105244_c3_g1	10	14	18	47	43	48	0.79	1.16	1.35	3.67	3.49	4.17	0.00238814623474623	1.46489743779783	up
300	TRINITY_DN105283_c0_g1	50	49	48	0	0	0	2.52	2.55	2.49	0	0	0	1.54782746171138e-10	-8.31448	down
301	TRINITY_DN105291_c0_g1	96	127	109	54	41	60	9.14	12.24	9.64	5.96	4.75	7.14	4.47146647468277e-06	-1.35233	down
302	TRINITY_DN105291_c0_g4	53	59	50	0	0	0	4.6	5.39	4.13	0	0	0	6.12111161941539e-11	-8.45584	down
303	TRINITY_DN10529_c0_g1	0	0	0	492	376	345	0	0	0	34.23	26.94	27.16	1.02030757480242e-18	10.8394218004607	up
304	TRINITY_DN1052_c0_g2	0	0	0	123	88	86	0	0	0	33.86	25.96	26.67	3.9229814777637e-12	8.80968940364452	up
305	TRINITY_DN105342_c0_g1	135	56	143	0	0	0	10.68	4.64	10.75	0	0	0	1.24634656387702e-13	-9.49149	down
306	TRINITY_DN10536_c0_g2	51	40	39	165	96	85	17.08	16.4	13.16	61.81	39.49	36.49	0.000815920245809902	1.1424265294772	up
307	TRINITY_DN10539_c0_g1	45	47	57	1	4	1	11.27	13.8	14.05	0.27	1.14	0.3	7.0845514901066e-11	-4.89095	down
308	TRINITY_DN105402_c0_g1	28	27	51	18	1	12	1.82	1.82	3.14	1.15	0.07	0.85	0.00395553093398807	-2.02406	down
309	TRINITY_DN10542_c0_g1	2678	2396	2484	986	847	785	175.88	159.83	148.48	60.43	55.49	53.48	8.01114661886637e-82	-1.7899	down
310	TRINITY_DN105469_c0_g1	46	28	40	19	8	11	3.62	2.31	2.99	1.47	0.65	0.95	0.000529738868748492	-1.84669	down
311	TRINITY_DN10548_c0_g1	129	145	142	386	368	341	2.28	2.66	2.4	6.36	6.21	6.2	4.1720100254676e-12	1.13822570592135	up
312	TRINITY_DN10551_c0_g1	30	35	49	182	188	185	2.18	2.66	3.38	12.59	13.51	14.23	3.25818759949307e-14	2.03140306158749	up
313	TRINITY_DN10553_c0_g1	0	0	0	52	40	55	0	0	0	7.69	6.07	10.05	3.24413751846584e-09	7.80491932493746	up
314	TRINITY_DN105558_c0_g3	0	0	0	31	34	43	0	0	0	2.71	3.1	4.19	5.25607413187399e-08	7.36458470864704	up
315	TRINITY_DN105568_c0_g1	21	27	42	1	8	6	17.16	32.25	36.76	1.06	9.7	7.38	7.80535127752533e-05	-2.82532	down
316	TRINITY_DN10556_c0_g1	616	633	686	0	5	0	23.49	24.71	24.61	0	0.19	0	8.30075554762821e-40	-8.85333	down
317	TRINITY_DN105571_c0_g1	26	50	26	6	0	0	1.2	2.37	1.13	0.27	0	0	1.18063743916384e-06	-4.37123	down
318	TRINITY_DN105595_c0_g1	70	96	45	0	0	0	14.79	22.61	8.56	0	0	0	8.55125974540371e-12	-8.8431	down
319	TRINITY_DN10560_c0_g1	5	10	4	21	33	42	2.29	7.93	4.18	5.99	10.07	13.53	0.00206036663964672	2.08940423682132	up
320	TRINITY_DN105628_c0_g2	51	28	27	0	0	0	7.41	4.45	3.78	0	0	0	6.07472587504513e-09	-7.84605	down
321	TRINITY_DN10569_c0_g1	4460	4424	4675	1883	1946	1817	140.11	137.06	136.13	53.83	56.12	55.87	1.56988903510703e-107	-1.52018	down
322	TRINITY_DN10572_c0_g2	0	0	0	71	54	60	0	0	0	9.3	7.47	9.13	3.59105251065176e-10	8.13102093921482	up
323	TRINITY_DN10572_c0_g3	0	0	0	90	59	62	0	0	0	9.95	6.87	7.71	1.19804527096467e-10	8.31644515580846	up
324	TRINITY_DN105748_c1_g1	209	177	177	0	0	0	6.92	5.95	5.51	0	0	0	1.14136137884599e-16	-10.2523	down
325	TRINITY_DN105782_c0_g1	90	61	69	0	0	0	8.98	6.46	6.57	0	0	0	3.31356240708811e-12	-8.89643	down
326	TRINITY_DN105786_c0_g1	4	0	1	25	32	23	0.92	0	0.22	5.69	7.98	6.1	8.01987045565763e-05	3.73944929145853	up
327	TRINITY_DN105799_c0_g1	40	34	38	106	111	122	2.07	1.66	1.97	5.22	5.52	6.63	7.45064204251641e-06	1.3453460895199	up
328	TRINITY_DN10588_c0_g2	298	163	210	132	109	104	317.51	270.37	245.63	193.05	185.8	178.46	9.37307785202474e-07	-1.22028	down
329	TRINITY_DN1058_c0_g2	2	0	0	19	27	19	0.24	0	0	2.29	3.41	2.55	0.000252515762325623	4.76150900899168	up
330	TRINITY_DN1058_c0_g3	13	1	13	118	126	115	0.36	0.03	0.34	3.16	3.48	3.41	2.73465104780853e-14	3.48143040493417	up
331	TRINITY_DN105901_c0_g1	88	46	38	0	0	0	29.4	18.86	12.7	0	0	0	8.3729110213405e-11	-8.54636	down
332	TRINITY_DN10591_c0_g1	315	603	497	149	168	162	3.8	8.21	5.61	3.64	4.39	4.12	2.03377529507203e-16	-1.81733	down
333	TRINITY_DN105936_c2_g1	0	0	0	73	58	75	0	0	0	7.26	6.02	8.31	1.31372841512477e-10	8.29080090839549	up
334	TRINITY_DN10597_c0_g1	30	16	31	171	220	187	1.95	1.08	1.91	13.76	17.49	15.9	1.56893752956623e-18	2.65569632384926	up
335	TRINITY_DN1059_c0_g1	19	9	36	764	840	715	4.08	0.89	4.94	42.67	55.85	50.37	6.31091249158443e-27	4.93279439823506	up
336	TRINITY_DN105_c0_g1	33147	37501	35166	12582	12716	11663	708.88	791.18	686.09	255.34	267.63	263.48	1.11520070475793e-142	-1.77542	down
337	TRINITY_DN105_c1_g1	121	94	82	13	8	10	8.74	7.5	5.9	0.8	0.51	0.68	1.15330741803705e-17	-3.52176	down
338	TRINITY_DN105_c1_g3	74	83	87	47	45	46	5.54	5.56	5.61	3.91	6.95	3.74	0.000379256949830181	-1.07763	down
339	TRINITY_DN105_c9_g1	58	71	54	182	117	141	17.66	26.14	16.36	60.57	42.06	53.04	0.000354832704090476	1.00412753289969	up
340	TRINITY_DN10600_c0_g1	0	0	0	48	40	43	0	0	0	31.16	28.99	32.04	8.51290913983008e-09	7.6340078426327	up
341	TRINITY_DN106135_c1_g1	137	110	126	0	0	0	20.11	17.7	17.82	0	0	0	1.06706153508082e-14	-9.65695	down
342	TRINITY_DN10613_c0_g1	139	264	150	37	45	35	3.81	5.9	2.88	0.73	0.83	0.77	1.86456859391042e-15	-2.50364	down
343	TRINITY_DN10613_c0_g2	93	70	120	229	275	254	4.17	3.21	5.07	9.97	12.39	12.28	3.51952161917844e-07	1.17148131287007	up
344	TRINITY_DN106159_c0_g1	38	44	57	7	1	3	5.06	6.36	7.29	0.94	0.14	0.45	1.72749722113408e-09	-3.91852	down
345	TRINITY_DN10616_c0_g1	137	142	136	38	51	29	6.06	5.35	4.88	1.69	2.87	1.36	1.52753113515978e-13	-2.07627	down
346	TRINITY_DN10618_c0_g1	0	0	0	88	111	76	0	0	0	6.96	10.01	7.71	8.27030732690722e-12	8.70064669843869	up
347	TRINITY_DN1061_c1_g1	756	1064	954	126	161	132	33.78	45.13	38.67	6.63	7.29	6.66	7.9319850463852e-75	-2.98355	down
348	TRINITY_DN106208_c0_g1	41	44	40	0	1	0	4.22	4.65	4.12	0	0.07	0	6.05936505904197e-08	-7.11928	down
349	TRINITY_DN10623_c0_g1	215	161	187	391	527	467	8.12	6.23	6.68	14.93	23.49	19.54	1.30958826349714e-08	1.04537559946966	up
350	TRINITY_DN106243_c0_g1	4	5	1	54	25	36	1.01	1.48	0.25	23.42	12.77	18.23	9.86317144384623e-06	3.25537194528622	up
351	TRINITY_DN10624_c0_g2	639	484	588	319	253	257	63.61	51.07	55.76	31.57	26.12	28.44	1.07615873745534e-17	-1.30394	down
352	TRINITY_DN10624_c0_g3	128	95	133	0	0	0	46.14	42.58	48.18	0	0	0	1.98855029638176e-14	-9.58753	down
353	TRINITY_DN106257_c0_g1	69	93	77	57	44	42	49.07	92.64	57.27	50.69	44.97	43.12	0.0017055562192177	-1.00277	down
354	TRINITY_DN10628_c0_g1	1830	1835	1894	1087	884	868	65.6	66.71	63.95	37.54	31.6	33.39	1.02860939862212e-38	-1.22894	down
355	TRINITY_DN1062_c0_g1	111	59	75	18	14	9	33.2	21.4	21.22	3.41	2.88	1.97	4.3589255205789e-11	-2.84487	down
356	TRINITY_DN106316_c0_g1	54	59	49	2	0	3	38.35	59.36	36.8	1.79	0	12.68	2.41950798144191e-11	-5.27356	down
357	TRINITY_DN10631_c0_g1	776	541	569	358	355	298	204.13	168.11	147.69	101.06	107.49	94.81	9.81244166897412e-13	-1.16089	down
358	TRINITY_DN106332_c0_g1	35	21	29	0	0	0	4.28	2.77	3.4	0	0	0	3.57267937203197e-08	-7.52276	down
359	TRINITY_DN10633_c0_g1	3631	3630	3757	1274	1127	1079	148.59	145	149.43	58.14	49.31	52.57	9.45953745044531e-143	-1.92123	down
360	TRINITY_DN10634_c0_g1	59	87	51	211	217	188	4.37	5.38	4.37	11.28	12.01	11.16	6.09386076218029e-08	1.38237344042033	up
361	TRINITY_DN106352_c0_g1	100	149	102	0	2	2	40.85	7.7	24.62	0	25.84	24.89	9.96270265161479e-17	-6.71373	down
362	TRINITY_DN106358_c0_g1	190	311	317	0	3	0	10.8	18.63	16.64	0	0.23	0	7.23786005943391e-21	-8.34704	down
363	TRINITY_DN10635_c0_g1	31	19	23	9	10	7	14.96	12.01	11.38	5.08	6.26	4.52	0.00489467399225963	-1.75042	down
364	TRINITY_DN10637_c0_g1	34	36	48	9	3	5	5.01	5.83	6.78	1.28	0.45	0.8	3.17641138754294e-07	-3.05318	down
365	TRINITY_DN106388_c0_g1	379	327	417	172	204	208	10.6	9.13	11.15	4.86	5.5	6.31	3.01402740184418e-12	-1.19418	down
366	TRINITY_DN106400_c0_g1	399	316	463	1720	1499	1454	32.88	27.34	36.28	140.07	127.01	131.75	1.06899227404234e-42	1.73233519226686	up
367	TRINITY_DN10642_c0_g1	257	290	269	110	119	104	6.97	7.83	6.86	2.82	5.59	5.35	2.49408568384826e-17	-1.55107	down
368	TRINITY_DN10642_c0_g2	47	48	31	0	0	0	1.3	1.35	0.81	0	0	0	9.01222656796641e-10	-8.09674	down
369	TRINITY_DN10642_c1_g1	817	818	896	135	85	87	77.53	81.74	79.4	12.77	20.53	30.38	3.22689237528181e-97	-3.30396	down
370	TRINITY_DN10642_c3_g1	2	2	1	42	51	39	0.23	0.24	0.11	4.73	6.01	4.9	6.77863981536511e-08	4.46245288006282	up
371	TRINITY_DN10644_c0_g1	204	216	263	26	22	24	2.56	2.4	2.73	2.67	2.82	3.15	7.5765729952883e-40	-3.50043	down
372	TRINITY_DN10645_c0_g1	191	148	197	98	81	84	6.72	5.52	6.66	3.47	2.74	3.05	1.14026638674462e-08	-1.28332	down
373	TRINITY_DN1064_c2_g2	237	199	229	582	538	561	10.79	9.28	9.84	25.75	24.63	27.55	2.50116387282746e-14	1.08244743072775	up
374	TRINITY_DN10652_c0_g1	24	12	25	92	73	71	2.63	1.39	2.71	13.03	11.04	11.4	2.08130213419412e-05	1.6950165908263	up
375	TRINITY_DN10659_c0_g1	75	118	88	3	25	6	1.94	3.09	2.14	0.07	0.64	0.17	5.15970352764207e-10	-3.30942	down
376	TRINITY_DN106600_c0_g2	46	31	47	0	0	0	6.04	4.18	5.91	0	0	0	1.00050309207705e-09	-8.06559	down
377	TRINITY_DN106600_c0_g3	174	222	188	0	0	0	10.43	13.77	10.67	0	0	0	8.01934569210424e-17	-10.3053	down
378	TRINITY_DN10661_c0_g1	11	30	13	204	132	109	1.13	3.27	1.27	21.07	14.23	12.55	5.78851457337103e-12	2.76983872659343	up
379	TRINITY_DN10663_c0_g1	7	0	11	925	806	717	2.62	0	1.99	85.45	77.55	74.19	9.18411184520021e-16	6.84034534112972	up
380	TRINITY_DN106643_c0_g1	38	35	55	0	0	0	29.75	34.19	22.55	0	0	0	7.64091099865271e-10	-8.10889	down
381	TRINITY_DN10664_c0_g2	524	303	448	141	155	138	68.63	42.38	56.03	18.38	21.18	20.08	1.64422689498257e-18	-1.81001	down
382	TRINITY_DN10665_c0_g1	346	674	493	167	188	149	7.72	15.22	10.48	3.35	3.99	3.32	8.47833213153846e-17	-1.84646	down
383	TRINITY_DN106678_c0_g1	36	130	105	32	4	9	10.21	66.4	34.28	11.89	3.82	12.76	2.02795237918751e-06	-2.86605	down
384	TRINITY_DN1066_c1_g1	5510	2889	3827	20152	16952	16747	665.49	375.63	443.2	2447.4	2155.36	2268.72	1.57439164210817e-10	1.87918056862553	up
385	TRINITY_DN106704_c0_g2	231	175	201	67	60	50	21.58	12.52	17.35	6.06	5.66	6.38	2.27684154657737e-18	-2.03843	down
386	TRINITY_DN106765_c0_g1	58	44	62	1	0	2	37.83	39.93	42.46	0.76	0	1.74	3.71547514914293e-10	-6.02407	down
387	TRINITY_DN10676_c0_g1	54	20	39	83	123	96	9.27	2	6.64	12.45	16.13	11.78	0.00268614082903923	1.16466812998561	up
388	TRINITY_DN106788_c0_g1	91	67	88	30	44	35	29.24	35.52	28.21	10.61	16.85	14.01	1.98869358136003e-05	-1.42832	down
389	TRINITY_DN10681_c0_g1	0	0	0	50	35	39	0	0	0	24.72	15.58	19.06	1.53172057999245e-08	7.55227496265973	up
390	TRINITY_DN106821_c0_g1	50	28	33	9	1	4	76.06	57.75	61.88	34.63	5.12	19.04	1.91646451694245e-06	-3.25313	down
391	TRINITY_DN10687_c0_g1	0	0	0	24	25	22	0	0	0	2.16	2.35	2.21	1.75193558784904e-06	6.74960228236307	up
392	TRINITY_DN1068_c0_g1	379	320	372	34	44	33	24.16	21.23	22.61	2.17	3.27	2.5	1.29030557999879e-59	-3.52736	down
393	TRINITY_DN10699_c1_g2	0	0	0	22	37	33	0	0	0	2.26	3.97	3.78	2.38421785493309e-07	7.1312806018522	up
394	TRINITY_DN107006_c0_g1	89	36	74	0	0	0	217.38	170.81	215.28	0	0	0	1.96514304448514e-11	-8.74775	down
395	TRINITY_DN10701_c0_g2	205	150	199	79	107	119	12.18	9.21	11.18	4.59	6.44	7.68	8.2121781665701e-06	-1.10854	down
396	TRINITY_DN10703_c0_g1	0	0	0	85	45	48	0	0	0	4.18	2.29	2.62	8.16640715524363e-10	8.0669891391598	up
397	TRINITY_DN107052_c0_g1	50	45	58	0	1	1	4.78	4.55	5.28	0	0.1	0.11	1.23264810288672e-08	-6.51034	down
398	TRINITY_DN107105_c0_g1	62	38	58	0	0	0	137.95	159.78	150.67	0	0	0	1.02547674420454e-10	-8.41572	down
399	TRINITY_DN107114_c0_g1	38	28	26	3	7	5	14.81	12.85	11.45	1.21	3.03	2.26	1.05882428477392e-05	-2.87352	down
400	TRINITY_DN107122_c0_g2	18	30	48	0	0	0	2.74	5.03	7.05	0	0	0	2.00695354449126e-08	-7.69025	down
401	TRINITY_DN10714_c0_g1	20	23	28	339	242	248	0.75	0.85	1.03	12.33	9.24	10	3.26507372029533e-33	3.28582477033982	up
402	TRINITY_DN10715_c0_g1	0	0	0	34	30	55	0	0	0	4.18	4.48	9.75	2.93588964899529e-08	7.51063627306594	up
403	TRINITY_DN107163_c0_g1	37	39	43	23	17	17	27.87	42.16	42.49	33.89	18.58	29.75	0.00339697203380763	-1.32092	down
404	TRINITY_DN10717_c0_g1	1320	1267	1255	370	299	341	69.09	66.45	60.68	22.79	19.89	23.54	4.03725862639726e-82	-2.18468	down
405	TRINITY_DN1071_c0_g3	61	89	94	1	2	3	1.44	2.13	2.09	0.02	0.05	0.08	1.97276301211351e-15	-5.59762	down
406	TRINITY_DN1071_c1_g1	9	1	15	62	25	35	0.72	0.08	1.12	4.88	2.05	3.07	0.0041921116354585	2.03351608197568	up
407	TRINITY_DN107203_c0_g1	818	654	746	402	462	405	72.91	61.46	63.33	35.51	42.5	39.82	6.60750302735804e-16	-1.06177	down
408	TRINITY_DN107213_c0_g2	31	20	21	0	0	0	2.2	1.48	1.41	0	0	0	1.559442305255e-07	-7.28615	down
409	TRINITY_DN10723_c0_g1	0	0	0	146	89	98	0	0	0	8.92	5.64	6.65	1.47773887171907e-12	8.97430090305314	up
410	TRINITY_DN10724_c0_g1	0	4	5	201	261	192	0	1.78	4.32	9.88	13.38	10.48	7.08730061120018e-27	5.92654421247914	up
411	TRINITY_DN10726_c0_g5	42	25	56	0	0	0	10.16	7.06	13.32	0	0	0	1.61626822230808e-09	-8.04938	down
412	TRINITY_DN10731_c0_g1	56	48	45	252	284	224	3.04	2.69	2.31	13.36	15.6	13.19	8.86139169827118e-20	2.09066313754029	up
413	TRINITY_DN107335_c0_g1	0	0	0	50	42	50	0	0	0	10.45	9.32	11.73	4.11905564866054e-09	7.75300434131795	up
414	TRINITY_DN107341_c0_g1	75	71	101	0	0	0	3.23	3.13	4.1	0	0	0	9.59936050956256e-13	-9.05846	down
415	TRINITY_DN107389_c0_g1	34	28	35	0	0	0	4.5	19.56	3.42	0	0	0	8.88126904048191e-09	-7.71258	down
416	TRINITY_DN1073_c11_g1	6	4	7	23	29	35	0.56	0.39	0.62	2.12	2.79	3.59	0.00160661117631438	2.11094485590583	up
417	TRINITY_DN1073_c4_g1	151	214	295	65	53	79	7.34	10.68	13.53	3.07	2.59	4.15	1.58666567097085e-12	-1.98878	down
418	TRINITY_DN10740_c0_g1	35	31	20	0	0	0	2.47	2.28	1.34	0	0	0	3.41438559359418e-08	-7.54627	down
419	TRINITY_DN10742_c0_g2	0	0	0	253	304	244	0	0	0	3.11	3.84	3.32	9.80410656167863e-17	10.2457786276141	up
420	TRINITY_DN10743_c0_g2	798	636	723	0	0	0	74.88	63.12	64.65	0	0	0	1.17282115909253e-23	-12.1889	down
421	TRINITY_DN10745_c0_g1	208	182	225	98	46	63	21.34	24.21	28.61	9.84	3.76	6.3	4.7587961992861e-12	-1.83119	down
422	TRINITY_DN107499_c0_g1	0	0	0	53	29	41	0	0	0	20.37	12.12	17.87	2.01082381440602e-08	7.54138227173672	up
423	TRINITY_DN10751_c0_g1	68	143	100	12	19	21	1.53	3.26	2.12	0.26	0.43	0.51	4.01835089835974e-12	-2.83205	down
424	TRINITY_DN10754_c1_g1	30	34	30	1	7	4	35.34	38.33	17.42	0.21	7.89	7.11	3.81252001980712e-06	-3.22338	down
425	TRINITY_DN107589_c0_g1	0	3	0	74	73	88	0	0.07	0	1.7	1.73	2.24	1.97792464864845e-10	6.03834626058462	up
426	TRINITY_DN10761_c1_g2	2	0	0	32	55	62	0.22	0	0	3.56	6.4	7.7	4.64318662916284e-07	5.9738716903126	up
427	TRINITY_DN107657_c0_g1	9	5	3	29	35	38	0.6	15.51	0.19	1.91	2.39	2.78	0.000358177328045151	2.32986014945695	up
428	TRINITY_DN10765_c0_g1	195	291	264	109	110	76	8.12	11.98	10.84	2.77	2.86	1.78	1.05996095880403e-12	-1.60854	down
429	TRINITY_DN107670_c1_g1	0	0	0	83	24	48	0	0	0	4.2	1.26	2.7	6.38779684172439e-09	7.86898959258662	up
430	TRINITY_DN107693_c0_g1	134	146	151	36	35	39	7.82	10.52	8.82	2.83	2.85	3.07	8.11865331321998e-17	-2.2247	down
431	TRINITY_DN1076_c0_g1	869	822	934	491	448	441	32.26	30.33	32.72	18.9	18.83	18.45	2.20077202373163e-28	-1.18417	down
432	TRINITY_DN1076_c2_g1	3	1	0	26	37	31	0.33	0.37	0	2.85	8.04	4.57	8.51322018098792e-06	4.29623315057593	up
433	TRINITY_DN1076_c2_g2	134	63	93	46	70	52	45.28	26.18	31.45	17.22	28.46	22.06	0.0033490095246752	-1.04352	down
434	TRINITY_DN107713_c0_g1	8	11	18	114	106	104	0.7	1.3	1.62	10.83	10.37	10.96	2.45423749063204e-13	2.87723947483829	up
435	TRINITY_DN10771_c1_g1	299	300	318	1040	1065	1062	9.65	10.24	9.65	40.73	40.84	41.7	1.16796469089688e-41	1.53339997358717	up
436	TRINITY_DN107734_c1_g1	37	31	42	0	0	0	2.57	2.24	2.77	0	0	0	2.79265027198458e-09	-7.89287	down
437	TRINITY_DN10780_c1_g1	9	19	4	64	71	75	0.29	0.62	0.12	1.98	2.26	2.57	1.56967375540308e-06	2.45343243751542	up
438	TRINITY_DN10785_c0_g1	26	18	20	0	0	0	27.38	29.42	23.1	0	0	0	4.1123051534314e-07	-7.11515	down
439	TRINITY_DN10798_c0_g1	54	43	35	0	0	0	21.91	21.28	14.13	0	0	0	5.52394407239576e-10	-8.1624	down
440	TRINITY_DN10802_c0_g2	40	43	44	0	0	0	5.53	6.48	5.85	0	0	0	6.52145185108912e-10	-8.10249	down
441	TRINITY_DN10803_c0_g1	192	170	151	0	0	0	15.92	14.8	11.9	0	0	0	3.40512566565246e-16	-10.1193	down
442	TRINITY_DN10804_c0_g1	132	76	112	0	0	0	11.77	7.34	8.87	0	0	0	8.26016620031676e-14	-9.43473	down
443	TRINITY_DN10804_c1_g1	0	0	2	85	62	69	0	0	0.31	7.95	6.04	7.18	1.0343655269499e-08	6.49915116298429	up
444	TRINITY_DN10804_c2_g1	123	131	149	0	0	0	16.8	19.48	19.57	0	0	0	4.46222161408936e-15	-9.76711	down
445	TRINITY_DN108052_c0_g1	2	0	8	189	168	137	0.23	0	1.24	20.42	18.97	16.5	1.83053651342487e-22	5.36906497705886	up
446	TRINITY_DN108057_c0_g1	19	37	29	0	8	1	11.96	8.84	5.33	0	2.72	0.36	5.33340753766461e-05	-3.50133	down
447	TRINITY_DN10811_c0_g1	0	0	0	27	36	29	0	0	0	6.79	9.66	8.2	2.05769042680567e-07	7.1254112040981	up
448	TRINITY_DN10811_c0_g2	29	27	33	71	77	74	7.95	8.81	8.95	21	24.48	24.69	0.00247673592349906	1.06486870200974	up
449	TRINITY_DN10812_c0_g2	125	118	138	73	79	68	3.69	3.52	3.85	2.05	2.27	2.1	1.54676325652144e-05	-1.04865	down
450	TRINITY_DN10813_c0_g2	241	247	230	102	99	87	12.64	13.33	11.4	5.22	5.24	4.94	2.36760994690067e-16	-1.57757	down
451	TRINITY_DN108140_c0_g1	77	30	33	0	0	0	9.7	4.09	3.99	0	0	0	7.9958636793737e-10	-8.24816	down
452	TRINITY_DN10814_c0_g2	90	78	65	974	823	825	2.75	2.43	1.89	28.78	25.1	27.04	7.17741178770498e-88	3.23210584072721	up
453	TRINITY_DN10816_c0_g1	74	116	93	38	29	34	6.08	10.45	8.62	4.85	4.23	4.83	1.40923723461641e-07	-1.74448	down
454	TRINITY_DN10817_c1_g1	38	154	78	8	5	8	1.03	4.21	1.98	0.21	0.13	0.23	5.09304557976879e-12	-3.94426	down
455	TRINITY_DN10820_c0_g1	36	66	63	25	18	19	5.13	10.27	8.63	3.81	2.88	3.23	0.000117232299869709	-1.67008	down
456	TRINITY_DN10820_c0_g3	14	16	30	69	41	56	1.15	1.37	2.33	5.91	3.41	5.12	0.00972811061765064	1.21738316317978	up
457	TRINITY_DN108229_c0_g1	0	0	0	145	115	110	0	0	0	15.36	12.72	12.98	3.78667864660734e-13	9.12824310633827	up
458	TRINITY_DN10823_c0_g1	11	15	15	38	43	40	2.59	3.78	3.21	9.09	10.04	10.11	0.008543653147351	1.30690201620386	up
459	TRINITY_DN108244_c0_g1	25	42	31	0	0	0	1.65	2.89	1.94	0	0	0	9.87498039682453e-09	-7.73081	down
460	TRINITY_DN10824_c0_g1	36	23	33	1	0	0	6.35	4.23	7.05	0.45	0	0	8.14052480488904e-07	-6.67425	down
461	TRINITY_DN108266_c0_g1	36	50	37	0	0	0	8.57	13.85	8.65	0	0	0	1.02362010820066e-09	-8.05925	down
462	TRINITY_DN10826_c0_g1	10	9	3	24	30	44	6.58	8.26	2.42	22.06	33.55	49.39	0.00418014402419852	1.90544117403666	up
463	TRINITY_DN10826_c1_g1	6	4	4	33	22	24	3.99	3.03	3.06	22.28	16.62	18.62	0.00163228573706699	2.23429806290162	up
464	TRINITY_DN10830_c1_g1	5	12	4	48	93	62	0.13	0.3	0.09	1.16	2.31	1.66	5.70381970766437e-08	3.01311332072461	up
465	TRINITY_DN108312_c0_g1	52	33	57	5	19	13	6.29	4.08	6.18	0.68	2.23	1.63	4.72140592557642e-05	-2.1863	down
466	TRINITY_DN10831_c0_g1	32	84	49	8	2	0	1.27	3.4	1.83	0.31	0.08	0	2.54467760134625e-09	-4.32534	down
467	TRINITY_DN108358_c1_g1	65	32	52	0	4	2	5.75	3.29	4.67	0	0.51	0.19	3.82134395307791e-10	-4.8868	down
468	TRINITY_DN10835_c0_g1	2239	2427	2295	636	602	552	74.26	81.15	71.12	20.51	20.07	19.65	2.82710510912595e-137	-2.21838	down
469	TRINITY_DN108362_c0_g1	178	301	213	0	0	0	17.36	31.13	19.81	0	0	0	1.86965864428993e-17	-10.5514	down
470	TRINITY_DN108372_c0_g1	1	1	0	29	35	28	2.67	2.95	0	90.01	122.01	97.76	1.62549718302474e-05	5.26345242202395	up
471	TRINITY_DN108376_c0_g2	315	273	297	989	1184	1022	18.81	16.86	16.78	57.75	71.68	66.3	4.31245594888096e-36	1.59624641447731	up
472	TRINITY_DN10838_c0_g3	0	0	1	41	33	31	0	0	0.09	3.65	3.06	3.07	2.72324437118435e-06	6.34921151520491	up
473	TRINITY_DN108400_c0_g1	20	41	25	0	0	0	0.97	2.05	1.15	0	0	0	4.08315467200243e-08	-7.54413	down
474	TRINITY_DN108402_c0_g1	352	406	372	3	8	10	115.46	150.33	112.14	0.92	2.63	3.45	2.50017081311144e-61	-6.00517	down
475	TRINITY_DN108421_c0_g1	131	169	166	0	0	0	4.58	6.01	5.46	0	0	0	9.92774180943007e-16	-9.97766	down
476	TRINITY_DN108430_c0_g2	36	21	49	0	0	1	3.78	2.35	4.91	0	0	0.12	3.66529877441208e-07	-6.87261	down
477	TRINITY_DN10844_c0_g2	0	0	0	272	330	281	0	0	0	9.7	12.34	12.37	3.275636621476e-17	10.3879325221649	up
478	TRINITY_DN10845_c1_g1	0	0	0	217	237	226	0	0	0	12.66	14.59	14.83	5.50306309423468e-16	10.011967527937	up
479	TRINITY_DN10846_c0_g1	24	46	44	233	243	193	2.18	5.67	3.43	14.62	14.74	12.87	2.22954996949239e-17	2.29421283382459	up
480	TRINITY_DN10848_c0_g1	106	193	156	45	49	34	8.1	15.43	11.23	4.06	4.49	3.64	5.35429465722314e-12	-2.09141	down
481	TRINITY_DN108490_c0_g1	154	109	180	106	65	64	13.81	10.31	15.37	9.42	6.02	6.33	3.67476579268044e-05	-1.17459	down
482	TRINITY_DN108502_c0_g2	30	56	52	0	0	0	1.29	2.47	2.12	0	0	0	4.54792431142166e-10	-8.22123	down
483	TRINITY_DN10851_c0_g1	10879	14128	12566	5231	5029	4606	352.79	465.59	383.28	163.88	162.69	160.08	1.20967341024359e-64	-1.59672	down
484	TRINITY_DN10853_c0_g2	207	187	192	120	119	101	18.76	18.3	16.65	11.07	11.13	10.4	1.41270586012327e-07	-1.04487	down
485	TRINITY_DN10854_c0_g2	33	47	32	0	0	0	6.72	13.08	6.68	0	0	0	2.6362560570219e-09	-7.925	down
486	TRINITY_DN108556_c0_g1	69	79	43	1	1	1	7.29	8.85	4.32	0.11	0.11	0.12	7.66776703427287e-11	-6.25662	down
487	TRINITY_DN10857_c0_g1	56	63	52	345	352	283	2.39	3.43	2.23	21.47	24.19	18.81	1.25084464847722e-27	2.25743599200026	up
488	TRINITY_DN10858_c0_g1	154	146	144	0	0	0	3.33	5.03	2.93	0	0	0	1.48483318666165e-15	-9.90931	down
489	TRINITY_DN1085_c0_g1	392	485	391	274	273	190	16.09	18.29	13.9	15.77	15.96	11.84	1.8239612951878e-09	-1.04809	down
490	TRINITY_DN108606_c0_g1	0	0	0	29	53	42	0	0	0	4.18	8.03	6.77	1.89446196437286e-08	7.56028197189998	up
491	TRINITY_DN10862_c0_g3	188	159	158	454	440	415	14.93	13.23	11.92	35.58	35.86	36.19	1.41464275815116e-12	1.11573964550827	up
492	TRINITY_DN10863_c0_g1	19	2	13	69	36	33	1.03	0.11	0.67	3.65	1.97	1.94	0.00711210007213582	1.75452090656494	up
493	TRINITY_DN108644_c0_g1	25	23	19	0	0	0	3.64	3.67	2.67	0	0	0	2.62242640889041e-07	-7.18323	down
494	TRINITY_DN10866_c0_g2	244	175	197	1254	1169	1065	16.25	12.11	12.44	81.95	79.29	77.36	5.43117801834079e-62	2.2419565881844	up
495	TRINITY_DN10868_c2_g1	49	23	44	0	0	0	10.47	8.45	8.23	0	0	0	2.74081726094258e-09	-7.96891	down
496	TRINITY_DN10869_c0_g1	398	460	504	292	248	240	16.15	18.78	19.57	10.97	9.55	10.08	7.74691260964687e-13	-1.06162	down
497	TRINITY_DN10872_c1_g1	124	150	154	4	13	5	11.84	14.27	14.89	1.43	5.79	2.12	2.30902816395207e-27	-4.53935	down
498	TRINITY_DN10872_c3_g3	0	0	0	28	24	28	0	0	0	51.83	52.49	59.86	6.50743428780783e-07	6.92505802603594	up
499	TRINITY_DN10879_c0_g1	170	157	237	1004	1142	932	7.98	9.15	8.5	52.24	59.24	53.15	4.28883889481294e-48	2.19404803852627	up
500	TRINITY_DN10885_c0_g1	1034	773	770	11	5	0	113.91	91.06	81.11	1.21	0.58	0	7.16633692438478e-20	-7.62212	down
501	TRINITY_DN10891_c0_g1	32	21	25	192	117	132	1.28	0.88	0.96	7.04	4.59	5.44	1.10981212227575e-11	2.23693382994524	up
502	TRINITY_DN10891_c1_g1	22	38	28	0	0	0	1.49	2.67	1.79	0	0	0	2.70736547568815e-08	-7.57546	down
503	TRINITY_DN10891_c1_g2	215	187	228	0	0	0	12.68	11.4	12.72	0	0	0	3.12781361687997e-17	-10.4119	down
504	TRINITY_DN10893_c0_g1	27	60	18	87	129	96	2.79	10.65	1.78	8.97	13.88	11.03	0.00255774641052976	1.30561822570013	up
505	TRINITY_DN10896_c0_g1	0	0	0	39	35	36	0	0	0	7	6.54	7.15	4.02857773666171e-08	7.38225401114423	up
506	TRINITY_DN10897_c0_g1	2858	2754	3254	571	513	451	154.46	150.62	161.57	27.4	25.05	24.3	9.04348367601267e-196	-2.78821	down
507	TRINITY_DN10897_c0_g2	630	823	674	107	52	54	22.93	30.46	23.08	3.69	1.86	2.07	2.33427916683799e-61	-3.58728	down
508	TRINITY_DN1089_c0_g1	11771	11817	12473	6826	7156	6488	526.7	554.15	535.88	321.05	382.71	358.84	1.2600579804563e-67	-1.07346	down
509	TRINITY_DN108_c2_g1	9	15	21	47	34	57	0.85	1.48	1.89	4	3.18	5.69	0.00800308849540819	1.37308088769509	up
510	TRINITY_DN108_c5_g1	37	43	44	105	113	112	2.49	9.93	4.86	13.15	8.6	11.9	7.91337750515933e-05	1.1580598687467	up
511	TRINITY_DN10900_c1_g1	46	55	48	7	2	1	3.92	5.04	3.95	0.73	0.22	0.12	1.86825058645675e-10	-4.16664	down
512	TRINITY_DN10904_c2_g1	28	53	40	0	0	1	8.69	7.72	4.53	0	0	1.64	1.06407025690756e-07	-7.0725	down
513	TRINITY_DN10910_c0_g1	52	61	49	0	0	0	7.37	9.44	6.68	0	0	0	6.3234482929847e-11	-8.45626	down
514	TRINITY_DN109172_c0_g1	34	30	19	18	8	5	16.51	22.98	7.31	10.27	5.05	3.6	0.00837230903126647	-1.70104	down
515	TRINITY_DN109195_c0_g2	31	64	44	3	7	4	2.44	5.28	3.29	0.23	0.57	0.35	8.76919412775379e-09	-3.57054	down
516	TRINITY_DN1091_c0_g2	302	429	483	76	104	96	14.91	9.67	9.59	3.24	3.3	3.39	1.64538394614916e-28	-2.38725	down
517	TRINITY_DN1091_c2_g1	85	63	47	698	798	695	2.73	2.16	1.49	19.16	23.47	22.31	5.743271636352e-63	3.2305621604187	up
518	TRINITY_DN109202_c0_g2	0	0	0	100	88	81	0	0	0	16.42	15.23	14.88	8.89121877391596e-12	8.66937567018832	up
519	TRINITY_DN109202_c0_g3	1	0	3	265	253	232	0.03	0	0.1	8.65	8.52	8.4	3.2840002243573e-21	7.29373231517684	up
520	TRINITY_DN109206_c0_g1	48	41	38	0	0	0	4.16	3.74	3.27	0	0	0	6.92620699902169e-10	-8.10485	down
521	TRINITY_DN10922_c0_g2	1291	1425	1399	180	163	157	40.83	45.78	41.71	5.75	5.01	5.27	9.49420668824848e-177	-3.29892	down
522	TRINITY_DN10927_c0_g1	128	125	135	70	65	90	4.38	4.35	4.35	2.32	2.22	3.3	6.47610030946744e-05	-1.03595	down
523	TRINITY_DN109284_c1_g1	0	0	0	26	26	23	0	0	0	3.82	5.95	13.42	1.10962421013198e-06	6.82809073621347	up
524	TRINITY_DN109303_c0_g1	82	41	59	7	17	18	37.6	24.42	36.36	6.55	18.47	16.95	1.40901737640082e-06	-2.3615	down
525	TRINITY_DN109309_c0_g1	9	0	9	54	42	49	1.11	0	1.07	4.48	3.23	4.64	2.2207254337825e-05	2.76048024241803	up
526	TRINITY_DN10930_c0_g1	118	73	113	391	388	358	3.94	2.51	3.51	12.58	12.86	12.85	7.89377011226056e-17	1.6475164258477	up
527	TRINITY_DN109345_c2_g1	257	248	290	0	0	0	13.77	13.69	14.68	0	0	0	2.09307979938784e-18	-10.7474	down
528	TRINITY_DN10934_c0_g1	0	0	0	454	572	499	0	0	0	86.77	105.65	106.51	6.32466950568954e-20	11.1775049044998	up
529	TRINITY_DN10935_c0_g2	0	1	0	22	40	27	0	0.24	0	4.84	9.36	6.67	1.05604482398202e-05	6.11626869451197	up
530	TRINITY_DN109375_c0_g1	63	68	70	0	1	0	8.71	10.24	9.31	0	0.15	0	1.05296313485449e-09	-7.80297	down
531	TRINITY_DN109377_c0_g3	40	22	42	4	1	3	48.04	42.4	56.03	6.78	1.99	5.99	1.52270958600074e-07	-3.95373	down
532	TRINITY_DN109382_c0_g1	19	31	25	0	0	0	8.89	50.43	22.33	0	0	0	1.07938332394908e-07	-7.3439	down
533	TRINITY_DN109398_c0_g1	35	52	59	0	0	0	1.86	2.85	2.96	0	0	0	2.25130053417364e-10	-8.3007	down
534	TRINITY_DN10939_c0_g2	0	0	0	25	29	23	0	0	0	8.62	10.82	8.98	9.13236373952379e-07	6.86606805013116	up
535	TRINITY_DN1093_c0_g1	65	38	68	17	10	21	65.36	58.65	74.65	17.55	12.61	25.98	7.61317689255578e-06	-2.07894	down
536	TRINITY_DN10942_c0_g1	98	97	78	369	353	354	6.48	6.63	4.93	25.66	25.28	27.39	4.06203768812658e-20	1.72043203706682	up
537	TRINITY_DN10943_c0_g2	0	0	0	40	30	22	0	0	0	3.77	2.78	2.31	2.4809829257039e-07	7.11356737255803	up
538	TRINITY_DN10948_c0_g1	124	115	167	50	50	39	6.71	7.37	9.35	3.88	5.51	4.01	5.99355969116361e-11	-1.80253	down
539	TRINITY_DN10948_c0_g2	1749	2002	1958	1065	1114	1008	67.49	78.82	71.18	39.82	43.06	41.84	1.89006249697687e-33	-1.09809	down
540	TRINITY_DN1094_c0_g1	104	99	103	368	284	282	5.46	5.24	5.24	18.31	14.51	15.23	1.96997166574373e-12	1.34958199633142	up
541	TRINITY_DN109525_c0_g3	45	31	22	10	12	3	4.63	3.4	2.16	1.03	1.29	0.34	0.000384225817745594	-2.24777	down
542	TRINITY_DN10954_c0_g1	131	130	105	304	324	317	9.34	9.73	6.99	21.3	22.82	24.56	3.96639913207133e-09	1.11119845414787	up
543	TRINITY_DN10955_c0_g1	111	165	116	553	683	615	5.61	7.26	5.06	24.5	32.16	31.22	1.96972915466366e-26	1.98270945907516	up
544	TRINITY_DN109572_c0_g1	8	10	13	60	48	52	6.45	7.51	8.23	89.6	46.2	71.49	1.25461239954097e-05	2.11269010026476	up
545	TRINITY_DN10957_c0_g1	7	6	8	71	49	51	0.77	0.74	0.84	8	5.82	6.49	1.11671568771119e-07	2.76555930095396	up
546	TRINITY_DN10961_c0_g1	0	0	0	38	42	33	0	0	0	2.39	2.74	2.3	3.28465106854111e-08	7.41845778047728	up
547	TRINITY_DN10963_c0_g1	29	37	56	17	9	9	3.33	4.57	7.83	2.82	7.78	2.82	0.000105947612519696	-2.05953	down
548	TRINITY_DN10964_c0_g1	83	134	80	0	0	0	2.39	3.92	2.17	0	0	0	2.00322066117122e-13	-9.33322	down
549	TRINITY_DN10966_c0_g1	11	14	7	147	125	121	0.61	1.07	0.3	6.81	6.5	7.31	3.12151605482393e-18	3.35644504307503	up
550	TRINITY_DN10970_c0_g1	40	69	53	164	164	165	3.65	6.64	4.6	14.82	15.44	16.6	6.20223991971766e-07	1.34922342644743	up
551	TRINITY_DN109712_c0_g2	108	107	108	0	0	0	22.12	24.97	21.57	0	0	0	4.59851329642509e-14	-9.44977	down
552	TRINITY_DN1097_c0_g1	5862	7340	6662	3011	2870	2572	194.1	242.72	205.44	94.51	88.87	86.46	7.82606681235882e-60	-1.49222	down
553	TRINITY_DN1097_c1_g1	698	718	819	1975	1796	1811	21.17	22.26	26.23	69.62	59.35	69.04	4.67366081064579e-30	1.06496456007143	up
554	TRINITY_DN10980_c0_g1	0	0	0	53	52	39	0	0	0	4.48	5.47	3.98	3.80836755791225e-09	7.76517419534283	up
555	TRINITY_DN109827_c0_g1	2	0	0	21	29	35	0.84	0	0	7.7	10.62	13.46	3.89432271137355e-05	5.16155421851592	up
556	TRINITY_DN10990_c0_g1	31	22	23	0	0	0	3.03	2.28	2.15	0	0	0	8.93582868830139e-08	-7.36366	down
557	TRINITY_DN109937_c0_g1	880	1128	1038	0	0	0	47.73	63.05	53.22	0	0	0	1.36019176162008e-25	-12.6871	down
558	TRINITY_DN109957_c0_g1	3	0	5	51	47	40	0.2	0	0.32	3.39	3.24	2.96	1.212419030989e-07	3.85400307472928	up
559	TRINITY_DN10995_c0_g1	41	60	38	4	7	5	12.52	22.14	11.53	1.34	2.52	1.88	5.59400726969126e-09	-3.37934	down
560	TRINITY_DN10995_c2_g1	0	1	0	46	25	50	0	3.86	0	7.51	4.18	9.1	1.24891295243358e-06	6.56510173135028	up
561	TRINITY_DN109972_c0_g1	254	206	265	64	58	68	28.34	24.21	28.51	7.27	7.01	8.67	1.08251420932721e-23	-2.18504	down
562	TRINITY_DN10997_c0_g2	106	134	73	364	261	286	6.66	8.7	4.35	22.33	16.52	19.43	1.77981118037956e-07	1.27606329140771	up
563	TRINITY_DN109999_c0_g1	138	206	181	68	66	80	7.3	11.22	9.04	3.51	3.52	4.58	8.99794615574514e-10	-1.54743	down
564	TRINITY_DN1099_c0_g1	0	0	0	42	94	60	0	0	0	1.85	4.28	2.93	3.97333568509101e-10	8.21850222641961	up
565	TRINITY_DN10_c0_g2	73	80	113	202	253	224	2.21	2.57	3.3	5.99	7.95	7.35	2.38004147324166e-06	1.10134613288685	up
566	TRINITY_DN11002_c0_g1	33	26	49	0	0	0	5.08	4.41	7.28	0	0	0	4.48979858595937e-09	-7.86221	down
567	TRINITY_DN110058_c0_g1	20	19	18	81	74	70	5.28	19.44	4.58	51.12	36.42	37.58	5.23850612467847e-06	1.72184623278118	up
568	TRINITY_DN110061_c0_g1	0	0	0	29	62	44	0	0	0	4.82	12.19	9.14	1.06481795797825e-08	7.68240719877281	up
569	TRINITY_DN1100_c0_g2	52	48	46	15	9	15	6.47	6.44	5.49	1.88	1.18	2.1	2.77436336940803e-06	-2.16012	down
570	TRINITY_DN11010_c0_g1	18	16	10	73	44	41	1.15	1.06	0.6	4.55	2.85	2.84	0.0013193293285612	1.57366707010145	up
571	TRINITY_DN110149_c0_g1	0	0	0	33	40	26	0	0	0	2.5	3.15	2.19	1.16330276332411e-07	7.2250163142366	up
572	TRINITY_DN110192_c0_g1	0	0	0	21	19	29	0	0	0	2.01	1.89	3.08	2.48434925694872e-06	6.71967036708495	up
573	TRINITY_DN1101_c1_g2	1	0	0	46	58	54	0.11	0	0	4.88	6.43	6.39	1.16345060744329e-07	6.94634177846859	up
574	TRINITY_DN11021_c0_g1	469	421	500	267	258	216	21.55	22.07	24.46	13.01	13.6	11.72	1.67599698543138e-16	-1.16603	down
575	TRINITY_DN11031_c0_g1	23	26	17	250	221	213	1.36	1.49	0.89	15	12.43	14.98	9.00954402887389e-29	3.11286267801249	up
576	TRINITY_DN11033_c0_g1	112	91	121	310	374	327	3.42	2.68	3.29	8.56	10.7	10.02	4.00736672133975e-13	1.38796245353796	up
577	TRINITY_DN110344_c0_g1	61	28	48	0	0	0	8.41	4.49	6.85	0	0	0	5.75034979679504e-10	-8.21056	down
578	TRINITY_DN11036_c0_g1	52	34	63	0	0	0	1.6	1.06	1.83	0	0	0	2.0393794986363e-10	-8.32802	down
579	TRINITY_DN110380_c0_g1	41	21	29	0	0	0	6.07	3.4	4.14	0	0	0	2.23321517750305e-08	-7.62223	down
580	TRINITY_DN11038_c0_g1	95	60	103	335	290	288	3.83	2.44	3.91	12.87	11.3	12.15	6.90058838278272e-13	1.56815406546573	up
581	TRINITY_DN11039_c0_g1	253	207	233	42	98	54	11.28	9.46	9.8	1.82	4.39	2.6	1.13360429976569e-13	-2.09341	down
582	TRINITY_DN11041_c0_g1	36	63	27	0	0	0	2.64	4.83	1.88	0	0	0	1.50356108939061e-09	-8.09953	down
583	TRINITY_DN11043_c0_g1	29	16	28	74	81	51	2.46	1.43	2.26	6.21	7.08	4.77	0.00249239954413647	1.23522580149635	up
584	TRINITY_DN11046_c0_g1	125	93	114	47	53	54	41.35	37.8	34.43	16.41	21.1	28.21	1.35723303296919e-06	-1.36175	down
585	TRINITY_DN1104_c0_g1	418	668	518	1789	1659	1636	14.27	22.8	15.66	55.63	51.21	55.89	9.08980585256587e-22	1.40563485607711	up
586	TRINITY_DN110508_c0_g1	33	59	57	0	0	0	4.16	8.04	6.89	0	0	0	2.09077912345241e-10	-8.33149	down
587	TRINITY_DN11051_c0_g1	992	827	994	135	142	118	45.86	39.2	43.36	6.07	6.6	5.89	6.61966085450879e-112	-3.08955	down
588	TRINITY_DN11058_c0_g1	6	2	6	128	75	95	0.37	0.23	0.35	11.47	7.16	9.11	8.97127271857108e-15	4.15389513773537	up
589	TRINITY_DN1105_c1_g2	149	126	161	463	442	363	11.29	9.78	11.84	24.46	24.18	21.3	1.49934529502696e-14	1.28092229104914	up
590	TRINITY_DN11060_c0_g1	199	213	213	778	723	692	7.76	9.11	8.35	30.44	31.18	31.79	2.84262352866395e-34	1.55323606051018	up
591	TRINITY_DN11061_c0_g1	0	0	0	39	45	33	0	0	0	5.62	5.27	4.48	2.47976874127119e-08	7.46782260170092	up
592	TRINITY_DN110644_c1_g1	47	22	43	0	0	0	6.02	3.05	5.28	0	0	0	3.84342915373756e-09	-7.91802	down
593	TRINITY_DN11064_c0_g1	498	412	415	1831	1902	1746	18.51	17.28	14.67	67.95	71.32	71.73	4.69458132920342e-61	1.79009409343439	up
594	TRINITY_DN11064_c0_g2	102	112	86	0	0	0	3.97	4.44	3.15	0	0	0	1.16713703042699e-13	-9.34607	down
595	TRINITY_DN110700_c0_g1	45	56	49	0	0	0	3.08	3.99	3.18	0	0	0	1.34279201455241e-10	-8.34393	down
596	TRINITY_DN110708_c0_g1	120	53	126	0	0	1	14.51	6.9	14.6	0	0	0.14	7.1582108573693e-11	-8.37051	down
597	TRINITY_DN110716_c0_g1	48	78	68	0	0	0	1.76	2.91	2.35	0	0	0	1.2999040346888e-11	-8.714	down
598	TRINITY_DN110720_c0_g1	22	60	19	0	0	0	1.17	3.27	0.95	0	0	0	2.21355241613342e-08	-7.78279	down
599	TRINITY_DN110736_c0_g1	36	28	42	0	0	0	2.66	2.16	2.94	0	0	0	4.24767295415774e-09	-7.83853	down
600	TRINITY_DN11077_c0_g1	990	905	1019	295	236	210	39.15	36.15	37.82	11.1	9.36	8.94	6.97259616012275e-70	-2.23594	down
601	TRINITY_DN110783_c0_g1	94	58	49	448	475	383	3.91	2.47	1.92	18.08	19.82	17.16	8.48220043523213e-27	2.43686045441759	up
602	TRINITY_DN110790_c0_g1	0	0	0	157	127	154	0	0	0	13.71	11.55	14.97	6.55086563421043e-14	9.3778163050414	up
603	TRINITY_DN110793_c0_g1	32	27	21	0	0	0	1.97	1.72	1.23	0	0	0	5.81102082846107e-08	-7.44015	down
604	TRINITY_DN110807_c0_g1	0	0	0	64	116	62	0	0	0	16.24	31.44	17.7	4.68863846233447e-11	8.51617832304895	up
605	TRINITY_DN110816_c0_g1	45	35	25	0	0	0	2.84	2.29	1.49	0	0	0	5.55173442335691e-09	-7.83377	down
606	TRINITY_DN11081_c0_g1	24	11	15	123	85	108	1.14	0.53	0.68	5.75	4.12	5.62	8.55127802195174e-10	2.40269131454867	up
607	TRINITY_DN110825_c0_g1	10	4	1	34	49	36	1.33	0.58	0.13	4.59	6.93	5.42	8.13308081327917e-05	2.72328243869486	up
608	TRINITY_DN110828_c0_g1	0	0	0	42	24	22	0	0	0	8.3	5.03	4.88	4.08395366559797e-07	7.0489507200656	up
609	TRINITY_DN110829_c0_g1	66	99	50	0	0	0	3.23	4.97	2.31	0	0	0	6.4411092777817e-12	-8.86916	down
610	TRINITY_DN11082_c1_g1	55	60	79	9	6	9	16.89	21.32	26.7	4.1	1.3	4.55	6.00124970806191e-12	-3.26692	down
611	TRINITY_DN11084_c0_g1	37	33	28	9	8	4	3.71	4.15	2.79	1.13	1.01	0.45	2.57542098378581e-05	-2.49072	down
612	TRINITY_DN110853_c0_g1	0	0	0	65	62	46	0	0	0	8.6	8.6	6.79	7.07409606069399e-10	8.02915332015918	up
613	TRINITY_DN11085_c1_g2	70	43	79	4	1	2	11.44	5.61	9.74	18.18	5.62	11.01	6.36120829897722e-13	-5.03294	down
614	TRINITY_DN110879_c0_g1	1005	1062	959	2477	2699	2348	28.35	30.36	25.43	67.4	75.77	70.84	8.73315580275548e-30	1.05553554657134	up
615	TRINITY_DN110891_c0_g1	49	117	63	0	0	0	2.38	5.82	2.88	0	0	0	5.18774369597473e-12	-8.95836	down
616	TRINITY_DN1108_c0_g1	38	58	67	93	151	148	0.6	0.92	1	1.41	2.36	2.49	0.00202313026269764	1.02100216232691	up
617	TRINITY_DN11091_c0_g1	65	51	45	141	170	146	4.95	4.06	3.25	10.58	13.26	12.18	3.89547741104476e-06	1.2469087269855	up
618	TRINITY_DN11092_c0_g1	683	642	705	306	214	246	32.01	30.42	30.87	13.88	10.01	12.42	2.81121401346367e-31	-1.66417	down
619	TRINITY_DN110938_c0_g1	22	28	35	0	0	0	2.7	3.71	4.12	0	0	0	3.4361732920027e-08	-7.51968	down
620	TRINITY_DN110953_c0_g1	264	151	221	75	101	71	27.14	16.52	21.69	7.69	10.81	8.11	4.1781941560346e-10	-1.62184	down
621	TRINITY_DN110965_c0_g1	881	781	817	408	387	417	60.97	56.24	53.61	27.73	27.31	31.51	3.79672176205427e-27	-1.28776	down
622	TRINITY_DN11099_c0_g1	3479	2374	2762	1188	1046	1083	1022.05	849.6	792.52	419.24	398.98	421.82	2.47562714844683e-37	-1.63451	down
623	TRINITY_DN111016_c0_g1	2553	2983	2615	1486	1658	1360	73.51	87.08	70.8	41.28	47.53	41.89	6.62658144392345e-29	-1.11541	down
624	TRINITY_DN111038_c0_g1	50	69	76	0	0	0	5.64	8.34	8.2	0	0	0	1.13423200622057e-11	-8.71896	down
625	TRINITY_DN11103_c0_g2	27	20	45	0	0	0	1.36	1.03	2.13	0	0	0	2.43497486758266e-08	-7.62875	down
626	TRINITY_DN111042_c0_g1	0	0	0	27	27	20	0	0	0	3.7	3.88	3.06	1.32186133619328e-06	6.80476380976857	up
627	TRINITY_DN11104_c0_g1	0	0	0	135	77	86	0	0	0	17.19	20.06	12.76	5.00144351545519e-12	8.81303222088973	up
628	TRINITY_DN11104_c0_g2	44	49	64	0	0	0	4.27	2.45	6.98	0	0	0	9.51035017317162e-11	-8.40499	down
629	TRINITY_DN111058_c0_g1	21	38	35	0	0	0	2.13	4.09	3.39	0	0	0	1.57639016120057e-08	-7.66753	down
630	TRINITY_DN11105_c0_g1	47	42	41	0	0	0	2.38	2.18	1.96	0	0	0	5.29509936245999e-10	-8.13768	down
631	TRINITY_DN11105_c1_g1	211	143	170	535	498	476	269.76	293.14	247.15	1001.39	1094.82	1053	5.48587566790647e-14	1.26788890428579	up
632	TRINITY_DN11106_c0_g1	0	0	2	272	342	240	0	0	4.1	20.3	21.86	16.69	3.38115963371139e-15	8.47944207766416	up
633	TRINITY_DN111070_c0_g1	43	92	41	9	0	3	1.55	3.38	1.39	0.31	0	0.12	2.05134788439873e-09	-4.14923	down
634	TRINITY_DN11107_c0_g1	18	8	9	49	56	44	1.8	0.77	0.88	6.46	7.5	7.11	0.000320023319930676	1.82885209425082	up
635	TRINITY_DN11107_c1_g1	42	37	42	0	0	0	3.11	2.86	2.96	0	0	0	1.04761561035138e-09	-8.03238	down
636	TRINITY_DN11110_c1_g1	75	110	67	61	33	47	13.75	25.6	11.42	10.95	7.46	9.44	0.00233519155002529	-1.101	down
637	TRINITY_DN111134_c0_g1	44	42	55	0	0	0	2.26	2.22	2.67	0	0	0	2.54028706620963e-10	-8.25075	down
638	TRINITY_DN111148_c0_g1	63	73	85	36	43	49	5.16	6.28	6.62	2.91	3.62	4.41	0.00204918328915081	-1.03663	down
639	TRINITY_DN11115_c0_g1	314	253	333	0	0	0	14.11	11.22	13.88	0	0	0	5.55198543375971e-19	-10.9259	down
640	TRINITY_DN11115_c0_g2	89	89	88	0	0	0	5.14	5.3	4.8	0	0	0	3.61753126249753e-13	-9.16988	down
641	TRINITY_DN111192_c0_g1	61	30	59	0	0	0	4.46	2.29	4.09	0	0	0	2.36828997366943e-10	-8.33899	down
642	TRINITY_DN111195_c0_g1	29	22	46	0	0	0	3.4	2.77	5.16	0	0	0	1.37031905745128e-08	-7.706	down
643	TRINITY_DN11119_c0_g1	20	25	8	234	188	203	2.57	2.8	0.81	30.78	23.03	28.84	5.34673876125485e-23	3.29654068761682	up
644	TRINITY_DN11119_c5_g1	26	24	32	0	0	0	4.56	4.7	5.43	0	0	0	4.30666609698514e-08	-7.46871	down
645	TRINITY_DN1111_c0_g1	3664	4395	4597	2263	2452	2184	53.35	59.63	59.24	34.23	33.72	33.8	1.08381317970128e-33	-1.13091	down
646	TRINITY_DN1111_c7_g1	60	62	56	30	13	20	26.28	33.17	24.3	13.61	7.31	10.18	2.54900431448568e-05	-1.76046	down
647	TRINITY_DN111209_c0_g1	0	1	2	86	134	110	0	0.24	0.42	19.23	31.87	27.63	2.16383355256234e-12	6.53011073894264	up
648	TRINITY_DN11123_c0_g1	389	362	332	1061	927	932	14.39	13.48	11.24	35.85	34.22	36.67	6.57393406646971e-22	1.17167181369934	up
649	TRINITY_DN11123_c1_g2	43	62	59	3	0	0	2.41	3.56	3.2	0.17	0	0	5.10856585167607e-10	-6.03572	down
650	TRINITY_DN111249_c0_g1	46	83	61	13	8	19	1.43	2.62	1.78	0.39	0.25	0.63	1.16979288247845e-07	-2.4973	down
651	TRINITY_DN111255_c0_g1	59	108	95	0	0	0	3.3	6.24	5.03	0	0	0	7.38245355346273e-13	-9.14694	down
652	TRINITY_DN11125_c0_g1	49	82	67	24	33	14	2.61	4.49	3.37	1.24	1.77	0.81	3.24475693810784e-05	-1.74588	down
653	TRINITY_DN11125_c1_g1	839	838	888	57	108	72	113.37	95.3	101.67	7.01	13.24	9.17	2.32989113980412e-95	-3.69155	down
654	TRINITY_DN1112_c0_g1	62	57	55	31	17	23	12.67	12.03	10.01	7.81	3.49	5.01	9.57482422280071e-05	-1.55355	down
655	TRINITY_DN1112_c0_g2	4	15	10	397	254	335	0.34	0.92	0.56	35.02	22.9	30.95	7.30938366413538e-41	4.83011553029609	up
656	TRINITY_DN1112_c1_g2	364	349	412	1126	1082	967	8.31	7.85	8.45	26.98	24.82	24.43	1.08594474156925e-29	1.23936284438645	up
657	TRINITY_DN111306_c0_g1	28	52	32	18	14	10	3.08	6.11	3.36	1.98	1.61	1.23	0.00137929990045594	-1.68347	down
658	TRINITY_DN11131_c0_g1	27	25	27	1	0	0	9.36	10.22	10.98	3.33	0	0	2.31328675886522e-06	-6.45587	down
659	TRINITY_DN11133_c0_g1	62	81	127	0	2	4	2.1	2.79	4.05	0	0.07	0.15	1.4779168034752e-15	-5.73408	down
660	TRINITY_DN11134_c0_g1	54	57	50	220	161	169	3.08	3.47	2.48	11.62	9.3	10.36	1.81012735058539e-09	1.51120605492696	up
661	TRINITY_DN111355_c0_g1	0	0	0	106	98	87	0	0	0	16.37	15.93	15.02	4.0403315844782e-12	8.78284450493537	up
662	TRINITY_DN11138_c0_g1	121	99	93	0	0	0	3.73	3.09	2.69	0	0	0	7.46792306917777e-14	-9.40627	down
663	TRINITY_DN11144_c1_g1	0	0	0	77	47	57	0	0	0	14.46	8.99	11.88	5.34717126023059e-10	8.09718869822908	up
664	TRINITY_DN111472_c0_g1	28	36	26	16	3	4	2.5	3.39	2.21	1.42	0.28	0.39	0.00102952544612677	-2.24673	down
665	TRINITY_DN11147_c0_g1	593	499	534	1690	1672	1563	35.25	30.22	30.01	97.8	101.96	99.88	2.3807466278935e-40	1.34123761603987	up
666	TRINITY_DN11149_c1_g1	264	365	312	1109	997	953	19.22	27.52	21.23	79.19	74.77	75.8	1.33922103110527e-26	1.44158736929811	up
667	TRINITY_DN11150_c0_g1	6	9	17	36	41	35	1.09	4.57	4.05	7.48	5.91	7.24	0.00612150535404724	1.55780102355577	up
668	TRINITY_DN11154_c0_g3	232	280	192	1317	1358	1212	5.8	6.9	4.47	32.09	34.33	32.6	5.63905314706887e-55	2.20402165545125	up
669	TRINITY_DN11154_c0_g4	8	5	6	334	253	226	0.71	0.47	0.51	29.31	23.09	22.07	2.28649340882097e-37	5.15595137048559	up
670	TRINITY_DN11158_c0_g1	118	103	159	32	38	34	13.5	12.63	17.4	7.27	8.94	9.68	1.38581965198746e-12	-2.12086	down
671	TRINITY_DN11159_c0_g1	7	20	16	51	78	61	1.26	4.03	2.79	9.46	15.3	12.68	7.92451277431244e-05	1.88973051608261	up
672	TRINITY_DN11172_c0_g1	63	58	85	195	275	247	9.92	10.02	13.62	33.32	49.71	45.82	3.14783946378044e-10	1.55040085179446	up
673	TRINITY_DN11175_c0_g1	59	62	66	26	34	21	6.8	7.67	7.28	3.01	4.11	2.71	7.92420427854846e-05	-1.46698	down
674	TRINITY_DN1117_c0_g2	46	42	44	114	147	138	6.8	3.82	5.43	16.57	18.82	20.34	2.13479755316045e-06	1.34280862119028	up
675	TRINITY_DN11184_c0_g1	121	76	77	16	34	31	11.43	7.6	6.93	1.5	3.33	3.24	2.55987931317866e-07	-2.00983	down
676	TRINITY_DN11185_c0_g1	119	149	132	98	50	41	2.39	3.41	3.03	5.21	1.94	0.87	2.25577752255289e-05	-1.35315	down
677	TRINITY_DN11190_c0_g1	17205	16604	18940	8770	8401	7595	822.37	826.5	871.78	412.07	405.16	411.87	5.44527797898638e-101	-1.34819	down
678	TRINITY_DN11191_c0_g1	2	0	0	93	115	93	0.35	0	0	18.57	25.57	21.24	3.54893968336909e-10	6.97612081439085	up
679	TRINITY_DN11191_c0_g2	0	2	0	167	171	132	0	0.04	0	3.08	3.25	2.7	2.95498265699692e-12	7.61485863374346	up
680	TRINITY_DN11192_c0_g1	60	67	77	10	13	13	7.18	15.03	8.11	1.48	1.95	2.11	5.84076394732464e-11	-2.75476	down
681	TRINITY_DN11193_c0_g1	48	91	46	19	14	15	16.75	42.18	12.09	2.39	1.83	2.12	1.45123647178181e-06	-2.21137	down
682	TRINITY_DN11194_c0_g3	0	0	0	23	20	25	0	0	0	9.6	9.12	11.86	2.55769224912921e-06	6.69260689786363	up
683	TRINITY_DN11195_c2_g1	56	99	61	17	21	20	2.79	4.73	2.84	0.8	0.96	1.04	1.50739126865663e-07	-2.15531	down
684	TRINITY_DN1119_c0_g1	24232	22908	23804	8456	8355	7323	702.47	673.25	655.71	235.97	241.9	226.59	4.8331866279558e-190	-1.81469	down
685	TRINITY_DN11203_c0_g1	23	87	230	17	23	20	15.87	94.26	169.78	14.67	22.85	19.96	0.00298939251169517	-2.73516	down
686	TRINITY_DN11204_c0_g1	275	338	384	165	174	139	18.77	23.68	22.56	5.1	5.06	4.25	2.53086043814572e-13	-1.31766	down
687	TRINITY_DN11206_c0_g1	306	209	326	65	37	38	199.59	189.67	223.27	52.44	33.71	35.39	8.66496659647531e-28	-2.84654	down
688	TRINITY_DN1120_c1_g1	3932	4452	4318	1964	2283	1901	116.16	136.54	124.05	51.71	60.9	54.81	3.20754577636308e-47	-1.30422	down
689	TRINITY_DN1120_c3_g1	2009	2055	2172	1114	1108	1038	164.29	175.17	167.62	87.24	90.3	90.7	1.31450661075061e-51	-1.19242	down
690	TRINITY_DN11211_c0_g1	0	0	0	34	38	42	0	0	0	0.62	0.71	0.84	3.04702928073966e-08	7.43945683846383	up
691	TRINITY_DN11215_c0_g1	1348	1457	1468	842	788	744	24.44	26.32	24.88	14.65	13.86	14.28	2.26598600551789e-34	-1.10576	down
692	TRINITY_DN11218_c0_g1	13943	14779	15615	4887	4438	4167	257.43	264.02	260.55	84.29	78.86	80.07	6.00347420478675e-197	-1.97444	down
693	TRINITY_DN1121_c1_g1	91	129	84	8	11	14	12.28	27.87	10.27	1.07	5.12	3.17	6.48980812538041e-17	-3.45878	down
694	TRINITY_DN11220_c1_g1	345	285	365	109	148	121	19.1	16.23	21.29	6.17	13.67	11.64	2.67788536912659e-18	-1.65015	down
695	TRINITY_DN11222_c0_g1	115	87	72	0	0	0	10.3	7.81	6.18	0	0	0	3.84156020438725e-13	-9.21617	down
696	TRINITY_DN11222_c0_g3	29	79	47	24	17	14	4.93	13.53	8.12	6.6	5.63	5	0.000437365931447941	-1.76246	down
697	TRINITY_DN11228_c0_g3	19	39	28	0	0	0	2.26	4.99	3.19	0	0	0	3.91408299799392e-08	-7.54208	down
698	TRINITY_DN1122_c0_g2	5084	6090	5865	2552	2674	2443	95.49	115.17	103.32	46.03	49.68	48.8	4.051156242182e-61	-1.40846	down
699	TRINITY_DN1122_c1_g1	6862	7328	7736	2244	2039	2058	217.83	231.22	230.12	99.25	94.94	99.18	1.131473606462e-178	-2.04609	down
700	TRINITY_DN1122_c2_g1	48	71	58	153	179	155	1.13	1.69	1.28	3.47	4.18	3.89	3.56475431661027e-06	1.20309244199778	up
701	TRINITY_DN11231_c0_g1	40	52	41	17	27	23	1.48	1.96	1.43	0.61	1	0.91	0.00483713696311973	-1.24437	down
702	TRINITY_DN11236_c0_g1	0	0	2	54	113	82	0	0	0.1	2.78	6.03	4.7	4.56989193736449e-09	6.71171915398181	up
703	TRINITY_DN112420_c0_g1	41	37	37	0	0	0	9.96	10.5	8.84	0	0	0	1.70483751933279e-09	-7.96046	down
704	TRINITY_DN11244_c0_g1	473	465	402	118	139	121	35.08	32.46	30.38	8	9.79	9.29	2.44093523118181e-35	-2.08438	down
705	TRINITY_DN112459_c0_g1	0	0	0	57	33	39	0	0	0	14.6	9.03	11.24	1.26887954632947e-08	7.60684216531665	up
706	TRINITY_DN112461_c0_g1	1457	846	1122	441	383	403	138.31	85	101.52	41.59	37.66	42.33	1.54081077607994e-24	-1.73774	down
707	TRINITY_DN112465_c0_g1	45	30	33	0	0	0	3.46	2.42	2.41	0	0	0	3.67956859038626e-09	-7.87038	down
708	TRINITY_DN112488_c0_g1	82	78	99	0	0	0	10.94	11.3	12.69	0	0	0	5.18028069528768e-13	-9.12844	down
709	TRINITY_DN11248_c1_g1	0	0	0	134	96	75	0	0	0	8.14	4.28	3.7	3.74769962969485e-12	8.84299713800689	up
710	TRINITY_DN112492_c0_g1	470	432	464	0	0	0	11.73	10.9	10.88	0	0	0	3.16099098772919e-21	-11.5297	down
711	TRINITY_DN112495_c0_g1	44	58	63	0	0	0	3.78	5.24	5.15	0	0	0	5.72481767648336e-11	-8.47836	down
712	TRINITY_DN1124_c0_g3	26	30	21	0	0	0	2.64	3.24	2.03	0	0	0	7.87659578946053e-08	-7.38486	down
713	TRINITY_DN112510_c0_g1	64	136	75	0	0	0	1.74	3.74	1.91	0	0	0	6.73502588626406e-13	-9.22243	down
714	TRINITY_DN112543_c0_g1	0	0	0	33	27	23	0	0	0	0.95	0.8	0.73	5.09411439580965e-07	6.96987058455025	up
715	TRINITY_DN11255_c0_g1	34	20	46	65	102	97	0.9	0.53	1.14	1.65	2.67	2.73	0.00340667650722381	1.15731094819529	up
716	TRINITY_DN112562_c0_g1	37	23	50	0	0	0	1.81	1.15	2.31	0	0	0	4.38743388776278e-09	-7.88834	down
717	TRINITY_DN11256_c1_g1	171	166	190	565	715	627	4.98	4.83	5.25	16.31	20.93	19.75	4.96058822780493e-25	1.6018939496777	up
718	TRINITY_DN11256_c1_g2	26	23	35	152	158	171	1.93	1.58	2.19	11.35	10.63	12.32	1.38266656523856e-14	2.26742304846357	up
719	TRINITY_DN112574_c0_g1	33	24	29	297	269	241	1.58	1.18	1.31	13.81	12.94	12.44	1.48632181732964e-32	2.97064150378054	up
720	TRINITY_DN11257_c0_g1	32	36	28	5	11	11	6.45	7.96	7.58	4.62	10.04	6.28	0.0003204534271058	-2.08142	down
721	TRINITY_DN112584_c0_g1	51	31	39	0	0	0	3.41	2.15	2.47	0	0	0	1.33161294274102e-09	-8.0333	down
722	TRINITY_DN11258_c0_g1	6	3	11	68	60	74	0.87	0.47	1.53	17.87	15.3	22.25	4.28345332799299e-09	3.08975223774946	up
723	TRINITY_DN112602_c0_g1	20	27	39	0	0	0	3.73	5.68	7.07	0	0	0	3.7244005176742e-08	-7.53418	down
724	TRINITY_DN112621_c0_g1	39	53	44	0	3	0	1.47	2.03	1.56	0	0.11	0	5.48286587466962e-09	-5.76364	down
725	TRINITY_DN112637_c0_g1	0	0	0	42	33	26	0	0	0	5.93	4.89	4.1	1.00834014972649e-07	7.25058599756985	up
726	TRINITY_DN11263_c1_g1	19	49	27	0	11	3	1.43	3.86	1.93	0	0.85	0.25	0.000249888203837166	-3.02283	down
727	TRINITY_DN11268_c0_g2	3	0	4	19	34	23	0.31	0	0.4	1.98	3.7	2.67	0.000345059485014583	3.19201549412819	up
728	TRINITY_DN11270_c0_g1	4	6	6	116	116	117	0.06	0.13	0.12	2.35	2.42	2.47	9.15118526744973e-19	4.19239012580728	up
729	TRINITY_DN11271_c0_g1	25	23	26	99	90	93	1.05	1.01	1.13	3.8	3.57	3.96	5.89095230570912e-07	1.67422470036288	up
730	TRINITY_DN11272_c0_g1	106	129	119	11	10	10	5.05	6.86	5.23	1.08	0.75	0.66	1.95790597568195e-23	-3.7713	down
731	TRINITY_DN112752_c0_g1	53	85	94	0	0	0	3.62	6.04	6.09	0	0	0	2.42073368286302e-12	-8.96884	down
732	TRINITY_DN112765_c0_g1	213	123	137	0	0	0	16.42	9.92	10.03	0	0	0	1.40751162376459e-15	-10.002	down
733	TRINITY_DN112778_c0_g1	92	134	143	0	1	1	3.06	4.53	4.47	0	0.03	0.04	1.41560179861236e-12	-7.78152	down
734	TRINITY_DN11277_c0_g1	2158	1923	2092	694	771	657	53.46	47.91	48.56	16.18	18.57	17.1	1.8775563390003e-81	-1.79787	down
735	TRINITY_DN112783_c0_g1	36	28	67	0	0	0	3.05	2.49	5.39	0	0	0	1.08593664374901e-09	-8.13725	down
736	TRINITY_DN1127_c0_g1	8498	8224	8827	4216	4257	3897	290.46	285.38	282.36	133.57	141.3	136.02	1.83162257882941e-101	-1.30339	down
737	TRINITY_DN1127_c0_g2	322	385	415	109	123	77	9.35	11.04	10.9	2.38	3.16	2.08	3.7705660471328e-28	-2.12116	down
738	TRINITY_DN1127_c1_g1	54	69	64	12	36	22	5.74	8	6.54	1.26	3.94	2.67	0.000157062846709307	-1.67069	down
739	TRINITY_DN11281_c0_g1	0	0	0	30	30	37	0	0	0	1.96	2.04	2.69	1.27614486833593e-07	7.20730279168663	up
740	TRINITY_DN112847_c0_g1	38	43	33	3	0	0	4.89	5.99	4.07	0.39	0	0	4.87816293784153e-08	-5.51677	down
741	TRINITY_DN112888_c0_g1	47	46	20	0	0	0	13.08	14.21	5.1	0	0	0	4.30635404143557e-09	-7.94369	down
742	TRINITY_DN1128_c3_g1	37	32	33	4	17	17	57.4	90.97	62.4	10.02	45.46	47.49	0.00504128500048499	-1.66709	down
743	TRINITY_DN112958_c0_g1	0	0	0	41	35	41	0	0	0	3.94	3.51	4.39	2.36750661428517e-08	7.4735212001598	up
744	TRINITY_DN11296_c0_g1	92	133	85	322	268	312	4.43	6.59	3.85	15.01	12.9	16.13	9.8429513840346e-09	1.28224936469968	up
745	TRINITY_DN112979_c0_g1	32	20	25	0	0	0	2.04	1.32	1.51	0	0	0	8.43457945803862e-08	-7.38113	down
746	TRINITY_DN1129_c0_g1	847	690	792	138	109	96	35.88	30.3	31.83	5.75	4.44	4.51	7.04129588904277e-86	-3.02405	down
747	TRINITY_DN113010_c0_g1	0	0	0	49	27	30	0	0	0	6.85	3.96	4.68	7.78382483840671e-08	7.32103595481275	up
748	TRINITY_DN11302_c0_g1	135	112	190	58	37	28	33.34	32.24	46.52	33.79	24.87	17.66	4.31577368693263e-11	-2.0903	down
749	TRINITY_DN11303_c0_g1	48	111	94	13	3	6	4.5	13.58	8.25	1.97	0.56	0.94	8.80393413203186e-13	-3.78665	down
750	TRINITY_DN11304_c0_g1	118	129	145	45	25	29	5.47	6.46	5.72	2.8	1.3	1.82	7.57841970320737e-14	-2.24513	down
751	TRINITY_DN113053_c0_g1	27	21	37	0	0	0	2.04	1.66	2.66	0	0	0	3.75042242094279e-08	-7.51778	down
752	TRINITY_DN11308_c0_g1	111	141	109	0	0	0	9.02	13.01	9.07	0	0	0	1.65804528811036e-14	-9.61244	down
753	TRINITY_DN113092_c0_g1	40	70	62	2	29	12	3.9	7.24	5.77	0.19	2.93	1.3	0.000302197095689588	-2.25117	down
754	TRINITY_DN113095_c0_g1	196	124	148	38	23	18	17.36	11.58	12.48	3.33	2.1	1.76	4.07265144042896e-18	-2.83303	down
755	TRINITY_DN11309_c0_g1	297	256	231	6	7	11	33.1	30.54	24.63	0.67	0.82	1.37	2.08014372982781e-47	-5.28628	down
756	TRINITY_DN11310_c0_g1	387	359	376	185	136	147	146.2	171.86	147.02	69.51	52.79	64.51	7.35615561255491e-20	-1.52059	down
757	TRINITY_DN113112_c0_g1	49	36	39	12	15	16	6.34	5.05	4.85	1.57	2.05	2.33	0.000183135980653966	-1.78142	down
758	TRINITY_DN1131_c0_g1	2968	3030	3233	460	311	339	292.53	296.88	303.41	24.88	19.71	22.02	3.15003857379735e-183	-3.31559	down
759	TRINITY_DN113204_c0_g1	40	21	19	8	12	4	5.74	3.29	2.62	1.17	1.84	0.65	0.00274769135854545	-2.00848	down
760	TRINITY_DN11320_c1_g1	0	0	0	75	38	37	0	0	0	7.48	3.95	4.11	4.51169393753017e-09	7.81709983338352	up
761	TRINITY_DN113221_c0_g1	78	66	52	0	0	0	14.8	79.53	9.59	0	0	0	1.08542420120975e-11	-8.73281	down
762	TRINITY_DN113243_c0_g1	64	46	71	157	130	152	4.97	3.73	5.23	12.01	10.34	12.93	0.000141534577727495	1.0257486773647	up
763	TRINITY_DN113250_c0_g1	24	13	23	98	131	105	4.37	2.65	4.06	18.44	26.07	22.13	7.43010156294699e-10	2.22302471396044	up
764	TRINITY_DN11326_c0_g1	144	272	219	93	122	98	8	13.84	11.83	6.9	10.78	9.51	1.11166899025184e-06	-1.27731	down
765	TRINITY_DN11328_c1_g1	47	54	56	0	0	0	2.55	3.02	2.87	0	0	0	8.32886748517376e-11	-8.40793	down
766	TRINITY_DN113293_c0_g1	38	23	13	62	136	90	2.06	1.29	0.67	3.28	7.46	5.29	0.000186872695501585	1.70011046678898	up
767	TRINITY_DN113328_c0_g1	37	32	64	0	0	0	4.23	3.92	7	0	0	0	7.29236500532358e-10	-8.16106	down
768	TRINITY_DN11334_c0_g1	167	196	180	98	62	73	43.93	60.9	46.72	27.66	18.77	23.23	4.95318549471305e-10	-1.48095	down
769	TRINITY_DN113352_c0_g1	55	41	48	190	125	135	4.57	3.58	3.79	15.61	10.69	12.34	1.1520510664476e-06	1.38251917321817	up
770	TRINITY_DN11337_c2_g2	42	60	44	0	0	0	7.69	12.34	7.82	0	0	0	2.00110990180808e-10	-8.30658	down
771	TRINITY_DN11338_c0_g1	93	34	67	181	183	162	4.51	1.66	3.11	8.4	8.83	8.44	0.000192880914926142	1.1822405478825	up
772	TRINITY_DN113393_c0_g1	71	50	61	0	0	0	11.42	8.9	9.48	0	0	0	2.12755870077853e-11	-8.6217	down
773	TRINITY_DN1133_c0_g1	577	686	619	225	205	221	29.59	41.11	31.9	12.31	11.39	13.53	3.5952350298527e-37	-1.78816	down
774	TRINITY_DN11342_c0_g1	8891	7912	8303	4779	4419	4258	452.41	414.83	401.19	260.94	253.07	258.71	2.61584772451986e-57	-1.15794	down
775	TRINITY_DN11347_c0_g1	92	90	99	0	0	1	3.45	3.44	3.54	0	0	0.04	5.12756444033907e-11	-8.28599	down
776	TRINITY_DN11348_c0_g1	75	39	72	8	7	13	57.99	63.36	60.86	23.19	25.25	45.88	2.47994106697474e-09	-2.97714	down
777	TRINITY_DN1134_c0_g2	73	69	82	0	0	0	2.07	1.98	2.19	0	0	0	2.24003564393794e-12	-8.9199	down
778	TRINITY_DN11354_c0_g1	25	43	28	0	0	0	2.03	3.66	2.16	0	0	0	1.26662989651021e-08	-7.70253	down
779	TRINITY_DN11357_c0_g1	4	15	10	47	23	39	1.09	1.05	0.64	3.11	6.71	4.42	0.00884561504004219	1.65289227684139	up
780	TRINITY_DN11364_c0_g1	964	841	778	364	428	346	38.32	31.7	28.72	14.34	18.27	14.6	2.57400209778533e-26	-1.4423	down
781	TRINITY_DN1136_c0_g1	1777	1838	1897	335	322	268	69.42	73.27	69.82	12.68	12.6	11.26	2.57165643310206e-181	-2.83438	down
782	TRINITY_DN11371_c0_g1	305	206	228	6860	5973	5779	70.81	53.16	52.39	1702.9	1580	1604.02	4.63315300611257e-296	4.39475478018356	up
783	TRINITY_DN11373_c2_g1	27	134	64	7	16	4	0.54	2.69	1.19	0.13	0.32	0.08	9.01563783083733e-08	-3.33073	down
784	TRINITY_DN11374_c0_g1	46	63	58	25	12	17	2.91	4.13	3.48	1.55	0.77	1.17	1.36570101281193e-05	-1.88913	down
785	TRINITY_DN113752_c0_g1	0	0	0	126	118	119	0	0	0	18.12	17.83	19.12	4.13409387334065e-13	9.1050230208504	up
786	TRINITY_DN11375_c0_g1	42	32	25	0	0	0	14.7	5.03	7.56	0	0	0	8.9912692804333e-09	-7.74801	down
787	TRINITY_DN11376_c0_g1	31	20	26	139	152	137	1.45	0.9	1.01	10.31	8.22	8.17	3.78069187300884e-13	2.21862823570225	up
788	TRINITY_DN11376_c0_g2	0	0	1	122	120	110	0	0	0.05	5.92	5.56	5.72	1.29130830735958e-10	8.09744602972145	up
789	TRINITY_DN11383_c0_g1	0	0	0	36	43	27	0	0	0	9.06	15.99	14.91	6.5620969712047e-08	7.32263035998429	up
790	TRINITY_DN11386_c0_g1	64	51	62	233	133	146	5.48	4.55	5.05	19.4	11.68	13.68	8.05229020425243e-06	1.26919785420445	up
791	TRINITY_DN11387_c0_g1	0	0	0	58	63	48	0	0	0	9.98	11.44	9.24	8.33318813300829e-10	7.99818548175552	up
792	TRINITY_DN11392_c0_g1	765	654	644	1914	1513	1529	46.82	40.98	38.23	99.95	80.49	88.59	3.46178751549321e-17	1.00348364179179	up
793	TRINITY_DN11392_c1_g1	56	34	43	0	0	0	9.27	6.25	6.89	0	0	0	5.4195539421427e-10	-8.16967	down
794	TRINITY_DN113_c0_g1	507	384	472	140	158	135	121.02	115.87	109.65	47.66	53.04	44.16	3.11268698191036e-30	-1.91081	down
795	TRINITY_DN113_c0_g3	0	0	0	63	37	40	0	0	0	12.06	7.5	8.58	6.19954771712051e-09	7.72306647598387	up
796	TRINITY_DN11409_c0_g1	64	52	52	292	176	216	2.69	2.23	2.06	14.1	7.42	10.84	1.3950737445133e-11	1.76426021793465	up
797	TRINITY_DN114167_c0_g1	0	0	0	69	61	56	0	0	0	2.79	2.55	2.51	3.25694568523626e-10	8.13709791370593	up
798	TRINITY_DN11416_c0_g1	3569	2456	3378	1949	1878	1766	429.65	314.31	390.56	229.57	232.97	233.17	6.95816516573634e-17	-1.00532	down
799	TRINITY_DN114184_c0_g1	143	104	122	0	0	0	9.27	6.99	7.49	0	0	0	1.32151173686006e-14	-9.64168	down
800	TRINITY_DN11418_c0_g1	3	0	5	50	34	44	0.56	0	0.91	14.53	7.79	11.68	5.71195676859676e-07	3.75021984691776	up
801	TRINITY_DN114191_c0_g1	5	0	1	24	23	19	1.12	0	0.22	5.64	5.76	5.02	0.000995049549840191	3.19583793128896	up
802	TRINITY_DN114199_c0_g1	0	0	0	70	80	74	0	0	0	8.69	10.4	10.24	5.36079639000772e-11	8.40995139523252	up
803	TRINITY_DN11420_c0_g1	90	144	132	0	0	0	1.63	2.62	2.24	0	0	0	1.79171617030612e-14	-9.62917	down
804	TRINITY_DN11422_c0_g1	280	170	238	637	505	554	121.96	95.21	105.51	319.38	278.91	316.81	1.30995147225668e-08	1.04512740503665	up
805	TRINITY_DN11422_c0_g2	583	654	710	1875	1638	1550	79.25	96.73	92.78	258.01	236.56	238.19	6.47886952910819e-28	1.12069682360818	up
806	TRINITY_DN114232_c0_g1	65	51	74	0	0	0	3.77	3.05	4.06	0	0	0	1.38643195466654e-11	-8.68084	down
807	TRINITY_DN114238_c0_g1	31	56	34	4	12	7	3.23	6.22	3.39	0.42	1.3	0.81	6.79410270123893e-06	-2.65394	down
808	TRINITY_DN114240_c0_g1	4	6	1	23	20	17	0.84	1.44	0.2	5.04	4.66	4.18	0.00989767443414621	2.17720040402931	up
809	TRINITY_DN114243_c0_g1	35	31	44	0	0	0	2.32	2.13	2.76	0	0	0	2.89165822433187e-09	-7.89191	down
810	TRINITY_DN114245_c0_g1	0	0	0	78	53	59	0	0	0	8.48	6.02	7.15	3.06683507062579e-10	8.16731	up
811	TRINITY_DN114263_c0_g1	0	0	0	101	130	125	0	0	0	10.55	14.18	14.55	5.84291343353915e-13	9.08126752899208	up
812	TRINITY_DN114272_c0_g1	140	135	99	0	0	0	19.35	20.34	13.16	0	0	0	1.26348925223578e-14	-9.66527	down
813	TRINITY_DN114298_c0_g1	3857	3602	3661	576	507	492	169.5	162.05	151.75	24.58	22.38	23.31	1.19974939121674e-280	-3.07857	down
814	TRINITY_DN11429_c1_g1	1	10	5	37	29	24	0.21	1.62	1.16	7.06	7.05	5.73	0.00255942291905956	2.22537195162283	up
815	TRINITY_DN1142_c0_g1	127	137	142	379	392	344	7.03	7.96	7.5	17.36	20.12	18.87	2.54378691722288e-13	1.19998874871916	up
816	TRINITY_DN114344_c0_g1	4	7	7	33	40	37	0.57	1.1	0.97	4.81	6.13	6.02	0.000102754521923219	2.35850396156875	up
817	TRINITY_DN114364_c0_g1	33	19	19	0	0	0	2.03	1.21	1.11	0	0	0	2.01717908921254e-07	-7.26718	down
818	TRINITY_DN114367_c0_g1	0	0	0	40	35	29	0	0	0	3.85	3.52	3.11	7.07469223145012e-08	7.29587240338641	up
819	TRINITY_DN11437_c0_g1	73	116	93	293	378	303	4.09	9.74	5.87	16.17	21.53	17.58	3.46894007436021e-12	1.53096231588766	up
820	TRINITY_DN114382_c0_g1	60	50	75	0	2	3	2.51	2.13	2.95	0	0.08	0.13	2.65335461723202e-12	-5.45685	down
821	TRINITY_DN114395_c0_g1	40	41	43	0	0	0	3.3	3.55	3.37	0	0	0	8.17485552872461e-10	-8.06793	down
822	TRINITY_DN1143_c0_g3	67	93	120	24	30	23	2.39	3.39	4.03	0.85	1.08	0.89	2.7488489115054e-09	-2.11567	down
823	TRINITY_DN114400_c0_g1	89	47	58	0	0	0	12.83	7.42	8.05	0	0	0	1.67258114811167e-11	-8.71551	down
824	TRINITY_DN114406_c0_g1	43	44	35	161	164	182	2.77	2.94	2.13	10.15	10.73	12.76	2.16042856084535e-11	1.80043393920646	up
825	TRINITY_DN114429_c0_g1	0	0	0	37	34	31	0	0	0	7.77	7.57	7.3	7.93762547824788e-08	7.27090471425611	up
826	TRINITY_DN11442_c0_g1	47	23	33	0	0	2	26.36	17.49	19.15	0	0	1.57	8.20334872003831e-07	-5.93442	down
827	TRINITY_DN11444_c0_g1	56	70	60	0	0	0	3.1	4	3.14	0	0	0	1.57188439945325e-11	-8.65451	down
828	TRINITY_DN11445_c0_g1	22	33	23	108	138	99	4.52	7.73	4.61	23.62	32.39	24.91	2.17687309115806e-08	1.88409472178087	up
829	TRINITY_DN114461_c0_g1	110	75	115	29	13	39	24.74	19.47	25.33	6.88	3.29	10.4	8.22932908614522e-08	-2.13196	down
830	TRINITY_DN114473_c0_g1	110	76	118	35	27	20	4.23	2.98	4.27	1.3	1.04	0.83	3.04848248954214e-10	-2.15111	down
831	TRINITY_DN1144_c0_g1	146	175	135	141	70	53	12.52	13.92	10.65	14.56	7.34	5.92	0.0010894619539886	-1.06501	down
832	TRINITY_DN114519_c0_g1	39	72	19	0	0	0	2.16	4.11	1	0	0	0	2.34743752130227e-09	-8.14902	down
833	TRINITY_DN114522_c0_g1	8333	7504	7854	3261	3285	2898	472.72	439.39	421.34	180.69	188.63	178.37	4.16771996371739e-108	-1.58556	down
834	TRINITY_DN114539_c0_g1	37	43	28	8	3	8	3.41	4.19	2.46	0.73	0.29	0.81	4.90865098830059e-06	-2.76532	down
835	TRINITY_DN11455_c0_g1	52	34	38	4	0	3	12.58	9.6	9.04	1.03	0	0.87	5.29972914026246e-09	-4.40506	down
836	TRINITY_DN11456_c0_g2	117	133	156	16	46	25	2.36	2.71	2.96	0.31	0.91	0.53	2.11273104559792e-12	-2.47529	down
837	TRINITY_DN11458_c0_g1	328	315	346	183	193	176	14.44	14.08	14.32	7.82	8.74	8.39	1.76294807441627e-12	-1.0976	down
838	TRINITY_DN114669_c0_g1	33	21	34	0	0	0	3.17	2.14	3.11	0	0	0	2.62195112303742e-08	-7.57035	down
839	TRINITY_DN114692_c0_g1	22	19	33	0	0	0	2.36	2.17	3.38	0	0	0	1.30913414664839e-07	-7.31736	down
840	TRINITY_DN114693_c0_g1	49	23	35	0	0	0	3.54	1.73	2.4	0	0	0	5.59093896682435e-09	-7.85533	down
841	TRINITY_DN11471_c0_g1	3	5	9	53	43	34	0.57	1.06	1.65	8.28	42.14	12.86	1.04631396200883e-05	2.67596262177697	up
842	TRINITY_DN11474_c0_g1	0	0	0	19	30	30	0	0	0	5.1	8.63	9.07	8.467272582161e-07	6.91337765514983	up
843	TRINITY_DN114776_c0_g1	132	102	106	0	0	0	4.85	3.82	3.67	0	0	0	3.07502685031377e-14	-9.52474	down
844	TRINITY_DN114787_c0_g1	0	0	0	57	47	41	0	0	0	12.25	10.72	9.89	3.56852078848533e-09	7.77540950236535	up
845	TRINITY_DN11482_c0_g1	114	100	76	490	463	459	5.16	4.63	3.24	21.46	21.01	22.32	7.64639546203884e-28	2.02397003941716	up
846	TRINITY_DN11483_c0_g1	23	55	32	10	7	12	1.13	2.78	1.49	0.48	0.35	0.64	0.000194005347530345	-2.17861	down
847	TRINITY_DN11485_c1_g1	191	310	213	43	29	42	2.96	4.83	3.09	0.64	0.44	0.69	3.76315863986033e-25	-2.90502	down
848	TRINITY_DN114868_c0_g1	633	507	523	257	210	228	34.63	28.59	27.05	13.72	11.62	13.52	4.1825431622292e-23	-1.51708	down
849	TRINITY_DN11486_c0_g1	12	5	10	40	43	38	2.38	6.37	2.08	8.49	24.21	12.4	0.000563343049211449	1.90863432076248	up
850	TRINITY_DN11489_c0_g1	132	239	215	0	0	0	5.93	11.01	9.12	0	0	0	1.34453444765494e-16	-10.308	down
851	TRINITY_DN114909_c0_g1	102	105	115	0	0	0	4.75	5.01	5.05	0	0	0	4.82481273991438e-14	-9.44407	down
852	TRINITY_DN114926_c0_g1	22	34	30	3	0	6	1.55	2.5	2.01	0.21	0	0.46	1.04031198401441e-05	-3.49895	down
853	TRINITY_DN11493_c0_g1	64	35	54	5	2	2	28.97	22.69	23.87	3.23	2.42	1.58	9.55170116150155e-11	-4.34842	down
854	TRINITY_DN114951_c0_g1	57	23	60	0	0	0	11.04	5.04	11.31	0	0	0	6.78662015521654e-10	-8.23718	down
855	TRINITY_DN11498_c1_g1	173	266	236	0	0	0	11.39	18.19	14.72	0	0	0	1.98928327454927e-17	-10.5128	down
856	TRINITY_DN1149_c0_g1	66	51	52	28	20	29	11.49	9.92	8.78	5.02	3.79	5.83	0.000457238398927464	-1.3893	down
857	TRINITY_DN1149_c0_g2	2030	1385	1714	251	227	241	228.95	167.32	184.94	28.36	26.81	30.36	1.69969249664963e-104	-3.09053	down
858	TRINITY_DN11506_c0_g1	34	25	36	13	4	8	3.75	2.94	3.79	1.43	0.46	0.98	0.000292141011219758	-2.18463	down
859	TRINITY_DN115079_c0_g1	52	31	43	0	0	0	11.38	7.8	9.21	0	0	0	9.19798642902707e-10	-8.09064	down
860	TRINITY_DN11507_c0_g4	25	637	318	11	28	7	0.88	22.88	10.57	0.38	0.99	0.27	0.000194006828459987	-4.68666	down
861	TRINITY_DN11511_c0_g1	50	47	42	0	0	0	3.4	3.33	2.71	0	0	0	2.80010238086084e-10	-8.23507	down
862	TRINITY_DN11513_c0_g1	2355	2402	2340	1057	1011	871	79.29	80.37	76.39	34.95	33.83	30.92	5.92316824287253e-74	-1.53206	down
863	TRINITY_DN11513_c1_g1	23	52	38	3	1	1	4.6	13.7	9.22	0.92	0.33	0.34	3.13816672912417e-08	-4.76206	down
864	TRINITY_DN115141_c0_g1	0	0	0	35	24	28	0	0	0	6.92	5.03	6.21	3.45525850677476e-07	7.04172896199467	up
865	TRINITY_DN115143_c0_g1	23	44	19	0	0	0	1.48	2.93	1.16	0	0	0	4.95091271230296e-08	-7.54819	down
866	TRINITY_DN115145_c0_g1	0	0	0	49	26	22	0	0	0	8.02	4.49	4.03	2.11105020369831e-07	7.18621369790357	up
867	TRINITY_DN11514_c0_g2	13	8	22	81	77	68	0.35	0.22	0.56	2.12	2.08	1.97	8.20413542187246e-07	2.14121967862924	up
868	TRINITY_DN11514_c0_g3	46	37	29	2	1	2	3.5	2.95	2.1	0.15	0.08	0.17	1.42420626158644e-08	-4.74589	down
869	TRINITY_DN11516_c0_g1	72	60	75	419	314	334	2.36	2.02	2.34	13.21	10.05	11.56	4.66431860937141e-25	2.10764645720915	up
870	TRINITY_DN11518_c0_g1	0	0	0	42	28	36	0	0	0	5.45	3.81	5.21	6.34893797560173e-08	7.32854833859803	up
871	TRINITY_DN1151_c0_g2	131	104	149	463	485	374	8.52	6.91	8.99	29.84	32.4	26.76	1.04940478524038e-17	1.52532342239984	up
872	TRINITY_DN1151_c1_g1	126	94	74	983	995	890	8.01	6.2	4.45	61.22	64.28	61.6	1.73293720031499e-71	3.02522826092592	up
873	TRINITY_DN115235_c0_g1	255	201	287	811	673	740	41.49	36.24	45.14	135.25	118.33	138.08	1.04672474938548e-18	1.32780878932947	up
874	TRINITY_DN11525_c0_g1	41	49	55	0	0	0	3.45	3.88	3.83	0	0	0	1.93734487609837e-10	-8.29198	down
875	TRINITY_DN11529_c0_g2	9152	8743	9606	2442	2517	2273	300.01	290.82	301.24	75.7	82.93	79.52	3.98956576833108e-249	-2.1837	down
876	TRINITY_DN1152_c0_g1	1924	2587	2605	350	379	263	35.68	44.74	46.77	6.49	6.74	5.6	9.81377081506542e-115	-3.10329	down
877	TRINITY_DN11535_c0_g1	40	30	25	166	116	118	10.97	9.78	6.78	49.11	36.88	39.38	1.38404764952656e-08	1.8096497320325	up
878	TRINITY_DN11538_c0_g1	4	0	11	31	47	36	1.04	0	3.09	17.41	14.57	14.39	0.000341142706298525	2.68622178860678	up
879	TRINITY_DN1153_c0_g1	38	16	45	88	78	86	7.57	1.81	2.92	9.96	22.01	16.56	0.00581726630241876	1.09886098314003	up
880	TRINITY_DN1153_c1_g1	2	1	0	37	36	33	0.24	0.13	0	4.38	4.46	4.36	2.02879120674524e-06	4.88185822470456	up
881	TRINITY_DN11541_c0_g3	123	143	129	24	1	9	14.9	15.2	16.25	4.08	0.19	1.18	7.9089990490879e-05	-3.81344	down
882	TRINITY_DN11546_c0_g1	66	101	70	242	204	186	4.04	6.64	4.06	14.5	12.68	12.39	2.10025004522106e-06	1.1519131639371	up
883	TRINITY_DN115502_c0_g1	75	57	45	0	0	0	18.46	16.41	10.89	0	0	0	3.4209529564072e-11	-8.5862	down
884	TRINITY_DN115518_c0_g1	25	47	60	0	0	0	2.39	4.76	5.48	0	0	0	9.31606459960469e-10	-8.15248	down
885	TRINITY_DN11561_c3_g1	39	36	40	0	0	0	8.22	37.45	39.89	0	0	0	1.6941383539874e-09	-7.95903	down
886	TRINITY_DN11561_c3_g2	101	87	108	0	0	0	14.49	13.65	14.92	0	0	0	1.24641036197721e-13	-9.32194	down
887	TRINITY_DN11565_c0_g1	417	287	345	16	40	20	16.41	11.53	12.8	0.61	1.58	0.85	3.50578574705662e-46	-4.0446	down
888	TRINITY_DN11571_c0_g1	164	95	149	67	50	57	12.64	7.66	10.96	5.09	3.95	4.82	3.08621628725731e-07	-1.4851	down
889	TRINITY_DN11571_c0_g3	4070	4963	4595	2237	2456	2148	78.91	97.46	84.26	41.64	47.42	44.39	3.55718006406209e-41	-1.25173	down
890	TRINITY_DN11572_c1_g1	25	44	40	1	0	2	3.94	8.1	6.86	0.21	0	0.48	8.59638238985125e-08	-5.43457	down
891	TRINITY_DN11574_c0_g1	0	0	0	23	31	17	0	0	0	13.78	12.33	7.33	2.17183465272723e-06	6.74356324233112	up
892	TRINITY_DN11584_c0_g1	238	266	274	173	123	129	55.74	73.77	67.88	56.15	23.85	40.77	3.16873758518618e-09	-1.1319	down
893	TRINITY_DN11587_c0_g1	263	266	285	73	80	61	55.96	64.8	59.12	16.26	18.95	15.26	9.14683667608839e-29	-2.18604	down
894	TRINITY_DN1158_c0_g1	125	95	108	43	59	38	12.4	9.44	9.93	2.71	1.47	1.75	5.26664243521391e-07	-1.48805	down
895	TRINITY_DN115937_c0_g1	0	0	0	38	34	36	0	0	0	2.26	2.09	2.37	4.74824590603095e-08	7.3564273442755	up
896	TRINITY_DN115948_c0_g1	594	509	513	146	145	100	25.1	21.99	20.44	5.99	6.15	4.55	5.87439435021316e-44	-2.31054	down
897	TRINITY_DN11594_c0_g1	8	9	7	30	49	23	1.71	2.21	1.46	6.74	11.7	5.8	0.00301857911303977	1.82187785241374	up
898	TRINITY_DN115954_c0_g1	35	18	33	0	0	0	3.96	2.18	3.58	0	0	0	3.8516622774145e-08	-7.53707	down
899	TRINITY_DN115959_c0_g1	0	0	0	48	51	44	0	0	0	9.16	10.3	9.41	3.74610205625296e-09	7.75960767082307	up
900	TRINITY_DN11596_c0_g1	155	110	104	451	322	357	10.57	8.21	6.65	29.79	20.54	24.93	1.69383596146289e-10	1.3529178719119	up
901	TRINITY_DN11596_c1_g3	407	332	517	243	230	211	12.16	10.06	14.52	7.01	6.84	6.75	8.93107953229135e-11	-1.13077	down
902	TRINITY_DN115970_c0_g1	101	191	131	0	0	0	2.95	5.66	3.6	0	0	0	5.19879817637915e-15	-9.84127	down
903	TRINITY_DN1159_c2_g1	43	60	80	11	13	13	5.88	4.46	7.12	4.16	5.56	7.28	1.72942675736205e-08	-2.55582	down
904	TRINITY_DN116000_c0_g1	50	34	36	0	0	0	3.09	2.18	2.11	0	0	0	1.35111906197642e-09	-8.02272	down
905	TRINITY_DN11600_c0_g1	17	12	11	37	47	47	6.11	4.79	3.59	13.82	19.78	20.9	0.00352461985406503	1.45761380336339	up
906	TRINITY_DN116012_c0_g1	80	48	53	0	0	0	7.28	4.61	4.59	0	0	0	2.86312671576945e-11	-8.61594	down
907	TRINITY_DN116025_c0_g1	302	402	257	0	0	0	5.57	7.47	4.45	0	0	0	3.68549975728517e-19	-11.0273	down
908	TRINITY_DN116057_c0_g1	160	202	161	8	23	14	3.96	5.91	3.81	0.19	0.62	0.42	3.89123229753421e-28	-3.79603	down
909	TRINITY_DN116061_c0_g1	57	27	48	0	0	0	2.92	1.42	2.32	0	0	0	7.90772541326669e-10	-8.15621	down
910	TRINITY_DN116062_c0_g1	36	73	25	101	149	115	1.54	3.2	1.01	4.2	6.41	5.31	0.00283746617798004	1.18166410898813	up
911	TRINITY_DN116068_c0_g1	50	21	26	0	0	0	2.12	0.91	1.04	0	0	0	1.75100906602489e-08	-7.71698	down
912	TRINITY_DN116071_c0_g1	5	4	6	32	18	19	0.54	0.89	0.62	3.44	3.85	2.65	0.00866650272318058	1.93916203398243	up
913	TRINITY_DN11608_c4_g1	21	43	20	5	0	0	3.22	7.25	2.95	0.78	0	0	8.38563036535874e-06	-4.35458	down
914	TRINITY_DN1160_c2_g1	686	642	736	114	68	88	54.61	52.65	55.82	10.21	5.55	8.56	1.09128390594737e-79	-3.19193	down
915	TRINITY_DN1160_c3_g1	24	32	38	95	71	85	1.79	2.34	2.53	14.21	4.78	8.49	0.000988899042105448	1.16296353668151	up
916	TRINITY_DN116101_c0_g1	0	0	0	103	97	97	0	0	0	11.78	11.6	12.37	3.18902510267693e-12	8.81541330846285	up
917	TRINITY_DN11610_c0_g1	120	122	122	57	85	65	45.1	50.18	43.47	28.37	42.16	34.51	5.61170786989557e-05	-1.07025	down
918	TRINITY_DN11611_c0_g1	388	322	399	224	228	189	12.35	10.41	11.95	6.97	7.33	6.52	2.77524659261786e-11	-1.04873	down
919	TRINITY_DN116139_c0_g1	88	136	74	0	0	0	3.61	5.7	2.86	0	0	0	2.11403315710952e-13	-9.33928	down
920	TRINITY_DN11615_c0_g1	41	38	29	3	2	1	16.19	15.36	8.76	2.22	1.66	0.85	2.14230867833063e-08	-4.43635	down
921	TRINITY_DN116161_c0_g1	75	59	109	229	255	199	4.29	3.48	5.89	12.79	14.76	12.35	4.69427395229097e-07	1.2369756288522	up
922	TRINITY_DN116169_c0_g1	107	83	115	0	0	0	3.43	2.71	3.47	0	0	0	1.00488641094317e-13	-9.36433	down
923	TRINITY_DN116170_c0_g1	99	91	119	0	0	0	7.14	6.84	8.14	0	0	0	8.20878291144548e-14	-9.38288	down
924	TRINITY_DN11618_c0_g1	130	166	176	53	79	55	59.52	93.28	81.15	27.9	47.61	32.23	1.29077694455722e-09	-1.59157	down
925	TRINITY_DN116201_c0_g1	82	57	56	0	0	0	9.59	7.16	6.27	0	0	0	1.17950024038091e-11	-8.72393	down
926	TRINITY_DN116215_c0_g1	34	24	45	0	0	0	2.84	2.11	3.57	0	0	0	6.80244250932398e-09	-7.79467	down
927	TRINITY_DN11623_c0_g1	239	208	244	19	2	8	20.11	17.95	19.39	1.51	0.37	0.72	1.0226628101367e-38	-4.83587	down
928	TRINITY_DN116257_c0_g1	53	95	74	0	0	0	6.88	13.35	9.22	0	0	0	3.81779661247412e-12	-8.90964	down
929	TRINITY_DN116280_c0_g1	122	93	105	0	0	0	5.22	4.07	4.23	0	0	0	5.78082929497344e-14	-9.43633	down
930	TRINITY_DN11628_c0_g1	52	35	22	23	11	12	21.73	18.66	9.33	10.99	5.78	6.53	0.00692200629120496	-1.51733	down
931	TRINITY_DN1162_c0_g2	43	26	18	117	79	79	2.38	1.49	0.94	6.33	4.43	4.75	0.000451851610684472	1.3921496566259	up
932	TRINITY_DN1162_c1_g5	81	89	96	444	368	373	1.94	2.16	2.16	10.25	8.76	9.54	6.12919863000483e-26	1.89767872285834	up
933	TRINITY_DN1162_c2_g3	0	2	0	23	27	20	0	0.19	0	2.09	2.56	2.02	0.000145632733023177	4.86538211415735	up
934	TRINITY_DN1162_c3_g1	25	31	39	0	0	0	2.58	3.41	3.85	0	0	0	1.21751236633055e-08	-7.68019	down
935	TRINITY_DN116300_c0_g1	60	53	35	0	1	4	10.51	10.38	5.94	0	0.19	0.81	4.28999827654386e-10	-5.13848	down
936	TRINITY_DN11632_c0_g1	71	75	81	29	52	26	8.19	9.28	8.94	3.35	6.29	3.35	0.000215438942545674	-1.34495	down
937	TRINITY_DN116391_c0_g1	49	38	38	0	0	0	4.03	3.28	2.97	0	0	0	8.33362092615006e-10	-8.08155	down
938	TRINITY_DN1163_c0_g1	4558	5075	5255	2100	1798	1733	227.14	260.77	245.65	101.52	89.35	92.74	2.61828994473641e-89	-1.66117	down
939	TRINITY_DN1163_c0_g2	1891	1896	1986	768	789	730	21.36	21.37	20.95	8.23	8.75	8.76	2.46621763956101e-81	-1.59255	down
940	TRINITY_DN116409_c0_g1	28	27	36	0	0	0	1.9	1.9	2.31	0	0	0	1.66806775178674e-08	-7.6187	down
941	TRINITY_DN116417_c0_g1	22	25	30	2	1	3	3.4	4.26	4.48	0.32	0.17	0.53	3.19389993154273e-06	-3.93123	down
942	TRINITY_DN116427_c0_g1	36	21	34	100	72	73	7.22	4.78	6.64	20.91	15.97	17.12	0.00144523745808894	1.16980458731497	up
943	TRINITY_DN116476_c0_g1	1	0	0	32	52	38	0.06	0	0	1.77	2.99	2.34	9.86394213133349e-07	6.57150871784691	up
944	TRINITY_DN11649_c1_g1	238	246	242	697	737	614	7.22	7.66	7.13	20.68	22.15	20.22	1.44668352277076e-21	1.23718658479966	up
945	TRINITY_DN1164_c0_g1	55	49	55	214	254	189	5.48	5.68	4.99	21.14	26.05	19.91	3.66441902341294e-14	1.78796416955392	up
946	TRINITY_DN116514_c0_g1	0	0	0	48	39	34	0	0	0	4.38	3.7	3.45	1.87277016417336e-08	7.51408006615673	up
947	TRINITY_DN11652_c0_g1	13	33	24	94	110	87	1.15	0.97	0.65	15.75	3.17	3.77	2.61560503585015e-06	1.79675659932385	up
948	TRINITY_DN11653_c0_g3	33	38	40	2	0	1	1.9	2.26	2.18	0.11	0	0.06	4.64828610310466e-08	-5.46753	down
949	TRINITY_DN11654_c0_g2	34	134	81	37	44	46	0.83	3.3	1.86	0.87	1.07	1.2	0.00772112512143788	-1.22554	down
950	TRINITY_DN11655_c0_g1	1579	1424	1610	221	195	167	75.81	72.13	78.57	8.43	8.03	7.18	1.01785591113307e-176	-3.24338	down
951	TRINITY_DN11657_c0_g1	108	137	161	4	15	3	7.21	9.56	7.92	0.16	2.17	0.15	3.76905616377017e-23	-4.4643	down
952	TRINITY_DN11661_c2_g1	52	22	46	167	157	130	2.49	1.08	2.08	7.78	7.57	6.73	1.59671187497672e-07	1.66144336826502	up
953	TRINITY_DN11666_c0_g1	5	16	11	38	78	52	0.17	1	0.46	2.37	6.75	4.51	9.25994847571842e-05	2.1376500294348	up
954	TRINITY_DN116718_c0_g1	78	84	100	0	0	0	5.8	6.52	7.06	0	0	0	4.60708620042774e-13	-9.14523	down
955	TRINITY_DN11672_c0_g1	347	179	272	81	113	103	33.84	16.23	27.71	9.72	13.36	13.69	1.36938413532599e-10	-1.67769	down
956	TRINITY_DN11673_c0_g2	24	63	29	0	2	0	3.76	3.73	1.57	0	9.99	0	4.75370293207139e-07	-6.12447	down
957	TRINITY_DN11674_c0_g1	32	89	53	9	22	10	1.86	5.02	2.74	1.64	3.79	2.56	1.21613897385404e-05	-2.34795	down
958	TRINITY_DN11676_c0_g1	1	0	0	203	226	194	0.03	0	0	15.73	16.89	15.74	6.59423624086164e-13	8.92170198003354	up
959	TRINITY_DN11679_c0_g2	30	21	59	0	0	0	3.83	2.9	7.23	0	0	0	6.91650924606981e-09	-7.8836	down
960	TRINITY_DN11679_c1_g1	71	39	56	169	166	143	4.99	2.8	3.62	15.45	11.59	11.47	4.16918881057052e-06	1.26714068436497	up
961	TRINITY_DN11679_c2_g1	2	1	2	30	28	18	0.17	0.09	0.16	2.03	1.97	1.36	7.82978630719401e-05	3.66135587244356	up
962	TRINITY_DN11682_c0_g1	882	837	990	394	349	340	546.06	638.57	644.95	298.9	299.42	273.58	7.00173331774253e-44	-1.57933	down
963	TRINITY_DN116895_c0_g1	2	5	3	23	21	17	0.25	0.66	0.35	2.85	2.73	2.35	0.00449634117575097	2.34536897261575	up
964	TRINITY_DN11689_c0_g1	90	65	96	38	44	42	11.97	9.25	12.22	4.78	5.98	5.96	8.2571247428081e-05	-1.26958	down
965	TRINITY_DN11689_c1_g1	4	0	1	20	30	19	1.2	0	0.44	8.72	8.58	8.43	0.000382453008321343	3.52548304146531	up
966	TRINITY_DN1168_c0_g4	0	0	0	30	30	43	0	0	0	1.93	2.01	3.08	8.37985812455765e-08	7.29785468886071	up
967	TRINITY_DN116926_c0_g1	0	0	0	58	53	34	0	0	0	8.43	8.09	5.52	4.29324293824261e-09	7.77064874163088	up
968	TRINITY_DN11692_c0_g1	324	328	478	98	125	136	5.99	6.3	8.4	1.69	2.3	2.76	2.87454662355184e-19	-1.89981	down
969	TRINITY_DN11696_c0_g4	127	166	152	78	65	58	31.7	60.23	20.74	7.03	17.88	5.82	1.3408473928363e-08	-1.40731	down
970	TRINITY_DN1169_c0_g1	288	279	333	62	32	29	9.31	7.89	12.39	1.77	0.94	1.13	4.26089514238145e-36	-3.13487	down
971	TRINITY_DN1169_c0_g2	507	463	545	252	273	227	18.41	16.02	17.29	7.14	7.33	6.97	3.02744037342795e-20	-1.26753	down
972	TRINITY_DN1170_c0_g1	244	419	284	39	70	31	4.4	7.62	4.8	0.68	1.27	0.59	5.34304541713276e-25	-3.02359	down
973	TRINITY_DN117100_c0_g1	0	0	0	31	33	29	0	0	0	3.87	4.32	4.04	1.76249123687714e-07	7.13935240485589	up
974	TRINITY_DN11710_c0_g1	0	0	2	40	60	50	0	0	1.11	26.01	42.07	36.45	3.33078427225704e-07	5.97983668943768	up
975	TRINITY_DN11717_c1_g1	18	14	18	377	355	308	0.85	0.68	0.8	17.11	16.66	15.53	1.28617820036965e-51	4.11927440131459	up
976	TRINITY_DN11719_c0_g2	1242	885	909	241	182	209	79.48	58.74	55.09	15.11	11.84	14.57	1.14180093213955e-53	-2.52352	down
977	TRINITY_DN11720_c0_g1	45	55	58	2	17	12	2.08	2.61	2.53	0.09	0.79	0.6	3.46908023269619e-06	-2.59466	down
978	TRINITY_DN11723_c0_g1	544	485	465	172	198	153	67.8	65.03	55.47	21.64	26.11	21.46	4.49114298930681e-30	-1.77447	down
979	TRINITY_DN11726_c0_g1	5	2	4	61	62	48	0.44	0.15	0.28	4.4	5.12	3.83	2.02751547765156e-09	3.6983774693671	up
980	TRINITY_DN1172_c0_g3	34	9	56	147	108	143	0.91	0.25	1.4	3.71	2.83	4	8.07193261153673e-05	1.76584746047619	up
981	TRINITY_DN1172_c0_g4	29	65	77	2	1	1	1.93	4.41	4.73	0.13	0.07	0.07	1.76674614494878e-10	-5.67189	down
982	TRINITY_DN1172_c1_g2	20	18	26	112	116	102	0.76	0.7	0.91	4.04	4.3	4.09	3.08404454729204e-10	2.11083963683245	up
983	TRINITY_DN1173_c0_g1	349	323	375	137	167	171	20.11	15.3	19.15	10.11	8.97	12.93	1.3913577854462e-15	-1.39175	down
984	TRINITY_DN11740_c0_g1	66	59	66	6	9	6	5.79	5.36	5.84	0.57	0.69	0.59	1.0717283230609e-12	-3.44245	down
985	TRINITY_DN11741_c0_g1	35	20	25	12	8	8	34.29	15.55	17.75	19.77	12.32	16.89	0.0033188833424946	-1.77662	down
986	TRINITY_DN11746_c0_g1	18	34	33	0	0	0	3.2	9.68	5.69	0	0	0	4.20196658630589e-08	-7.52145	down
987	TRINITY_DN1174_c0_g2	0	0	0	31	70	65	0	0	0	1.4	3.28	3.27	1.94836618907158e-09	7.98786262295664	up
988	TRINITY_DN1174_c0_g3	34	29	48	0	6	2	3.43	3	4.51	0	0.86	0.31	1.29949751692434e-07	-4.04412	down
989	TRINITY_DN11750_c0_g1	69	50	55	191	175	142	7.83	5.81	5.71	20.67	20.81	17.67	4.47811402269669e-07	1.28347249031103	up
990	TRINITY_DN11755_c0_g1	3	0	11	235	242	215	5.25	0	22.42	23.39	31.19	31	3.03960515867438e-08	5.39108829817817	up
991	TRINITY_DN11756_c0_g2	92	141	132	70	82	61	12.36	20.59	17.04	9.51	11.69	9.26	0.000188215521955373	-1.03559	down
992	TRINITY_DN11757_c0_g1	2145	1774	1942	920	798	744	113.55	102.61	99.42	47.47	47.11	48.1	1.29974354699653e-48	-1.51115	down
993	TRINITY_DN11760_c0_g1	46	55	51	12	15	14	4.44	5.63	4.69	1.15	1.5	1.5	1.19726692887023e-06	-2.14581	down
994	TRINITY_DN11760_c1_g1	322	290	288	771	811	800	18.84	17.53	15.93	44.07	48.05	50.8	1.99650403900909e-19	1.14849984256795	up
995	TRINITY_DN117675_c0_g1	0	0	0	70	62	52	0	0	0	7.65	7.08	6.34	3.76876053498857e-10	8.11947797016306	up
996	TRINITY_DN11767_c0_g1	4	4	6	28	27	24	0.63	0.69	0.91	4.49	4.56	4.3	0.00134791425572029	2.2404614180041	up
997	TRINITY_DN117685_c0_g1	66	45	50	0	0	0	2.17	1.51	1.55	0	0	0	7.654414562366e-11	-8.44616	down
998	TRINITY_DN117694_c0_g1	29	50	33	0	0	0	4.51	8.58	4.96	0	0	0	3.02955330716047e-09	-7.92476	down
999	TRINITY_DN1176_c0_g5	52	36	48	82	145	107	10.84	8.57	9.77	17.9	33.83	26.22	0.00194103232439066	1.04355150699381	up
1000	TRINITY_DN117700_c0_g1	49	27	48	0	0	0	2.85	1.62	2.64	0	0	0	1.23413790550598e-09	-8.06488	down
1001	TRINITY_DN117703_c0_g1	10	13	5	37	34	33	0.64	0.86	0.3	2.3	2.2	2.28	0.00538541086214372	1.62907597433289	up
1002	TRINITY_DN117713_c0_g1	31	26	36	84	109	76	0.58	0.49	0.63	1.5	2.01	1.51	0.000201470679870088	1.27519273191961	up
1003	TRINITY_DN117717_c0_g1	21	29	21	0	0	0	2.52	3.74	2.41	0	0	0	1.64341928489901e-07	-7.26676	down
1004	TRINITY_DN117724_c0_g1	417	404	411	44	86	40	25.32	25.39	23.62	2.61	5.3	2.64	1.39002693883628e-40	-3.11827	down
1005	TRINITY_DN11772_c0_g1	7	6	0	68	29	39	0.9	0.83	0	8.8	3.93	5.63	1.76616305877115e-05	3.11077245800941	up
1006	TRINITY_DN117739_c0_g1	0	3	0	96	58	67	0	0.24	0	7.29	4.58	5.66	6.6340015574157e-10	5.93869961357087	up
1007	TRINITY_DN117748_c0_g1	41	27	28	0	0	0	4.25	2.98	2.77	0	0	0	1.1431153779371e-08	-7.70122	down
1008	TRINITY_DN117767_c0_g1	39	31	34	0	0	0	5.15	4.45	4.32	0	0	0	4.61123366226675e-09	-7.81496	down
1009	TRINITY_DN11776_c0_g1	18	12	5	51	39	40	1.5	1.05	0.4	4.2	3.35	3.67	0.00355773219490346	1.62580890447851	up
1010	TRINITY_DN117775_c0_g1	40	41	33	25	12	13	4.65	5.12	3.67	2.92	1.46	1.69	0.00354223277360105	-1.45696	down
1011	TRINITY_DN117781_c0_g1	995	845	934	0	0	0	55.61	48.72	49.36	0	0	0	4.15453874334889e-25	-12.5518	down
1012	TRINITY_DN11778_c0_g1	64	77	55	187	163	152	2.98	3.62	2.52	8.83	8.61	8.59	1.1878220468008e-05	1.09463736176162	up
1013	TRINITY_DN1177_c1_g1	4	9	14	26	54	47	0.4	0.96	1.33	2.59	5.61	5.21	0.00106258507437277	1.99272431077761	up
1014	TRINITY_DN1177_c3_g2	0	0	0	75	70	63	0	0	0	9.82	9.61	9.21	1.09609100246294e-10	8.29889577095285	up
1015	TRINITY_DN1177_c3_g3	28	40	27	0	0	0	5	8	4.67	0	0	0	1.23186596756491e-08	-7.68759	down
1016	TRINITY_DN11781_c0_g3	12	9	9	61	70	70	0.63	0.49	0.45	3.13	3.72	3.99	4.81545107796495e-08	2.49005856041043	up
1017	TRINITY_DN11782_c0_g1	1774	1642	1880	562	620	521	68.9	76.44	73.72	19.57	21.69	20.02	1.78172382744081e-86	-1.89363	down
1018	TRINITY_DN117844_c0_g1	40	21	28	0	0	0	11.87	7.5	8.25	0	0	0	2.6797979991706e-08	-7.59043	down
1019	TRINITY_DN117845_c0_g1	32	43	41	0	0	0	2.53	3.56	3.08	0	0	0	1.70194240905435e-09	-7.97167	down
1020	TRINITY_DN11786_c0_g1	32	20	36	9	7	10	4.77	4.72	9.14	5.68	1.6	3.56	0.000719039890917712	-2.00825	down
1021	TRINITY_DN11787_c0_g1	22	21	26	149	136	146	6.27	10.67	9.81	28.9	38.75	34.29	5.38817013214325e-15	2.38885191486025	up
1022	TRINITY_DN117895_c0_g1	51	20	31	0	0	0	10.3	4.59	6.1	0	0	0	1.11781267973319e-08	-7.78739	down
1023	TRINITY_DN11791_c1_g2	367	470	494	0	0	0	28.37	41.66	35.59	0	0	0	5.41098797220287e-21	-11.4909	down
1024	TRINITY_DN117923_c0_g1	32	20	20	3	0	2	4.64	3.17	2.79	0.44	0	0.33	1.01497623594237e-05	-4.10883	down
1025	TRINITY_DN11793_c1_g1	3177	3289	3448	1079	1114	1004	178.3	186.98	183.2	58.17	63.4	61.09	1.0500696257339e-138	-1.88969	down
1026	TRINITY_DN11794_c0_g1	111	95	146	279	279	311	11.49	10.47	14.44	28.82	30.09	35.8	3.86967768368249e-07	1.05472482692246	up
1027	TRINITY_DN11797_c0_g1	13	33	11	126	97	120	3.9	5.44	1.25	15.56	13.9	17.34	2.13833804333168e-08	2.32734124961073	up
1028	TRINITY_DN117_c1_g1	243	284	272	8	13	11	13.76	18.41	14.72	0.42	0.7	0.64	6.93891528271627e-52	-4.89841	down
1029	TRINITY_DN118008_c0_g1	0	0	0	42	18	37	0	0	0	5.64	2.53	5.54	2.10063393605552e-07	7.2032083154292	up
1030	TRINITY_DN11800_c0_g4	0	0	0	27	18	19	0	0	0	2.56	1.78	2	4.58769601792524e-06	6.5958225551736	up
1031	TRINITY_DN118013_c0_g1	19	44	28	17	6	8	2.13	5.29	3.01	1.91	0.71	1	0.00397236469735162	-1.82308	down
1032	TRINITY_DN118016_c0_g1	209	184	241	51	35	37	7.23	6.47	7.85	1.71	1.21	1.37	2.12289127400216e-26	-2.62317	down
1033	TRINITY_DN118051_c0_g1	62	55	66	0	0	0	3.07	2.8	3.08	0	0	0	1.77941599125433e-11	-8.62847	down
1034	TRINITY_DN118054_c0_g1	24	41	18	90	77	53	1.51	2.67	1.07	5.54	4.92	3.63	0.0077962137123357	1.13360403922794	up
1035	TRINITY_DN118059_c0_g1	43	29	49	0	0	0	2.21	1.53	2.38	0	0	0	1.35960326762347e-09	-8.02879	down
1036	TRINITY_DN11805_c0_g1	47	86	78	38	31	23	1.88	3.5	2.97	1.49	1.22	1.08	0.000158391070848755	-1.46061	down
1037	TRINITY_DN11806_c0_g1	49	68	69	119	175	153	0.97	1.35	1.28	2.26	3.42	3.22	0.000340767117680071	1.01367137909802	up
1038	TRINITY_DN118076_c0_g1	0	0	0	113	144	134	0	0	0	6.56	8.67	8.65	2.18229863268783e-13	9.21559550069325	up
1039	TRINITY_DN11808_c0_g1	1390	1619	1538	695	573	598	77.4	99.87	93.17	56.26	38.13	44.66	5.95885241836503e-47	-1.54319	down
1040	TRINITY_DN118096_c0_g1	0	0	0	179	166	177	0	0	0	13.03	12.56	14.33	9.43176201167645e-15	9.63028847824918	up
1041	TRINITY_DN11809_c0_g1	1729	1886	1613	1117	971	948	69.44	77.88	60.96	45.27	40.62	42.62	6.8125305140135e-24	-1.04463	down
1042	TRINITY_DN1180_c0_g2	9	25	19	41	75	45	0.48	1.39	0.97	2.15	4.08	2.62	0.00853773810325555	1.34524176227738	up
1043	TRINITY_DN1180_c1_g1	2	11	3	96	109	74	0.06	0.35	0.09	15.43	20.23	11.84	7.41571316796232e-13	3.85783283293277	up
1044	TRINITY_DN1180_c1_g4	23	20	24	0	0	0	20.05	40.09	25.51	0	0	0	2.54144284284575e-07	-7.17897	down
1045	TRINITY_DN118111_c0_g1	22	25	21	0	3	0	2.96	3.66	2.72	0	0.43	0	1.48641036291548e-05	-4.76589	down
1046	TRINITY_DN11816_c0_g1	893	828	775	137	143	119	32.2	30.53	26.26	4.92	5.17	4.62	3.57166824417598e-95	-2.90524	down
1047	TRINITY_DN118190_c0_g1	64	55	63	0	0	0	9.85	9.33	9.36	0	0	0	1.87292773713545e-11	-8.62134	down
1048	TRINITY_DN118197_c0_g1	95	75	108	0	0	0	6.01	4.91	6.46	0	0	0	2.73981850156334e-13	-9.22998	down
1049	TRINITY_DN11820_c0_g1	55	52	76	315	332	320	4.59	4.21	5.76	18.18	24.35	23.91	1.31447618096855e-24	2.14913596508595	up
1050	TRINITY_DN118230_c0_g1	430	504	594	0	0	0	19.33	23.16	25.12	0	0	0	9.94183057513769e-22	-11.6888	down
1051	TRINITY_DN118271_c0_g1	46	26	47	0	0	0	11.99	7.99	12.08	0	0	0	1.80612371367078e-09	-8.00509	down
1052	TRINITY_DN11827_c0_g1	27	26	37	192	202	163	4.44	1.48	2.29	7.68	10.22	9.57	5.535793691261e-18	2.37260276983558	up
1053	TRINITY_DN1182_c0_g1	6	3	16	66	53	49	1.39	0.72	3.9	11.44	8.93	9.77	9.35675858038164e-06	2.49817335310348	up
1054	TRINITY_DN1182_c0_g2	4096	3391	3822	2421	2110	2128	141.53	119.57	123.53	80.16	72.49	78.77	1.85699059204183e-29	-1.02168	down
1055	TRINITY_DN11836_c0_g4	141	136	176	455	323	328	4.46	4.37	5.24	13.88	10.17	11.1	6.4322581643357e-08	1.02878595552407	up
1056	TRINITY_DN118438_c0_g1	0	0	0	41	62	49	0	0	0	6.06	9.63	8.09	2.525988748094e-09	7.85125479587657	up
1057	TRINITY_DN1184_c0_g1	3582	2576	3333	1395	1375	1410	402.85	301.3	350.63	155.41	159.5	176.65	1.23207376907417e-35	-1.43684	down
1058	TRINITY_DN118506_c0_g1	327	248	229	2	11	9	35.07	28.39	23.47	0.21	1.23	1.08	4.70794147863396e-44	-5.44788	down
1059	TRINITY_DN11850_c0_g1	2241	1385	1793	782	653	693	93.69	59.1	70.5	31.7	27.5	31.15	1.71298529569506e-26	-1.6057	down
1060	TRINITY_DN118520_c0_g1	79	79	87	0	0	0	3.39	3.47	3.52	0	0	0	8.66528343375792e-13	-9.04987	down
1061	TRINITY_DN11852_c0_g1	3	3	0	41	43	35	0.63	0.72	0	9.06	10.1	8.68	5.19924918256149e-07	4.04491169349284	up
1062	TRINITY_DN118572_c0_g1	591	450	484	1910	1768	1583	73.37	60.41	57.72	238.56	230.9	219.43	1.33399098649411e-38	1.52615751500131	up
1063	TRINITY_DN11863_c0_g1	62	43	51	34	14	28	13.68	10.92	11.01	7.89	3.46	7.31	0.00377972053793328	-1.29412	down
1064	TRINITY_DN11864_c0_g1	118	83	116	13	22	16	18.56	14.42	17.62	1.92	3.42	2.64	1.81454686022736e-15	-2.88992	down
1065	TRINITY_DN118682_c0_g1	19	28	37	0	0	0	2.31	4.06	4.14	0	0	0	4.5437156199306e-08	-7.50108	down
1066	TRINITY_DN1186_c1_g2	4	9	16	238	238	252	0.6	1.49	2.32	32.64	35.97	37.19	1.87493726597574e-34	4.39940677644542	up
1067	TRINITY_DN11871_c0_g1	13	0	6	300	266	307	7.33	0	4.4	95.89	76.37	94.58	2.51176596983148e-07	5.26950017644794	up
1068	TRINITY_DN11872_c0_g1	4641	4414	4657	1731	1733	1626	214.87	215.92	207.78	77.39	80.61	81.16	4.15234981798342e-132	-1.68662	down
1069	TRINITY_DN11873_c0_g2	0	0	0	40	36	25	0	0	0	5.39	5.09	3.76	1.00946409150058e-07	7.25034251889813	up
1070	TRINITY_DN11876_c0_g1	1306	1288	1277	561	453	411	54.06	53.81	49.54	19.4	16.24	15.87	1.47254073428595e-52	-1.70345	down
1071	TRINITY_DN11882_c0_g1	52	108	63	3	7	0	4.34	7.3	3.29	0.08	0.2	0	2.94055786623973e-13	-4.75004	down
1072	TRINITY_DN11884_c0_g1	950	962	1056	511	418	392	146.74	163.6	157.42	80.52	69.34	69.07	3.24450137400722e-36	-1.42716	down
1073	TRINITY_DN11886_c0_g1	264	262	297	30	16	17	21.1	23.6	22.99	2.3	1.28	1.45	8.03685989541682e-50	-3.96713	down
1074	TRINITY_DN11886_c0_g2	1863	1967	1841	852	894	795	450.34	555.08	437.58	218.24	245.65	229.98	8.24747615959351e-56	-1.41658	down
1075	TRINITY_DN11888_c0_g1	175	232	168	80	74	76	17.24	24.25	15.78	7.79	7.52	8.24	2.12035162481423e-11	-1.58144	down
1076	TRINITY_DN11894_c1_g1	40	67	48	10	31	16	1.77	3.03	2	0.43	1.38	0.76	0.000660162473910529	-1.70103	down
1077	TRINITY_DN11898_c0_g1	309	252	292	687	798	682	14.9	11.41	12.46	41.1	50.7	47.19	2.53232545556222e-15	1.08887578889694	up
1078	TRINITY_DN11909_c0_g1	20	24	19	0	0	0	2.88	7.26	2.37	0	0	0	4.45705722249436e-07	-7.09376	down
1079	TRINITY_DN1190_c0_g1	7	10	12	20	47	45	0.76	0.8	2.49	1.88	10.53	9.55	0.00499687398678315	1.70794586345361	up
1080	TRINITY_DN11910_c0_g1	78	98	69	0	1	2	2.05	2.63	1.71	0	0.03	0.06	1.3864544457615e-12	-6.60918	down
1081	TRINITY_DN11912_c0_g1	33	35	83	21	29	8	5.08	1.98	4.34	0.92	1.44	0.39	0.003100617035031	-1.64015	down
1082	TRINITY_DN11913_c0_g1	460	397	444	269	223	197	23.62	20.97	21.54	13.46	11.56	10.95	1.18180930461781e-14	-1.17784	down
1083	TRINITY_DN11922_c0_g1	2783	2922	2917	1538	1539	1323	51.81	55.36	51.13	27.87	28.06	25.98	4.67126845564015e-57	-1.2296	down
1084	TRINITY_DN11925_c0_g1	441	551	454	289	277	280	20.69	26.14	20.58	11.99	12.66	14.33	8.24837048716559e-12	-1.0312	down
1085	TRINITY_DN11926_c0_g1	8336	8387	8730	2137	2165	1908	401.36	416.14	399.42	104.49	111.29	103.5	1.70476760480215e-282	-2.29317	down
1086	TRINITY_DN11929_c0_g1	261	204	331	136	170	151	9.81	7.88	11.82	4.95	6.4	6.1	8.39285874881097e-07	-1.05075	down
1087	TRINITY_DN1192_c0_g2	409	501	515	211	205	198	15.63	19.65	19.73	7.8	7.97	8.11	1.32239085476963e-22	-1.47062	down
1088	TRINITY_DN11930_c0_g1	1383	1076	1222	544	565	533	74.87	60.03	62.53	28.55	30.72	31.07	1.8946879293591e-33	-1.42104	down
1089	TRINITY_DN1193_c0_g1	292	260	299	145	119	113	20.24	18.84	21.1	8.73	7.64	8.52	1.36439637032126e-15	-1.43344	down
1090	TRINITY_DN11942_c0_g2	0	0	0	25	33	33	0	0	0	5.66	7.95	8.39	2.28245795841335e-07	7.11463090881851	up
1091	TRINITY_DN11947_c0_g1	37	14	31	204	213	187	5.03	1.93	4.76	25.48	27.46	25.87	9.32656911528356e-18	2.62520931155105	up
1092	TRINITY_DN11948_c0_g1	98	86	109	0	0	0	6.45	6.32	6.17	0	0	0	1.40334367240201e-13	-9.30687	down
1093	TRINITY_DN11948_c0_g2	66	73	68	0	0	0	4.11	4.71	4.01	0	0	0	4.99124744361461e-12	-8.80834	down
1094	TRINITY_DN119496_c0_g1	229	138	198	67	71	64	195.72	174.48	181.46	74.62	90.84	82.99	7.59581457719506e-12	-1.7397	down
1095	TRINITY_DN119503_c0_g1	48	79	52	0	0	0	4.76	8.32	4.92	0	0	0	3.19217016682808e-11	-8.60143	down
1096	TRINITY_DN119514_c0_g1	34	33	19	0	0	0	3.55	3.67	1.89	0	0	0	3.60136206380241e-08	-7.54708	down
1097	TRINITY_DN119515_c0_g1	202	193	173	524	721	588	7.16	6.97	5.78	17.98	25.56	22.38	3.10789090077641e-17	1.43368732929814	up
1098	TRINITY_DN119516_c0_g1	44	56	33	0	0	0	6.22	8.64	4.49	0	0	0	5.66015229636581e-10	-8.17496	down
1099	TRINITY_DN119527_c0_g1	96	59	101	0	0	0	13.21	8.84	13.36	0	0	0	8.57294715776819e-13	-9.11035	down
1100	TRINITY_DN119529_c0_g1	54	87	49	0	0	0	1.87	3.07	1.6	0	0	0	1.99684378835664e-11	-8.68938	down
1101	TRINITY_DN119539_c0_g1	45	55	48	0	0	0	2.28	2.86	2.29	0	0	0	1.52223699789708e-10	-8.32468	down
1102	TRINITY_DN119546_c0_g1	37	34	33	0	0	0	2.32	2.21	1.96	0	0	0	4.4483124135486e-09	-7.81568	down
1103	TRINITY_DN119564_c0_g1	9	28	4	62	127	83	0.19	0.59	0.08	1.24	2.61	1.84	1.02690159850909e-05	2.46327364766038	up
1104	TRINITY_DN11957_c0_g1	220	395	253	0	0	0	2.85	5.14	3.08	0	0	0	1.68543453922889e-18	-10.8794	down
1105	TRINITY_DN119590_c0_g1	64	76	105	0	0	0	2.19	2.65	3.39	0	0	0	1.21518396297691e-12	-9.04582	down
1106	TRINITY_DN119609_c0_g1	137	93	137	0	0	0	13.36	9.62	12.74	0	0	0	1.58984776424424e-14	-9.63132	down
1107	TRINITY_DN119612_c0_g1	40	65	41	6	0	2	3.24	5.51	3.15	0.48	0	0.18	8.36569632131618e-10	-4.4581	down
1108	TRINITY_DN11961_c0_g2	0	0	0	34	53	31	0	0	0	14.74	20.87	12.86	2.87070222082311e-08	7.47981795331875	up
1109	TRINITY_DN119622_c0_g1	39	13	29	97	88	92	4.34	1.55	3.09	10.8	10.24	11.42	0.000124824815934575	1.51961871112809	up
1110	TRINITY_DN119642_c0_g1	48	18	22	0	0	0	4.04	1.59	1.76	0	0	0	5.06972378648601e-08	-7.57739	down
1111	TRINITY_DN119655_c0_g1	26	33	30	0	0	0	2.4	3.22	2.64	0	0	0	1.97979795699215e-08	-7.59028	down
1112	TRINITY_DN11966_c0_g1	107	65	106	304	254	240	11.37	7.37	10.76	32.26	28.15	28.39	2.44025391271534e-08	1.26374834808937	up
1113	TRINITY_DN119696_c0_g1	26	21	41	0	0	0	2.68	2.31	4.04	0	0	0	3.10511047725968e-08	-7.56609	down
1114	TRINITY_DN119705_c0_g1	66	78	64	0	0	0	4.22	5.17	3.87	0	0	0	5.03852812432252e-12	-8.81657	down
1115	TRINITY_DN119707_c0_g1	67	55	68	0	0	0	6.18	5.36	5.98	0	0	0	1.24839749821903e-11	-8.68268	down
1116	TRINITY_DN119727_c0_g1	169	105	129	21	17	10	24	16.29	17.64	3.03	2.58	1.61	2.19290906966438e-20	-3.33447	down
1117	TRINITY_DN11972_c0_g1	0	0	0	99	118	109	0	0	0	16.07	21.04	19.11	1.31749842578465e-12	8.95200236744003	up
1118	TRINITY_DN11972_c0_g2	0	0	0	423	485	398	0	0	0	26.36	30.27	27.1	3.61989286180076e-19	10.9507939798461	up
1119	TRINITY_DN11973_c0_g1	12	14	18	50	44	40	0.65	0.78	0.92	2.65	2.41	2.35	0.00454042831690392	1.34949743869637	up
1120	TRINITY_DN11974_c0_g1	307	199	249	91	81	60	37.89	25.48	29.84	10.84	10.07	8.16	6.13659796470851e-17	-1.96521	down
1121	TRINITY_DN119750_c0_g1	34	32	40	0	0	0	3.15	3.13	3.53	0	0	0	3.82971933493305e-09	-7.83982	down
1122	TRINITY_DN11976_c0_g1	1317	1490	1446	21	21	13	54.54	63.03	59.66	2.65	3.89	3.36	9.07588547513852e-189	-6.53183	down
1123	TRINITY_DN11976_c0_g2	119	84	132	0	2	0	26.87	20.49	28.44	0	0.32	0	4.38192289508863e-12	-7.64282	down
1124	TRINITY_DN119789_c0_g1	18	28	21	0	0	0	3.08	5.34	3.48	0	0	0	2.8671510363033e-07	-7.18225	down
1125	TRINITY_DN119797_c0_g1	0	3	3	165	151	172	0	0.45	0.39	22.88	21.98	26.64	3.86287351069266e-20	6.09288425087033	up
1126	TRINITY_DN1197_c2_g1	0	0	0	72	42	42	0	0	0	13.31	8.21	8.7	2.44774588410526e-09	7.87722541029391	up
1127	TRINITY_DN119828_c0_g1	65	57	95	0	0	0	2.36	2.11	3.25	0	0	0	4.38689261555045e-12	-8.86986	down
1128	TRINITY_DN119834_c0_g1	55	25	42	0	0	0	4.83	2.31	3.51	0	0	0	1.72087456257103e-09	-8.0436	down
1129	TRINITY_DN11987_c1_g1	691	616	640	220	219	203	23.17	20.97	20.1	7.5	6.92	7.51	5.10323655925501e-46	-1.85847	down
1130	TRINITY_DN119910_c0_g1	0	0	0	69	96	70	0	0	0	7.54	10.97	8.53	3.92713981693702e-11	8.47676938947115	up
1131	TRINITY_DN119923_c0_g1	39	19	35	0	0	0	5.74	3.07	4.96	0	0	0	1.98010251563731e-08	-7.65031	down
1132	TRINITY_DN119927_c0_g1	0	0	0	22	34	21	0	0	0	2.42	3.91	2.57	1.07056055819753e-06	6.86498411514792	up
1133	TRINITY_DN119946_c0_g1	0	0	0	46	38	31	0	0	0	7.79	6.79	5.88	3.03601520777391e-08	7.43953669164832	up
1134	TRINITY_DN119950_c0_g1	18	33	34	0	0	0	2.14	4.22	3.87	0	0	0	4.20196658630589e-08	-7.52074	down
1135	TRINITY_DN119955_c0_g1	36	26	38	130	60	79	3.3	2.51	3.31	11.81	5.68	7.99	0.00279429474112644	1.16576905108848	up
1136	TRINITY_DN11997_c0_g1	76	58	61	261	250	253	4.2	3.32	3.23	14.11	13.93	15.27	2.60521796144246e-15	1.71339719907688	up
1137	TRINITY_DN120030_c0_g1	139	77	77	302	314	249	9.29	5.35	4.88	19.81	21.38	18.15	2.02088427339778e-07	1.29842350958864	up
1138	TRINITY_DN120042_c0_g1	28	39	46	0	0	0	4.72	7.31	7.5	0	0	0	2.51224728280369e-09	-7.93083	down
1139	TRINITY_DN120059_c0_g1	31	22	31	14	4	6	2.73	2.04	2.6	1.22	0.36	0.58	0.00128241669344366	-2.07241	down
1140	TRINITY_DN120079_c0_g1	60	51	42	0	0	0	6.16	5.57	4.11	0	0	0	1.22489608745735e-10	-8.37495	down
1141	TRINITY_DN12007_c1_g1	22	32	31	7	9	12	6.38	15.98	9.34	9.1	9.93	17.9	0.00170410327021977	-1.84966	down
1142	TRINITY_DN120081_c0_g1	39	48	41	14	0	7	1.67	2.1	1.65	0.58	0	0.32	1.86261527833032e-05	-2.87303	down
1143	TRINITY_DN120099_c0_g1	0	0	0	77	40	66	0	0	0	10.23	5.57	9.79	5.97032537044205e-10	8.11747203455008	up
1144	TRINITY_DN1200_c0_g1	27	37	40	14	8	14	1.58	2.23	2.21	0.8	0.47	0.89	0.000807041023254625	-1.78244	down
1145	TRINITY_DN1200_c0_g3	42	32	59	3	6	5	19.07	17.01	19.99	5.08	6.77	6.55	9.5680280521799e-09	-3.49582	down
1146	TRINITY_DN12013_c1_g1	23	23	27	0	0	0	3.23	3.53	3.65	0	0	0	1.17978905650426e-07	-7.30222	down
1147	TRINITY_DN120146_c0_g1	22	29	52	0	0	0	1.61	2.22	3.62	0	0	0	9.61255067870067e-09	-7.7913	down
1148	TRINITY_DN12018_c1_g1	30	41	28	107	81	103	1.15	1.6	1.01	3.97	3.11	4.24	0.000130133852445521	1.29802184320631	up
1149	TRINITY_DN1201_c0_g1	611	589	625	1573	1457	1462	23.29	20.39	32.67	55.21	48.81	53.71	6.91901660682775e-29	1.04294527028176	up
1150	TRINITY_DN12022_c0_g1	230	212	192	547	483	510	7.69	7.25	6.08	17.2	16.25	18.18	1.39272399674002e-11	1.02237004868546	up
1151	TRINITY_DN12024_c0_g1	0	0	0	98	92	98	0	0	0	21.24	20.48	25.32	4.39966739892777e-12	8.77249571794861	up
1152	TRINITY_DN12026_c0_g1	950	1100	1132	0	2	1	76.92	94.91	86.51	0	0.16	0.1	2.98930797855145e-33	-10.3075	down
1153	TRINITY_DN12030_c0_g1	748	670	723	4	1	0	23.71	21.62	21.59	0.12	0.03	0	3.50135488832735e-41	-9.00067	down
1154	TRINITY_DN12035_c0_g2	60	54	41	5	5	3	3.45	3.21	2.23	0.28	0.29	0.19	6.55947195372247e-11	-3.84049	down
1155	TRINITY_DN12036_c0_g1	17	18	26	196	161	161	0.64	0.74	0.92	8.71	8.7	6.84	2.6582652761282e-20	2.82959379931977	up
1156	TRINITY_DN120374_c0_g1	33	24	60	0	0	0	1.73	1.29	2.97	0	0	0	3.23326737787617e-09	-7.97407	down
1157	TRINITY_DN12037_c1_g1	23	25	20	0	0	0	5.07	6.35	4.32	0	0	0	2.25453829953379e-07	-7.20423	down
1158	TRINITY_DN120401_c0_g1	34	26	23	0	0	0	2.06	1.63	1.32	0	0	0	4.12602196209941e-08	-7.4923	down
1159	TRINITY_DN12040_c0_g1	359	297	337	145	121	120	45.46	40.14	41.34	17.59	15.54	16.36	1.34238062028183e-20	-1.62158	down
1160	TRINITY_DN12041_c0_g1	0	2	0	29	64	41	0	0.2	0	2.58	5.89	4.08	1.30519388800942e-06	5.8092350719973	up
1161	TRINITY_DN12042_c1_g2	13	6	9	52	48	43	1.85	1.26	1.57	7.97	7.47	7.05	5.54177840476239e-05	2.09318562908158	up
1162	TRINITY_DN12043_c0_g1	31	22	32	107	83	74	1.1	1.73	1.07	4.14	5.3	3.9	8.88195287594697e-05	1.37438001689141	up
1163	TRINITY_DN12050_c1_g1	0	0	0	100	119	95	0	0	0	2.33	2.86	2.45	1.94965842339407e-12	8.89446218171453	up
1164	TRINITY_DN12053_c0_g2	1396	2353	1917	282	319	246	20.72	35.56	27.11	3.85	4.48	4.74	7.27933843344064e-74	-3.00201	down
1165	TRINITY_DN12056_c0_g1	321	182	290	115	102	102	130.9	96.78	121.93	52.55	52.37	53.7	2.05115561210745e-11	-1.56916	down
1166	TRINITY_DN12066_c0_g2	2119	1621	1658	885	834	822	112.68	88.65	83.33	45.12	44.11	46.59	3.41756827425502e-29	-1.3455	down
1167	TRINITY_DN1206_c0_g1	8	7	14	59	18	34	2.54	1.79	3.96	34.86	12.21	25	0.00899185150831106	1.67811	up
1168	TRINITY_DN1206_c1_g1	3	3	5	94	45	63	0.69	1.68	1.79	18.39	10.74	13.19	3.01962154745836e-10	3.93931353377836	up
1169	TRINITY_DN12071_c0_g1	260	301	292	149	99	84	18.91	24.32	20	10.15	7.37	7.01	2.52306878575327e-14	-1.62658	down
1170	TRINITY_DN12072_c0_g1	88	94	78	25	39	29	3.9	4.19	7	1.56	2.76	2.07	2.17614348844297e-07	-1.74132	down
1171	TRINITY_DN12073_c0_g1	3	0	0	60	33	31	2.4	0	0	10.46	6.76	6.19	9.59697962510846e-07	5.09790712945189	up
1172	TRINITY_DN120767_c0_g1	131	108	122	1	3	1	17.64	15.81	15.79	0.14	0.43	0.15	5.32750064549204e-19	-6.43183	down
1173	TRINITY_DN1207_c0_g1	5271	6064	6013	1422	1471	1347	111.1	124.11	113.98	26.05	26.29	26.45	6.54100548248223e-178	-2.28938	down
1174	TRINITY_DN1207_c0_g2	424	579	471	164	196	170	23.93	33.73	25.14	9.04	11.2	10.41	8.56320495016702e-24	-1.73333	down
1175	TRINITY_DN12082_c0_g1	13	13	6	61	60	45	4.5	5.55	2.08	23.3	24.69	19.39	2.02166088203057e-05	2.10767387391261	up
1176	TRINITY_DN12084_c0_g2	0	0	0	39	44	37	0	0	0	4.63	5.79	5.11	1.87672294596284e-08	7.50704456926989	up
1177	TRINITY_DN12087_c0_g1	316	370	339	110	108	105	16.48	19.86	16.71	5.6	5.69	5.93	2.63653528462191e-28	-1.92349	down
1178	TRINITY_DN120897_c0_g1	35	27	49	11	6	10	2.8	2.26	3.72	0.87	0.49	0.88	3.97215154914861e-05	-2.28945	down
1179	TRINITY_DN12100_c0_g1	150	107	96	18	23	21	16.46	12.55	10.07	1.98	2.64	2.57	1.43387289366512e-15	-2.76784	down
1180	TRINITY_DN12104_c0_g1	25	27	22	0	8	5	3.13	4.81	7.15	0	0.9	0.6	0.000511333674150988	-2.75793	down
1181	TRINITY_DN12115_c0_g2	4	0	20	44	30	47	0.77	0	5	11.09	8.24	12.71	0.00991021841334071	2.10728486145916	up
1182	TRINITY_DN1211_c0_g1	63	45	59	239	249	200	5.2	3.21	4.99	13.72	16.26	14.63	1.57930704699178e-14	1.78368012826244	up
1183	TRINITY_DN12124_c0_g2	0	0	0	22	20	19	0	0	0	3.88	3.73	3.75	6.07777823702921e-06	6.52997867599201	up
1184	TRINITY_DN12130_c0_g1	43	32	43	104	87	92	4.99	5.33	4.35	13.06	19.35	18.46	0.00147382711097063	1.00601836255428	up
1185	TRINITY_DN12132_c0_g1	95	73	92	27	28	16	6.01	3.99	4.58	7.4	8.91	5.15	1.53821939516939e-09	-2.13516	down
1186	TRINITY_DN1213_c1_g1	2	3	4	70	70	40	0.04	0.05	0.07	1.15	1.19	0.73	9.32274464691624e-10	4.05625459027137	up
1187	TRINITY_DN12147_c0_g1	0	0	0	59	42	46	0	0	0	9.43	7.07	8.23	3.22375663980887e-09	7.79766676013412	up
1188	TRINITY_DN12147_c0_g2	0	0	0	26	29	27	0	0	0	3.81	4.47	4.42	5.20147199594474e-07	6.95988929014696	up
1189	TRINITY_DN12148_c0_g1	41	14	23	94	125	101	1.67	0.58	0.88	3.71	5.1	4.43	6.2514488428828e-06	1.77994235034054	up
1190	TRINITY_DN12158_c0_g1	63	54	48	17	20	7	2.9	2.54	2.08	0.76	0.92	0.35	2.58487186259524e-06	-2.17739	down
1191	TRINITY_DN12161_c0_g1	14	10	21	38	55	48	0.59	0.43	0.84	1.57	2.34	2.2	0.00467517984392748	1.40035714822119	up
1192	TRINITY_DN12169_c0_g1	285	238	254	821	660	663	21.91	20.59	19.23	54.6	45.21	48.36	1.12908919491858e-17	1.2045972091933	up
1193	TRINITY_DN12172_c0_g2	21	20	37	4	7	6	53.03	117.86	130.22	11.97	53.83	27.85	0.000298734775414185	-2.44386	down
1194	TRINITY_DN12180_c0_g1	8	8	10	48	35	43	10.15	14.62	17.21	10.78	21.12	6.35	0.000168578460798208	2.02204192955564	up
1195	TRINITY_DN12182_c0_g1	56	70	60	272	227	194	2	2.64	2.14	9.67	8.41	7.49	1.40257048280905e-12	1.63450626325526	up
1196	TRINITY_DN12183_c0_g1	38	37	45	163	153	160	2.01	2.06	2.3	8.58	8.34	9.34	5.18681538341358e-11	1.73371837788792	up
1197	TRINITY_DN12183_c0_g2	31	27	29	6	8	7	3.29	4.53	4.28	0.54	0.75	0.9	0.000111389300189357	-2.30623	down
1198	TRINITY_DN12189_c0_g2	36	62	38	24	10	15	3.13	5.67	3.14	2.06	0.89	1.54	0.000557208163462202	-1.73871	down
1199	TRINITY_DN12194_c0_g1	22	16	25	80	71	72	1.04	2.31	1.11	3.66	6.92	4.58	3.63052124544861e-05	1.56881785892961	up
1200	TRINITY_DN12198_c0_g1	51	32	29	12	3	8	15.29	11.57	8.64	3.92	1.06	2.96	2.91356759274751e-05	-2.5472	down
1201	TRINITY_DN12200_c0_g1	3	1	1	50	26	33	0.43	0.16	0.14	6.84	3.62	5.09	1.89790485302245e-06	4.18209796277077	up
1202	TRINITY_DN12206_c0_g1	91	131	110	0	0	0	6.45	9.68	7.4	0	0	0	4.32504547889996e-14	-9.49009	down
1203	TRINITY_DN12206_c0_g2	66	67	65	5	2	2	8.03	8.79	7.58	0.61	0.26	0.27	2.38537808008004e-14	-4.72126	down
1204	TRINITY_DN12209_c0_g1	5	1	3	22	42	28	2.36	0.11	0.31	2.36	13.6	7.6	8.52375060937585e-05	3.09943952148814	up
1205	TRINITY_DN12210_c0_g1	2353	2311	2429	1298	1265	1184	74.06	73.06	71.04	46.27	36.41	38.75	1.74415661536811e-55	-1.17796	down
1206	TRINITY_DN12211_c0_g1	3337	3195	3432	1776	1846	1605	75.13	73.34	73.36	39.06	41.83	39.33	7.17082432021108e-59	-1.18846	down
1207	TRINITY_DN12214_c0_g1	20	24	9	105	61	72	5.24	8.36	2.32	17.08	10.25	15.69	2.18711843970768e-05	1.89776904762343	up
1208	TRINITY_DN12232_c0_g1	86	114	111	0	0	0	8.91	12.57	11	0	0	0	8.02439525686008e-14	-9.39424	down
1209	TRINITY_DN1223_c0_g2	238	301	249	755	754	727	10.8	14	10.66	33.9	35.42	36.93	1.36143293055528e-19	1.24696380410037	up
1210	TRINITY_DN12247_c0_g3	11058	9395	9564	2714	2800	2528	539.06	461.66	429.27	126.02	133.54	130.94	2.78477537698869e-143	-2.15859	down
1211	TRINITY_DN12253_c0_g1	1508	1708	1620	774	876	772	42.65	45.53	42.18	22	26.26	23.85	1.42938128126676e-35	-1.25445	down
1212	TRINITY_DN1225_c0_g1	4080	3550	4114	1424	1308	1212	270	242.78	259.31	75.22	74.24	73.06	8.41957518820213e-110	-1.83209	down
1213	TRINITY_DN12262_c0_g1	1790	1352	1577	5573	4740	4662	100.54	78.36	83.76	305.67	269.4	284.03	3.38454815161964e-41	1.40715519257974	up
1214	TRINITY_DN1226_c1_g2	161	220	143	79	88	92	17.14	25.08	14.63	8.45	9.79	10.9	5.45292509178506e-07	-1.27404	down
1215	TRINITY_DN12271_c0_g1	33	26	37	0	0	0	3.16	2.64	3.38	0	0	0	1.03733923633467e-08	-7.6962	down
1216	TRINITY_DN12272_c0_g1	63	37	41	160	166	153	3.46	2.08	2.1	8.57	9.04	9.21	7.82872025150191e-08	1.50609097489823	up
1217	TRINITY_DN12275_c0_g2	10	0	6	30	31	24	2.3	0	1.35	4.87	73.03	15.28	0.00672623137879789	2.15171711871458	up
1218	TRINITY_DN1227_c0_g1	7130	9200	8189	5014	4837	4504	112.82	142.59	120.55	82.66	76.01	79.01	1.0808731448955e-27	-1.0309	down
1219	TRINITY_DN12284_c0_g1	96	83	91	186	238	220	4.67	4.07	4.21	8.63	11.48	11.3	6.81090478938877e-06	1.00081200331093	up
1220	TRINITY_DN12285_c0_g1	33	47	34	0	0	0	6.11	7.76	4.27	0	0	0	2.15840769809664e-09	-7.94981	down
1221	TRINITY_DN12289_c0_g1	3	11	7	95	57	53	1.07	2.77	2.26	20.99	17.54	15.76	2.46823197604423e-08	3.01949755696927	up
1222	TRINITY_DN12293_c0_g1	0	0	6	31	31	19	0	0	0.63	3.4	3.56	2.32	0.000354832704090476	3.50648913886412	up
1223	TRINITY_DN12298_c0_g3	6	6	15	39	42	34	0.41	0.42	0.96	2.6	2.9	2.52	0.00150706442332363	1.83970451374284	up
1224	TRINITY_DN12308_c0_g1	202	295	233	98	172	133	6.41	9.53	6.99	2.97	5.39	4.49	7.73561679488969e-06	-1.11184	down
1225	TRINITY_DN12311_c0_g1	110	146	120	31	23	27	9.88	14.52	9.33	2.25	1.75	2.19	1.00138974794649e-15	-2.47356	down
1226	TRINITY_DN12312_c0_g1	401	347	378	1127	1125	1040	25.37	22.74	22.69	69.79	72.48	71.51	3.13091787564989e-32	1.29042667674437	up
1227	TRINITY_DN1231_c0_g1	1474	1509	1608	428	498	398	109.6	115.85	113.43	32.36	39.17	33.27	1.05026455178667e-87	-2.05133	down
1228	TRINITY_DN12330_c0_g1	76	138	98	29	11	19	1.52	2.78	1.84	0.56	0.22	0.4	3.56250123974606e-11	-2.66562	down
1229	TRINITY_DN12332_c0_g3	0	0	0	20	19	26	0	0	0	48.79	58.1	75.73	3.83331932265048e-06	6.63151546836099	up
1230	TRINITY_DN12333_c0_g2	478	479	467	173	191	161	29.5	30.61	27.28	10.45	11.97	10.81	1.05839349697283e-31	-1.6979	down
1231	TRINITY_DN12334_c0_g1	3	10	5	149	161	143	0.49	0.73	0.49	17.18	20.26	19.41	4.5923194152873e-23	4.39538491608151	up
1232	TRINITY_DN12335_c0_g1	1	0	1	63	93	62	2.72	0	0.04	2.36	3.6	2.58	1.0202137299835e-08	6.51079337311812	up
1233	TRINITY_DN12338_c0_g1	919	890	933	387	457	423	25.69	25.25	24.52	9.94	12.17	12.09	7.30611650389445e-32	-1.3686	down
1234	TRINITY_DN1233_c0_g1	1461	1649	1386	778	704	675	159.73	192.74	146.83	74.92	72.29	76.84	3.0572639188633e-34	-1.31988	down
1235	TRINITY_DN1233_c1_g1	3931	3689	4160	408	504	428	150.22	142.92	151.3	14.73	18.56	16.88	5.0710892235624e-270	-3.39122	down
1236	TRINITY_DN12348_c0_g1	8	5	9	143	141	108	0.27	0.17	0.29	4.67	4.75	3.91	5.38095507961907e-20	3.89508388076476	up
1237	TRINITY_DN1234_c0_g1	30	36	14	242	178	228	2.85	2.85	1.22	16.71	12.2	16.99	7.13588728846844e-18	2.75670212821975	up
1238	TRINITY_DN12350_c0_g1	81	49	56	9	0	1	4.4	2.54	2.92	0.64	0	0.08	5.82722460958356e-11	-4.49141	down
1239	TRINITY_DN12354_c0_g3	102	79	149	0	0	0	6.29	4.26	8.71	0	0	0	6.77326121518543e-14	-9.47359	down
1240	TRINITY_DN12360_c0_g1	77	42	55	358	273	291	50.22	35.26	33.2	74.02	56.81	66.34	7.27105412603046e-19	2.14637973346009	up
1241	TRINITY_DN12363_c0_g1	24	35	32	76	93	73	2.46	2.81	2.8	5.95	9.16	6.75	0.00110136349095771	1.15360332138684	up
1242	TRINITY_DN12365_c0_g1	24	14	20	50	57	57	1.59	0.96	1.25	3.24	3.83	4.11	0.00417218455790247	1.24686273345493	up
1243	TRINITY_DN12369_c0_g1	5	0	1	58	52	44	0.95	0	0.18	11.42	10.85	9.72	1.65094840291261e-08	4.41889771908708	up
1244	TRINITY_DN1236_c0_g1	26807	25486	25481	14016	13454	12413	989.35	963.93	884.41	499.62	496.33	491.47	8.38819253175364e-86	-1.22237	down
1245	TRINITY_DN12371_c0_g1	301	403	322	162	149	146	3.8	5.1	3.81	1.96	1.85	1.95	4.47407597057428e-15	-1.42606	down
1246	TRINITY_DN12373_c2_g1	2	0	0	53	23	20	3.86	0	0	7.91	3.61	3.34	2.66406016283684e-05	5.3074926428341	up
1247	TRINITY_DN12375_c0_g1	176	171	162	62	58	42	28.82	31.82	26.39	11.26	11.47	8.58	3.16055069766766e-15	-1.91466	down
1248	TRINITY_DN12378_c0_g1	2085	1624	1871	787	557	636	129.75	104.33	110.26	47.56	34.87	42.69	4.66793695638889e-41	-1.75342	down
1249	TRINITY_DN1237_c1_g1	173	120	191	418	439	411	26.71	23.47	35.68	66.87	85.62	59.53	5.28812546101094e-10	1.1364194487498	up
1250	TRINITY_DN1237_c1_g2	87	100	101	342	313	284	6.9	8.37	8	24.06	22.94	22.56	5.6955196189957e-15	1.44621018873566	up
1251	TRINITY_DN12381_c0_g1	282	276	275	162	86	112	25.14	24.07	29.96	27.5	12.76	13.38	3.5366268174709e-11	-1.47179	down
1252	TRINITY_DN12385_c0_g2	20	8	19	91	131	92	1.2	0.5	1.08	5.36	8	6.05	8.03845166810448e-10	2.48531973672576	up
1253	TRINITY_DN12387_c0_g3	20	20	43	0	0	0	2.67	2.91	5.52	0	0	0	6.81462418658536e-08	-7.47883	down
1254	TRINITY_DN12390_c0_g1	49	64	60	17	36	24	16.61	24	14.59	1.86	4.92	2.81	0.000635631003163555	-1.42225	down
1255	TRINITY_DN12390_c0_g2	0	0	0	45	29	36	0	0	0	9.09	6.21	8.16	4.69384686919165e-08	7.38041350275852	up
1256	TRINITY_DN12394_c1_g1	4	13	15	109	89	82	0.6	2.13	2.16	17.42	18.93	23.74	1.04093908294614e-10	2.87168027352045	up
1257	TRINITY_DN12397_c0_g1	26	41	34	0	0	0	5.07	9.05	6.45	0	0	0	7.01244097514005e-09	-7.77306	down
1258	TRINITY_DN12398_c0_g1	0	0	0	24	18	30	0	0	0	4.9	7.26	9.68	1.81198885121407e-06	6.7797768096364	up
1259	TRINITY_DN12399_c0_g1	47	60	58	30	17	40	5.17	7.05	6.1	3.3	1.95	4.9	0.00681007307075805	-1.16966	down
1260	TRINITY_DN1239_c0_g2	73	119	85	50	52	32	5.22	8.87	5.77	3.52	3.8	2.5	9.53107788614279e-05	-1.31409	down
1261	TRINITY_DN123_c0_g1	529	573	577	114	144	97	22.93	24.02	22.08	8.51	9.51	7.65	1.25573726681031e-54	-2.50118	down
1262	TRINITY_DN123_c0_g2	44	36	70	423	360	374	4.21	3.65	6.39	40.25	35.71	39.63	2.22444109283716e-32	2.69473244576047	up
1263	TRINITY_DN123_c1_g1	233	334	264	0	8	2	18.49	27.81	20.78	0	0.79	0.21	2.76785383795689e-15	-6.63545	down
1264	TRINITY_DN12400_c0_g2	5	2	2	51	22	37	0.32	0.13	0.12	3.22	1.44	2.6	1.06258588870929e-05	3.34964821131073	up
1265	TRINITY_DN12406_c0_g1	0	0	0	47	81	82	0	0	0	4.63	4.76	4.79	1.58621701542226e-10	8.32560105780709	up
1266	TRINITY_DN12413_c0_g2	641	367	526	1500	1166	1257	89.79	56.34	70.52	213.79	173.96	199.94	1.26250138686426e-10	1.09723815120121	up
1267	TRINITY_DN12413_c1_g1	0	0	0	47	48	51	0	0	0	2.63	6.35	6.77	3.0885160040478e-09	7.79383619592096	up
1268	TRINITY_DN12414_c0_g1	100	68	108	296	259	274	2.06	1.41	2.1	5.92	5.36	6.1	5.35094135764115e-10	1.33292319362623	up
1269	TRINITY_DN12425_c1_g1	27	37	27	0	0	0	2.2	3.17	2.09	0	0	0	1.7389637650463e-08	-7.62475	down
1270	TRINITY_DN12426_c0_g2	85	107	89	0	0	0	7.36	10.04	7.28	0	0	0	2.26232851467974e-13	-9.25013	down
1271	TRINITY_DN12426_c0_g5	0	0	0	44	24	20	0	0	0	4.49	2.56	2.28	4.65339446302278e-07	7.0459852253076	up
1272	TRINITY_DN12427_c0_g1	58	32	51	25	21	21	15.56	6.13	13.69	11.7	7.5	10.88	0.00252077106662691	-1.32998	down
1273	TRINITY_DN12447_c0_g1	292	243	215	17	1	1	33.4	29.8	23.53	1.95	0.12	0.13	1.80853913712676e-06	-5.60468	down
1274	TRINITY_DN1244_c0_g2	59	58	57	44	10	18	3.88	4.19	2.97	1.08	0.25	0.69	0.00185427926940585	-1.54409	down
1275	TRINITY_DN12451_c1_g1	3	0	1	23	20	18	1.02	0	0.34	26.99	20.44	24.63	0.000519030370613052	3.66971435251541	up
1276	TRINITY_DN12456_c0_g3	16	33	20	205	120	156	0.71	1.5	0.84	8.84	5.35	7.47	4.92326939934267e-13	2.53949213182189	up
1277	TRINITY_DN12469_c0_g1	58	71	56	324	300	292	10.49	11.83	8.47	36.19	38.35	37.65	3.54091751062795e-23	2.04893988234787	up
1278	TRINITY_DN1246_c3_g1	2	1	1	64	57	49	3.36	2.95	1.93	14.56	13.63	12.82	2.58711961352296e-09	5.14793566629571	up
1279	TRINITY_DN12470_c0_g1	2388	2618	2771	1231	1375	1137	57.5	63.86	62.35	28.93	32.75	29.39	1.56096200495983e-47	-1.31214	down
1280	TRINITY_DN12472_c0_g2	7322	7593	7770	2572	2550	2279	278.2	291.76	276.26	93.68	96.79	92.51	5.42764445796204e-188	-1.87408	down
1281	TRINITY_DN12473_c1_g1	927	894	855	244	297	248	29.14	27.79	25.44	10.34	8.79	9.64	1.11221227158698e-56	-2.01972	down
1282	TRINITY_DN12478_c0_g1	39	32	48	0	5	3	13.63	14.4	16.53	0	2.08	1.3	1.75776351329095e-08	-4.14258	down
1283	TRINITY_DN1247_c3_g2	134	169	167	0	0	0	16.34	22.22	19.52	0	0	0	8.84413141887344e-16	-9.99001	down
1284	TRINITY_DN12480_c0_g1	66	76	86	30	37	29	9.81	9.46	9.32	6.39	8.74	7.52	7.85409951827654e-06	-1.50368	down
1285	TRINITY_DN12485_c0_g1	31	48	30	10	10	12	2.79	4.29	2.86	8.99	1.37	1.95	0.000154016526713671	-2.02549	down
1286	TRINITY_DN12487_c0_g1	2215	2238	2335	1336	1326	1251	86.15	92.47	86.58	51.84	52.98	51.8	1.26406282592753e-43	-1.05149	down
1287	TRINITY_DN12487_c1_g1	40	37	36	6	4	4	58.07	90.61	59.16	12.85	10.19	10.16	7.34645203670276e-08	-3.27376	down
1288	TRINITY_DN12495_c0_g1	1301	1029	1113	84	142	143	77.67	63.75	63.07	4.9	8.6	9.28	8.3216210010076e-81	-3.47177	down
1289	TRINITY_DN12496_c0_g1	49	47	46	14	16	7	3	2.98	2.67	0.84	1	0.47	3.44721680888033e-06	-2.20643	down
1290	TRINITY_DN12498_c0_g1	23	73	46	213	235	182	0.56	1.47	0.98	8.93	10.61	8.1	1.0155917685563e-08	1.88776913593248	up
1291	TRINITY_DN12499_c1_g1	673	1019	783	21	41	33	25.84	36.36	32.8	3.23	4.75	3.96	2.74700986307819e-100	-4.95961	down
1292	TRINITY_DN1249_c1_g1	877	1153	960	580	618	513	64.59	89.29	65.73	42.47	47.99	42.43	3.78522881080909e-16	-1.06548	down
1293	TRINITY_DN124_c0_g1	131	133	161	52	18	26	28.72	33.7	34.24	16.85	4.97	9.07	1.69233306839956e-12	-2.40963	down
1294	TRINITY_DN12501_c0_g1	126	117	128	448	470	400	3.29	6.24	3.21	13.19	15.16	11.48	1.07627880017637e-22	1.57083956614364	up
1295	TRINITY_DN12512_c0_g1	18	29	25	0	0	0	1.65	2.8	2.18	0	0	0	1.54303808830905e-07	-7.28419	down
1296	TRINITY_DN12519_c0_g1	43	21	42	0	0	0	5.11	2.69	4.78	0	0	0	6.24344984634344e-09	-7.83795	down
1297	TRINITY_DN1251_c0_g1	10290	9692	10696	3275	2815	2925	555.03	537.51	542.26	170.63	151.61	168.43	1.30799071357595e-169	-2.02342	down
1298	TRINITY_DN12520_c0_g1	178	167	192	90	98	107	6.33	5.71	5.91	2.6	2.92	3.43	2.17261185724186e-07	-1.11621	down
1299	TRINITY_DN12522_c0_g2	154	175	178	92	99	102	11.92	13.85	13.19	6.86	9.42	10.28	1.41534431962702e-06	-1.04494	down
1300	TRINITY_DN12523_c0_g1	839	1114	924	2	10	6	10.62	14.39	10.97	0.03	0.13	0.08	1.45741643051673e-91	-7.57867	down
1301	TRINITY_DN12524_c0_g1	98	69	101	507	471	412	3.29	3.02	2.4	17.85	22.19	19.61	3.62344392409367e-31	2.11668964385079	up
1302	TRINITY_DN1252_c0_g2	827	839	784	221	259	192	26.64	27.46	23.76	6.88	8.32	6.63	1.45066346218998e-57	-2.12659	down
1303	TRINITY_DN12531_c0_g1	329	343	408	1	8	7	9.82	13.59	10.99	1.33	12.29	9.3	2.74414901408676e-54	-6.32981	down
1304	TRINITY_DN12531_c0_g2	350	503	365	13	5	4	8.04	11.59	7.4	0.54	0.28	0.24	9.21034775204424e-59	-6.05548	down
1305	TRINITY_DN12532_c0_g1	24	24	31	107	78	64	3.25	3.53	4.03	14.65	11.21	9.79	0.00015124266697546	1.39310545682068	up
1306	TRINITY_DN12535_c1_g1	465	393	453	1733	1471	1498	21.46	18.59	19.74	77.62	68.15	74.47	3.38868049215846e-48	1.58511940842616	up
1307	TRINITY_DN12538_c0_g1	80	104	78	33	38	27	7.91	13.06	6.64	2.65	3.17	2.41	3.84652525786843e-07	-1.6812	down
1308	TRINITY_DN12538_c1_g1	232	321	223	126	136	135	20.23	29.47	18.51	10.88	12.23	12.97	1.010605763242e-08	-1.22504	down
1309	TRINITY_DN12539_c1_g1	34	62	47	25	14	22	8.19	16.32	9.62	7.35	3.4	5.29	0.00135018666034295	-1.48649	down
1310	TRINITY_DN12539_c1_g2	0	0	0	178	153	168	0	0	0	17.02	15.26	17.9	1.55923001391538e-14	9.56459195607218	up
1311	TRINITY_DN1253_c0_g1	2404	2369	2576	669	710	570	48.56	48.37	49.04	13.02	14.14	12.28	3.36384482969848e-133	-2.17339	down
1312	TRINITY_DN12543_c0_g1	1	0	4	23	20	17	2.37	0	0.33	1.99	3.65	4.18	0.0010899411108382	3.33469443981126	up
1313	TRINITY_DN12549_c0_g1	38	25	26	0	0	0	4.71	3.34	3.09	0	0	0	2.28619628431768e-08	-7.59196	down
1314	TRINITY_DN1254_c3_g3	31	18	27	66	61	62	47.44	47.13	47.02	150.88	166.38	168.41	0.00761042407038975	1.05898204892035	up
1315	TRINITY_DN12553_c0_g1	1786	1742	1960	671	479	477	49	48.41	50.55	17.75	13.07	13.99	5.56413650279501e-65	-2.01451	down
1316	TRINITY_DN12555_c1_g1	712	399	579	119	85	111	348.5	243.38	287.15	35.62	41.88	64.1	1.03443962083601e-34	-2.67824	down
1317	TRINITY_DN12555_c1_g2	217	134	180	12	1	2	67.86	50.87	56.07	4.11	0.37	0.78	2.90110771619721e-10	-5.42682	down
1318	TRINITY_DN12556_c1_g3	42	103	53	0	0	0	1.75	4.4	2.09	0	0	0	2.34674201879236e-11	-8.74898	down
1319	TRINITY_DN12566_c0_g1	0	0	0	75	53	53	0	0	0	34.23	22	23.86	4.83408699879299e-10	8.09553357557652	up
1320	TRINITY_DN12574_c0_g3	19	16	11	61	71	64	1.32	1.16	0.72	4.16	5.02	4.85	1.83525112413578e-05	1.83232824765559	up
1321	TRINITY_DN12578_c0_g1	11	10	7	47	27	25	0.79	0.75	0.48	3.33	1.99	1.97	0.00985173299607855	1.55147919003056	up
1322	TRINITY_DN12579_c0_g2	2	14	0	78	72	79	0.06	0.42	0	2.22	2.12	2.49	0.00793224907322213	3.56339504357745	up
1323	TRINITY_DN12586_c0_g1	60	48	55	0	0	0	3.2	2.64	2.77	0	0	0	5.85478962945671e-11	-8.46267	down
1324	TRINITY_DN12589_c0_g1	0	0	0	24	25	18	0	0	0	3.87	2.68	3.82	3.02910727905007e-06	6.66147501651904	up
1325	TRINITY_DN12593_c0_g1	542	630	667	97	125	101	59.71	74.64	69.82	10.94	14.47	12.53	3.6638713970972e-66	-2.76485	down
1326	TRINITY_DN12595_c0_g1	36	60	35	3	5	9	3.83	6.81	3.56	0.71	1.26	2.4	1.40888121187052e-07	-3.19535	down
1327	TRINITY_DN12597_c0_g2	376	442	435	130	156	148	16.1	17.62	18.16	4.37	8.7	6.36	5.18009701195871e-27	-1.78393	down
1328	TRINITY_DN12597_c0_g4	2	0	1	39	35	39	0.13	0	0.06	2.52	2.34	2.8	1.03880653121299e-06	4.98099440911741	up
1329	TRINITY_DN12605_c0_g1	1450	1475	1415	3619	3707	3472	34.92	35.9	32.01	83.91	88.63	89.24	2.07921036064259e-42	1.05770902845308	up
1330	TRINITY_DN12606_c0_g1	10234	6707	8896	2436	2017	2140	995.81	680.77	815.84	233.14	197.03	224.21	1.17716308246327e-69	-2.22699	down
1331	TRINITY_DN12608_c1_g1	10	25	23	73	103	60	1.25	2.66	2.18	6.07	5.67	3.62	5.06081510630143e-05	1.76448164604775	up
1332	TRINITY_DN12609_c0_g1	6	1	9	37	58	52	5.12	0.2	1.36	27.38	28.27	46.97	2.89368333787913e-06	2.95641443958857	up
1333	TRINITY_DN1260_c0_g1	3876	4311	4115	1640	1661	1422	202.79	231.89	204.25	82.28	87.17	79.63	2.5947589629196e-93	-1.64046	down
1334	TRINITY_DN12613_c0_g1	19	35	24	0	4	3	2.31	4.59	2.8	0	0.51	0.41	1.20126623957962e-05	-3.72904	down
1335	TRINITY_DN12616_c0_g1	5	10	1	32	28	27	3.86	8.15	1.33	19.76	17.78	17.47	0.00332960269820743	2.17336827032565	up
1336	TRINITY_DN12621_c1_g1	38	31	59	0	0	0	2.93	2.5	4.32	0	0	0	9.3363587160376e-10	-8.10692	down
1337	TRINITY_DN12621_c2_g1	88	30	90	13	13	14	6.43	2.29	6.24	0.94	0.97	1.12	1.3039532419888e-07	-2.62678	down
1338	TRINITY_DN12625_c0_g1	0	0	0	32	31	38	0	0	0	6.33	6.49	8.42	8.86613154750919e-08	7.26486764269447	up
1339	TRINITY_DN12626_c1_g1	51	24	36	0	0	0	4.37	2.16	2.93	0	0	0	3.981290930343e-09	-7.90844	down
1340	TRINITY_DN12629_c0_g1	285	225	267	113	123	131	9.61	6.48	8.31	3.29	3.31	4.64	8.37605634356273e-12	-1.33506	down
1341	TRINITY_DN1262_c1_g1	0	0	0	23	22	31	0	0	0	3.35	4.83	6.95	1.08059480391976e-06	6.85798249444973	up
1342	TRINITY_DN1263_c0_g1	39	50	60	113	135	125	1.77	2.33	2.57	4.98	6.16	6.12	0.000204048726471017	1.0720257589224	up
1343	TRINITY_DN12642_c0_g1	265	307	247	67	71	60	22.63	26.96	20.03	4.6	5.83	5.08	2.88764029675848e-28	-2.30879	down
1344	TRINITY_DN12645_c0_g1	7	15	7	143	96	145	1.57	3.89	1.54	37.31	22.28	37.4	4.7527551862451e-16	3.4714496449784	up
1345	TRINITY_DN12648_c0_g1	34	19	31	0	0	0	2.33	1.35	2.01	0	0	0	4.30786790046392e-08	-7.50405	down
1346	TRINITY_DN12653_c0_g1	0	0	0	25	18	27	0	0	0	2.04	1.53	2.45	2.17627777693048e-06	6.73546720785593	up
1347	TRINITY_DN12655_c1_g1	98	116	119	64	54	50	9.93	12.5	11.51	6.46	5.69	5.63	3.74584158897989e-06	-1.24596	down
1348	TRINITY_DN12656_c0_g1	90	71	70	268	217	214	13.6	10.69	9.74	43.05	34.37	36.96	1.672448252429e-09	1.33656802245232	up
1349	TRINITY_DN1265_c0_g1	83	127	106	535	511	475	2.43	4.13	3.14	16.91	15.18	16.52	1.18693468697677e-29	2.00852630191741	up
1350	TRINITY_DN1266_c1_g1	1	13	3	66	83	70	0.04	0.51	0.11	2.46	3.19	2.89	9.99480640664899e-09	3.42564300578141	up
1351	TRINITY_DN12686_c0_g1	57	48	48	1	2	2	7.2	6.55	10.51	0.13	0.27	0.28	4.9121416783468e-11	-5.19204	down
1352	TRINITY_DN12689_c0_g1	156	105	154	70	47	56	45.15	36.43	44.2	21.99	15.91	19.87	5.42064080830952e-08	-1.51864	down
1353	TRINITY_DN1269_c1_g2	36	33	51	0	0	0	3.9	3.82	5.28	0	0	0	1.38093553547821e-09	-8.01605	down
1354	TRINITY_DN126_c1_g1	10	8	12	46	44	40	2.34	0.89	2.56	11.18	10.37	11.84	0.000285517102931808	1.85936013607331	up
1355	TRINITY_DN126_c1_g2	4116	3976	4451	949	800	742	516.63	538.62	535.72	167.17	122.56	123.88	2.34973129481512e-202	-2.59114	down
1356	TRINITY_DN12701_c0_g1	51	81	81	27	25	28	7.75	8.94	7.73	3.94	1.81	1.83	7.73561679488969e-06	-1.66615	down
1357	TRINITY_DN12705_c0_g1	162	164	128	417	403	380	5.27	5.42	3.92	13.6	14.25	14.09	2.94993051250032e-11	1.1422044259953	up
1358	TRINITY_DN12718_c0_g1	310	217	288	1264	1171	1142	20.06	14.57	17.66	80.19	77.08	80.52	1.49906677749438e-45	1.87755421507665	up
1359	TRINITY_DN1271_c0_g1	396	446	434	198	195	209	15.42	17.95	16.65	8.1	8.51	9.57	6.1702433163286e-19	-1.33865	down
1360	TRINITY_DN12724_c0_g1	338	272	295	75	100	65	18.64	15.18	14.46	3.38	5.15	3.22	2.38662268134659e-25	-2.17503	down
1361	TRINITY_DN12727_c0_g2	138	203	148	40	38	45	7.19	6.1	5.91	0.66	0.65	0.82	1.12092042145388e-15	-2.24765	down
1362	TRINITY_DN12728_c0_g1	65	67	66	56	19	37	2.3	2.41	2.19	1.91	0.67	1.4	0.00895270626940941	-1.08327	down
1363	TRINITY_DN12731_c0_g1	76	65	65	0	0	0	2.39	2.07	1.92	0	0	0	5.42256169286664e-12	-8.80175	down
1364	TRINITY_DN12744_c0_g2	96	108	92	6	7	0	14.74	18.26	13.63	0.94	12.88	0	1.53008030586934e-19	-4.77686	down
1365	TRINITY_DN12744_c1_g1	0	0	0	20	18	17	0	0	0	14.88	24.14	20.4	1.3769148866677e-05	6.38028167440532	up
1366	TRINITY_DN12745_c0_g1	12	18	5	39	72	52	1.16	1.85	0.46	3.44	7.15	5.6	0.000344834517772441	1.95742390964612	up
1367	TRINITY_DN12745_c0_g2	0	0	0	64	33	33	0	0	0	9.72	5.27	5.6	1.53055385582505e-08	7.61164305538051	up
1368	TRINITY_DN12755_c0_g1	13	0	13	35	54	39	0.63	0	0.59	1.64	2.62	2.03	0.00389680782421648	2.05236556805023	up
1369	TRINITY_DN12767_c0_g1	171	157	154	791	636	667	7.25	6.57	5.72	31.04	23.46	25.56	8.94042581341971e-37	1.86014821625539	up
1370	TRINITY_DN1276_c0_g1	40	33	47	14	5	13	2.38	2.03	2.65	0.81	0.3	0.84	5.94437929992685e-05	-2.15799	down
1371	TRINITY_DN1277_c0_g1	1799	1790	1922	810	923	817	55.02	52.92	56.81	30.27	36.18	38.63	5.20397045070276e-50	-1.36749	down
1372	TRINITY_DN1277_c0_g2	322	288	328	52	109	88	7.45	6.73	7.13	1.16	2.5	2.17	4.28147245447689e-19	-2.16349	down
1373	TRINITY_DN12780_c0_g1	84	101	82	734	706	638	1.69	2.01	1.46	14.2	13.86	13.5	3.13882977945998e-66	2.70064965954868	up
1374	TRINITY_DN12782_c0_g1	19	30	28	8	4	10	5.09	9.52	7.41	2.57	1.24	3.25	0.00157943650767054	-2.0563	down
1375	TRINITY_DN12783_c0_g1	517	442	482	2503	2300	1992	30.22	25.83	26.47	142.69	134.93	125.6	2.13195654860768e-85	1.97688473565175	up
1376	TRINITY_DN12784_c0_g1	49	60	43	21	3	10	9.32	17.19	9.19	21.73	6.69	12.01	1.55725670428977e-05	-2.42971	down
1377	TRINITY_DN1278_c0_g1	19748	18254	20580	6000	5590	5187	655.69	615.88	646.41	195.99	187.03	187.25	2.42982358927127e-230	-2.06168	down
1378	TRINITY_DN12792_c0_g1	56	58	41	8	7	15	4.32	4.68	3.72	1.17	1.07	2.44	1.9218159271425e-07	-2.61947	down
1379	TRINITY_DN12796_c0_g1	100	98	97	47	22	29	4.29	4.3	3.92	1.96	0.95	1.34	3.82077985408985e-08	-1.85261	down
1380	TRINITY_DN12797_c0_g1	36	44	27	1	0	1	7.03	9.18	4.97	0.26	0	0.29	4.22350608746974e-07	-6.00298	down
1381	TRINITY_DN12804_c0_g1	0	0	0	219	156	193	0	0	0	37.09	27.92	36.62	4.65517431771228e-15	9.75077046791033	up
1382	TRINITY_DN12806_c1_g1	349	348	311	45	43	68	15.52	11.33	8.95	1.81	2.02	2.62	1.08820385506073e-38	-2.94302	down
1383	TRINITY_DN12809_c2_g1	18	33	22	0	0	2	2.52	5.04	9.69	0	0	0.32	1.39290479623163e-05	-5.43787	down
1384	TRINITY_DN12809_c3_g3	61	128	58	0	0	0	4.77	10.47	4.3	0	0	0	2.47343769362628e-12	-9.06983	down
1385	TRINITY_DN1280_c0_g1	63	83	86	187	265	217	3.29	4.57	4.05	11.18	14.74	12.21	1.19711831938152e-07	1.27460214458837	up
1386	TRINITY_DN12810_c0_g1	117	173	174	0	0	0	4.33	6.53	6.07	0	0	0	1.28078094941064e-15	-9.97051	down
1387	TRINITY_DN12818_c0_g1	3	0	3	95	65	52	0.9	0	0.89	9.24	9.7	7.06	5.86620983980441e-11	4.8779770040709	up
1388	TRINITY_DN1281_c0_g1	7921	7494	7993	1859	1784	1639	430.24	405.89	395.77	102.72	98.72	100.78	4.5363224525665e-297	-2.40582	down
1389	TRINITY_DN12826_c0_g1	77	138	76	4	0	3	2.81	5.31	2.67	0.51	0	0.43	9.70296299289581e-17	-5.64015	down
1390	TRINITY_DN12828_c1_g1	37	24	21	0	0	0	5.33	21.53	12.81	0	0	0	5.3971152053828e-08	-7.47579	down
1391	TRINITY_DN12833_c0_g1	2113	2942	2608	623	640	554	42.96	59.37	48.14	10.87	9.17	8.6	4.18902494920194e-83	-2.33514	down
1392	TRINITY_DN12838_c0_g1	565	415	598	98	133	106	124.97	100.6	125.52	11.8	15.76	11.37	2.96894144183075e-40	-2.48069	down
1393	TRINITY_DN1283_c0_g1	3186	3188	3193	1108	994	983	150.28	159.75	142.81	49.48	46.37	47.76	1.5022033046799e-130	-1.89082	down
1394	TRINITY_DN1283_c1_g1	82	107	99	405	372	357	1.18	1.55	1.34	8.02	8.85	8.14	1.79926671340691e-21	1.7193455940528	up
1395	TRINITY_DN12841_c0_g2	29	24	36	0	0	0	5.1	4.72	6.13	0	0	0	2.15555792704062e-08	-7.58595	down
1396	TRINITY_DN12845_c0_g1	50	19	28	0	0	0	10.5	3.06	4.64	0	0	0	1.88264189388829e-08	-7.7157	down
1397	TRINITY_DN12845_c0_g2	42	62	30	0	0	0	7.29	12.03	5.08	0	0	0	6.79380522960193e-10	-8.18747	down
1398	TRINITY_DN12852_c0_g1	20226	10333	14452	42422	37551	36934	2334.15	1276.57	1595.66	4901.31	4541.21	4760.52	0.000175996002809297	1.11867105315179	up
1399	TRINITY_DN12853_c0_g1	10066	10119	10244	3404	3278	2999	228.16	229.3	222.73	80.17	77.18	77.79	1.14088874672483e-215	-1.91066	down
1400	TRINITY_DN12857_c0_g1	61	69	83	3	10	3	39.87	64.53	46.38	9.99	25.7	12	7.35601477336893e-14	-3.99181	down
1401	TRINITY_DN1285_c0_g1	352	361	435	89	88	77	44.4	66.53	56.17	6.77	11.18	8.19	9.63719483406138e-43	-2.4324	down
1402	TRINITY_DN12864_c0_g2	77	90	76	28	31	26	2.73	3.32	2.34	1.04	1.01	0.91	1.09325952839755e-07	-1.77476	down
1403	TRINITY_DN12867_c0_g1	169	153	183	83	36	37	5.64	5.19	5.74	2.68	1.2	1.32	1.62188907963759e-10	-1.96193	down
1404	TRINITY_DN1286_c0_g1	119	77	97	305	323	302	11.01	7.37	8.02	31.12	35.09	36.12	5.76204499598661e-12	1.41036979122238	up
1405	TRINITY_DN12871_c0_g1	376	358	435	195	180	182	22.71	22.41	23.05	14.79	17.05	16.24	6.39939906032634e-18	-1.32453	down
1406	TRINITY_DN12872_c0_g1	1038	1069	1049	510	404	424	41.58	43.76	39.33	19.07	14.92	18.05	3.82298470232158e-40	-1.49693	down
1407	TRINITY_DN12877_c0_g1	122	116	124	0	3	0	11.3	6.38	10.11	0	0.16	0	2.36171141327322e-15	-7.17313	down
1408	TRINITY_DN12886_c1_g1	99	71	63	1	1	2	179.83	99.66	125.77	0.09	0.1	0.21	2.04069944428077e-13	-6.12291	down
1409	TRINITY_DN12889_c0_g1	60	49	57	0	0	0	2.51	2.1	2.25	0	0	0	4.83472372259831e-11	-8.48867	down
1410	TRINITY_DN1288_c1_g1	201	196	220	67	116	110	5.09	5.09	5.27	1.67	2.98	3.04	7.93636158180921e-08	-1.32269	down
1411	TRINITY_DN12891_c0_g1	83	113	104	33	24	13	3.82	5.34	4.52	1.48	1.11	0.65	7.09922592431704e-11	-2.36789	down
1412	TRINITY_DN12897_c1_g1	42	19	50	13	3	7	2.36	1.1	2.66	0.71	0.17	0.43	9.26553253361481e-05	-2.52698	down
1413	TRINITY_DN12897_c2_g1	42	22	29	0	0	0	6.2	3.56	4.12	0	0	0	1.80834670493791e-08	-7.65401	down
1414	TRINITY_DN12898_c0_g1	39	38	43	3	3	2	4.63	4.85	4.89	2.71	0.37	0.27	2.54451681216649e-09	-4.16538	down
1415	TRINITY_DN12899_c1_g1	57	26	43	3	2	3	118.67	94.15	107.81	10.36	8.41	12.45	5.39348563981839e-09	-4.23238	down
1416	TRINITY_DN128_c0_g2	28	43	42	307	246	270	1.03	1.61	1.45	10.9	9.02	10.64	2.35280553725237e-26	2.60816637445222	up
1417	TRINITY_DN12905_c0_g3	5	6	6	78	42	31	0.27	0.33	0.31	4.12	2.3	1.82	2.26894459248334e-06	2.87784503151088	up
1418	TRINITY_DN12910_c0_g1	561	532	603	262	268	256	34.82	34.35	35.48	16.04	17.05	17.53	2.06181488808708e-26	-1.36505	down
1419	TRINITY_DN12926_c0_g2	81	81	55	174	178	169	3.21	3.28	2.05	6.68	7.06	7.2	6.533430511008e-05	1.0033691997342	up
1420	TRINITY_DN12931_c0_g1	0	0	0	44	37	26	0	0	0	9.74	7.84	6.27	6.33054172864807e-08	7.33264716173168	up
1421	TRINITY_DN12934_c0_g1	40	24	31	2	5	0	47.88	54.28	46.85	11.84	12.98	0	6.93101549332621e-07	-4.02984	down
1422	TRINITY_DN12935_c1_g1	0	0	0	52	32	24	0	0	0	14.43	5.72	5.25	7.67214693588699e-08	7.34160194552774	up
1423	TRINITY_DN1293_c0_g1	170	154	145	1450	1329	1194	4.08	4.41	3.14	42.31	38.19	36.75	6.07719453121076e-113	2.8220710856107	up
1424	TRINITY_DN12947_c0_g1	333	339	340	5	8	3	19.51	20.62	16.57	0.53	0.49	0.3	1.27585927293954e-53	-6.24192	down
1425	TRINITY_DN12950_c0_g1	1687	1733	1779	493	493	419	58.45	61.1	58.02	16.52	17.06	15.57	6.55840084241177e-120	-2.14644	down
1426	TRINITY_DN12953_c0_g1	26	26	34	2	3	2	9.12	4.15	9.19	0.71	13.61	8.94	7.58832337285269e-07	-3.87361	down
1427	TRINITY_DN12954_c0_g1	18	13	19	75	54	46	1.38	1.04	1.38	5.66	4.23	3.86	0.000467188715482366	1.54450091812845	up
1428	TRINITY_DN12957_c0_g1	300	254	273	966	1224	978	10.08	5.12	8.8	20.74	29.84	23.38	2.58586772602049e-34	1.68065793421012	up
1429	TRINITY_DN12957_c0_g3	1	0	4	37	23	29	0.15	0	0.57	5.59	3.65	4.89	2.68417245706635e-05	3.90418331809153	up
1430	TRINITY_DN12957_c1_g1	92	56	90	169	220	219	4	2.49	3.69	7.14	9.61	10.27	2.39827370198433e-05	1.10441535738323	up
1431	TRINITY_DN1295_c0_g2	9822	8480	9380	5717	5364	5180	313.34	275.84	282.28	177.64	171.81	178.02	5.44497817566006e-44	-1.02479	down
1432	TRINITY_DN12960_c0_g4	278	316	292	240	112	123	12.93	14.75	12.84	10.27	5.01	5.81	3.24434417069117e-06	-1.16797	down
1433	TRINITY_DN12966_c0_g1	146	110	158	579	569	487	7.06	5.3	6.56	24.95	25.69	23.88	4.23251230281655e-26	1.72430358320725	up
1434	TRINITY_DN1296_c1_g1	16	12	24	46	55	57	0.78	0.59	1.1	2.17	2.7	2.99	0.00313776874904316	1.35679649919377	up
1435	TRINITY_DN1296_c1_g2	27	43	56	0	0	0	7.7	14.67	15.82	0	0	0	1.16337193068402e-09	-8.08585	down
1436	TRINITY_DN12970_c0_g1	215	243	240	159	125	131	10.75	12.04	13.7	8.15	7.31	7.64	8.92320437506698e-08	-1.00856	down
1437	TRINITY_DN12974_c0_g1	51	60	60	337	385	333	1.74	2.08	1.92	11.2	13.22	12.28	9.87825652991334e-32	2.36891719108934	up
1438	TRINITY_DN1297_c0_g1	1394	1404	1536	673	683	578	70.79	61.26	64.46	31.94	41.72	34.85	1.05432590672617e-52	-1.42217	down
1439	TRINITY_DN12981_c0_g1	463	526	513	71	60	86	14.67	16.84	14.27	2.06	1.38	2.81	6.6928170405162e-62	-3.04391	down
1440	TRINITY_DN12981_c1_g1	7180	6010	6511	2656	2656	2473	363.79	310.83	311.24	138.94	143.91	143.67	9.13957919618862e-84	-1.59696	down
1441	TRINITY_DN12982_c0_g1	41	33	47	92	104	105	2.89	2.42	4.84	8.27	11.01	10.65	0.000661543960100309	1.06368995106037	up
1442	TRINITY_DN12987_c0_g1	44	14	41	146	125	100	13.14	2.78	11.21	33.36	36.19	19.03	1.37516597345785e-05	1.64692015858119	up
1443	TRINITY_DN1298_c1_g1	560	459	488	302	268	275	109.72	108.82	90.63	48.39	42.14	47.56	2.75513967228406e-14	-1.09234	down
1444	TRINITY_DN1298_c2_g1	42	28	48	220	214	202	1.96	1.65	2.35	15.31	15.82	16.63	2.27632322246177e-17	2.17568286452331	up
1445	TRINITY_DN12990_c0_g2	19	44	35	4	0	2	1.87	4.6	3.29	0.39	0	0.22	5.04706477285798e-07	-4.29063	down
1446	TRINITY_DN12992_c0_g1	62	35	47	162	166	126	5.79	3.46	4.18	15.02	16.04	13.01	1.13884986986255e-06	1.39537592264215	up
1447	TRINITY_DN12993_c0_g1	183	174	180	124	83	77	8.25	8.03	7.65	5.43	3.65	3.73	3.19316286211044e-07	-1.18259	down
1448	TRINITY_DN12995_c0_g1	103	92	89	0	0	0	27.39	28.82	23.2	0	0	0	1.90400101936523e-13	-9.26518	down
1449	TRINITY_DN12997_c0_g2	126	120	113	610	561	605	10.74	5.76	12.6	35.45	34.57	39.78	7.88774081467549e-40	2.05061621493645	up
1450	TRINITY_DN13001_c0_g1	384	348	296	6	3	1	12.67	20.9	8.94	0.22	0.11	0.03	2.80266038099521e-43	-6.94667	down
1451	TRINITY_DN13002_c0_g1	74	86	95	8	1	8	5.16	8.74	7.97	3.74	0.05	4.19	1.96854022752829e-16	-4.15938	down
1452	TRINITY_DN13003_c0_g1	806	721	782	394	487	415	78.11	73.87	70.95	41.94	53.4	49.54	9.52788320262146e-18	-1.08894	down
1453	TRINITY_DN13004_c0_g2	12	4	0	25	57	23	0.82	0.29	0	1.69	3.99	1.72	0.00363880123113757	2.43839147494746	up
1454	TRINITY_DN13012_c0_g1	73	48	54	11	17	17	33.39	10.15	19.86	8.59	14.96	15.31	5.00932659418524e-07	-2.21218	down
1455	TRINITY_DN13016_c0_g1	0	2	0	70	53	44	0	0.26	0	6.18	5.57	5.02	1.27154316975867e-07	6.11688233525701	up
1456	TRINITY_DN13019_c0_g1	1	0	3	40	24	22	0.43	0	0.98	4.05	2.73	2.57	2.84583812227242e-05	4.16653538228146	up
1457	TRINITY_DN13026_c0_g1	0	0	0	32	50	29	0	0	0	6.13	10.13	6.22	4.94972030434729e-08	7.39145198756381	up
1458	TRINITY_DN13029_c0_g1	292	275	301	151	122	151	17.2	16.74	16.77	8.7	25.71	21.67	8.04900744361874e-13	-1.28801	down
1459	TRINITY_DN13036_c0_g1	900	1043	936	2	14	10	51.24	52.71	51.41	0.38	0.38	0.29	1.27496639788364e-111	-7.04798	down
1460	TRINITY_DN13038_c0_g1	4	4	8	28	46	33	2.28	3.09	4.75	19.29	35.49	26.13	0.000122286856000922	2.49115736833266	up
1461	TRINITY_DN13040_c0_g1	28	23	28	110	171	110	3.82	3.42	3.68	15.21	24.82	16.99	8.06671504776008e-10	2.04959474129024	up
1462	TRINITY_DN13041_c0_g1	83	85	82	8	10	9	8.73	9.43	8.15	0.84	1.08	1.04	2.08071715031156e-16	-3.4678	down
1463	TRINITY_DN13041_c0_g2	118	85	136	8	17	20	8.18	6.79	9.46	0.62	1.36	1.72	6.38825707744475e-16	-3.15702	down
1464	TRINITY_DN13043_c0_g1	119	165	158	0	0	0	2.62	3.67	3.27	0	0	0	1.91528029498774e-15	-9.90139	down
1465	TRINITY_DN13046_c0_g1	1401	1431	1503	388	472	379	28.71	29.5	29.01	7.57	9.62	8.28	2.83749725081844e-81	-2.0638	down
1466	TRINITY_DN13050_c0_g1	103	78	88	63	41	37	9.42	8.18	7.88	7.51	3.65	4.26	0.000196582615802354	-1.19639	down
1467	TRINITY_DN13061_c0_g1	25	18	42	0	0	0	4.65	3.95	7.05	0	0	0	5.1532832471303e-08	-7.51426	down
1468	TRINITY_DN13068_c0_g1	2	1	0	43	28	37	4.74	6.21	0	18.27	19.96	21.29	2.0146836864677e-06	4.90991268212845	up
1469	TRINITY_DN1306_c0_g2	55	83	51	0	0	0	6.84	11.14	6.08	0	0	0	1.83842196707267e-11	-8.68094	down
1470	TRINITY_DN13070_c0_g1	38	24	40	9	1	5	10.09	7.41	10.41	2.42	0.29	1.51	9.17611192697266e-06	-3.02353	down
1471	TRINITY_DN13074_c0_g1	39	36	41	204	293	222	0.79	0.74	0.78	5.98	6.8	6.76	4.34231630537694e-20	2.37649146866725	up
1472	TRINITY_DN13074_c1_g1	43	31	22	0	0	0	11.11	9.43	5.6	0	0	0	1.38178795448288e-08	-7.70489	down
1473	TRINITY_DN13076_c0_g1	51	96	77	16	23	13	17.68	41.37	26.47	5.12	8.03	4.34	1.73466236809866e-08	-2.36809	down
1474	TRINITY_DN1307_c0_g1	12	30	25	152	150	132	3.82	10.04	5.88	23.38	23.17	18.85	4.93852958389132e-13	2.43739744579998	up
1475	TRINITY_DN13092_c0_g1	0	5	0	88	141	99	0	0.14	0	2.33	3.85	2.9	3.743486200886e-14	5.77621376667278	up
1476	TRINITY_DN130_c0_g1	3112	3271	3582	1809	1932	1621	163.26	148.41	157.31	100.13	92.19	91.56	2.21923523455912e-45	-1.1514	down
1477	TRINITY_DN13109_c0_g1	126	109	113	21	8	5	12.65	11.37	10.12	2.11	1	0.63	1.80734776772736e-18	-3.62585	down
1478	TRINITY_DN13112_c0_g1	152	131	127	49	78	60	8.02	7.11	6.33	2.52	4.15	3.43	3.06301096407485e-07	-1.38888	down
1479	TRINITY_DN13113_c1_g3	109	54	75	57	36	40	14.68	7.9	9.71	7.76	5.15	6.08	0.00323627751509547	-1.10112	down
1480	TRINITY_DN13114_c2_g1	110	59	84	16	8	12	23.45	14.41	17.49	3.58	1.9	3.01	1.95622935395902e-12	-3.07126	down
1481	TRINITY_DN13116_c0_g3	30	18	35	0	0	0	4.24	2.78	4.76	0	0	0	5.11941495131322e-08	-7.48389	down
1482	TRINITY_DN13122_c0_g1	7	7	10	87	62	50	1.68	2.68	3.14	23.45	17.34	14.34	2.04016535090636e-08	2.78763061788011	up
1483	TRINITY_DN13122_c0_g2	51	74	64	0	0	0	13.86	24.81	17.37	0	0	0	1.48986613525641e-11	-8.67688	down
1484	TRINITY_DN13125_c0_g1	0	0	1	29	27	23	0	0	0.17	6.96	6.38	5.19	2.05082621777466e-05	5.93916569224992	up
1485	TRINITY_DN13125_c0_g2	124	106	101	762	819	741	16.35	15.16	12.79	102.6	115.31	111.54	2.34427876999475e-65	2.5529056794949	up
1486	TRINITY_DN13128_c0_g1	47	99	78	265	355	264	0.55	1.16	0.85	2.97	4.09	3.28	5.14280518145304e-11	1.72273681405484	up
1487	TRINITY_DN13131_c0_g1	0	0	0	26	27	21	0	0	0	2.59	2.81	2.33	1.28460243807097e-06	6.80646620849715	up
1488	TRINITY_DN13136_c0_g1	5	12	12	177	190	159	0.28	0.68	0.63	9.53	10.59	9.5	6.0545333374425e-26	3.92378389314376	up
1489	TRINITY_DN13143_c0_g1	47	39	41	102	156	93	2.42	2.06	1.99	5.11	8.1	5.18	0.000171950938164841	1.2059273983639	up
1490	TRINITY_DN13145_c0_g1	16	8	17	106	56	62	5.77	2.13	4.72	8.7	4.97	5.82	2.27885046509476e-06	2.1878314836281	up
1491	TRINITY_DN1314_c1_g1	2481	2174	2467	1066	1202	1064	336.51	320.74	321.64	146.43	173.15	163.16	4.29439577258198e-48	-1.35163	down
1492	TRINITY_DN13157_c0_g1	77	58	117	17	11	8	30.89	20.48	41.33	11.75	9.43	6.19	4.67189639665054e-12	-3.06475	down
1493	TRINITY_DN13162_c0_g1	1282	450	801	0	0	0	282.17	118.43	177.34	0	0	0	1.51717823779405e-19	-12.4208	down
1494	TRINITY_DN13172_c0_g1	4	6	8	33	19	27	0.44	0.7	0.84	3.62	2.18	3.3	0.00633042991020338	1.87987419357879	up
1495	TRINITY_DN13173_c0_g1	5	5	5	33	40	29	1.68	2.27	1.35	23.07	29.25	22.01	9.05896643914722e-05	2.50595838334974	up
1496	TRINITY_DN13180_c0_g2	80	93	110	190	280	220	5.73	7.02	7.46	13.48	20.43	17.33	1.21613897385404e-05	1.03320342243629	up
1497	TRINITY_DN13181_c1_g1	23652	23474	24515	4640	4394	4174	1037.98	1039.76	1005.11	177.04	169.1	176.04	0	-2.69686	down
1498	TRINITY_DN13181_c2_g1	0	0	0	80	58	72	0	0	0	8.83	6.67	8.91	1.11582895533089e-10	8.31569112135294	up
1499	TRINITY_DN13182_c1_g1	0	0	0	125	97	99	0	0	0	28.16	22.61	24.19	1.60018461434158e-12	8.92440701525932	up
1500	TRINITY_DN1318_c0_g1	9126	9958	10489	3395	3335	3077	225.43	251.63	242.86	96.27	100.02	96.36	1.50891265972899e-161	-1.84926	down
1501	TRINITY_DN1318_c0_g5	286	343	307	163	108	131	16.92	21	17.21	9.42	6.47	8.41	3.15928628103191e-14	-1.47863	down
1502	TRINITY_DN13191_c1_g1	7	12	5	31	53	19	0.44	0.79	0.3	4.03	3.4	2.9	0.00575656990983258	1.82777238686531	up
1503	TRINITY_DN13195_c0_g1	286	270	300	56	129	88	5.37	5.11	5.29	1.01	2.4	1.76	1.65959620600642e-13	-1.90075	down
1504	TRINITY_DN13196_c0_g1	62	53	45	175	171	164	4.07	3.13	2.8	11.1	10.99	11.5	1.96915973340163e-08	1.41339524822227	up
1505	TRINITY_DN1319_c0_g4	0	0	0	37	27	27	0	0	0	7.45	5.76	6.1	2.32956484256587e-07	7.10412275810281	up
1506	TRINITY_DN13207_c0_g1	24	63	35	0	17	9	3.73	10.81	6.07	0	2.85	1.6	0.00114150591495099	-2.48038	down
1507	TRINITY_DN13208_c0_g1	637	663	730	223	314	234	23.98	25.3	25.55	9.2	13.53	11.1	3.58449495317825e-28	-1.65235	down
1508	TRINITY_DN13209_c0_g1	57	52	49	0	6	2	4.26	4.06	3.48	0	0.46	0.16	4.68863846233447e-11	-4.56114	down
1509	TRINITY_DN1320_c0_g1	5955	7092	6937	3368	3342	3001	131.11	140.76	132.27	96.63	82.47	82.31	4.25414278083499e-57	-1.29911	down
1510	TRINITY_DN1321_c2_g1	620	701	719	195	279	210	21.12	48.77	23.41	6.54	9.52	7.66	2.04308523041834e-32	-1.83232	down
1511	TRINITY_DN1321_c3_g1	24	40	36	94	114	93	1.4	2.41	1.99	7.06	8.14	6.49	6.17094387209355e-05	1.33323083652931	up
1512	TRINITY_DN13220_c0_g1	162	101	208	15	26	22	39.34	22.88	40.54	2.78	5.73	5.01	5.62047882968357e-19	-3.14906	down
1513	TRINITY_DN13221_c0_g2	8	14	9	97	92	84	0.36	0.64	5.92	4.19	4.11	4.03	7.72174707002229e-12	2.87851751363379	up
1514	TRINITY_DN13224_c0_g1	1008	513	634	133	152	117	181.28	99.49	114.99	22.69	27.8	22.02	1.56016047530685e-33	-2.68338	down
1515	TRINITY_DN13224_c0_g2	28	48	36	4	14	11	2.12	3.8	2.59	0.3	1.09	0.91	0.000164682464328513	-2.19977	down
1516	TRINITY_DN13225_c0_g1	67	64	71	26	24	14	8.67	8.97	8.82	3.4	3.29	2.04	4.65273311335804e-07	-1.92225	down
1517	TRINITY_DN13229_c0_g1	498	466	602	1822	2045	1836	28.49	26.12	31.45	84.5	91.4	89.78	1.71307902454695e-48	1.61113500999071	up
1518	TRINITY_DN1322_c0_g3	44	88	81	17	30	25	1.28	2.59	2.21	0.48	0.87	0.78	1.52087409250824e-05	-1.81569	down
1519	TRINITY_DN13243_c0_g1	388	349	433	0	0	0	44.66	35.58	65.61	0	0	0	2.23940149494123e-20	-11.3045	down
1520	TRINITY_DN13247_c0_g1	18	20	8	60	43	39	3.3	4.19	1.46	11.13	8.44	8.11	0.00805379510442133	1.3553998722626	up
1521	TRINITY_DN13247_c1_g1	51	38	31	117	136	80	3.97	4.82	1.34	5.21	7.02	3.95	0.000360900816595329	1.20468683020431	up
1522	TRINITY_DN13247_c1_g2	0	0	0	56	75	46	0	0	0	13.4	18.72	12.19	6.51356137989841e-10	8.06355545010377	up
1523	TRINITY_DN13256_c1_g2	2	5	5	23	23	24	0.28	0.77	0.68	3.29	3.46	3.84	0.00261020106319941	2.2917304779559	up
1524	TRINITY_DN13260_c0_g1	63	116	99	57	48	43	5.97	11.63	8.94	5.37	4.71	4.51	0.000410089377473009	-1.16982	down
1525	TRINITY_DN13261_c0_g1	22	37	30	0	2	3	3.13	4.62	4.12	0	0.16	0.42	6.78888742479042e-07	-4.40123	down
1526	TRINITY_DN13265_c0_g2	45	23	65	0	0	0	6.41	3.58	8.91	0	0	0	1.10559790365173e-09	-8.15997	down
1527	TRINITY_DN1326_c0_g1	2912	2855	2955	1687	1614	1476	83.34	84.92	80.72	45.59	44.86	44.86	5.61989668322853e-55	-1.12689	down
1528	TRINITY_DN13278_c0_g2	116	75	95	18	22	18	11.45	10	9.68	1.88	1.57	1.59	1.27531414655075e-12	-2.55885	down
1529	TRINITY_DN13283_c0_g1	0	0	0	29	55	40	0	0	0	1.46	2.86	2.23	1.96915973340163e-08	7.55879039379741	up
1530	TRINITY_DN13287_c0_g1	26	21	23	0	0	0	10.07	2.37	2.32	0	0	0	1.73403434614428e-07	-7.24373	down
1531	TRINITY_DN13288_c0_g2	57	57	39	0	0	0	1.97	2	1.27	0	0	0	1.31144465837575e-10	-8.37631	down
1532	TRINITY_DN13293_c0_g1	49	21	33	366	281	284	13.38	6.81	8.88	67	54.37	58.23	3.54666819479127e-27	2.91604279900789	up
1533	TRINITY_DN13293_c0_g2	149	108	126	358	353	334	29.15	23.94	24	72.89	76.21	76.27	5.15148262259805e-11	1.19095803141182	up
1534	TRINITY_DN13295_c0_g1	20	14	20	62	37	55	1.94	1.44	1.85	5.99	3.73	5.92	0.00656366600799985	1.25785425566468	up
1535	TRINITY_DN13299_c0_g1	71	51	75	440	456	388	3.74	3.21	3.81	22.12	24.08	22.7	3.43643928355492e-37	2.44751348667262	up
1536	TRINITY_DN1329_c0_g1	335	352	397	1134	1037	978	19.71	19.87	20.9	45.02	38.65	40.59	9.06550518769101e-31	1.28132949531837	up
1537	TRINITY_DN13304_c0_g1	34	49	40	180	147	129	7.44	7.98	7.5	46.69	37.92	41.83	7.37481594076368e-09	1.62753793181493	up
1538	TRINITY_DN13305_c1_g1	0	0	0	25	23	28	0	0	0	11.23	11.32	14.31	1.00871545302505e-06	6.85345382044637	up
1539	TRINITY_DN13308_c0_g1	113	179	114	29	13	17	48.27	72.53	53.23	6.7	3.63	5.08	8.49377252060003e-17	-3.04901	down
1540	TRINITY_DN1330_c0_g2	0	0	0	36	18	26	0	0	0	8.41	5	6.59	8.75338381760633e-07	6.91937201465187	up
1541	TRINITY_DN13310_c0_g1	81	73	100	216	241	217	2.84	2.99	3.33	7.12	8.74	8.26	7.88482818073547e-08	1.15428203423543	up
1542	TRINITY_DN13310_c0_g2	124	129	125	489	417	428	4.98	5.64	4.12	19.04	16.63	18.58	4.68383788806254e-22	1.56126150392544	up
1543	TRINITY_DN13312_c0_g1	73	52	59	302	255	279	5.12	3.8	3.92	20.81	18.25	21.38	2.12883910886273e-18	1.92707455915344	up
1544	TRINITY_DN13319_c0_g1	168	75	134	550	654	489	5.27	2.39	3.95	16.65	20.44	16.42	1.09407624427497e-16	1.90929753504439	up
1545	TRINITY_DN1331_c1_g1	557	615	564	297	266	240	93.19	105.21	82.83	41.64	42.08	39.05	7.04536536580655e-25	-1.37266	down
1546	TRINITY_DN13322_c0_g2	27	66	50	6	10	7	2.39	6.16	8.15	0.53	0.91	0.68	2.93403742901485e-07	-2.89324	down
1547	TRINITY_DN13324_c0_g1	18	34	17	205	195	186	4.56	1.11	1.92	18.13	13.89	21.99	3.31072627338925e-20	2.82543579762906	up
1548	TRINITY_DN13324_c0_g2	27	37	55	0	0	0	1.23	1.72	2.37	0	0	0	1.9709618200878e-09	-8.0022	down
1549	TRINITY_DN13336_c0_g1	6	19	19	132	85	99	3.35	12.18	8.95	15.37	15.49	6.52	9.63996560733781e-10	2.58684512325256	up
1550	TRINITY_DN13342_c0_g1	3	1	0	100	103	116	0.09	0.03	0	3.06	3.73	4.41	1.09661995984896e-13	6.06389785647643	up
1551	TRINITY_DN13342_c0_g2	79	76	60	23	15	11	7.67	7.82	5.55	2.22	1.51	1.18	4.1271513327484e-09	-2.40208	down
1552	TRINITY_DN13345_c1_g3	29	27	35	113	64	84	3.36	3.35	4.73	13.12	7.77	10.88	0.000540267957269145	1.26239902408017	up
1553	TRINITY_DN13348_c1_g1	42	30	48	0	0	0	20.18	17.58	25.22	0	0	0	1.38994776999553e-09	-8.01717	down
1554	TRINITY_DN13351_c0_g2	0	0	0	26	26	38	0	0	0	1.88	1.95	3.05	2.7172807613532e-07	7.10371884254982	up
1555	TRINITY_DN13353_c0_g3	47	82	99	21	42	32	1.86	3.31	3.69	0.81	1.67	1.36	0.000235623375051362	-1.5106	down
1556	TRINITY_DN13355_c0_g1	54	60	48	0	0	0	12.25	17.7	10.59	0	0	0	6.31201520840786e-11	-8.45654	down
1557	TRINITY_DN13355_c1_g1	926	690	811	186	164	168	651.55	686.95	603.03	164.29	165.25	172.35	3.11038454129526e-63	-2.48534	down
1558	TRINITY_DN13356_c0_g1	270	248	264	34	45	53	5.23	4.83	4.78	0.63	0.86	1.09	1.4145233911863e-33	-2.8178	down
1559	TRINITY_DN13357_c0_g1	35	30	47	0	2	4	0.97	0.84	1.23	0	0.06	0.12	2.81843489059526e-08	-4.46269	down
1560	TRINITY_DN13359_c1_g1	80	109	98	24	30	47	2.11	2.88	2.41	0.61	0.79	1.34	8.21896308469762e-07	-1.75107	down
1561	TRINITY_DN13377_c0_g1	338	397	398	1288	1323	1166	6.51	7.54	6.9	23.8	25.3	23.93	1.09564756943237e-41	1.47954901878098	up
1562	TRINITY_DN13377_c0_g2	227	251	230	631	550	517	5.7	6.38	5.43	15.1	13.61	13.69	8.02310134785829e-13	1.0019367221928	up
1563	TRINITY_DN13383_c0_g1	122	97	118	71	50	34	8.81	7.3	8.08	5.01	3.63	2.67	6.09935141580563e-06	-1.38735	down
1564	TRINITY_DN13384_c0_g2	34	22	30	87	84	63	16.9	22.12	27.38	32.1	26.32	22.5	0.00113835155261959	1.18262366675349	up
1565	TRINITY_DN13392_c1_g1	36	54	60	151	161	162	3.62	5.83	5.75	14.92	16.42	17.78	2.41125798873805e-07	1.40792329570772	up
1566	TRINITY_DN13396_c0_g1	104	28	65	6	5	9	17.12	5.05	10.3	1	0.88	1.68	2.06505295038501e-09	-3.5488	down
1567	TRINITY_DN133_c0_g1	221	163	182	513	529	504	9.11	6.72	6.31	16.66	17.88	18.45	6.59775677309099e-14	1.19311429811152	up
1568	TRINITY_DN13406_c0_g1	14	31	39	89	63	70	0.55	1.24	1.44	3.71	4.26	4.71	0.00663157923738191	1.14796745921475	up
1569	TRINITY_DN13407_c0_g2	0	0	0	58	57	65	0	0	0	6.91	7.11	8.64	4.46406218248676e-10	8.09694	up
1570	TRINITY_DN1340_c0_g2	35	36	28	173	160	205	1.88	2.11	1.44	9.13	8.97	12.3	1.5551961510447e-14	2.18936066215139	up
1571	TRINITY_DN13417_c0_g1	594	478	401	78	94	71	53.61	45.31	33.92	6.29	7.68	6.69	2.93908081948412e-45	-2.8619	down
1572	TRINITY_DN13424_c0_g1	34	2	29	91	76	73	3.71	0.23	3.02	9.89	8.66	8.86	0.00536734401387829	1.63212943626973	up
1573	TRINITY_DN13425_c0_g1	16	22	6	96	82	79	6.06	10.1	1.75	20.43	11.49	16.55	2.60178903945755e-07	2.27910242478466	up
1574	TRINITY_DN13426_c0_g1	83	58	59	42	42	29	27.89	23.94	19.83	15.62	16.96	12.22	0.00257094967496524	-1.08806	down
1575	TRINITY_DN13429_c0_g1	67	77	88	30	21	29	38.59	60.16	52.69	20.88	16.37	23.21	3.57419112722158e-07	-1.78937	down
1576	TRINITY_DN13432_c0_g1	37	58	51	145	155	143	2.64	9.82	1.82	6.02	5.58	5.53	8.43276649450206e-07	1.3451333257365	up
1577	TRINITY_DN13436_c0_g1	0	0	0	361	312	334	0	0	0	26.45	23.34	28.27	7.04705585246772e-18	10.5770324364827	up
1578	TRINITY_DN1343_c1_g1	124	202	167	400	436	381	14.7	18.37	18.34	28.49	32.36	28.7	5.65913989807482e-08	1.0459674888746	up
1579	TRINITY_DN13445_c0_g2	0	0	0	53	45	48	0	0	0	12.85	11.64	13.12	3.12076780243768e-09	7.79057161559235	up
1580	TRINITY_DN13446_c0_g1	38	59	63	143	129	133	7.76	11.05	11.96	37.53	35.51	36.91	0.000120810630408716	1.08529601071451	up
1581	TRINITY_DN13447_c0_g1	7471	6315	7018	1646	1551	1465	498.26	437.55	443.53	107.7	105.33	106.55	1.5470607980338e-196	-2.41562	down
1582	TRINITY_DN1344_c0_g2	1251	991	1199	551	474	475	57.04	44.49	51.68	24.62	23.16	25.78	1.16179983462448e-34	-1.45512	down
1583	TRINITY_DN1344_c1_g1	2714	2480	2897	1136	1099	1033	112.28	100.6	109.02	49.09	46.85	48.67	4.45298092276776e-82	-1.56421	down
1584	TRINITY_DN1344_c4_g1	40	30	25	162	135	143	16.97	16	10.84	77.41	70.88	78.08	6.50562091842534e-11	1.95162491151544	up
1585	TRINITY_DN1345_c1_g1	7115	6425	7035	2146	2019	1902	300.11	277.02	279.86	86.92	83.8	84.53	4.89834872856491e-182	-2.01952	down
1586	TRINITY_DN1345_c3_g1	255	233	249	7	6	5	30.58	30.07	28.61	0.84	0.76	0.67	2.91899901810245e-45	-5.6139	down
1587	TRINITY_DN13468_c0_g1	268	193	253	0	0	0	32.07	27.07	31.63	0	0	0	8.96840158035134e-18	-10.5926	down
1588	TRINITY_DN1346_c0_g1	0	0	0	22	59	38	0	0	0	7.31	16.74	11.93	4.28161243704819e-08	7.50086202016411	up
1589	TRINITY_DN13472_c0_g1	96	153	137	7	6	4	4.95	8.49	6.61	0.42	5.38	1.94	8.86064280236748e-25	-4.76486	down
1590	TRINITY_DN1347_c0_g2	76	86	93	206	218	199	10.41	12.82	12.24	21.95	23.74	23.13	1.084961094521e-06	1.03305164973858	up
1591	TRINITY_DN13485_c0_g1	125	153	141	18	16	23	4.79	5.87	5.05	0.63	0.59	0.91	8.87243929685217e-23	-3.1315	down
1592	TRINITY_DN13487_c0_g1	50	49	53	138	191	124	5.08	6.16	8.64	32.71	73.46	40.6	2.03975562960386e-06	1.31604132507783	up
1593	TRINITY_DN13488_c0_g1	0	0	0	22	18	19	0	0	0	6.99	6.16	6.82	8.01682428779e-06	6.48244036639536	up
1594	TRINITY_DN13490_c0_g1	476	801	639	249	224	208	6.14	10.11	7.7	2.94	2.84	2.66	2.14286303742626e-21	-1.75246	down
1595	TRINITY_DN13490_c0_g3	456	641	557	0	0	0	6.88	9.71	7.88	0	0	0	4.04549978375232e-22	-11.8065	down
1596	TRINITY_DN13490_c1_g1	29	42	28	9	8	10	2.78	4.26	2.56	0.86	0.8	1.06	0.00014441136827128	-2.13216	down
1597	TRINITY_DN13491_c0_g1	79	108	114	537	516	519	2.82	3.92	3.83	18.53	18.4	19.87	2.86896026275535e-35	2.13011296683552	up
1598	TRINITY_DN134_c2_g2	130	194	151	94	61	57	15.65	25.15	17.51	11.38	7.73	7.7	1.88200866794372e-07	-1.4295	down
1599	TRINITY_DN13501_c0_g1	48	39	49	0	0	0	12.87	6.73	7.4	0	0	0	3.54131524468283e-10	-8.20014	down
1600	TRINITY_DN13502_c0_g1	44	76	72	0	0	0	1.82	3.21	5.29	0	0	0	1.61848476955696e-11	-8.69769	down
1601	TRINITY_DN13506_c0_g1	10	17	12	59	44	42	3.05	5.34	4.3	20.1	18.44	16	0.000816256883193963	1.63120528722875	up
1602	TRINITY_DN13513_c0_g1	42	40	33	0	0	0	7.2	7.65	5.48	0	0	0	1.80257235615719e-09	-7.96249	down
1603	TRINITY_DN13516_c0_g1	3	0	0	20	33	27	0.46	0	0	3.12	5.43	4.72	5.57657866757498e-05	4.48086346254761	up
1604	TRINITY_DN1351_c2_g1	70	34	97	29	37	37	7.1	4.07	11.84	2.97	8.39	10.62	0.00534754890394861	-1.20784	down
1605	TRINITY_DN13526_c1_g2	87	98	111	0	0	0	16.61	19.71	19.96	0	0	0	1.26641249388819e-13	-9.3217	down
1606	TRINITY_DN13527_c0_g1	56	46	54	243	365	280	3.35	2.63	2.54	19.6	29.2	24.28	1.17694234006143e-20	2.25447656200339	up
1607	TRINITY_DN1352_c0_g1	2708	3030	2973	1508	1453	1365	118.47	139.51	127.27	67.72	63.29	65.76	1.24852468755593e-56	-1.26746	down
1608	TRINITY_DN13534_c0_g2	112	140	103	6	18	8	7.5	9.75	6.54	0.39	1.23	0.58	1.10610376307114e-19	-3.73261	down
1609	TRINITY_DN13539_c0_g1	138	109	166	79	47	41	70.18	110.01	77.53	34.71	39.91	31.48	1.5765485436173e-07	-1.56883	down
1610	TRINITY_DN1353_c1_g1	90	67	110	13	34	17	34.86	34.34	41.82	5.19	13.06	7.13	1.46133976334297e-08	-2.31346	down
1611	TRINITY_DN1353_c2_g2	66	46	67	6	19	20	16.18	13.18	16.15	1.57	5.3	5.87	3.75518515981075e-06	-2.23352	down
1612	TRINITY_DN13540_c0_g4	0	0	0	21	26	27	0	0	0	2.56	3.32	3.67	1.28532053621204e-06	6.81617878694723	up
1613	TRINITY_DN13542_c0_g1	155	235	215	2	0	0	11.32	17.9	14.9	0.14	0	0	4.33948997977876e-15	-8.49958	down
1614	TRINITY_DN13550_c0_g1	100	42	68	0	0	0	7.74	3.39	5	0	0	0	1.05898104871974e-11	-8.82817	down
1615	TRINITY_DN13555_c0_g1	82	120	85	0	0	0	24.97	44.18	25.75	0	0	0	2.22115456715713e-13	-9.28204	down
1616	TRINITY_DN13557_c0_g1	18	21	34	0	0	0	5.16	7.2	9.66	0	0	0	1.60904035841483e-07	-7.29689	down
1617	TRINITY_DN13559_c2_g1	98	28	29	21	16	22	4.08	1.19	1.14	0.85	0.67	0.99	0.00378234795910808	-1.65384	down
1618	TRINITY_DN1355_c0_g1	34	23	32	132	127	134	0.91	0.76	0.87	3.7	3.47	3.96	4.6710263310073e-10	1.88881760185062	up
1619	TRINITY_DN1355_c0_g2	14	30	11	48	84	60	0.53	1.15	0.39	1.74	3.15	2.42	0.00172889453801607	1.54194120417461	up
1620	TRINITY_DN13562_c0_g2	55	52	78	1	12	14	2.43	2.35	3.25	0.04	0.53	0.67	9.29791740453942e-08	-3.01025	down
1621	TRINITY_DN13563_c0_g1	201	144	173	66	48	28	11.94	8.84	9.72	3.83	2.89	1.81	3.35335110200367e-13	-2.13595	down
1622	TRINITY_DN13570_c0_g1	6	0	2	57	59	47	0.7	0	0.22	7.65	14.11	9.49	9.51993269130579e-09	4.08802003073347	up
1623	TRINITY_DN13573_c0_g1	63	33	50	35	18	21	4.93	2.7	3.72	2.7	1.51	1.8	0.00693628503370134	-1.24285	down
1624	TRINITY_DN13574_c0_g1	47	40	40	0	1	0	22.51	25.06	19.63	0	0.62	0	5.43311424133138e-08	-7.14216	down
1625	TRINITY_DN13581_c0_g1	55	51	78	25	16	23	3.08	2.94	4.13	1.37	0.91	1.4	1.18613970718786e-05	-1.77471	down
1626	TRINITY_DN13585_c0_g1	64	70	59	43	27	38	2.87	3.21	2.49	1.84	1.2	1.81	0.00242785134650786	-1.09576	down
1627	TRINITY_DN1358_c0_g1	28	37	36	91	72	97	1.22	2.01	1.76	3.31	2.7	3.91	0.00125070118445477	1.11199982956873	up
1628	TRINITY_DN13599_c0_g1	113	153	117	358	323	335	3.12	4.28	3.04	9.54	8.88	9.89	1.31129514525197e-09	1.14918460739165	up
1629	TRINITY_DN1359_c0_g2	531	451	560	216	197	166	91.36	86.52	93.32	38.25	36.84	32.91	2.99767361993916e-29	-1.67197	down
1630	TRINITY_DN13600_c0_g1	80	98	74	238	221	156	45.88	80.6	38.06	79.32	119.84	91.9	2.4231247269608e-05	1.0203886383036	up
1631	TRINITY_DN13601_c0_g1	0	0	3	53	41	52	0	0	0.46	3.66	2.94	3.99	8.45427282827384e-08	5.35655756729877	up
1632	TRINITY_DN13604_c0_g1	0	2	0	35	28	20	0	19.24	0	16.28	14.23	10.58	4.78639882063619e-05	5.10427356870363	up
1633	TRINITY_DN13605_c1_g2	152	141	219	0	0	0	18.14	27.4	25.06	0	0	0	4.48884388894433e-16	-10.1089	down
1634	TRINITY_DN13612_c0_g1	3	4	7	47	23	30	0.63	0.96	1.43	3.72	1.89	2.64	0.000197667079830326	2.57838638012515	up
1635	TRINITY_DN13613_c0_g1	116	104	106	616	635	583	2.81	2.09	2.68	12.92	13.51	13.24	2.57691504895849e-49	2.23476279344223	up
1636	TRINITY_DN13614_c0_g1	415	256	295	877	890	840	54.97	36.81	37.53	110.06	111.09	115.11	1.65088508039202e-12	1.17453958810032	up
1637	TRINITY_DN1361_c0_g1	28	22	51	353	314	312	8.91	8.5	16.29	125.02	117.99	122.49	2.28662316004762e-31	3.0249760324175	up
1638	TRINITY_DN13621_c0_g2	30	63	34	9	18	19	1.14	2.43	1.21	0.33	0.68	0.77	0.00143543343935539	-1.71679	down
1639	TRINITY_DN13623_c0_g2	63	18	51	92	136	117	6.54	1.95	4.36	8.46	12.04	11.26	0.00528992304959846	1.13726	up
1640	TRINITY_DN13624_c0_g1	2	0	1	39	49	53	0.82	0	1.07	10.37	20.35	27.33	1.02001372510729e-07	5.30546207389386	up
1641	TRINITY_DN1362_c0_g1	2002	2185	2002	869	917	866	79.75	82.4	72.89	19.15	26.18	24.58	4.26425353545888e-57	-1.47971	down
1642	TRINITY_DN13630_c0_g1	48	24	36	0	0	0	39.23	28.67	31.51	0	0	0	4.74424362531078e-09	-7.86848	down
1643	TRINITY_DN13637_c0_g1	66	60	48	4	0	1	21.26	23.46	15.46	1.74	0	0.4	1.07204949762658e-11	-5.38682	down
1644	TRINITY_DN13639_c0_g1	33	33	55	15	13	15	23.47	22.6	35.21	14.46	21.62	18.61	0.000396235785339692	-1.74194	down
1645	TRINITY_DN1363_c0_g3	16	6	16	124	98	86	0.98	0.38	0.93	7.42	6.08	5.72	2.61880849320128e-11	2.75929877137419	up
1646	TRINITY_DN13640_c2_g1	54	103	46	0	0	0	3.13	6.16	2.52	0	0	0	1.59543189925167e-11	-8.78709	down
1647	TRINITY_DN13657_c0_g1	2602	3007	2928	1327	1458	1283	63.8	74.56	67.38	31.54	35.63	33.76	6.85789103621824e-49	-1.32627	down
1648	TRINITY_DN13658_c0_g1	100	89	113	27	58	46	10.27	9.64	10.94	1.75	5.12	4.25	1.59531850136314e-05	-1.45389	down
1649	TRINITY_DN1365_c0_g1	912	1035	1185	637	637	578	41.65	48.49	51.23	28.14	29.22	28.35	4.65598347601902e-19	-1.01365	down
1650	TRINITY_DN1365_c0_g2	2192	2523	2635	1260	1377	1191	57.74	67.22	65.07	32.31	36.03	33.75	1.42415063154807e-37	-1.19755	down
1651	TRINITY_DN1365_c1_g2	28	46	48	0	0	0	3	5.27	4.92	0	0	0	1.32648102948223e-09	-8.04234	down
1652	TRINITY_DN13660_c0_g1	56	133	94	61	45	52	1.54	3.71	2.43	1.62	1.23	1.53	0.00265251245066618	-1.09998	down
1653	TRINITY_DN13664_c0_g1	57	24	40	0	0	0	7.92	4.52	4.95	0	0	0	2.06613167905184e-09	-8.03241	down
1654	TRINITY_DN13667_c0_g1	20	9	8	120	71	82	3.89	1.71	1.31	12.5	7.6	9.41	7.79471949114677e-09	2.61765966224642	up
1655	TRINITY_DN13676_c0_g3	82	117	138	340	242	260	8.12	12.16	12.49	28.02	15.26	19.06	3.2327867452942e-06	1.06413990656753	up
1656	TRINITY_DN13679_c0_g1	807	418	694	337	319	300	35.73	18.93	29.04	14.64	14.33	14.46	3.16684857579836e-10	-1.26095	down
1657	TRINITY_DN13679_c0_g2	1315	739	1144	259	268	250	87.91	51.33	72.47	16.99	18.24	18.23	7.0969435925275e-38	-2.29585	down
1658	TRINITY_DN1367_c0_g1	18	39	23	121	69	81	0.88	2.01	1.05	4.92	3.53	4.2	0.00022681559463895	1.49467151495593	up
1659	TRINITY_DN13681_c0_g1	28	30	68	512	541	477	2.23	2.57	5.25	40.88	45.04	42.4	4.95169204198818e-42	3.35191862825401	up
1660	TRINITY_DN13689_c0_g3	0	0	0	48	27	32	0	0	0	3.86	2.26	2.87	6.82069486263734e-08	7.33655193236863	up
1661	TRINITY_DN13690_c0_g1	98	99	71	380	378	353	2.99	3.32	1.84	10.55	11.19	11.14	2.6198729385155e-20	1.79136146889401	up
1662	TRINITY_DN13691_c0_g1	47	120	26	10	35	29	1.98	5.18	1.03	0.41	1.48	1.32	0.0068024100300852	-1.64116	down
1663	TRINITY_DN1369_c0_g1	19	12	11	84	104	101	2.31	1.57	1.28	9.67	12.52	12.97	2.21240561485513e-10	2.52800295263177	up
1664	TRINITY_DN1370_c2_g1	138	242	248	45	69	78	193.94	102.65	241.45	62.91	81.92	78.86	5.01176651671204e-11	-1.95414	down
1665	TRINITY_DN1370_c3_g1	346	416	342	1160	1215	1116	10.6	12.77	9.87	34.97	38.1	37.43	6.26243622144488e-31	1.40260892879384	up
1666	TRINITY_DN13714_c1_g2	61	62	37	0	0	0	3.93	4.21	2.25	0	0	0	9.94631913334975e-11	-8.44228	down
1667	TRINITY_DN13717_c2_g3	0	0	0	30	18	18	0	0	0	8.02	5.15	5.42	3.95076886382071e-06	6.63685414112176	up
1668	TRINITY_DN1371_c0_g1	1331	1285	1377	759	676	679	105.5	102.75	103.48	57.76	53.16	57.56	8.2397904691413e-37	-1.1746	down
1669	TRINITY_DN1371_c0_g2	65	94	82	4	35	26	10.68	17	12.94	0.67	6.17	4.87	4.79892022565282e-05	-2.13341	down
1670	TRINITY_DN13728_c1_g1	21	35	25	3	0	0	1.51	2.62	1.71	0.21	0	0	3.06814192727195e-06	-5.02628	down
1671	TRINITY_DN13730_c0_g2	0	0	0	252	229	224	0	0	0	8.89	9	9.37	3.63462277412023e-16	10.0614003033365	up
1672	TRINITY_DN13733_c0_g1	171	113	207	1219	1082	1094	6.81	7.29	8.49	54.26	43.73	54.27	9.61237531609724e-54	2.53659698849665	up
1673	TRINITY_DN13736_c0_g1	1425	927	1212	139	73	105	299.32	222.65	248.53	30.59	17.07	25.94	2.69761805032006e-81	-3.74923	down
1674	TRINITY_DN13738_c0_g1	328	270	297	0	0	0	17.95	15.23	15.36	0	0	0	5.51287023104106e-19	-10.92	down
1675	TRINITY_DN13739_c0_g3	7	5	7	32	56	36	0.57	0.42	0.54	2.55	4.64	3.2	4.0983501785706e-05	2.45062981237819	up
1676	TRINITY_DN1373_c0_g2	5431	5014	5081	3049	2664	2481	193.19	181.45	170.11	104.62	94.44	94.33	1.38073655494312e-49	-1.18237	down
1677	TRINITY_DN1373_c0_g3	2159	1757	1875	139	206	181	350.42	315.79	294.09	23.11	36.11	33.67	1.91471463835169e-146	-3.71481	down
1678	TRINITY_DN1373_c1_g2	0	0	0	117	112	90	0	0	0	10.77	10.79	9.23	1.66760058033958e-12	8.91373726200714	up
1679	TRINITY_DN1373_c1_g4	18	23	20	0	3	0	1.72	2.33	1.82	0	0.35	0	4.33933511478642e-05	-4.6086	down
1680	TRINITY_DN13740_c0_g1	9	12	3	38	19	42	4.38	7.66	1.5	21.66	12.01	27.38	0.00869974618090456	1.78637796215232	up
1681	TRINITY_DN13741_c0_g1	90	57	85	226	194	209	9.3	6.27	8.39	23.3	20.88	24.01	5.8896038290812e-07	1.18418664051162	up
1682	TRINITY_DN1374_c0_g2	108	105	111	36	14	36	3.27	3.23	3.16	1.05	0.42	1.17	1.54012174945792e-09	-2.16583	down
1683	TRINITY_DN13754_c0_g1	10	4	6	51	29	39	2.68	1.73	0.59	18.86	7.08	16.45	0.000151430564564057	2.31320106059241	up
1684	TRINITY_DN13756_c0_g2	0	0	0	45	20	21	0	0	0	6.47	3.02	3.37	6.28604019091593e-07	7.01355819158403	up
1685	TRINITY_DN1375_c0_g2	0	4	0	39	20	18	0	1.32	0	11.6	6.39	6.04	0.000193500702749723	3.98759527370341	up
1686	TRINITY_DN1376_c0_g1	311	360	432	17	18	20	23.07	27.71	30.46	2.61	2.42	2.28	2.64724886902748e-66	-4.57881	down
1687	TRINITY_DN1376_c11_g1	144	115	163	373	419	350	14.38	13.25	15.63	48.48	48.05	49.74	3.7694923943747e-11	1.18097630041852	up
1688	TRINITY_DN1376_c14_g1	26	26	39	1	5	5	5.82	6.72	8.55	0.24	1.26	1.33	4.42707416947555e-06	-3.29106	down
1689	TRINITY_DN1376_c18_g1	72	102	112	55	43	34	15.64	25.45	23.79	12.56	10.45	8.72	1.80092751086866e-05	-1.37661	down
1690	TRINITY_DN1376_c1_g1	222	186	237	122	98	121	17.68	15.4	18.01	9.47	7.96	10.4	1.62614375313723e-08	-1.17273	down
1691	TRINITY_DN1376_c2_g4	78	48	61	0	14	6	28.81	22.14	22.68	0	6.33	2.82	1.8407253200534e-08	-3.47629	down
1692	TRINITY_DN1376_c6_g1	77	71	55	28	25	16	75.56	103.59	62.12	87.33	95.96	60.09	2.49435689993187e-06	-1.82472	down
1693	TRINITY_DN1376_c7_g1	144	96	99	19	15	16	187.28	203.25	143.78	36.05	32.89	36.09	5.69409976876986e-17	-3.02139	down
1694	TRINITY_DN13776_c0_g1	106	56	82	0	0	0	6.16	3.36	4.51	0	0	0	1.56862176110793e-12	-9.04423	down
1695	TRINITY_DN13777_c0_g1	10	3	5	49	69	49	0.95	0.3	0.45	4.61	21.1	5.13	2.16925788666818e-07	2.95513503142882	up
1696	TRINITY_DN13786_c0_g1	218	135	168	641	473	443	16.62	11.06	11.93	46.79	35.88	35.96	3.26884849194438e-11	1.31628973312237	up
1697	TRINITY_DN13787_c0_g1	57	81	88	290	319	327	4.44	6.61	6.51	22.28	25.48	27.94	7.7285802067799e-17	1.79885939966446	up
1698	TRINITY_DN13788_c0_g1	37	56	43	0	0	0	5.84	9.76	6.55	0	0	0	4.08526638915274e-10	-8.20344	down
1699	TRINITY_DN13790_c0_g1	63	83	60	46	42	30	6.8	7.51	4.91	3.92	4.17	2.84	0.00244564696128554	-1.0699	down
1700	TRINITY_DN13802_c0_g1	1225	930	960	239	185	159	109.7	87.84	81.85	21.21	17.1	15.71	3.24029560785485e-65	-2.68183	down
1701	TRINITY_DN1380_c0_g1	19	3	8	172	175	139	2.99	0.18	0.44	16.24	10.24	10.25	1.91135210813373e-19	3.75647835635721	up
1702	TRINITY_DN13810_c0_g1	1486	1319	1507	776	768	643	95	73.08	76.66	45.28	46.14	41.73	9.09179248576437e-37	-1.23827	down
1703	TRINITY_DN13816_c0_g1	529	446	537	96	81	85	23.76	20.77	23.76	4.53	3.47	4.33	1.43455595881662e-62	-2.78521	down
1704	TRINITY_DN13816_c1_g1	39	36	50	92	127	110	1.65	1.57	2.02	3.76	5.51	5.01	0.000240424763512798	1.14516861716652	up
1705	TRINITY_DN13817_c0_g2	85	166	117	19	18	27	2	3.95	2.59	0.43	0.42	0.68	6.93225062940733e-14	-2.77574	down
1706	TRINITY_DN1381_c0_g2	699	817	891	342	327	300	19.17	20.41	21.77	10.04	8.79	7.96	8.041598083355e-36	-1.56928	down
1707	TRINITY_DN13822_c0_g1	23	15	10	91	147	100	4.81	3.59	1.96	8.19	17.29	10.79	2.63713945911691e-10	2.55501004820547	up
1708	TRINITY_DN13824_c0_g1	313	367	381	238	197	190	5.8	9.71	8.21	6.9	4.84	4.87	2.41998253423727e-10	-1.02202	down
1709	TRINITY_DN13825_c0_g1	290	284	290	88	65	51	13.69	13.6	12.9	3.87	3.03	2.55	5.13768264375486e-29	-2.34617	down
1710	TRINITY_DN13827_c0_g1	10	18	11	44	51	46	1.21	4.49	1.19	3.52	5.15	5.35	0.00117904890373402	1.59601272844278	up
1711	TRINITY_DN13829_c0_g3	18	63	29	16	7	5	0.63	2.25	0.96	0.54	0.25	0.19	0.000731893032254766	-2.253	down
1712	TRINITY_DN1382_c0_g1	101	145	119	261	336	282	2.62	3.92	3.01	6.71	8.6	7.95	1.5707493813801e-06	1.01156395629106	up
1713	TRINITY_DN13834_c0_g1	376	624	436	120	168	138	11.01	18.74	11.77	3.18	5.6	4.53	1.79552235570503e-20	-2.0109	down
1714	TRINITY_DN1383_c0_g2	862	916	1038	539	600	512	22.55	24.52	25.24	7.79	8.76	8.04	8.91301396777746e-20	-1.02609	down
1715	TRINITY_DN13843_c0_g1	1038	772	916	384	365	360	51.97	39.56	43.06	18.71	18.29	19.4	9.90094210570922e-32	-1.55412	down
1716	TRINITY_DN13849_c0_g1	101	109	103	1	15	1	11.02	12.71	10.74	0.11	1.71	0.12	7.86347665572361e-05	-4.47359	down
1717	TRINITY_DN13850_c0_g1	0	0	0	71	99	59	0	0	0	1.95	2.8	1.79	5.86797576075382e-11	8.43513676257147	up
1718	TRINITY_DN13850_c0_g2	54	97	59	3	4	0	2.49	4.59	2.57	9.27	4.93	0	1.87097765781071e-13	-5.17599	down
1719	TRINITY_DN13851_c0_g3	24	38	28	192	186	145	0.39	0.63	0.43	3.03	3.02	2.53	3.40705126463522e-15	2.27587747749506	up
1720	TRINITY_DN13852_c0_g1	33	29	35	93	113	79	2.09	1.91	2.1	5.78	7.28	5.45	8.07790835300798e-05	1.29576193078403	up
1721	TRINITY_DN13854_c0_g1	393	290	382	978	809	799	17.92	13.55	16.44	43.35	37.09	39.31	3.65100994124527e-13	1.02199685906749	up
1722	TRINITY_DN13855_c0_g1	42	20	18	162	98	96	2.41	1.18	0.98	9.47	5.92	6.23	1.70371770405511e-06	1.88393052065518	up
1723	TRINITY_DN1385_c2_g1	57	70	65	205	147	183	3.43	4.68	3.92	13.23	9.2	12.29	1.1316170596148e-06	1.22186714364057	up
1724	TRINITY_DN13861_c0_g1	124	104	138	440	453	382	5.57	4.79	5.85	19.2	20.45	18.51	6.54524765881818e-20	1.54345921367509	up
1725	TRINITY_DN13864_c0_g1	139	129	147	32	22	28	4.04	3.8	4.02	0.9	0.64	0.87	3.93003911896577e-19	-2.59561	down
1726	TRINITY_DN13866_c0_g1	0	0	0	38	57	36	0	0	0	2.21	3.43	2.32	1.05377692283058e-08	7.63165913400398	up
1727	TRINITY_DN1386_c0_g1	513	453	489	1230	1181	1104	20.43	18.43	18.37	47.6	47.21	47.39	7.62000071980206e-23	1.01473901407751	up
1728	TRINITY_DN1386_c7_g1	0	0	0	87	66	59	0	0	0	13.28	10.6	10.07	1.06168057269449e-10	8.32239699906285	up
1729	TRINITY_DN13876_c1_g2	90	147	125	0	0	0	5.09	7.66	8	0	0	0	2.04456093599621e-14	-9.61425	down
1730	TRINITY_DN13880_c0_g1	3	6	3	24	20	18	0.41	0.89	0.39	3.31	2.9	2.77	0.00778810888764035	2.10485694540362	up
1731	TRINITY_DN13890_c0_g1	2717	2197	2201	882	877	863	346.97	300.82	262.77	114.04	116.31	123.65	1.58974694391246e-54	-1.69773	down
1732	TRINITY_DN1389_c0_g2	163	191	171	465	499	494	4.58	5.44	4.51	12.6	13.95	14.84	6.44720932590751e-15	1.21833671136856	up
1733	TRINITY_DN13900_c0_g2	33	35	37	0	0	0	3.6	4.06	3.84	0	0	0	4.04251788491505e-09	-7.8277	down
1734	TRINITY_DN13904_c0_g1	59	50	51	5	0	1	6.03	4.67	4.17	0.82	0	0.18	3.30718748909964e-11	-5.00227	down
1735	TRINITY_DN13904_c0_g2	0	0	0	39	18	31	0	0	0	14.23	7.12	12.81	4.26783523040174e-07	7.0596419283756	up
1736	TRINITY_DN13908_c1_g1	22	21	36	0	5	6	9.47	10.62	12.58	0	3.47	8.55	0.0001114573875695	-3.07709	down
1737	TRINITY_DN13910_c0_g1	44	26	44	15	15	14	49.21	43.2	53.82	20.17	25.55	24.14	0.00104274605580941	-1.62766	down
1738	TRINITY_DN13915_c0_g1	172	96	151	419	360	348	37.72	22.55	33.35	96.49	86.3	89.64	2.35051316019444e-08	1.1701476762237	up
1739	TRINITY_DN13918_c0_g1	191	188	186	14	20	18	30.99	33.75	29.24	2.08	3.13	3	9.42464952636383e-36	-3.69771	down
1740	TRINITY_DN13920_c0_g1	44	29	22	0	0	0	8.85	6.63	4.64	0	0	0	1.58502412967901e-08	-7.68953	down
1741	TRINITY_DN13922_c0_g1	354	241	266	145	196	144	26.39	18.76	18.82	10.64	14.95	11.75	3.50573652386604e-07	-1.08689	down
1742	TRINITY_DN13927_c0_g1	499	316	394	272	194	247	10.26	6.56	7.61	5.38	3.95	5.41	4.33248389680255e-07	-1.01797	down
1743	TRINITY_DN13928_c0_g2	2	5	0	46	25	35	0.52	2.04	0.22	25.19	12.43	28.38	1.05911933888707e-05	3.65317666061931	up
1744	TRINITY_DN1392_c0_g1	247	379	351	141	123	110	4.33	6.68	5.77	2.37	2.13	2.05	9.77319104511275e-16	-1.64478	down
1745	TRINITY_DN1392_c0_g2	3541	5000	4351	1479	1660	1501	258.9	381.18	301.19	105.72	123.52	119.13	5.84248217699068e-48	-1.73068	down
1746	TRINITY_DN1392_c0_g3	9071	12897	12059	3994	4271	3810	469.71	687.11	589.89	201.58	223.19	213.54	4.90479077302201e-55	-1.75116	down
1747	TRINITY_DN13934_c1_g1	26	36	62	0	0	0	1.03	1.46	2.32	0	0	0	1.72744343718263e-09	-8.05929	down
1748	TRINITY_DN13939_c0_g1	56	40	68	7	3	1	6.24	4.77	7.25	0.78	0.35	0.12	4.98278474884042e-11	-4.16169	down
1749	TRINITY_DN13940_c0_g1	80	64	88	0	0	0	3.29	2.69	3.41	0	0	0	1.72370056396667e-12	-8.96956	down
1750	TRINITY_DN13944_c1_g1	4	8	5	49	48	43	0.63	1.63	0.65	7.13	7.7	7.76	1.30317754142647e-06	2.78192418631589	up
1751	TRINITY_DN13967_c0_g2	0	0	0	46	43	41	0	0	0	32.01	33.53	32.81	8.9173834310456e-09	7.62219711323597	up
1752	TRINITY_DN13969_c0_g2	4	10	22	82	84	72	0.41	2.47	7.03	26.3	13.43	13.67	3.87013571557717e-07	2.47605497236371	up
1753	TRINITY_DN1397_c1_g2	62	70	71	10	1	3	13.31	15.45	13.32	1.8	0.28	1.09	4.92657108706339e-13	-4.12328	down
1754	TRINITY_DN13983_c0_g1	585	569	636	126	185	148	66.41	67.12	68.54	14.76	23.19	18.96	2.91566454073339e-43	-2.2176	down
1755	TRINITY_DN13987_c0_g3	0	0	0	103	116	120	0	0	0	13.02	15.36	16.93	8.92369382819551e-13	9.01022513894935	up
1756	TRINITY_DN13987_c1_g1	0	0	0	116	83	76	0	0	0	10.65	7.94	7.77	8.78237850724516e-12	8.69715965919297	up
1757	TRINITY_DN13997_c1_g1	2	2	0	46	43	44	3.82	6.68	0	5.39	5.23	15.34	8.60791245185548e-08	4.7956144639521	up
1758	TRINITY_DN13999_c1_g1	7	11	8	58	49	62	0.91	2.19	1.41	7.83	5.52	9.18	9.34251193732642e-07	2.44638553062835	up
1759	TRINITY_DN139_c2_g1	60	43	63	0	0	0	6.73	5.16	6.76	0	0	0	5.56750447190467e-11	-8.48648	down
1760	TRINITY_DN13_c0_g1	565	753	883	2101	1954	1821	20.9	29.03	30.99	78.63	74.41	74.59	1.25138465538736e-18	1.16144065052725	up
1761	TRINITY_DN13_c0_g2	9955	8395	9318	3442	2853	2829	313.52	268.58	276.08	104.66	89.63	95.39	2.29064640913754e-99	-1.8596	down
1762	TRINITY_DN13_c2_g1	149	131	145	0	0	0	9.3	8.31	8.57	0	0	0	2.42704649844026e-15	-9.84517	down
1763	TRINITY_DN14000_c0_g1	752	952	844	138	159	142	12.17	14.76	13.43	1.7	2.02	1.94	1.25721282491752e-80	-2.79416	down
1764	TRINITY_DN14008_c0_g1	71	120	81	9	7	7	4.69	8.21	5.69	0.7	0.39	0.45	1.03680671988397e-16	-3.82561	down
1765	TRINITY_DN14012_c0_g1	84	41	87	22	26	18	315.3	327.87	389.67	97.2	193.04	126.54	3.61303059679874e-06	-1.93886	down
1766	TRINITY_DN14013_c0_g1	0	0	0	32	46	34	0	0	0	5.47	8.3	6.51	3.89802112605489e-08	7.40839948581231	up
1767	TRINITY_DN14014_c0_g1	3517	4339	4153	856	608	630	46.77	59.46	51.61	10.32	7.27	8.36	2.24854053384223e-120	-2.78064	down
1768	TRINITY_DN14021_c0_g1	1	0	2	27	38	33	0.4	0	0.81	5.2	7.25	12.52	5.0643437788847e-06	4.78068662976535	up
1769	TRINITY_DN14022_c0_g1	72	109	76	0	0	0	9.51	15.63	9.65	0	0	0	7.30395782582701e-13	-9.12283	down
1770	TRINITY_DN14024_c0_g1	4	13	0	37	47	38	0.45	1.57	0	4.19	5.56	4.8	0.000607638239892071	2.57219598068817	up
1771	TRINITY_DN14033_c0_g1	541	525	608	91	91	89	20.44	23.27	21.1	3.27	3.82	3.73	2.82184147271362e-76	-2.88227	down
1772	TRINITY_DN14035_c0_g1	29	31	50	5	5	2	9.65	9.41	9.53	0.67	8.46	2.87	1.82596954663906e-07	-3.45445	down
1773	TRINITY_DN14039_c0_g1	397	385	444	1015	1021	991	20.6	20.87	21.86	51.57	53.35	55.73	7.10499179663948e-22	1.04899857951436	up
1774	TRINITY_DN1403_c0_g1	301	336	340	1143	1109	1110	32.64	44.67	39.65	112	109.86	117.8	6.4420417113768e-43	1.52725664220735	up
1775	TRINITY_DN14045_c0_g3	25	5	22	65	53	65	1.05	0.22	0.87	2.66	2.24	2.95	0.00242110298892333	1.56620023638733	up
1776	TRINITY_DN14048_c0_g1	44	52	36	136	124	130	2.35	2.86	1.81	7.07	6.68	7.51	4.912338028736e-06	1.30401465969067	up
1777	TRINITY_DN14052_c0_g1	99	223	140	4	7	8	4.83	11.17	6.44	0.19	0.35	0.42	1.45382337875619e-24	-4.85961	down
1778	TRINITY_DN14052_c0_g2	33	49	49	0	0	0	2.43	3.76	3.42	0	0	0	5.89884415693144e-10	-8.14605	down
1779	TRINITY_DN14059_c0_g1	23	33	27	0	0	0	1.61	2.4	1.79	0	0	0	4.01021807054846e-08	-7.49041	down
1780	TRINITY_DN14065_c0_g1	4	0	3	91	73	78	0.52	0	0.38	11.8	9.96	10.25	8.29970386854348e-13	4.85525499445771	up
1781	TRINITY_DN14066_c0_g1	219	174	203	453	640	537	7.85	5.32	5.93	13.51	20.06	17.66	1.7007724419621e-11	1.19801194952481	up
1782	TRINITY_DN14068_c0_g1	114	126	135	512	448	451	5.8	4.44	6.14	18.63	15.9	16.74	3.35086450955879e-25	1.65486156945365	up
1783	TRINITY_DN14073_c0_g1	393	200	277	909	818	794	35.6	19.13	23.91	81.63	77.99	81.41	5.15563937370168e-11	1.27648725429498	up
1784	TRINITY_DN14076_c0_g1	80	132	109	4	11	11	12.06	21.82	15.22	0.42	2.49	2.51	1.83546619557743e-18	-3.87712	down
1785	TRINITY_DN14080_c0_g1	21	47	22	0	0	0	6.53	9.3	15.4	0	0	0	3.4690589693817e-08	-7.61261	down
1786	TRINITY_DN14083_c1_g2	71	70	70	29	20	30	3.65	4.06	5.09	1.45	1.04	1.67	3.54486016633239e-06	-1.67168	down
1787	TRINITY_DN14084_c0_g2	40	42	48	0	0	0	2.16	2.33	2.45	0	0	0	5.32600674828486e-10	-8.13486	down
1788	TRINITY_DN14086_c0_g2	224	206	228	665	567	541	57.75	111	51.1	23.31	20.73	26.51	2.91837739033427e-17	1.17108759498604	up
1789	TRINITY_DN1408_c1_g1	104	102	89	36	60	47	22.23	24.41	18.96	7.5	13.26	12.39	2.86650078799538e-05	-1.30075	down
1790	TRINITY_DN14091_c0_g1	116	141	215	48	16	27	11.89	15.76	21.21	5.09	2.02	3.51	6.30885918975469e-13	-2.63176	down
1791	TRINITY_DN14094_c0_g1	10	2	1	73	39	48	0.29	0.06	0.03	4.76	1.29	3.36	1.00954589413343e-06	3.35223153704401	up
1792	TRINITY_DN14095_c0_g1	274	292	325	44	41	39	49.67	51.18	50.59	10.72	6.1	12.61	1.77783816952625e-47	-3.10152	down
1793	TRINITY_DN14101_c0_g1	1734	1556	1693	1051	923	915	115.6	107.11	107.46	70.17	63.18	67.64	4.80483393709196e-30	-1.04427	down
1794	TRINITY_DN14102_c0_g1	52	62	65	32	23	23	2.98	3.66	3.52	1.79	1.33	1.43	0.000114343636959508	-1.45782	down
1795	TRINITY_DN14111_c0_g1	20	7	28	67	76	65	5.82	2.44	8.08	21.17	25.88	23.19	0.000331332457036373	1.67020474166155	up
1796	TRINITY_DN14116_c2_g1	7	21	16	83	104	94	0.22	0.68	0.48	2.54	3.29	3.2	7.66905479815043e-09	2.42112380453194	up
1797	TRINITY_DN14118_c0_g1	71	81	76	227	196	181	2.67	2.89	2.57	8.35	8.3	7.49	1.86513317797104e-07	1.14537145490763	up
1798	TRINITY_DN14119_c0_g1	157	185	159	343	494	407	7.38	8.69	9.48	14.36	26.73	21.55	3.47335744537642e-08	1.05680350874581	up
1799	TRINITY_DN1411_c0_g1	10809	11528	11602	2755	2635	2351	492.26	530.54	487.07	109.16	114.06	104.67	9.78674520389977e-288	-2.39126	down
1800	TRINITY_DN1411_c0_g3	276	347	328	154	190	151	11.62	13.26	11.21	4.5	6.46	5.85	2.70567712295075e-11	-1.19933	down
1801	TRINITY_DN14128_c0_g2	15	17	10	46	67	59	0.5	0.58	0.31	1.49	2.24	2.12	0.000130109602764161	1.77754709829198	up
1802	TRINITY_DN14131_c0_g1	160	198	172	2	1	1	46.14	67.61	51.98	0.73	12.36	0.23	7.08610109130016e-21	-7.30921	down
1803	TRINITY_DN14131_c2_g1	195	156	164	540	510	443	24.03	21.01	27.8	67.9	64.69	62.27	4.07506339295157e-16	1.27517219072111	up
1804	TRINITY_DN14133_c1_g1	0	0	0	84	144	84	0	0	0	14.3	25.08	15.44	3.42880487582058e-12	8.88378709221202	up
1805	TRINITY_DN14134_c0_g1	0	0	0	72	61	69	0	0	0	9.78	7.98	10	1.47765219563702e-10	8.26035803151895	up
1806	TRINITY_DN14141_c0_g1	91	111	119	4	1	3	25.99	37.64	33.27	1.23	0.33	1.04	2.89682505994901e-20	-5.58253	down
1807	TRINITY_DN14144_c0_g1	481	460	471	46	55	41	29.3	29	27.16	2.74	3.4	2.72	1.15564002701987e-80	-3.57235	down
1808	TRINITY_DN14145_c0_g1	102	71	95	0	1	2	148.09	173.87	157.61	0	2.54	5.08	3.48708410442606e-13	-6.73404	down
1809	TRINITY_DN1415_c2_g1	96	87	107	56	54	44	38.73	39.35	40.34	27.4	74.87	34.8	3.63774010780733e-05	-1.1715	down
1810	TRINITY_DN14162_c0_g1	0	0	0	23	26	17	0	0	0	2.98	3.53	2.46	3.54900311973795e-06	6.63908066514227	up
1811	TRINITY_DN14172_c0_g2	107	56	94	34	41	38	13.44	7.67	11.33	4.26	5.16	5.1	4.91118730181512e-05	-1.43802	down
1812	TRINITY_DN14173_c0_g1	76	62	86	0	0	0	20.18	19.47	22.54	0.14	0	0	2.48732319879281e-12	-8.9187	down
1813	TRINITY_DN1417_c0_g2	102	110	127	0	0	0	7	7.85	8.26	0	0	0	2.93120003348549e-14	-9.51735	down
1814	TRINITY_DN14197_c0_g1	26	5	11	129	142	139	8.54	2.01	3.61	46.77	55.82	57.07	9.11219063690732e-13	3.03156759160403	up
1815	TRINITY_DN141_c0_g1	736	863	747	324	206	243	16.81	22.63	17.51	11.81	6.25	8.41	3.09969593177167e-31	-1.86304	down
1816	TRINITY_DN14201_c3_g1	1	0	0	22	27	25	0.33	0	0	8.08	9.25	9.63	3.17094250724304e-05	5.85142322953769	up
1817	TRINITY_DN14221_c0_g1	3	0	7	140	100	105	1.48	0	11.67	21.3	12.86	16.48	6.99849282000643e-17	4.85311692400728	up
1818	TRINITY_DN14234_c0_g1	107	76	93	18	33	27	190.6	211.07	169.99	85.26	85.78	131.86	5.47843658600631e-09	-2.07571	down
1819	TRINITY_DN14235_c0_g1	66	46	100	13	21	27	55.24	59.68	87.33	16.67	11.89	22.97	4.57524511184332e-06	-2.03455	down
1820	TRINITY_DN14238_c0_g1	15	16	16	88	124	104	0.56	0.61	0.57	3.18	4.65	4.21	2.38105060661048e-11	2.49521282128345	up
1821	TRINITY_DN14241_c0_g6	0	0	0	27	20	19	0	0	0	3.22	2.49	2.53	3.47685935900104e-06	6.63982602982516	up
1822	TRINITY_DN14246_c0_g1	249	440	310	32	52	27	5.91	7.44	5.94	0.46	0.94	0.43	5.63648775651884e-34	-3.43319	down
1823	TRINITY_DN14259_c0_g2	5	0	6	45	25	31	13.12	0	20.3	5.24	25.13	30.89	0.00012926440917994	2.94437332673858	up
1824	TRINITY_DN14267_c0_g1	0	0	0	159	208	170	0	0	0	11.27	10.57	13.44	7.98190926287522e-15	9.67069141723305	up
1825	TRINITY_DN14267_c0_g4	2	0	0	60	45	80	0.13	0	0	3.82	2.98	5.67	5.94699329368363e-08	6.2842064623026	up
1826	TRINITY_DN14271_c0_g2	27	37	38	140	116	101	2.8	4.57	3.83	16.13	16.54	13.11	4.80008498515605e-07	1.54660462584153	up
1827	TRINITY_DN1428_c2_g1	0	0	3	20	21	21	0	0	0.56	4	4.45	4.71	0.00039225674464608	4.1259980412121	up
1828	TRINITY_DN14293_c0_g1	2003	3031	2613	1564	1419	1403	28	35.54	31.46	20.22	18.13	19.48	7.67784202557434e-16	-1.05991	down
1829	TRINITY_DN1429_c0_g1	5943	5376	6147	1363	1481	1449	272.56	260.43	265.27	63.77	68.38	70.76	5.18872364252593e-163	-2.27816	down
1830	TRINITY_DN14301_c0_g1	86	119	110	39	32	48	2.37	3.33	2.85	1.04	0.88	1.42	1.39438843226803e-07	-1.65533	down
1831	TRINITY_DN14303_c0_g1	34	17	33	131	146	159	1.95	1.04	1.84	7.35	8.49	9.91	5.61137786772552e-11	2.12703704861626	up
1832	TRINITY_DN14306_c0_g1	85	69	62	265	275	240	3.1	2.56	2.13	9.25	9.91	9.36	1.33178548338491e-13	1.59258017762061	up
1833	TRINITY_DN14307_c0_g1	506	418	421	28	52	38	23.29	18.85	18.08	1.5	2.88	2.26	1.0052659755432e-63	-3.76737	down
1834	TRINITY_DN14308_c0_g1	0	0	0	49	28	47	0	0	0	104.96	71.31	119.4	1.89118970750257e-08	7.55853090903511	up
1835	TRINITY_DN14311_c0_g1	48	45	27	101	142	135	1.91	1.82	1.01	3.89	5.65	5.76	2.39827370198433e-05	1.39922611679699	up
1836	TRINITY_DN14311_c1_g1	73	40	89	191	173	148	6.23	3.46	6.45	14.37	14.52	12.71	0.000175251868236631	1.08646961845747	up
1837	TRINITY_DN14312_c0_g1	0	0	0	76	70	73	0	0	0	5.26	5.07	5.74	6.54713913032763e-11	8.37649	up
1838	TRINITY_DN1431_c0_g1	33	42	22	216	191	198	2.3	3.08	1.33	18.41	12.38	15.94	3.51579251652112e-17	2.37993601125785	up
1839	TRINITY_DN14327_c0_g1	168	108	158	18	33	34	28.06	20.04	25.53	3.09	5.97	6.53	3.36746008821179e-15	-2.59938	down
1840	TRINITY_DN14329_c0_g1	157	129	163	0	0	0	5.94	4.99	5.89	0	0	0	1.42924961906489e-15	-9.9231	down
1841	TRINITY_DN14335_c0_g1	106	144	142	532	509	472	9.35	16.82	12.48	59.01	59.88	58.83	6.85192401104868e-25	1.6912074988515	up
1842	TRINITY_DN14341_c0_g1	28	29	28	71	76	82	1.51	1.59	1.43	3.62	3.99	4.66	0.000884767647758013	1.17663961065192	up
1843	TRINITY_DN14345_c0_g1	98	59	101	206	272	253	3.58	2.19	3.47	7.28	9.93	9.91	5.09807634727677e-07	1.25310301135302	up
1844	TRINITY_DN14348_c0_g1	108	108	125	2	3	3	4.82	5.53	5.48	0.15	0.12	0.13	1.79887855981013e-21	-5.66853	down
1845	TRINITY_DN14354_c0_g2	0	0	0	27	33	27	0	0	0	3.71	4.75	4.14	3.23539312657714e-07	7.04377553641323	up
1846	TRINITY_DN14358_c0_g1	200	164	197	0	0	0	10.98	9.5	10.26	0	0	0	1.18021608125822e-16	-10.245	down
1847	TRINITY_DN14359_c0_g1	95	89	90	624	702	582	6.19	7.6	4.94	36.09	47.71	40.05	4.25784224700059e-57	2.54175255127235	up
1848	TRINITY_DN1435_c0_g1	2150	1272	1936	775	675	679	308.08	200.08	266.62	111.03	98.17	108.68	3.52823149124706e-24	-1.58726	down
1849	TRINITY_DN14364_c0_g2	28	42	27	164	142	156	0.96	1.46	0.87	5.44	4.86	5.74	1.59536222401989e-11	1.99346315452149	up
1850	TRINITY_DN14364_c0_g3	165	191	171	52	44	37	8.58	10.4	8.45	3.25	2.85	2.57	1.41373360961938e-19	-2.24802	down
1851	TRINITY_DN14365_c0_g1	34	40	33	11	3	3	4.98	6.53	4.62	4.52	2.13	0.46	4.30798619951361e-06	-2.92611	down
1852	TRINITY_DN1436_c3_g1	8195	6692	7403	3135	2991	2778	452.49	387.71	386.82	168.65	167.48	165.13	1.15215934398578e-77	-1.58214	down
1853	TRINITY_DN14370_c0_g1	7	0	6	27	19	38	9.26	0	7.86	5.65	4.22	12.68	0.00278956743961055	2.45385099300975	up
1854	TRINITY_DN14371_c0_g1	40	22	45	2	6	6	3.57	2.07	3.82	0.18	0.55	0.59	1.64314992300971e-06	-3.17777	down
1855	TRINITY_DN14375_c0_g1	4	1	1	19	38	23	1.78	0.27	0.59	6.43	10.51	7.9	0.000124016167206978	3.4774890032511	up
1856	TRINITY_DN14375_c0_g3	45	60	53	0	0	0	4.53	6.41	5.09	0	0	0	8.35750347833961e-11	-8.41849	down
1857	TRINITY_DN14376_c0_g1	4	5	3	44	49	34	0.2	0.26	0.14	3.02	3.34	2.34	1.04712836554718e-06	3.13983962115631	up
1858	TRINITY_DN14377_c0_g1	95	87	121	6	25	20	24.64	36.47	30.57	4.33	37.29	30.63	2.14849700735848e-11	-2.81477	down
1859	TRINITY_DN14381_c0_g1	1	0	0	27	19	24	0.15	0	0	4.04	2.99	4.02	4.79118372209275e-05	5.76875651158123	up
1860	TRINITY_DN14381_c1_g1	552	449	522	97	104	90	33.43	27.61	30.17	5.65	6.46	5.82	3.95353619729551e-58	-2.64501	down
1861	TRINITY_DN14385_c0_g1	162	90	142	899	797	787	17.92	10.65	15.02	99.49	92.19	97.09	3.03115206029567e-42	2.39944943434015	up
1862	TRINITY_DN14387_c0_g1	937	624	809	152	122	125	209.92	161.28	177.45	35.9	30.71	33.18	2.71747926047164e-61	-2.8284	down
1863	TRINITY_DN14392_c0_g1	0	9	0	86	142	90	0	7.49	0	10.08	17.13	11.29	0.00693628503370134	4.86234914254545	up
1864	TRINITY_DN14392_c0_g3	0	0	0	61	39	37	0	0	0	11.84	8.02	8.05	7.3192448325437e-09	7.69053402439278	up
1865	TRINITY_DN14393_c0_g1	104	77	85	231	240	228	5.23	2.57	2.62	7.3	9.35	10.96	8.54015948469131e-08	1.13727154649187	up
1866	TRINITY_DN14398_c0_g2	469	363	422	138	170	135	19.84	14.81	15.1	4.72	6.01	5.12	2.43229613121036e-24	-1.75838	down
1867	TRINITY_DN14400_c1_g1	195	184	165	45	51	41	7.78	7.49	6.2	1.74	2.04	1.76	4.22604797287692e-20	-2.24942	down
1868	TRINITY_DN1440_c0_g1	48	25	55	212	198	183	7.08	4.05	7.82	31.83	31.27	30.71	3.46977507809245e-12	1.95763	up
1869	TRINITY_DN1440_c0_g2	147	140	125	5	4	8	14.84	15.02	12.05	0.5	0.42	0.9	1.05041718872559e-27	-4.85499	down
1870	TRINITY_DN14410_c0_g1	2872	3210	2827	1168	1078	1023	98.12	111.41	90.6	38.43	36.89	37.37	6.04976014951126e-79	-1.70607	down
1871	TRINITY_DN14419_c0_g1	265	248	179	75	37	49	29.76	30.01	19.46	7.67	5.31	6.52	1.93142332358143e-17	-2.36995	down
1872	TRINITY_DN1441_c0_g1	302	311	333	117	173	106	8.68	9.13	9.01	3.23	5.02	3.32	3.893335461333e-14	-1.51543	down
1873	TRINITY_DN14421_c0_g2	0	0	0	69	33	47	0	0	0	22.05	11.37	16.96	4.25388829287411e-09	7.81523914541065	up
1874	TRINITY_DN14422_c0_g1	113	79	86	50	21	36	8.73	6.39	6.31	3.81	1.66	3.05	7.41528461163702e-06	-1.63803	down
1875	TRINITY_DN14423_c0_g1	0	0	0	84	58	69	0	0	0	31.69	28.54	16.34	1.10019042668745e-10	8.32049985685747	up
1876	TRINITY_DN14428_c0_g1	24	51	40	96	122	104	0.63	1.36	0.99	2.44	3.2	2.93	0.000358935631995526	1.22987485918732	up
1877	TRINITY_DN1442_c0_g1	2088	2144	2300	999	916	845	86.54	92.41	90.25	39.73	37.66	37.3	5.77583424290778e-74	-1.50093	down
1878	TRINITY_DN1442_c0_g2	1126	1461	1325	714	720	662	15.57	20.81	17.34	10.26	13.39	11.02	1.83269372026704e-23	-1.15799	down
1879	TRINITY_DN1442_c0_g3	32	35	23	184	152	153	2.12	2.62	1.02	11.9	10.51	11.12	6.3955296762838e-14	2.1801785796601	up
1880	TRINITY_DN14448_c0_g1	499	545	569	85	107	102	21.29	23.1	22.66	3.48	4.32	4.47	7.39071787209439e-62	-2.70974	down
1881	TRINITY_DN14449_c0_g1	46	57	83	32	31	29	2.46	3.14	4.2	1.67	1.68	1.68	0.000955814757994291	-1.2677	down
1882	TRINITY_DN1444_c0_g1	40	72	174	38	47	33	23.65	46.07	94.94	20.96	22.09	20.81	0.00119993290507896	-1.52125	down
1883	TRINITY_DN14452_c0_g1	5493	6234	5611	619	666	581	183.6	211.01	175.35	19.69	21.68	20.51	0	-3.47457	down
1884	TRINITY_DN14452_c1_g1	1317	1101	1270	492	538	529	207.94	195.99	195.67	80.34	92.19	97.15	1.51620393545306e-39	-1.49631	down
1885	TRINITY_DN14453_c0_g2	203	225	229	0	0	0	26.58	31.95	28.79	0	0	0	1.8686475911172e-17	-10.4735	down
1886	TRINITY_DN14455_c0_g1	27	31	21	82	76	95	1.81	2.36	2.28	5.69	5.57	12.07	8.74741259736428e-05	1.42458	up
1887	TRINITY_DN14456_c0_g1	10	21	23	57	62	38	6.35	18.44	15.29	44.51	54.58	34.22	0.00762806757787848	1.27834318886027	up
1888	TRINITY_DN14457_c0_g1	8	1	4	28	37	35	2.22	0.33	1.1	8.69	13.02	12.46	0.000181465353828895	2.69150169649048	up
1889	TRINITY_DN1445_c0_g1	658	684	692	400	302	349	35.63	39.37	36.74	22.98	16.23	21.04	7.76758904248963e-20	-1.20979	down
1890	TRINITY_DN1445_c6_g1	43	26	79	0	0	0	1.96	1.21	3.4	0	0	0	4.92422577309647e-10	-8.31159	down
1891	TRINITY_DN14460_c0_g1	21	22	21	0	4	3	1.25	1.38	1.21	0	0.24	0.2	8.61639061996278e-05	-3.44129	down
1892	TRINITY_DN14468_c0_g1	191	267	252	1	0	1	7.26	12.23	7.46	0.08	0	0.09	5.04052356799297e-16	-8.72855	down
1893	TRINITY_DN14470_c0_g1	52	86	59	14	30	18	6.42	18.11	6.61	8.93	5.97	3.32	8.4796493506366e-06	-1.92695	down
1894	TRINITY_DN14474_c0_g1	76	52	94	650	595	525	12.57	9.21	14.11	26.11	26.5	24.25	1.23587420689643e-47	2.73852626409659	up
1895	TRINITY_DN14475_c0_g1	693	616	799	339	261	293	74.28	72.19	81.32	35.66	29.35	34.33	5.8920282309507e-26	-1.49421	down
1896	TRINITY_DN14477_c0_g1	3	13	12	94	104	68	0.55	2.67	2.13	14.48	16.85	11.71	3.06033925605473e-10	2.98666895922146	up
1897	TRINITY_DN1447_c0_g1	82	163	99	32	86	52	7.87	8.65	7.48	1.96	7.98	4.02	0.00131511838781015	-1.27423	down
1898	TRINITY_DN14481_c0_g1	6	1	2	28	35	31	1.74	0.35	0.58	8.7	11.59	10.86	5.59892153173521e-05	3.12813640456461	up
1899	TRINITY_DN14487_c0_g1	24	33	28	57	64	86	3.03	4.51	3.39	7.25	8.54	12.22	0.00887286081436496	1.03681332193727	up
1900	TRINITY_DN1448_c1_g1	78	84	109	272	245	224	12.66	20.2	19.69	44.19	40.62	35.76	9.87292449588918e-09	1.19453549065496	up
1901	TRINITY_DN1448_c1_g3	74	94	63	20	27	28	5.52	7.09	3.53	1.23	4.03	4.18	4.4173119442072e-07	-1.87881	down
1902	TRINITY_DN14494_c0_g1	73	66	60	176	252	205	3.26	3.02	2.53	7.64	11.32	9.88	9.80330526185732e-09	1.4134248604072	up
1903	TRINITY_DN14494_c0_g2	95	94	88	222	295	261	4.06	3.48	3.18	8.67	12.98	11.5	7.66572795561313e-09	1.23524030717302	up
1904	TRINITY_DN14494_c1_g1	1706	1790	1745	701	690	586	59.87	65.72	57.11	23.74	24.49	22.22	1.56316771671525e-74	-1.66627	down
1905	TRINITY_DN14494_c2_g1	26	26	36	10	12	11	4.25	4.72	5.7	1.68	2.12	2.07	0.00254354676239195	-1.66686	down
1906	TRINITY_DN144_c0_g2	188	225	307	74	80	59	114.11	187.23	194.45	55.02	67.2	50.7	3.0940077882504e-17	-2.01263	down
1907	TRINITY_DN144_c0_g3	599	865	694	268	156	229	30.03	44.57	32.86	13.09	7.89	12.42	6.29334638975088e-24	-1.98271	down
1908	TRINITY_DN144_c1_g1	220	367	273	32	15	22	13.69	28.81	14.42	1.5	0.73	1.15	1.49003066659035e-38	-3.90131	down
1909	TRINITY_DN14503_c0_g1	170	218	152	106	93	58	19.39	21.29	13.5	10.75	8.89	12.16	3.61288540995174e-07	-1.34148	down
1910	TRINITY_DN14510_c0_g1	30	23	41	71	125	99	1.94	1.54	2.41	4.98	8.68	7.63	0.000164390031283242	1.40243988193569	up
1911	TRINITY_DN14510_c0_g2	42	26	26	149	124	116	2.37	1.52	1.39	8.22	7.09	7.11	1.56453287778961e-08	1.78681075297196	up
1912	TRINITY_DN14519_c0_g2	35	39	53	152	152	139	1.12	2.3	3.48	5.82	9.37	7.79	1.55391816425007e-08	1.54794740952648	up
1913	TRINITY_DN1451_c0_g1	28	131	82	29	29	50	0.5	2.36	1.37	0.5	0.51	0.95	0.00639645358760272	-1.40188	down
1914	TRINITY_DN14522_c0_g1	14	5	12	69	36	36	6.86	3.22	6.07	13.11	7.46	4.76	0.000674665087417304	1.92025745406102	up
1915	TRINITY_DN14523_c0_g1	299	315	356	26	25	32	34.9	43.58	36.62	2.9	2.61	3.67	2.21994101004892e-58	-3.79993	down
1916	TRINITY_DN14538_c0_g2	0	0	0	22	19	25	0	0	0	2.01	1.8	2.54	3.31267399196267e-06	6.65072725149647	up
1917	TRINITY_DN14544_c0_g1	652	643	575	358	342	334	26.19	28.5	23.18	15.15	14.8	14.9	5.12819479085795e-18	-1.1135	down
1918	TRINITY_DN14555_c0_g1	85	84	93	397	264	267	2.52	2.52	2.59	11.35	7.79	8.46	5.33194424291441e-13	1.5624592113373	up
1919	TRINITY_DN14557_c0_g1	134	137	147	9	2	6	15.17	17.78	25.77	0.43	0.1	0.32	6.2485039995472e-28	-4.87754	down
1920	TRINITY_DN1455_c0_g1	10	3	6	45	41	31	1.45	0.54	0.91	7.23	6.15	5.15	0.000125036916960233	2.35925687423455	up
1921	TRINITY_DN14561_c0_g1	144	229	210	16	16	20	9.89	14.02	18.44	10.91	12.21	15.68	2.02918399554846e-31	-3.74036	down
1922	TRINITY_DN14561_c1_g1	74	46	68	0	0	0	3.77	2.41	3.28	0	0	0	1.77614433051146e-11	-8.66684	down
1923	TRINITY_DN14567_c0_g1	41	80	39	25	17	14	3.15	6.3	3.74	2.11	1.35	1.35	0.000196065075560404	-1.78567	down
1924	TRINITY_DN14569_c0_g1	3	5	8	40	19	31	1.42	3.08	3.86	22.01	11.57	19.49	0.00140921754483928	2.23899149457308	up
1925	TRINITY_DN14578_c0_g1	112	44	110	276	294	233	5.97	2.42	5.54	14.35	15.84	13.46	3.40449368096332e-06	1.33896147158253	up
1926	TRINITY_DN14579_c0_g1	46	41	36	125	78	119	1.31	1.18	0.96	3.43	2.21	3.62	0.000628373356260655	1.13237263847168	up
1927	TRINITY_DN14599_c0_g1	59	23	61	176	172	173	9	3.53	9.29	27.21	27.14	29.8	4.01874904460421e-07	1.61458795314646	up
1928	TRINITY_DN1459_c0_g3	37	34	42	15	25	12	4.87	5.43	5.67	1.96	3.16	1.88	0.00497779325725314	-1.37975	down
1929	TRINITY_DN1459_c3_g1	116	85	92	41	40	33	38.32	34.4	30.37	14.96	15.83	13.64	1.36758059642928e-07	-1.6224	down
1930	TRINITY_DN14604_c0_g1	0	0	0	21	51	28	0	0	0	2.78	6.49	3.63	1.74861646529987e-07	7.24531057939852	up
1931	TRINITY_DN14609_c0_g2	162	108	161	0	0	0	14.47	10.99	14.09	0	0	0	2.87213247253346e-15	-9.86318	down
1932	TRINITY_DN1460_c1_g1	1991	1924	2149	212	220	201	81.25	84.87	83.84	8.3	8.9	8.73	1.43442424731919e-260	-3.51631	down
1933	TRINITY_DN14613_c0_g1	44	73	42	8	31	17	3.98	8.66	3.49	2.38	7.86	6.9	0.000785315467329694	-1.76334	down
1934	TRINITY_DN14615_c0_g1	120	138	92	29	33	36	4.59	5.38	3.31	1.07	1.26	1.48	3.96515758337771e-11	-2.09404	down
1935	TRINITY_DN14618_c1_g1	31	58	33	0	0	0	3.6	36.89	15.46	0	0	0	1.59874512304451e-09	-8.0497	down
1936	TRINITY_DN14620_c1_g1	98	47	95	0	0	2	24.98	14.06	24.05	0	0	0.64	2.78295746444554e-10	-7.15474	down
1937	TRINITY_DN14621_c0_g1	80	170	121	65	54	44	1.54	3.3	2.19	1.2	1.03	0.9	1.0335537947437e-05	-1.45095	down
1938	TRINITY_DN14628_c0_g1	0	0	2	110	122	103	0	0	0.41	24.01	28.3	25.24	1.11412606991485e-10	7.13239779842181	up
1939	TRINITY_DN14629_c0_g1	0	0	0	174	223	162	0	0	0	23.58	31.71	24.52	5.41430634576256e-15	9.72559560803142	up
1940	TRINITY_DN14639_c0_g1	46	40	86	10	15	20	11.94	12.24	22.01	2.78	4.47	6.27	8.74790701892816e-06	-2.17117	down
1941	TRINITY_DN14642_c0_g1	45	51	52	0	0	0	4.3	5.16	4.74	0	0	0	1.47916594756932e-10	-8.32305	down
1942	TRINITY_DN14642_c0_g2	15	23	29	104	132	94	0.26	0.4	0.46	1.7	2.23	1.71	9.0418857209393e-09	2.04421948569802	up
1943	TRINITY_DN14648_c0_g1	29	13	24	119	106	97	2.24	1.05	1.76	9.08	8.41	8.23	1.65251631909547e-08	2.0285309060326	up
1944	TRINITY_DN14649_c0_g2	234	341	362	2	6	1	9.4	13.99	13.72	0.09	0.28	0.05	2.45522338676593e-38	-6.95867	down
1945	TRINITY_DN14649_c1_g1	4	5	2	68	33	46	4.75	21.99	5.45	119.13	64.65	90.42	1.86511557495108e-07	3.47485561468664	up
1946	TRINITY_DN14651_c0_g1	466	434	456	0	0	0	61.93	63.97	58.34	0	0	0	3.43186944258957e-21	-11.5193	down
1947	TRINITY_DN14655_c0_g1	2694	2473	2567	542	562	499	132.31	119.99	113.23	26.01	26.75	26.4	1.44538848880326e-180	-2.52842	down
1948	TRINITY_DN14658_c0_g1	137	141	131	453	399	413	3.16	3.29	2.84	10.06	9.13	10.16	2.361267714308e-17	1.37125327257236	up
1949	TRINITY_DN14660_c0_g1	33	30	30	0	0	1	3.02	2.9	2.61	0	0	0.1	6.53454300166084e-07	-6.69229	down
1950	TRINITY_DN1466_c0_g1	178	200	200	521	572	448	9.73	9.38	11.24	13.38	15.43	14.2	1.72272511167543e-14	1.15547728051629	up
1951	TRINITY_DN14673_c1_g1	53	47	15	83	124	110	2.78	2.54	0.74	4.25	6.57	6.25	0.00537329896208882	1.20065085918088	up
1952	TRINITY_DN1467_c1_g1	493	739	661	46	38	20	8.48	23.37	10.66	3.44	0.68	0.9	6.15013254879489e-80	-4.45096	down
1953	TRINITY_DN14690_c0_g1	124	134	138	34	56	43	5.64	6.25	5.92	1.5	2.56	2.11	8.8538229591615e-11	-1.82849	down
1954	TRINITY_DN1469_c1_g1	48	31	54	3	6	9	5.75	4.1	6.18	0.36	0.73	1.16	9.82126197747022e-08	-3.12703	down
1955	TRINITY_DN14704_c0_g1	2892	1354	1769	868	813	760	300.58	149.85	175.57	90	88.01	87.81	9.78086127878176e-06	-1.56122	down
1956	TRINITY_DN14708_c0_g1	129	94	95	341	225	236	8.45	6.4	7.34	24.67	17.84	20.9	4.30781972421105e-06	1.07077709697304	up
1957	TRINITY_DN1470_c0_g1	171	228	187	1675	1872	1713	4.92	6.67	5.07	45.65	52.69	51.82	2.57943452064489e-113	2.90951611113847	up
1958	TRINITY_DN14721_c0_g2	0	0	0	241	182	200	0	0	0	6.89	5.37	6.34	1.59221709743547e-15	9.88231037738283	up
1959	TRINITY_DN14725_c0_g2	28	24	31	11	7	11	6.48	6.43	7.03	2.69	1.87	3.19	0.00225169445560297	-1.76956	down
1960	TRINITY_DN14728_c0_g1	18	11	33	86	55	53	3.96	2.78	7.09	19.88	13.54	13.77	0.00313528295754443	1.39021567449921	up
1961	TRINITY_DN1472_c0_g1	2858	2398	2750	1643	1566	1560	91.56	77.63	83.05	51.91	50.66	54.57	1.90687148177854e-29	-1.00331	down
1962	TRINITY_DN14735_c0_g1	44	47	50	11	0	1	9.05	11.23	10.09	2.51	0	0.26	1.16963323329143e-07	-3.83251	down
1963	TRINITY_DN14746_c2_g1	31	34	41	0	0	0	3.92	4.65	4.98	0	0	0	3.9335039219125e-09	-7.83947	down
1964	TRINITY_DN14752_c1_g1	62	26	61	0	0	0	9.75	4.52	9.27	0	0	0	3.32851656430066e-10	-8.32822	down
1965	TRINITY_DN14757_c0_g1	292	201	245	69	47	48	281.85	274.38	261.83	83.69	67.34	80.92	1.07568567765176e-23	-2.43065	down
1966	TRINITY_DN14761_c0_g2	38	14	17	122	70	85	5.98	2.43	2.58	19.62	11.86	15.29	6.55127689673762e-05	1.74053409277906	up
1967	TRINITY_DN14782_c0_g2	31	47	19	0	3	0	2.56	4.07	1.49	0	0.25	0	7.70808053573662e-07	-5.28508	down
1968	TRINITY_DN1478_c0_g1	231	339	306	107	115	140	4.81	7.25	6.27	2.18	2.78	3.25	2.31400464075812e-12	-1.52531	down
1969	TRINITY_DN1478_c0_g2	8	2	4	35	22	30	4.37	2.11	3.13	11.35	8.68	9.44	0.00102858018038436	2.37813611122105	up
1970	TRINITY_DN14796_c0_g1	6	9	5	44	29	29	1.35	1.98	1.24	12.11	8	8.99	0.000773662940015513	2.08420710952303	up
1971	TRINITY_DN1479_c0_g1	73	53	78	7	8	9	6.08	4.5	6.13	0.59	0.67	0.86	1.08639744987279e-12	-3.33911	down
1972	TRINITY_DN1479_c1_g1	0	0	0	49	21	29	0	0	0	5.39	2.75	4.27	1.76607636641818e-07	7.22222133450046	up
1973	TRINITY_DN14806_c0_g1	34	59	44	15	21	16	6.32	15.81	7.17	2.15	6.46	4.48	0.000363618515821913	-1.65587	down
1974	TRINITY_DN14808_c1_g1	32	51	43	16	9	4	3.79	6.86	4.99	7.32	19.63	0.59	1.87069208038211e-05	-2.39253	down
1975	TRINITY_DN14819_c0_g1	50	39	44	0	0	0	7.5	7.18	6.36	0	0	0	4.42408626071652e-10	-8.16956	down
1976	TRINITY_DN1481_c2_g1	28	27	29	0	0	0	7.3	7.13	6.17	0	0	0	3.22951404326095e-08	-7.50606	down
1977	TRINITY_DN14830_c0_g1	0	0	0	41	38	46	0	0	0	8.67	8.53	10.92	1.31967693426494e-08	7.57130995116866	up
1978	TRINITY_DN14830_c0_g2	0	0	0	67	75	64	0	0	0	7.25	8.48	7.72	1.20799732883014e-10	8.28686137415339	up
1979	TRINITY_DN14838_c0_g1	0	0	0	72	48	68	0	0	0	6.08	3.8	6.11	3.54770969863693e-10	8.15771964599861	up
1980	TRINITY_DN14844_c0_g1	20	14	41	104	116	84	0.56	0.39	1.07	2.78	3.21	2.49	8.48388160628839e-06	1.76742116361857	up
1981	TRINITY_DN14845_c0_g1	253	209	258	49	98	48	37.23	33.72	36.59	7.26	15.26	7.95	2.17279376493483e-15	-2.14324	down
1982	TRINITY_DN14850_c0_g1	45	129	60	25	6	27	1.17	3.4	1.47	0.63	0.16	0.75	3.27063969692811e-05	-2.26713	down
1983	TRINITY_DN1485_c0_g2	37	67	40	1	0	0	7.14	14.62	7.51	0.2	0	0	2.70745489616608e-08	-7.32661	down
1984	TRINITY_DN14867_c0_g1	0	0	2	415	490	450	0	0	0.35	66.58	84.16	82.28	8.73641025788436e-18	9.1503331800877	up
1985	TRINITY_DN1486_c0_g1	145	73	152	437	420	368	35.69	21.02	36.8	117.41	122.18	113.72	1.42290039961654e-10	1.47223747425844	up
1986	TRINITY_DN14886_c0_g1	557	507	544	1738	1371	1382	23.26	20.53	19.51	63.73	52.16	55.64	1.36193457350544e-27	1.22214216429273	up
1987	TRINITY_DN14886_c0_g3	1358	1278	1449	438	463	431	51.74	49.65	52	16.16	17.66	17.65	3.00492420331324e-79	-1.87226	down
1988	TRINITY_DN1488_c0_g2	344	536	875	313	305	299	15.05	21.15	30.5	10.48	9.52	9.37	1.16852030815382e-06	-1.18332	down
1989	TRINITY_DN1488_c1_g1	97	240	285	141	109	94	41.21	97.69	73.23	87.61	58.86	60.62	0.000795913802807782	-1.11181	down
1990	TRINITY_DN14894_c0_g1	0	0	0	75	62	94	0	0	0	4.44	3	6.12	5.03715298083962e-11	8.46109354067595	up
1991	TRINITY_DN14903_c0_g3	11	12	12	30	56	36	1.27	1.48	1.32	3.47	6.77	4.64	0.00401245628584052	1.54550959041381	up
1992	TRINITY_DN14912_c1_g2	5	2	7	28	19	30	0.37	0.15	0.49	2.04	1.44	2.43	0.00286394000978728	2.21388461245929	up
1993	TRINITY_DN14931_c0_g1	61	58	60	167	154	137	2.57	2.5	2.39	6.84	7.95	6.49	7.58941826390301e-06	1.09584184810897	up
1994	TRINITY_DN14935_c0_g2	0	0	0	59	36	29	0	0	0	42.34	28.99	23.95	2.16780621306553e-08	7.54220279514445	up
1995	TRINITY_DN1493_c3_g1	2	8	1	56	32	48	0.29	1.27	0.14	8.27	4.97	7.92	2.22976076577307e-06	3.36421346326999	up
1996	TRINITY_DN14940_c0_g1	6	11	7	25	45	71	0.25	0.48	0.28	1.03	1.91	3.24	0.000163485204767252	2.31792113542958	up
1997	TRINITY_DN14969_c0_g1	86	87	98	66	25	42	5.09	5.32	5.48	3.82	1.5	2.7	0.000374761752252315	-1.2875	down
1998	TRINITY_DN1497_c0_g1	59	32	36	0	0	0	4.75	2.64	2.69	0	0	0	1.0249186508768e-09	-8.10518	down
1999	TRINITY_DN14984_c0_g2	0	0	0	19	42	26	0	0	0	1.24	2.83	1.88	4.89615920025361e-07	7.04586	up
[truncated: 7,756 more rows]
