# Supplementary material for: Integrated transcriptome and metabolome analysis reveal the sesquiterpenoid biosynthesis mechanism of Atractylodes chinensis under drought stress
Source: Front Plant Sci. 2026 Jan 26;16:1751860. doi: 10.3389/fpls.2025.1751860 (PMC12884327; doi:10.3389/fpls.2025.1751860)
Supplement: Supplementary file 4 [file Table3.xlsx]

## Sheet: CK1_CK2_CK3_vs_SDS1_SDS2_SDS3.D
No.	#ID	CK1_Count	CK2_Count	CK3_Count	SDS1_Count	SDS2_Count	SDS3_Count	CK1_FPKM	CK2_FPKM	CK3_FPKM	SDS1_FPKM	SDS2_FPKM	SDS3_FPKM	FDR	log2FC	regulated
1	TRINITY_DN10003_c0_g1	25	22	13	86	69	85	0.99	0.89	0.48	3.42	2.72	3.17	3.61265461207219e-07	1.90448593917722	up
2	TRINITY_DN10007_c1_g1	38	36	42	94	57	126	2.67	2.67	2.84	6.82	4.08	8.5	0.000837407133904263	1.15666391698572	up
3	TRINITY_DN10008_c0_g1	0	0	1	37	53	36	0	0	0.07	2.72	3.83	2.47	2.50669039693059e-07	6.78675005083477	up
4	TRINITY_DN10012_c0_g1	232	263	324	3	2	1	22.42	22.79	25.43	0.25	0.17	0.08	1.26497767921714e-29	-7.18044	down
5	TRINITY_DN10012_c0_g2	0	0	0	31	34	45	0	0	0	2.05	2.75	6.61	1.2541232609618e-08	7.54170826771805	up
6	TRINITY_DN10015_c0_g1	1326	972	1207	3318	3689	3760	134.67	105.62	117.06	345.53	381.96	363.59	7.82825399939479e-48	1.52891593562526	up
7	TRINITY_DN10015_c1_g1	976	1016	1086	11	23	8	73.9	83.2	80.49	1.08	2.22	0.73	2.26089017507372e-135	-6.28463	down
8	TRINITY_DN10018_c0_g1	266	243	243	121	96	94	46.09	56.33	35.88	11.18	10.09	5.1	5.36702214709381e-12	-1.36199	down
9	TRINITY_DN10021_c0_g2	69	54	70	120	170	169	4.64	3.77	4.46	8.21	11.47	10.79	3.85451994571873e-06	1.15777537568776	up
10	TRINITY_DN10022_c0_g1	33	32	46	0	0	0	19.51	25.79	28.78	0	0	0	4.47085177106026e-09	-7.73845	down
11	TRINITY_DN10022_c0_g2	2	0	12	61	57	54	0.16	0	0.89	9.89	9.06	8.19	3.11645121138026e-08	3.54672434718743	up
12	TRINITY_DN10022_c1_g1	76	60	63	0	0	0	5.07	4.16	3.99	0	0	0	1.60315291240893e-11	-8.58536	down
13	TRINITY_DN10022_c1_g2	68	49	40	0	0	0	8.4	6.53	4.74	0	0	0	2.02344922879565e-10	-8.24643	down
14	TRINITY_DN10022_c1_g5	161	93	157	1	0	0	46.36	32.08	44.83	6.91	0	0	4.81130756499582e-12	-8.66508	down
15	TRINITY_DN100240_c0_g1	31	38	19	0	3	1	8.51	16.38	6.23	0	0.79	2.09	1.54623846670278e-06	-4.55784	down
16	TRINITY_DN10026_c0_g1	110	143	127	351	363	360	2.3	3.02	2.49	9.68	10	9.55	2.25879170259019e-16	1.40773886446767	up
17	TRINITY_DN10029_c2_g1	266	294	342	105	82	91	37.23	41.68	42.91	18.36	11.72	15.84	1.70083310567977e-20	-1.78576	down
18	TRINITY_DN10032_c0_g1	62	154	183	0	1	0	23.78	74.33	70.83	0.4	0.39	0	1.38314692927402e-11	-8.62247	down
19	TRINITY_DN10034_c0_g1	69	73	102	33	8	11	4.07	4.45	5.69	1.97	0.47	0.61	6.32011693438974e-07	-2.30499	down
20	TRINITY_DN10035_c0_g1	300	241	290	107	107	126	12.6	10.77	10.38	4.87	4.36	4.53	3.39636628864965e-14	-1.38102	down
21	TRINITY_DN10039_c1_g1	102	121	117	5	8	6	25.31	39.24	34.6	10.97	15.67	7.49	1.90804441374638e-22	-4.25285	down
22	TRINITY_DN100429_c0_g1	3	6	6	21	29	34	0.26	0.54	0.49	1.85	2.51	2.79	0.00028492664469925	2.38906072598893	up
23	TRINITY_DN10042_c0_g1	0	0	0	223	213	252	0	0	0	6.36	7.18	7.42	1.24259633332182e-16	10.1909158995652	up
24	TRINITY_DN10042_c0_g2	24	54	20	0	0	0	2.45	5.85	1.95	0	0	0	2.86403853879941e-08	-7.57471	down
25	TRINITY_DN10043_c0_g1	5	7	4	52	22	24	0.99	1.56	0.77	10.8	4.39	4.57	0.000148960725828388	2.5314276370003	up
26	TRINITY_DN10050_c0_g1	43	39	26	3	2	6	3.11	2.94	1.79	0.65	0.2	0.41	3.64101569383609e-07	-3.39947	down
27	TRINITY_DN10053_c0_g1	1428	1691	1540	632	593	635	34.96	41.75	35.42	15.51	14.51	14.66	7.26804233875618e-41	-1.41664	down
28	TRINITY_DN100543_c0_g1	127	58	70	189	217	245	21.75	11.85	11.7	34.12	41.03	41.84	3.19761651652908e-06	1.25726763269231	up
29	TRINITY_DN10054_c0_g1	117	156	128	65	83	56	3.26	4.4	3.35	2.45	3.15	2.15	6.92260709029664e-05	-1.06342	down
30	TRINITY_DN100566_c0_g1	0	0	0	38	23	24	0	0	0	7.23	4.22	4.2	1.36456297018697e-07	7.18310189378224	up
31	TRINITY_DN100573_c0_g2	29	23	20	0	0	0	2.67	2.24	1.76	0	0	0	2.06480427281311e-07	-7.12082	down
32	TRINITY_DN100577_c0_g1	0	1	0	18	25	20	0	0.09	0	1.63	2.22	1.69	3.59135587844736e-05	5.78384654977605	up
33	TRINITY_DN100628_c0_g1	131	105	64	34	28	37	19.67	16.04	9.28	6.41	5.08	6.41	1.17890625329883e-06	-1.69861	down
34	TRINITY_DN10064_c0_g1	0	0	0	1344	1258	1379	0	0	0	73.73	68.25	70.74	7.36863479717213e-26	12.7255244159956	up
35	TRINITY_DN10065_c0_g1	37	26	32	61	86	63	18.07	23.4	14.25	10.06	12.85	7.77	0.00300625687262928	1.05745588075483	up
36	TRINITY_DN100663_c0_g1	1	0	0	49	58	86	0.06	0	0	3.14	3.67	5.15	9.28410172844432e-09	7.3873150829477	up
37	TRINITY_DN100681_c0_g1	0	0	0	79	70	111	0	0	0	3.06	2.86	4.67	4.17118505363141e-12	8.78136538852898	up
38	TRINITY_DN100681_c0_g2	1932	2099	2038	0	0	0	41.18	45.14	40.78	0	0	0	4.4239163991077e-29	-13.5162	down
39	TRINITY_DN100721_c0_g2	30	29	34	0	0	0	18.05	23.87	21.33	0	0	0	1.9910079292879e-08	-7.48595	down
40	TRINITY_DN100745_c1_g1	0	0	1	25	22	26	0	0	5.69	29.19	34.25	25.93	1.2712456739107e-05	5.99383186349213	up
41	TRINITY_DN10074_c0_g1	2766	2087	2505	925	977	943	213.48	163.66	188.12	70.04	75.07	63.88	9.45549597027934e-42	-1.45956	down
42	TRINITY_DN10074_c1_g2	24	21	28	0	0	0	4.45	4.38	5.04	0	0	0	1.76353788390118e-07	-7.13525	down
43	TRINITY_DN10075_c0_g1	32	32	26	11	12	15	4.75	5.22	2.73	1.19	1.15	3	0.00952966643854931	-1.3411	down
44	TRINITY_DN100760_c0_g1	32	35	50	1	7	2	2.27	2.59	3.36	0.07	0.5	0.13	1.30349068207972e-07	-3.63127	down
45	TRINITY_DN10076_c0_g3	302	213	243	81	87	72	11.94	8.6	9.03	3.24	3.42	2.7	6.4746073961933e-16	-1.74697	down
46	TRINITY_DN100775_c0_g1	26	40	31	0	0	0	1.02	1.61	1.15	0	0	0	1.5540920037014e-08	-7.55111	down
47	TRINITY_DN100775_c0_g5	0	0	0	149	103	147	0	0	0	16.34	11.05	14.97	5.20963296036432e-14	9.4053856698817	up
48	TRINITY_DN100799_c0_g1	49	30	42	81	85	93	8.43	10.78	7	25.67	31.54	28.37	0.00130294830873359	1.00728508137985	up
49	TRINITY_DN1007_c4_g1	89	95	99	498	589	551	8.62	9.73	9.11	49.89	57.84	51.32	2.00911002703519e-52	2.44274583735929	up
50	TRINITY_DN100805_c0_g1	59	29	31	0	0	0	221.07	235.87	143.92	0	0	0	3.56915285840052e-09	-7.84477	down
51	TRINITY_DN100813_c0_g1	305	159	265	55	19	48	26.55	14.23	21.97	4.81	1.77	3.93	1.37657741473898e-16	-2.66827	down
52	TRINITY_DN100837_c0_g1	24	42	30	2	4	6	25.87	70.69	36.28	1.02	1.86	2.74	4.08664386231348e-06	-3.10222	down
53	TRINITY_DN10083_c0_g1	34	40	50	7	9	13	5.12	6.62	7.26	1.1	1.37	1.88	1.3941835495879e-05	-2.1906	down
54	TRINITY_DN100841_c0_g1	111	101	119	386	353	384	5.14	5.58	4.83	17.06	14.14	16.12	8.22074843795434e-24	1.67295856066562	up
55	TRINITY_DN100845_c1_g1	102	102	111	0	0	0	12.05	12.96	12.56	0	0	0	1.43160372383676e-13	-9.24686	down
56	TRINITY_DN10084_c0_g1	71	96	90	5	5	6	3.32	5.77	3.4	0.19	0.2	0.23	4.52934855050634e-17	-4.09843	down
57	TRINITY_DN100864_c2_g1	52	49	58	0	0	0	9.82	21.18	10.48	0	0	0	1.35277179210175e-10	-8.25962	down
58	TRINITY_DN10086_c0_g1	41	73	37	4	3	9	1.78	2.72	1.28	1.35	0.67	2.75	1.48437910276851e-08	-3.34735	down
59	TRINITY_DN100872_c0_g1	48	57	69	21	25	35	4.62	4.4	6.49	1.43	2.04	2.23	0.00158813717773948	-1.19823	down
60	TRINITY_DN100874_c0_g1	4	2	5	39	47	52	1.86	1.21	1.99	13.66	18.93	19.14	1.08547275318611e-08	3.55785660771759	up
61	TRINITY_DN10087_c1_g1	0	0	0	18	20	32	0	0	0	2.2	2.38	3.62	7.27909254236154e-07	6.88504202242515	up
62	TRINITY_DN10087_c1_g2	2	0	0	60	51	39	0.09	0	0	2.83	2.38	1.72	9.45007232629482e-08	6.14571627842313	up
63	TRINITY_DN10088_c0_g1	0	0	0	137	139	186	0	0	0	5.28	5.11	6.89	1.03414636724045e-14	9.61279781320803	up
64	TRINITY_DN10089_c0_g1	19	36	35	85	101	100	3.19	6.5	5.71	15.21	18.01	15.93	2.14158484481809e-06	1.57665777265852	up
65	TRINITY_DN10090_c1_g1	0	0	0	57	67	58	0	0	0	2.18	2.54	2.08	1.08710533944885e-10	8.27644654377222	up
66	TRINITY_DN10091_c0_g1	389	195	260	121	149	158	113.59	63.51	74.76	38.29	44.39	45.5	7.83845283526649e-06	-1.0724	down
67	TRINITY_DN10092_c0_g1	86	72	86	1	1	7	10.81	9.78	10.37	0.14	0.14	0.91	1.06681603270339e-15	-4.85976	down
68	TRINITY_DN100930_c0_g1	0	2	11	116	120	111	0	0.06	0.31	3.45	3.54	3.09	2.11515926850764e-05	4.67362596722007	up
69	TRINITY_DN10094_c0_g1	118	98	103	49	23	26	7.21	6.81	5.96	3.37	1.41	1.61	1.22881887180163e-07	-1.78707	down
70	TRINITY_DN10094_c1_g1	21	1	6	358	444	458	2.82	0.15	0.77	26.59	32.55	31.99	1.6100317984101e-08	5.3995243651114	up
71	TRINITY_DN10094_c2_g1	1564	1439	1559	169	165	159	51.33	47.35	48.34	6.71	6.68	5.92	5.80333896047211e-183	-3.2996	down
72	TRINITY_DN100955_c0_g1	76	75	55	4575	4228	4567	2.72	2.84	1.92	174.29	159.46	162.85	0	5.92869948322364	up
73	TRINITY_DN100964_c0_g1	0	0	4	48	41	34	0	0	0.29	3.7	3.11	2.44	8.05446229138791e-08	4.86644288093054	up
74	TRINITY_DN100968_c0_g1	68	79	100	30	22	22	1.05	1.23	1.45	0.47	0.34	0.32	1.66418481300435e-07	-1.82358	down
75	TRINITY_DN10096_c0_g1	532	527	599	16	22	13	24.84	25.01	26.35	1.52	1.18	0.93	1.40413132993567e-94	-5.11136	down
76	TRINITY_DN100977_c0_g1	80	108	114	5	16	6	35.05	54.61	49.18	6.49	16.86	7.94	3.039894986766e-16	-3.56981	down
77	TRINITY_DN10097_c0_g1	518	341	519	1640	1773	1898	58.85	41.49	56.27	177.8	190.16	195.16	1.42894154655659e-44	1.85743556526735	up
78	TRINITY_DN100988_c0_g1	194	160	190	400	379	417	13.9	11.95	12.91	29.18	27.24	28.38	5.5721432960932e-12	1.04630377674934	up
79	TRINITY_DN10098_c0_g1	13	15	10	71	90	100	0.96	6.16	0.63	4.77	7.67	6.25	8.32675571396132e-12	2.68258366562186	up
80	TRINITY_DN100_c2_g1	106	214	167	0	0	3	1.8	3.66	2.66	0	0	0.05	3.55148749918166e-16	-7.44119	down
81	TRINITY_DN101003_c0_g1	84	54	82	23	10	22	3.16	2.5	2.91	1.17	0.59	1.11	2.40720391235316e-07	-2.09023	down
82	TRINITY_DN10100_c0_g1	2	7	8	30	22	23	0.23	0.88	0.87	3.59	2.55	2.55	0.00260774889400757	2.05703813216305	up
83	TRINITY_DN10101_c0_g1	54	68	54	626	598	632	5.31	8.35	5.13	57.71	53.85	54.3	1.68292560861389e-82	3.30687394912859	up
84	TRINITY_DN10101_c0_g2	25	23	36	0	1	0	5.16	3.89	6.87	0	0.22	0	2.40357787396517e-06	-6.37361	down
85	TRINITY_DN101021_c0_g1	0	0	0	690	658	696	0	0	0	155.16	141.3	144.12	3.68335141324683e-22	11.7643039830453	up
86	TRINITY_DN10105_c0_g2	2	0	0	51	33	54	0.16	0	0	4.04	2.57	3.98	2.10968303781256e-07	6.01344774671032	up
87	TRINITY_DN10105_c0_g3	61	47	82	134	186	149	3.51	2.8	4.47	7.85	10.73	8.14	4.91039566498884e-06	1.21930650223057	up
88	TRINITY_DN101089_c0_g1	24	10	17	39	46	45	2.88	1.29	1.96	4.84	5.56	5.17	0.00701520801630616	1.26054261422079	up
89	TRINITY_DN10108_c0_g1	46	24	50	0	0	1	2.83	1.53	2.91	0	0	0.06	1.97953826055934e-07	-6.88687	down
90	TRINITY_DN10109_c0_g2	44	23	66	0	0	0	1.12	0.59	1.57	0	0	0	1.7575127142778e-09	-7.99253	down
91	TRINITY_DN10111_c0_g1	2108	2013	2233	380	345	423	261.33	279.75	271.92	41.54	39.65	47.54	1.3919563597286e-158	-2.56038	down
92	TRINITY_DN10112_c0_g1	43	55	54	0	0	0	2.12	2.79	2.52	0	0	0	2.18875819323874e-10	-8.19634	down
93	TRINITY_DN10116_c0_g1	180	136	178	19	21	25	18.14	14.1	17.32	2.01	2.15	2.38	4.55052575735777e-25	-3.01707	down
94	TRINITY_DN10117_c0_g1	0	0	0	49	27	52	0	0	0	12.27	6.69	11.62	4.21643181630837e-09	7.76192745037993	up
95	TRINITY_DN101188_c0_g1	2	1	2	720	653	755	0.06	0.04	0.07	23.83	21.64	23.61	5.20411626031511e-38	8.64199493069197	up
96	TRINITY_DN10118_c0_g1	57	113	62	12	7	9	1.37	2.74	1.4	0.29	0.17	0.2	2.80232769798778e-11	-3.14719	down
97	TRINITY_DN10122_c0_g1	445	443	532	174	200	201	24.59	39.46	26.54	8.16	8.83	14.09	1.17904372789155e-21	-1.39405	down
98	TRINITY_DN10123_c0_g1	218	385	363	34	22	23	13.18	24.08	20.77	2.55	1.62	1.59	1.0686693186227e-38	-3.69994	down
99	TRINITY_DN101273_c0_g3	0	0	0	32	44	61	0	0	0	5.86	7.77	12.05	2.14959993580269e-09	7.85442662422509	up
100	TRINITY_DN101276_c0_g1	18	11	9	84	93	117	0.59	0.37	0.28	2.79	3.07	3.65	2.23106162448681e-13	2.85383601145083	up
101	TRINITY_DN10128_c0_g1	1	1	1	49	29	21	0.13	0.14	0.13	6.75	3.89	2.68	1.6268893683777e-06	4.96748045834346	up
102	TRINITY_DN1012_c0_g1	510	596	504	277	250	275	13.13	15.53	12.19	7.17	6.44	6.68	1.45214631250636e-14	-1.09828	down
103	TRINITY_DN1012_c0_g3	100	123	75	404	370	437	5.06	6.57	3.45	28.62	25.7	28.85	5.8491555045061e-23	1.92592001534235	up
104	TRINITY_DN101340_c0_g1	4	9	18	63	44	25	0.7	1.75	3.04	11.16	7.42	4.13	0.000658752513785994	2.02399279955417	up
105	TRINITY_DN10134_c0_g1	19	26	20	0	0	0	1.63	2.35	1.64	0	0	0	4.85752783217842e-07	-6.97379	down
106	TRINITY_DN101352_c0_g1	61	27	56	0	0	0	4.49	2.08	3.92	0	0	0	6.50595329561045e-10	-8.1126	down
107	TRINITY_DN10135_c0_g1	1030	939	1162	477	488	539	31.47	29.29	33.53	14.72	14.89	15.7	1.98765741892714e-26	-1.14795	down
108	TRINITY_DN10136_c0_g1	85	51	115	25	11	14	4.59	3.04	6.64	0.71	0.34	3.83	2.38787366601652e-08	-2.40477	down
109	TRINITY_DN10137_c0_g1	72	63	72	0	0	0	23.86	25.33	23.85	0	0	0	1.02309216248352e-11	-8.64089	down
110	TRINITY_DN101391_c0_g1	21	27	33	3	4	12	60.71	127.09	120.43	12.85	7.8	25.01	0.000924312672160517	-2.19766	down
111	TRINITY_DN1013_c0_g2	2133	1513	1758	476	522	534	276.74	212.69	218.97	63.9	68.22	66.35	9.94110780482531e-53	-1.90966	down
112	TRINITY_DN1013_c0_g3	73	76	49	151	142	152	8.12	9.14	5.02	16.79	16.01	15.96	2.60608301653391e-05	1.07342019891488	up
113	TRINITY_DN10140_c0_g1	10	3	8	110	99	96	2.77	0.96	2.13	20.51	18.67	21.68	2.66167294979449e-17	3.77466895285943	up
114	TRINITY_DN10141_c0_g1	407	374	449	1246	1147	1245	10.43	9.83	10.46	31.35	28.7	29.78	2.24148399796925e-43	1.47542370671853	up
115	TRINITY_DN101424_c1_g1	119	107	93	42	36	49	44.51	50.08	35.04	17.23	13.69	18.13	6.53149740698684e-07	-1.42462	down
116	TRINITY_DN101427_c0_g2	45	51	66	107	125	117	6.16	7.6	8.69	15.19	17.25	15.36	0.00016442507331912	1.01932789566699	up
117	TRINITY_DN101438_c0_g3	52	67	43	0	0	0	4.24	5.73	3.33	0	0	0	1.38211392517082e-10	-8.29355	down
118	TRINITY_DN10143_c0_g1	0	0	0	46	18	19	0	0	0	4.63	1.78	1.78	2.79306726827834e-07	7.15521073417614	up
119	TRINITY_DN101455_c2_g1	0	0	0	168	140	171	0	0	0	15.22	12.46	14.42	6.48518045745464e-15	9.66971943311431	up
120	TRINITY_DN10146_c0_g1	96	107	149	391	349	393	2.3	2.6	3.38	9.42	8.41	8.9	3.54333389112726e-18	1.59903479843512	up
121	TRINITY_DN101481_c0_g1	5	0	1	23	37	43	1.45	0	0.29	7.22	10.93	12.24	1.5727091445326e-06	4.00269238978638	up
122	TRINITY_DN101483_c0_g2	0	0	0	483	446	453	0	0	0	7.58	6.97	6.68	4.31954297511303e-20	11.2009686004407	up
123	TRINITY_DN1014_c0_g1	433	451	423	1114	1069	1199	16.2	16.8	14.49	41.27	40.03	41.91	1.83161326983589e-34	1.27888761728993	up
124	TRINITY_DN10154_c0_g1	26	19	12	113	97	92	4.87	4.01	2.18	18.76	14.62	14.16	1.82317180781181e-10	2.31505661002138	up
125	TRINITY_DN10157_c0_g1	26	36	37	103	58	58	0.54	0.75	0.72	2.14	1.2	1.13	0.00563321162861809	1.06377580899253	up
126	TRINITY_DN10157_c0_g2	53	32	23	140	162	139	6.97	3.72	3.01	16.63	18.8	15.35	5.03928715136687e-10	1.93760198649768	up
127	TRINITY_DN101587_c0_g1	22	2	14	62	67	83	10.21	0.48	6.14	7.43	6.75	9.95	2.34378187536206e-06	2.38983310219607	up
128	TRINITY_DN10159_c0_g1	83	89	103	44	38	61	13.78	14.84	15.24	7.27	6.17	9.83	0.000465528632602137	-1.03872	down
129	TRINITY_DN101634_c0_g1	36	28	37	154	141	176	2.27	1.63	1.97	8.8	7.96	9.4	1.4795006555682e-15	2.12943394642127	up
130	TRINITY_DN101670_c0_g1	3	0	0	29	24	33	0.32	0	0	3.15	2.55	3.38	5.80742161375455e-06	4.74559294311865	up
131	TRINITY_DN10175_c0_g3	191	170	204	383	389	467	7.55	6.86	7.6	15.28	15.39	17.45	5.31762308459085e-12	1.04022608227214	up
132	TRINITY_DN101781_c0_g2	47	59	61	112	140	110	6.31	7.84	10.77	14.46	17.12	12.02	0.000150627975914798	1.02873272960164	up
133	TRINITY_DN101789_c0_g3	84	100	106	34	39	54	6.68	8.33	8.01	2.84	3.21	4.21	1.51687733233902e-05	-1.28747	down
134	TRINITY_DN10178_c0_g1	128	93	104	1	7	7	18.5	14.71	14.48	0.15	1.02	0.97	2.18296455953188e-20	-4.53252	down
135	TRINITY_DN1017_c0_g1	2801	2707	2843	6394	6188	6396	79.96	77.91	76.34	180.38	173.42	169.08	2.57854253858838e-55	1.09437887268313	up
136	TRINITY_DN10180_c0_g1	0	0	0	55	38	46	0	0	0	5.68	3.84	4.41	1.50405992280873e-09	7.88767833619359	up
137	TRINITY_DN101828_c1_g1	20	32	25	0	0	0	1.82	3.07	2.17	0	0	0	1.21657132215012e-07	-7.21782	down
138	TRINITY_DN10184_c0_g1	40	81	40	3	2	3	3.11	5.88	2.64	0.17	0.11	0.16	1.84311402149018e-10	-4.43127	down
139	TRINITY_DN101889_c0_g1	28	40	34	198	198	237	1.05	1.78	1.62	9.6	7.87	9.2	2.0632672703609e-24	2.53904869540239	up
140	TRINITY_DN10188_c0_g1	1215	1165	1378	424	405	451	34.29	30.86	35.5	10.26	10.99	11.23	5.17699860171576e-57	-1.64374	down
141	TRINITY_DN101896_c1_g2	0	0	0	111	118	99	0	0	0	12.14	15	10.13	3.29362260958487e-13	9.12804701224271	up
142	TRINITY_DN1018_c0_g3	31	21	33	8	3	13	6.56	5.09	6.82	1.79	0.64	2.86	0.00204195918113264	-1.92321	down
143	TRINITY_DN101904_c1_g1	0	0	0	212	211	228	0	0	0	24.55	21.38	29.06	2.20537137167298e-16	10.1125948189473	up
144	TRINITY_DN101947_c0_g1	3	0	2	56	57	68	4.65	0	3.53	102.39	86.5	110.83	5.14507514576548e-11	5.08585450005174	up
145	TRINITY_DN101960_c0_g1	48	47	63	22	8	29	27.89	35.17	37.08	15.7	5.23	18.88	0.00097938125138295	-1.51845	down
146	TRINITY_DN101972_c0_g1	43	37	60	0	0	2	4.72	4.34	6.3	0	0	0.21	6.82840231891848e-08	-6.22102	down
147	TRINITY_DN101985_c0_g1	28	24	42	0	0	3	3.02	2.77	4.34	0	0	0.31	9.79912337138156e-07	-5.0664	down
148	TRINITY_DN10199_c1_g1	42	61	54	0	0	0	5.07	10.38	8.15	0	0	0	1.73162259130358e-10	-8.24417	down
149	TRINITY_DN1019_c1_g1	1098	1408	1246	465	468	525	35.39	36.42	32.64	14.94	13.13	16.16	5.47591244058437e-34	-1.45762	down
150	TRINITY_DN1019_c2_g1	545	771	659	129	156	188	8	11.37	9.06	1.9	2.29	2.6	1.21647236672758e-36	-2.15938	down
151	TRINITY_DN1019_c4_g1	12	13	11	44	29	28	0.72	0.81	0.63	2.69	1.75	7.43	0.00770025273264977	1.40260705328061	up
152	TRINITY_DN101_c0_g1	403	594	529	1641	1559	1806	13.34	17.98	17.6	234.99	221.51	242.92	1.71586251879465e-35	1.62034431458562	up
153	TRINITY_DN102012_c0_g3	0	0	0	28	53	22	0	0	0	2.56	4.75	1.87	3.77733078737342e-08	7.46400762706799	up
154	TRINITY_DN102020_c0_g2	0	0	0	39	42	39	0	0	0	11.18	11.61	10.88	5.1177932891534e-09	7.67514863859269	up
155	TRINITY_DN10203_c0_g1	2	0	0	89	80	77	0.22	0	0	9.83	8.77	7.99	6.77446415908447e-10	6.85452887545052	up
156	TRINITY_DN10203_c0_g3	22	15	8	50	49	71	3.67	2.78	1.29	8.73	8.26	11.42	7.17568563861076e-05	1.81477540266656	up
157	TRINITY_DN10206_c0_g2	34	44	59	141	138	167	2.97	4.05	4.91	12.61	12.13	13.91	1.71172671576011e-09	1.61230393165621	up
158	TRINITY_DN10207_c0_g1	8865	10963	9434	4689	4230	4383	174.07	201.12	165.16	91.48	82.35	75.94	9.83669621266638e-35	-1.22862	down
159	TRINITY_DN1020_c0_g2	43	52	37	16	10	23	5.06	6.58	4.17	1.94	1.19	2.59	0.000977410793148349	-1.53267	down
160	TRINITY_DN102127_c0_g1	17	12	24	317	353	335	8.59	8.02	12.48	179.5	181.49	170.16	2.79311976839292e-54	4.15740192015304	up
161	TRINITY_DN10215_c1_g1	24	21	35	0	0	0	4.1	4	5.8	0	0	0	9.15227299804387e-08	-7.26431	down
162	TRINITY_DN102169_c0_g1	40	25	37	11	6	7	5.41	3.68	4.81	3.08	1.75	2.05	0.000112002747470242	-2.17199	down
163	TRINITY_DN102181_c1_g1	39	22	35	12	11	14	7.82	5.01	6.84	2.54	2.23	2.71	0.00509265613138376	-1.46555	down
164	TRINITY_DN10218_c1_g1	144	144	142	412	417	475	11.87	12.46	11.13	34.68	34.51	37.24	1.54847642786509e-23	1.50738264126656	up
165	TRINITY_DN102197_c0_g1	40	43	33	89	72	100	3.52	3.98	2.76	8	6.36	8.37	0.00063700163929317	1.07340874040499	up
166	TRINITY_DN102198_c2_g1	202	216	213	39	36	29	8.54	9.34	8.49	1.67	1.52	1.16	3.61899934835292e-28	-2.68929	down
167	TRINITY_DN10219_c0_g1	1	4	0	24	55	30	0.85	5.03	0	23.77	47.75	26.58	7.80762045461675e-07	4.35221	up
168	TRINITY_DN1021_c1_g1	131	150	170	15	30	24	8.71	9.72	10.44	1.08	2.03	1.55	4.3617431853345e-20	-2.7991	down
169	TRINITY_DN10222_c2_g1	38	31	40	0	0	0	2.47	43.29	9.31	0	0	0	4.87061146625161e-09	-7.71427	down
170	TRINITY_DN102249_c0_g1	28	39	33	8	3	4	27.62	57.79	35.48	9.01	2.94	4.03	6.375060515065e-06	-2.82531	down
171	TRINITY_DN10224_c0_g4	434	315	389	822	764	866	42.66	32.81	36.48	82.79	75.46	81.14	1.01031821732838e-14	1.01704437834979	up
172	TRINITY_DN102276_c0_g2	0	0	0	21	18	26	0	0	0	6.01	4.73	6.69	1.15326063889257e-06	6.7840885192577	up
173	TRINITY_DN102317_c0_g1	52	35	44	18	20	14	26.56	22.57	22.12	10.07	10.05	6.9	0.00143752111104212	-1.41813	down
174	TRINITY_DN10231_c0_g1	90	121	82	9	4	13	2.83	3.86	3.33	2.51	1.06	3.3	1.96696206232568e-16	-3.59612	down
175	TRINITY_DN102358_c0_g1	0	4	3	49	29	32	0	4.84	2.66	46.91	24.39	27.4	5.315622188025e-07	3.88900055634771	up
176	TRINITY_DN10239_c0_g3	69	27	58	0	0	0	13.5	5.98	11.05	0	0	0	4.06068700846093e-10	-8.20969	down
177	TRINITY_DN10241_c0_g1	43	21	29	0	0	0	5.55	2.94	3.6	0	0	0	2.86403853879941e-08	-7.48633	down
178	TRINITY_DN10243_c0_g1	235	218	268	83	92	119	31.57	31.83	34.61	11.55	12.46	15.32	2.53965193171155e-12	-1.38781	down
179	TRINITY_DN102458_c2_g1	570	539	564	5	1	0	10.22	9.73	9.48	0.09	0.02	0	1.28382168676649e-40	-8.21369	down
180	TRINITY_DN10245_c0_g1	7	30	7	55	93	68	0.45	1.24	0.27	2.25	3.77	2.6	2.60917124823474e-05	2.19338561585525	up
181	TRINITY_DN10246_c1_g1	753	719	878	356	369	472	31.28	30.48	34.39	14.91	15.33	18.53	4.68765859913217e-17	-1.06652	down
182	TRINITY_DN102471_c0_g1	39	20	53	16	12	12	2.22	1.18	2.85	0.92	0.69	0.65	0.00319072049557698	-1.5637	down
183	TRINITY_DN10247_c0_g1	31	48	30	16	7	11	6.95	12.62	6.6	3.81	1.59	2.39	0.000909253545420833	-1.77456	down
184	TRINITY_DN10248_c0_g1	53	72	56	22	8	15	1.1	1.51	1.09	0.46	0.17	0.29	2.07079538977877e-06	-2.09999	down
185	TRINITY_DN10249_c0_g2	368	330	308	142	157	145	24.72	23.03	19.6	9.7	10.58	9.24	6.26570729199594e-14	-1.27138	down
186	TRINITY_DN10250_c0_g1	400	423	493	162	144	135	6.18	6.63	7.19	2.51	2.22	1.97	1.16662859500414e-24	-1.66366	down
187	TRINITY_DN10250_c0_g4	83	51	91	362	273	377	3.29	2.06	3.4	14.48	10.83	14.13	5.10327876277129e-21	2.08026390728145	up
188	TRINITY_DN102524_c0_g2	0	0	0	29	21	24	0	0	0	3.36	2.38	2.58	3.82650015912704e-07	6.97869767900456	up
189	TRINITY_DN102541_c0_g1	15	13	13	47	34	47	1.22	1.45	1.01	3.91	2.78	4.25	0.000862018693788413	1.54968698551537	up
190	TRINITY_DN102573_c0_g1	13	1	11	58	85	49	0.64	0.05	0.51	2.9	4.2	2.29	1.79250076664433e-07	2.86486860578371	up
191	TRINITY_DN10257_c1_g1	0	0	0	19	29	33	0	0	0	3.69	5.42	5.89	2.0363967290533e-07	7.09966515586438	up
192	TRINITY_DN1025_c0_g1	239	449	364	14	17	13	5.56	9.68	7.33	0.55	0.38	0.36	8.8813834673819e-49	-4.67135	down
193	TRINITY_DN102617_c0_g1	76	16	50	11	15	21	383.32	187.02	319.54	71.8	81.57	132.3	0.0028087722860512	-1.689	down
194	TRINITY_DN102618_c0_g1	54	90	72	0	0	0	9.53	17.38	13.74	0	0	0	9.0124115941937e-12	-8.70561	down
195	TRINITY_DN102625_c0_g1	76	51	106	42	26	34	10.77	7.89	14.45	6.21	3.71	4.62	0.000589941622914309	-1.27348	down
196	TRINITY_DN10263_c0_g1	0	0	0	94	83	83	0	0	0	4.89	4.27	4.04	3.34001148351643e-12	8.79164546813055	up
197	TRINITY_DN10265_c0_g1	66	39	69	135	135	120	4.41	2.64	4.26	8.94	8.91	7.42	9.85573413705174e-05	1.08081494923189	up
198	TRINITY_DN102664_c0_g1	23	12	11	51	65	53	1.57	0.64	0.79	3.49	3.39	4.13	5.73046698080639e-05	1.78664921133183	up
199	TRINITY_DN102691_c0_g1	0	0	0	45	59	49	0	0	0	2.61	3.38	2.65	5.85059212347616e-10	8.02564374620318	up
200	TRINITY_DN102695_c0_g1	0	0	0	92	76	87	0	0	0	12.32	7.07	7.68	4.09771477026147e-12	8.76170995595827	up
201	TRINITY_DN102702_c0_g1	74	44	52	32	27	26	32.97	30.36	25.9	23.36	15.66	14.67	0.00508650279182467	-1.08786	down
202	TRINITY_DN10270_c0_g2	47	61	64	215	159	227	3.15	4.19	4.02	9.56	6.97	9.44	1.49582916618059e-12	1.71221299867567	up
203	TRINITY_DN10270_c1_g1	4	0	0	41	47	68	0.21	0	0	6.91	5.02	3.96	3.41207611202473e-09	5.1842054865037	up
204	TRINITY_DN10272_c0_g1	662	658	669	285	252	324	25.96	28.21	26.41	13.05	11.97	14.03	3.83404407706432e-25	-1.30149	down
205	TRINITY_DN102756_c0_g1	53	43	48	133	113	148	2.11	1.75	1.8	5.35	4.51	5.58	2.15935664729632e-07	1.35905159238449	up
206	TRINITY_DN102756_c0_g2	16	15	11	67	52	94	1	0.68	0.46	2.99	2.3	4.22	9.60915466928766e-08	2.2405210244384	up
207	TRINITY_DN10275_c0_g1	240	187	302	549	578	600	10.36	8.26	12.3	23.95	24.99	24.51	2.55458732691225e-13	1.15749705417234	up
208	TRINITY_DN102763_c0_g1	0	0	0	20	24	27	0	0	0	6.09	3.36	2.58	5.3822800038643e-07	6.91261581766989	up
209	TRINITY_DN10276_c0_g2	46	42	77	3	16	11	1.3	1.2	2.05	0.09	0.45	0.29	1.33598542307645e-06	-2.54628	down
210	TRINITY_DN10278_c0_g1	0	2	0	43	43	43	0	0.15	0	3.13	6.79	5.09	3.04835407308459e-07	5.91852521246112	up
211	TRINITY_DN102799_c0_g1	50	48	39	4	7	0	4.24	4.2	3.13	0.48	0.6	0	1.09178752325245e-08	-3.7208	down
212	TRINITY_DN10280_c0_g1	708	917	1026	263	253	271	15.04	21.25	19.49	6.67	5.14	5.38	2.88125875820684e-37	-1.84124	down
213	TRINITY_DN10280_c1_g2	0	1	0	24	31	22	0	0.09	0	2.14	2.72	1.83	9.12600099208613e-06	6.07645644738696	up
214	TRINITY_DN10286_c0_g1	7	24	11	31	35	58	1.54	6.07	2.36	4.03	5.55	7.86	0.00818154175879615	1.45199685327334	up
215	TRINITY_DN10287_c0_g1	45	47	54	3	9	3	10.45	12.66	12.3	3.01	9.53	2.74	4.02173808923971e-09	-3.36818	down
216	TRINITY_DN102897_c0_g1	537	525	594	0	7	1	180.73	193.9	194.76	0	2.7	0.68	1.78053282893705e-47	-7.78326	down
217	TRINITY_DN1028_c0_g2	95	98	95	405	428	473	5.21	5.54	4.92	22.5	23.51	24.57	9.0333013525297e-38	2.08792687637424	up
218	TRINITY_DN10291_c0_g1	233	165	192	434	413	485	29.43	22.53	23.26	56.66	52.53	58.63	1.56300740241865e-11	1.08255220497357	up
219	TRINITY_DN102946_c0_g1	293	232	259	49	43	55	133.38	131.01	122.38	33.61	17.97	36.73	1.10084780707379e-30	-2.5074	down
220	TRINITY_DN10294_c0_g1	0	0	0	58	48	74	0	0	0	11.27	8.97	13.2	1.39096445318858e-10	8.25255170710811	up
221	TRINITY_DN102971_c0_g1	2	0	0	94	57	68	0.07	0	0	3.37	2.03	2.28	2.88663436041591e-09	6.68791343160846	up
222	TRINITY_DN10298_c0_g1	168	178	193	19	13	25	10.73	11.88	11.86	1.25	0.85	1.54	8.19809238806304e-30	-3.3353	down
223	TRINITY_DN102999_c0_g1	244	313	268	651	676	781	109.74	158.7	102.27	251.07	249.75	296.87	4.56052205716502e-20	1.25829319952244	up
224	TRINITY_DN10305_c0_g1	83	85	109	261	211	260	2.94	3.08	3.64	9.18	7.36	8.57	1.12550255613699e-10	1.31274802027874	up
225	TRINITY_DN103067_c0_g1	17	10	17	41	45	35	12.8	11.64	17.32	59.99	47.72	27.66	0.00385685617920675	1.37620749021656	up
226	TRINITY_DN103077_c1_g2	0	4	9	41	58	94	0	0.13	0.27	1.32	1.85	2.83	1.55212619201167e-09	3.79383740079057	up
227	TRINITY_DN10307_c0_g1	116	104	96	473	434	521	6.86	5.59	4.69	37.5	33.73	38.26	1.6508427250394e-37	2.08229252399189	up
228	TRINITY_DN10312_c0_g1	330	245	249	0	0	0	15.44	11.39	11.17	0	0	0	5.2583023455776e-18	-10.6358	down
229	TRINITY_DN10315_c0_g1	0	0	0	781	644	759	0	0	0	43.34	35.47	39.21	1.79065300606035e-22	11.8595523230438	up
230	TRINITY_DN10320_c0_g1	8	0	11	55	56	46	1.15	0	6.99	8.2	9.1	6.33	5.22623271190521e-07	2.97111162643806	up
231	TRINITY_DN10320_c0_g2	4	6	4	108	116	129	0.21	0.32	3.9	9.42	7.67	8.89	2.90416145615403e-21	4.56227356922025	up
232	TRINITY_DN10321_c0_g1	85	59	77	155	153	172	3.04	2.15	2.59	5.59	5.48	5.81	9.40781886366073e-06	1.0282379437206	up
233	TRINITY_DN10323_c0_g1	0	0	0	95	60	99	0	0	0	17.3	10.49	16.07	5.69307497760406e-12	8.75193748842862	up
234	TRINITY_DN10324_c1_g2	0	0	0	37	27	24	0	0	0	2.06	1.49	1.25	9.37153724221436e-08	7.2335853655923	up
235	TRINITY_DN103253_c0_g1	0	0	0	175	157	182	0	0	0	2.55	2.28	2.49	2.93154460438216e-15	9.77157446569104	up
236	TRINITY_DN10329_c0_g1	94	92	113	33	42	47	15.34	16.64	17.83	5.62	6.92	7.38	1.69982076831677e-06	-1.38544	down
237	TRINITY_DN1032_c1_g1	29	42	24	1	0	0	2.34	3.55	1.84	0.08	0	0	1.01201190831514e-06	-6.56296	down
238	TRINITY_DN1032_c1_g2	2	0	0	34	39	34	0.18	0	0	3.91	4.41	3.68	1.60579229477726e-06	5.65194872736386	up
239	TRINITY_DN10331_c0_g1	29	45	30	0	4	1	3.89	6.55	3.86	0	0.54	0.13	1.70949840587376e-07	-4.47244	down
240	TRINITY_DN103327_c0_g1	34	32	22	0	0	2	13.56	16.15	8.87	0	0	6.79	3.91471248803003e-06	-5.5642	down
241	TRINITY_DN10338_c0_g1	11339	9825	11093	3942	4034	4354	596.24	535.36	551.36	211.96	215.12	219.45	2.8121541778176e-94	-1.47849	down
242	TRINITY_DN103404_c0_g1	127	83	150	71	57	40	6.9	30.78	7.61	2.93	4.31	1.64	0.000203120237823281	-1.17559	down
243	TRINITY_DN10341_c0_g1	470	378	389	152	135	121	30.21	25.21	23.68	9.93	8.7	7.38	6.99551288980821e-22	-1.68807	down
244	TRINITY_DN10343_c0_g1	68	24	81	7	3	4	21.1	9.02	24.84	2.37	0.95	1.14	3.04958679097968e-09	-3.7043	down
245	TRINITY_DN103462_c0_g1	0	0	0	56	33	41	0	0	0	2.59	1.51	1.78	3.17090047649191e-09	7.79298072530409	up
246	TRINITY_DN10347_c0_g1	0	0	0	69	77	69	0	0	0	47.06	47.13	42.11	2.13968598245987e-11	8.51675523345678	up
247	TRINITY_DN10349_c0_g1	350	422	375	108	91	93	8.59	19.25	6.47	2.39	2.13	1.61	1.26216924282984e-30	-2.06446	down
248	TRINITY_DN103517_c0_g1	34	71	31	0	0	0	5.09	12.76	4.87	0	0	0	1.29037272353799e-09	-8.04568	down
249	TRINITY_DN10353_c0_g1	68	40	64	129	119	127	4.97	3.05	4.44	9.61	8.73	8.82	0.000145069064248363	1.03714348217546	up
250	TRINITY_DN10354_c0_g1	1028	1046	1040	398	401	525	41.45	44.95	38.77	14.11	13.22	16.88	6.58913902981438e-31	-1.32976	down
251	TRINITY_DN103553_c0_g1	295	288	297	670	669	863	16.8	16.73	15.98	38.69	38.18	46.34	1.75417756587992e-21	1.22774352372015	up
252	TRINITY_DN103562_c0_g1	48	55	42	0	0	0	5.34	6.28	4.67	0	0	0	3.46283669548966e-10	-8.13167	down
253	TRINITY_DN103580_c0_g1	0	0	0	36	32	44	0	0	0	4.89	3.39	4.1	1.02642479341255e-08	7.56967335537117	up
254	TRINITY_DN1035_c0_g1	867	1081	1075	2238	2191	2271	14.71	18.33	17.13	38.99	38.03	37.19	4.5063049315683e-25	1.05790315325217	up
255	TRINITY_DN10360_c1_g1	6191	6007	6555	2846	2552	2963	221.75	218.2	222.52	105.6	95.07	103.57	5.89424460493556e-65	-1.25636	down
256	TRINITY_DN103615_c0_g1	651	317	549	185	233	241	1768.79	1724.61	1796.66	630.99	664.95	752.32	2.71283876682398e-09	-1.29222	down
257	TRINITY_DN103628_c0_g1	4	3	9	30	28	29	2.82	3.45	4.06	11.7	10.82	9.28	0.000272517248156408	2.36051827389869	up
258	TRINITY_DN10362_c0_g1	38	35	33	121	101	129	3.26	2.25	4.87	6.96	5.63	6.1	1.08306673474533e-08	1.63393819637977	up
259	TRINITY_DN10363_c0_g1	104	126	110	52	82	35	11.97	14.81	12.04	2.59	4.08	1.59	0.000859100262962466	-1.09093	down
260	TRINITY_DN103643_c0_g2	19	15	15	254	298	319	1.29	1.06	0.97	17.6	20.37	20.63	3.7067662457797e-48	4.05830524443436	up
261	TRINITY_DN10364_c0_g1	142	119	135	711	688	757	5.76	4.93	5.16	29.12	27.94	29.04	1.00503101527322e-65	2.35379469493732	up
262	TRINITY_DN103656_c0_g1	21	46	37	1	0	0	3.21	7.73	5.45	0.16	0	0	5.97492305247908e-07	-6.68894	down
263	TRINITY_DN10367_c0_g2	1719	1966	1715	687	734	791	57.73	67.14	54.21	24.06	25.68	25.53	1.7096063354873e-41	-1.38191	down
264	TRINITY_DN103683_c0_g1	6	0	2	33	20	23	3.07	0	1.05	19.39	10.82	11.81	0.000163167969369521	3.16388281983324	up
265	TRINITY_DN10368_c0_g1	232	325	263	68	42	68	7.77	11.07	8.29	2.3	1.41	2.15	2.37102079327553e-22	-2.29927	down
266	TRINITY_DN10369_c0_g2	94	146	103	0	0	0	1.71	2.67	1.76	0	0	0	8.32371458267476e-14	-9.37455	down
267	TRINITY_DN10370_c1_g1	3	18	8	94	78	75	0.08	0.5	0.21	2.6	2.15	1.95	3.37631965851106e-10	2.99852797481533	up
268	TRINITY_DN103724_c0_g1	14	1	4	50	29	50	0.34	0.02	0.09	1.23	0.71	1.16	4.8136314338592e-05	2.66973943606987	up
269	TRINITY_DN10373_c0_g1	82	130	111	334	338	388	11.2	10.7	14.99	15.52	15.01	16.11	2.85152192993677e-17	1.62025874974904	up
270	TRINITY_DN10376_c0_g1	2829	3240	3171	8119	7974	8128	46.6	53.68	48.99	134.11	131.28	126.18	1.07373845666739e-59	1.29996612590046	up
271	TRINITY_DN10379_c0_g1	425	417	499	100	153	167	29.23	31.07	33.28	6.88	11.1	10.96	4.47714123005069e-23	-1.76884	down
272	TRINITY_DN1037_c1_g1	16	21	9	42	65	78	1.01	1.38	0.54	2.7	4.12	4.68	2.43306747139044e-05	1.90231252354548	up
273	TRINITY_DN1037_c1_g2	43	39	34	1	0	0	4.81	4.67	3.64	0.12	0	0	1.84751805324462e-07	-6.84677	down
274	TRINITY_DN103843_c0_g1	73	84	68	3	6	1	1.16	1.34	1.01	0.05	0.1	0.01	6.35049354234287e-15	-4.58088	down
275	TRINITY_DN10386_c0_g1	7	0	2	24	28	21	3.8	0	0.75	4.55	5.45	4.19	0.000419443460183013	2.9351952720217	up
276	TRINITY_DN10390_c0_g1	94	138	83	335	352	393	11.59	16.68	8.57	49.41	48.86	50.85	2.42711158955953e-16	1.67978666043674	up
277	TRINITY_DN10390_c1_g1	5270	5114	5453	1357	1419	1496	160.07	157.89	155.68	41.21	42.89	42.72	7.29480453451021e-179	-1.98158	down
278	TRINITY_DN10390_c1_g2	27	51	19	0	2	2	3.18	6.46	2.15	0	0.24	0.23	7.65402695074102e-07	-4.70732	down
279	TRINITY_DN10391_c0_g1	1533	1574	1539	425	473	515	86.35	91.47	82.46	24.66	28.19	32.24	6.40634723458703e-76	-1.81073	down
280	TRINITY_DN103942_c1_g1	34	39	45	0	0	0	2.41	2.87	3.02	0	0	0	2.36415402735994e-09	-7.82915	down
281	TRINITY_DN10395_c0_g1	125	115	127	911	967	1040	7.47	7.11	7.2	55.26	57.93	58.93	9.24516971928571e-111	2.89935142917299	up
282	TRINITY_DN103979_c0_g1	57	60	75	3	0	11	21.56	18.41	17.3	4.34	3.01	1.26	5.2901218074972e-11	-3.88306	down
283	TRINITY_DN103_c0_g2	6	10	4	47	68	65	0.47	0.82	0.3	3.74	5.33	4.82	2.09097855274348e-09	3.07210207031603	up
284	TRINITY_DN104044_c1_g2	91	46	67	0	0	0	6.13	3.22	4.28	0	0	0	1.92930206972294e-11	-8.61881	down
285	TRINITY_DN104062_c0_g1	131	131	121	2	3	0	40.03	65.27	37.06	0.24	0.35	0	6.85955308471164e-19	-6.34956	down
286	TRINITY_DN10407_c0_g1	0	0	0	57	43	58	0	0	0	6.65	5.19	6.65	4.42392143074935e-10	8.0688793714127	up
287	TRINITY_DN10407_c0_g2	0	1	1	90	99	130	0	0.1	0.09	6.18	6.87	8.32	5.11409403690575e-11	7.22066561967469	up
288	TRINITY_DN10407_c1_g1	86	77	82	5	1	4	3.91	3.59	3.52	0.23	0.05	0.17	2.03206857521784e-16	-4.7066	down
289	TRINITY_DN10408_c0_g1	1145	797	1106	21	21	11	175.33	134.2	163.74	3.37	3.26	1.63	5.17290919428412e-125	-5.93107	down
290	TRINITY_DN104139_c0_g1	327	445	421	1	4	9	12.53	16.04	15.89	0.06	0.32	0.68	8.11593563966151e-51	-6.50839	down
291	TRINITY_DN10414_c0_g1	0	0	0	91	87	81	0	0	0	6.99	7.34	6.82	3.44694638292207e-12	8.78650833328792	up
292	TRINITY_DN104150_c0_g1	46	85	45	6	7	6	12.6	32.34	10.76	2.87	2.14	2.08	6.34927016695158e-10	-3.30911	down
293	TRINITY_DN104159_c0_g1	0	0	0	32	23	27	0	0	0	4.94	3.44	3.84	1.60359377407564e-07	7.12634578106256	up
294	TRINITY_DN104185_c1_g1	0	0	0	52	71	46	0	0	0	4.57	6.13	3.76	2.6561307807879e-10	8.17357395232641	up
295	TRINITY_DN1041_c0_g1	122	89	145	278	262	254	3.2	2.42	3.57	7.19	6.81	6.32	1.26782008534529e-07	1.07284377853152	up
296	TRINITY_DN10420_c0_g1	103	69	81	20	17	16	15.9	9.99	12.85	9.44	8.71	3.77	2.02608100264276e-10	-2.34329	down
297	TRINITY_DN104226_c0_g1	0	0	0	29	39	47	0	0	0	6.76	8.68	10.02	8.96569417834472e-09	7.60543982135364	up
298	TRINITY_DN10424_c0_g1	96	221	83	5	2	4	1.6	3.71	1.3	0.08	0.03	0.06	2.91595538897361e-19	-5.28792	down
299	TRINITY_DN10425_c1_g4	0	0	0	27	26	25	0	0	0	3.41	3.21	2.92	2.29598338175718e-07	7.05433767699991	up
300	TRINITY_DN10425_c1_g5	0	0	0	22	33	21	0	0	0	5.9	8.32	5.18	3.36694147976526e-07	7.01995830742693	up
301	TRINITY_DN104266_c0_g1	6	5	6	22	24	23	5.89	2.34	2.26	9.03	10.06	12.51	0.00338769349977364	1.93173765236574	up
302	TRINITY_DN10428_c0_g1	40	53	52	12	14	3	7.29	10.73	9.12	3.6	2.59	2.89	5.07572001045753e-06	-2.39904	down
303	TRINITY_DN10430_c0_g1	7318	7457	8212	2996	2747	3204	221.1	228.8	232.8	90.66	82.45	91.17	1.77244834624799e-86	-1.45247	down
304	TRINITY_DN104336_c0_g1	264	231	297	105	82	112	8.38	7.73	9.07	3.49	2.66	3.49	1.801015477182e-14	-1.49584	down
305	TRINITY_DN10435_c0_g1	23	32	21	0	0	0	3.2	4.85	2.81	0	0	0	1.34706002218422e-07	-7.20126	down
306	TRINITY_DN104363_c0_g2	0	0	0	37	38	44	0	0	0	13.84	15.64	15.13	5.61859988543811e-09	7.65900632337166	up
307	TRINITY_DN10436_c0_g1	43	94	77	28	33	37	2.78	6.53	4.9	1.95	2.4	2.24	0.00137340821197217	-1.22232	down
308	TRINITY_DN104378_c0_g1	50	58	53	8	13	13	43.96	76.59	47.57	5.89	10.01	8.85	1.56579243036817e-07	-2.33836	down
309	TRINITY_DN10444_c0_g4	0	0	0	30	26	32	0	0	0	9.67	7.88	9.35	8.32098311298944e-08	7.22456191357068	up
310	TRINITY_DN1044_c2_g1	13	6	21	75	54	75	2.14	2.06	1.36	5.03	3.38	5.82	4.47707356270853e-07	2.26613687940147	up
311	TRINITY_DN104516_c0_g1	7	4	0	35	31	27	0.89	0.55	0	4.6	3.97	3.29	4.83979133406039e-05	2.98612100988844	up
312	TRINITY_DN10451_c0_g1	24	37	39	0	2	1	7.99	31.26	14.59	0	1.25	0.94	3.55974071592047e-07	-5.14964	down
313	TRINITY_DN10454_c0_g1	43043	38202	41322	11185	11633	12851	5030.49	4761.64	4627.65	1343.94	1363.09	1434.29	8.34741734107159e-170	-1.87322	down
314	TRINITY_DN104555_c0_g1	65	70	71	27	35	45	3.64	3.28	6.09	2.32	3.95	3.84	0.00194641453628801	-1.04198	down
315	TRINITY_DN10455_c0_g2	0	0	0	47	81	83	0	0	0	2.9	7.24	8.41	3.73993184683392e-11	8.48188903432901	up
316	TRINITY_DN10459_c0_g1	0	0	0	73	57	71	0	0	0	7.77	6.2	6.95	4.31524163929452e-11	8.41739137113938	up
317	TRINITY_DN10459_c0_g2	0	0	0	22	25	27	0	0	0	4.05	4.73	4.86	3.67640422799009e-07	6.97387784771969	up
318	TRINITY_DN10462_c0_g1	254	209	243	100	85	125	112.98	119.69	100.71	45.01	36.97	57.79	1.68348650169206e-10	-1.28166	down
319	TRINITY_DN104645_c0_g1	10	17	5	150	170	153	0.47	0.82	0.22	7.16	8.04	6.84	1.41003701637378e-24	3.79169897527229	up
320	TRINITY_DN10464_c0_g3	123	100	95	0	0	0	18.98	17.01	14.15	0	0	0	1.45509267649676e-13	-9.26274	down
321	TRINITY_DN10468_c0_g1	101	129	109	741	763	767	2.92	3.05	2.19	16.86	19.8	16.93	8.16595844841509e-74	2.65243679815758	up
322	TRINITY_DN104691_c0_g1	14	11	13	54	50	57	7.85	8.22	6.88	31.85	26.28	29.41	4.38940576207373e-06	1.99198429372398	up
323	TRINITY_DN10471_c0_g1	664	591	584	97	119	136	42.73	39.21	35.7	6.21	7.67	8.15	5.71407012089454e-58	-2.48025	down
324	TRINITY_DN104746_c0_g1	43	37	49	93	109	103	2.32	2.68	3.1	4.01	5.08	4.12	5.47787741235013e-05	1.15274750035904	up
325	TRINITY_DN104755_c0_g2	149	81	121	380	456	456	10.93	6.37	8.7	28.71	33.66	31.59	1.83577087746024e-19	1.7899864539445	up
326	TRINITY_DN10477_c0_g1	550	552	599	3016	3213	3426	34.84	32.19	34.27	211.88	225.63	233.65	3.54229579191748e-185	2.41333806835476	up
327	TRINITY_DN104830_c0_g1	89	147	121	0	2	0	4.89	10.62	11.2	0	0.34	0	5.56779100659227e-12	-7.57214	down
328	TRINITY_DN104846_c0_g1	0	0	0	42	36	29	0	0	0	2.68	2.27	1.73	1.60819499592778e-08	7.51537502254062	up
329	TRINITY_DN104850_c0_g2	57	32	36	8	14	9	11.39	7.26	7.01	1.69	2.83	1.74	4.96529110970483e-05	-2.10096	down
330	TRINITY_DN10485_c0_g1	36	41	23	14	5	10	9.3	12.48	5.86	3.87	1.31	2.52	0.00103130118964214	-1.88224	down
331	TRINITY_DN10489_c0_g1	79	52	40	109	130	133	3.84	2.59	1.84	5.36	6.33	6.12	0.000553889103940442	1.0252363082698	up
332	TRINITY_DN1048_c0_g2	60	65	52	20	25	38	4.7	5.75	3.36	1.61	1.71	2.46	0.00172834407646177	-1.19487	down
333	TRINITY_DN1048_c4_g1	29	20	46	7	10	16	36.59	41.02	64.79	10.54	12.91	21.66	0.00476279963110192	-1.61768	down
334	TRINITY_DN10490_c0_g1	493	588	701	167	139	132	38.51	34.88	49.48	9.94	8.36	7.76	2.88959355478344e-35	-2.10943	down
335	TRINITY_DN104912_c0_g1	5	5	6	29	24	37	2.65	9.38	4.88	24.3	22.48	30.51	0.00013092574052909	2.39639708078685	up
336	TRINITY_DN104966_c0_g1	38	34	22	2	4	0	39.39	57.16	20.47	2.11	4.9	0	8.93992308138415e-07	-4.05666	down
337	TRINITY_DN104978_c0_g1	229	131	198	652	663	722	45.3	29.49	38.64	135	131.24	136.54	5.06433078132099e-26	1.77867932160672	up
338	TRINITY_DN10497_c0_g2	79	58	74	254	276	342	5.42	3.67	5.96	18.3	22.04	25.89	1.62223634249136e-21	1.95274707298443	up
339	TRINITY_DN10498_c0_g1	69	58	74	270	174	217	1.96	1.54	2.39	10.4	5.99	7.71	1.18316042538687e-11	1.63079507596631	up
340	TRINITY_DN10499_c0_g1	156	130	200	441	423	476	7.76	6.69	9.35	22.52	21.59	24.31	1.14317474447849e-16	1.37518080615583	up
341	TRINITY_DN105028_c0_g1	1027	647	863	1675	2110	2109	92.4	64.13	74.44	156.3	197.35	186.81	3.73207477535326e-15	1.12508999278411	up
342	TRINITY_DN10502_c0_g1	701	955	953	20	31	26	80.11	98.75	93.54	2.15	8.66	2.54	9.25775557257825e-120	-5.1737	down
343	TRINITY_DN10503_c0_g1	203	248	210	70	71	43	44.44	72.7	41.63	18.52	14.9	9.21	6.33894573792239e-15	-1.93023	down
344	TRINITY_DN105088_c0_g1	58	76	66	12	14	12	10.01	14.21	10.88	3.94	3.14	2.79	1.41452093353171e-09	-2.48747	down
345	TRINITY_DN105116_c0_g1	41	38	53	0	0	0	14.69	16.91	19.08	0	0	0	8.6647209972584e-10	-7.989	down
346	TRINITY_DN105129_c1_g1	1	0	0	56	76	77	0.04	0	0	2.11	5.97	3.42	4.04776797243587e-09	7.50926130601764	up
347	TRINITY_DN105130_c0_g1	213	206	229	57	61	77	17.17	18.16	17.45	4.48	5.15	5.97	4.6892528740924e-18	-1.82611	down
348	TRINITY_DN105132_c0_g1	3	5	4	87	64	87	0.18	0.31	0.23	5.36	3.89	5	1.43310266918963e-14	4.21715402532638	up
349	TRINITY_DN10514_c0_g1	151	156	165	61	83	90	9.02	12.48	7.44	4.7	3.24	5.55	1.30130629121193e-06	-1.10642	down
350	TRINITY_DN10515_c0_g3	742	937	755	428	365	435	17.94	22.93	17.18	10.41	8.85	9.95	7.01003194512211e-15	-1.08136	down
351	TRINITY_DN105173_c0_g1	340	190	310	0	0	0	69.62	44.34	61.9	0	0	0	6.28255428458644e-18	-10.6586	down
352	TRINITY_DN10517_c0_g1	384	493	525	75	73	56	21.54	28.63	28.05	4.38	4.26	3.09	3.35804189130503e-48	-2.86663	down
353	TRINITY_DN10518_c0_g1	29	21	28	10	7	8	7.06	1.19	15.34	0.56	0.38	5.42	0.0032920980982686	-1.72865	down
354	TRINITY_DN10518_c0_g2	0	0	0	27	36	22	0	0	0	7.89	9.4	5.09	1.29461196948194e-07	7.18334244975067	up
355	TRINITY_DN105193_c0_g1	0	0	0	95	103	105	0	0	0	7.83	8.34	7.96	6.9604613219264e-13	9.00940977076181	up
356	TRINITY_DN10519_c0_g2	39	44	57	15	22	21	5.49	8.99	23.72	3.42	23.63	45.99	0.00135716191733679	-1.36107	down
357	TRINITY_DN1051_c0_g1	193	196	233	648	672	782	7.21	8.46	8.27	23.76	25.98	27.23	1.76239708043043e-36	1.66462124569403	up
358	TRINITY_DN105209_c0_g1	53	34	45	0	0	0	3.74	2.5	3.01	0	0	0	9.28828129217834e-10	-7.99101	down
359	TRINITY_DN105213_c0_g2	210	157	154	90	86	91	34.87	28.95	24.73	15.62	14.42	14.54	3.10608435394368e-06	-1.05645	down
360	TRINITY_DN10524_c0_g1	21	28	19	5	1	0	3.67	3.4	3.71	1.41	0.11	0	7.04939476843758e-05	-3.58339	down
361	TRINITY_DN105250_c0_g1	3	4	23	68	60	63	0.27	0.33	1.06	3.41	2.95	2.92	4.31191179267866e-06	2.59837769615558	up
362	TRINITY_DN105254_c0_g1	714	939	898	405	402	487	32.29	58.07	38.56	18.72	18.49	21.1	9.32536271893125e-16	-1.07347	down
363	TRINITY_DN10525_c0_g1	32	25	25	2	5	15	6.95	6.24	5.31	0.46	1.1	3.16	0.00291779422831245	-2.01335	down
364	TRINITY_DN105283_c0_g1	50	49	48	4	3	4	2.52	2.55	2.49	0.22	0.15	0.19	1.80785337651273e-10	-3.83267	down
365	TRINITY_DN105291_c0_g1	96	127	109	0	1	0	9.14	12.24	9.64	0	0.09	0	2.54523567756809e-11	-8.36336	down
366	TRINITY_DN105291_c0_g4	53	59	50	0	0	0	4.6	5.39	4.13	0	0	0	1.14502388880289e-10	-8.2904	down
367	TRINITY_DN10529_c0_g1	0	0	0	117	133	164	0	0	0	15.47	17.74	19.75	3.22518174697173e-14	9.4549225377407	up
368	TRINITY_DN1052_c1_g1	2713	3382	3159	1221	1177	1301	48.58	60.71	52.53	21.57	21.29	21.89	1.62909934949469e-46	-1.41542	down
369	TRINITY_DN10531_c0_g1	10	8	11	69	62	69	0.39	0.32	0.4	2.7	2.41	2.53	6.78856221158474e-10	2.69660658568121	up
370	TRINITY_DN105342_c0_g1	135	56	143	0	0	0	10.68	4.64	10.75	0	0	0	2.51272039659761e-13	-9.32377	down
371	TRINITY_DN105342_c1_g1	102	169	131	0	0	0	10.14	17.83	12.42	0	0	0	1.66740124963924e-14	-9.60226	down
372	TRINITY_DN10535_c0_g2	3	2	1	79	63	99	0.64	0.49	0.21	17.64	13.3	20.1	9.56094878047712e-14	5.23010140672362	up
373	TRINITY_DN10535_c2_g1	0	0	2	29	18	31	0	0	0.33	5.11	3.06	5.03	2.52008504440169e-05	5.19661029563222	up
374	TRINITY_DN10536_c0_g1	145	104	101	66	47	56	51.34	45.64	36.25	25.54	16.92	19.56	5.95750190651205e-05	-1.14131	down
375	TRINITY_DN10536_c0_g2	51	40	39	95	139	127	17.08	16.4	13.16	35.01	47.95	42.27	1.68288612397917e-06	1.38011173274788	up
376	TRINITY_DN105376_c0_g1	0	0	0	22	24	45	0	0	0	3.36	3.55	6.34	9.4396186334026e-08	7.2599148959568	up
377	TRINITY_DN105376_c1_g1	0	0	0	190	182	183	0	0	0	18.36	17.25	16.44	1.26918476980647e-15	9.88445088810896	up
378	TRINITY_DN1053_c2_g1	32	41	37	0	0	0	2.69	3.58	2.99	0	0	0	4.46799933042655e-09	-7.73086	down
379	TRINITY_DN1053_c2_g2	0	0	0	226	174	227	0	0	0	32.06	24.01	29.65	3.86129443608449e-16	10.0578453492406	up
380	TRINITY_DN105402_c0_g1	28	27	51	3	4	2	1.82	1.82	3.14	0.2	0.26	0.12	2.88423313496472e-07	-3.63727	down
381	TRINITY_DN105429_c0_g1	1	1	0	33	38	39	0.07	0.09	0	2.54	3.08	2.91	1.16163935691069e-06	5.68725674169657	up
382	TRINITY_DN105430_c0_g2	0	0	0	44	56	41	0	0	0	10.13	12.32	8.63	1.29174615163209e-09	7.91063074568826	up
383	TRINITY_DN105448_c0_g1	0	0	0	78	63	58	0	0	0	6.87	3.53	3.39	5.00359514225686e-11	8.4087717870366	up
384	TRINITY_DN10545_c0_g2	0	0	0	48	54	47	0	0	0	18.81	19.68	16.62	7.09777650847198e-10	7.98822093840108	up
385	TRINITY_DN105469_c0_g1	46	28	40	16	6	10	3.62	2.31	2.99	1.28	0.47	0.75	0.000333668992591109	-1.91824	down
386	TRINITY_DN10549_c0_g1	29	34	22	73	65	87	9.27	13.24	7.01	25.32	21.11	27.31	0.000190343261724394	1.30613106826264	up
387	TRINITY_DN1054_c0_g2	16	18	9	34	42	53	0.88	1.02	0.47	1.89	2.31	2.76	0.00209683433671319	1.48210448871917	up
388	TRINITY_DN10551_c0_g1	30	35	49	0	0	0	2.18	2.66	3.38	0	0	0	3.77770358371171e-09	-7.77665	down
389	TRINITY_DN105568_c0_g1	21	27	42	7	1	1	17.16	32.25	36.76	6.63	0.83	0.85	1.34674284979918e-05	-3.39432	down
390	TRINITY_DN105595_c0_g1	70	96	45	0	0	0	14.79	22.61	8.56	0	0	0	1.60137131860085e-11	-8.67838	down
391	TRINITY_DN10561_c0_g1	17	6	6	25	48	36	3.69	2.36	2.16	3.46	5.63	6.51	0.00206780865577482	1.81691032492509	up
392	TRINITY_DN105628_c0_g2	51	28	27	0	0	0	7.41	4.45	3.78	0	0	0	9.22619217766014e-09	-7.67861	down
393	TRINITY_DN105629_c0_g2	3	8	0	28	27	43	0.24	0.67	0	2.28	2.16	3.26	4.49345115638453e-05	3.04269368824218	up
394	TRINITY_DN10566_c0_g1	9	7	8	32	52	53	0.73	0.6	0.62	2.67	4.26	4.11	3.27654837402567e-06	2.4176713179215	up
395	TRINITY_DN10569_c0_g1	4460	4424	4675	2178	2192	2393	140.11	137.06	136.13	69.62	67.46	69.64	1.71703647789748e-58	-1.09511	down
396	TRINITY_DN10573_c0_g1	22	36	28	4	7	2	2.79	4.04	3.05	0.43	0.74	0.2	3.93101077523599e-05	-2.8114	down
397	TRINITY_DN105748_c1_g1	209	177	177	0	0	0	6.92	5.95	5.51	0	0	0	3.15204882011218e-16	-10.0861	down
398	TRINITY_DN10576_c0_g1	110	54	74	9	9	11	583.61	664.89	495.17	34.19	25.08	39.66	4.10001416549749e-12	-3.12869	down
399	TRINITY_DN105782_c0_g1	90	61	69	3	3	9	8.98	6.46	6.57	4.46	3.82	12.02	6.32465402967047e-14	-3.97408	down
400	TRINITY_DN105789_c0_g1	48	103	78	44	14	29	2.02	4.44	3.1	1.87	0.8	1.35	0.000715812527704213	-1.48725	down
401	TRINITY_DN105790_c1_g1	23	36	31	0	0	0	6	11.07	7.97	0	0	0	3.04876033918225e-08	-7.44164	down
402	TRINITY_DN105799_c0_g1	40	34	38	171	188	183	2.07	1.66	1.97	8.77	9.76	8.66	1.22753013503029e-18	2.18462998150814	up
403	TRINITY_DN1057_c1_g1	87	100	92	349	345	338	2.26	2.62	2.24	9.04	8.89	8.23	3.7503544057539e-24	1.79699647019732	up
404	TRINITY_DN105826_c0_g1	120	145	104	319	446	411	3.68	4.52	3	9.81	13.65	11.87	5.27657481463204e-16	1.57658698142761	up
405	TRINITY_DN10582_c0_g1	0	0	0	39	23	39	0	0	0	8.6	4.86	7.87	3.09393336216528e-08	7.42198579989784	up
406	TRINITY_DN1058_c0_g3	13	1	13	63	52	69	0.36	0.03	0.34	1.76	1.44	1.81	3.87907724950305e-07	2.68338940729275	up
407	TRINITY_DN105901_c0_g1	88	46	38	0	0	0	29.4	18.86	12.7	0	0	0	1.40728528752426e-10	-8.37867	down
408	TRINITY_DN10591_c0_g1	315	603	497	176	181	211	3.8	8.21	5.61	3.3	3.13	3.45	2.41044372809574e-11	-1.41229	down
409	TRINITY_DN10592_c0_g1	17	7	6	62	41	69	5.68	2.87	2	22.55	13.92	22.69	1.4319008828193e-06	2.42146210656636	up
410	TRINITY_DN10595_c0_g1	9	15	19	80	60	55	7.37	19.92	6.21	20.53	38	40.07	1.17856756249923e-06	2.09923379802046	up
411	TRINITY_DN105971_c0_g1	61	26	68	19	18	17	18.15	7.87	19.13	10.69	8.81	14.48	0.000605030314544708	-1.602	down
412	TRINITY_DN105_c1_g3	74	83	87	35	26	22	5.54	5.56	5.61	3.44	3.17	2.78	1.32189471235841e-06	-1.64069	down
413	TRINITY_DN105_c8_g1	65	32	42	0	5	8	4.24	2.18	2.59	0	0.33	0.5	7.53049522273522e-08	-3.52267	down
414	TRINITY_DN10603_c0_g1	29	22	33	0	0	0	2.99	2.41	3.24	0	0	0	5.46017184697915e-08	-7.33671	down
415	TRINITY_DN106057_c0_g1	0	0	0	19	22	27	0	0	0	1.64	1.86	2.17	7.8759400808915e-07	6.84883839024376	up
416	TRINITY_DN10606_c0_g1	3	1	0	40	19	37	0.21	0.07	0	2.86	1.34	2.47	2.09366610638031e-06	4.48833609163069	up
417	TRINITY_DN106135_c1_g1	137	110	126	0	0	0	20.11	17.7	17.82	0	0	0	2.62285503618237e-14	-9.49066	down
418	TRINITY_DN10613_c0_g1	139	264	150	69	56	51	3.81	5.9	2.88	6.71	4.01	3.89	4.69159698109473e-09	-1.74479	down
419	TRINITY_DN106159_c0_g1	38	44	57	1	5	7	5.06	6.36	7.29	0.14	0.67	0.89	7.41741179801127e-09	-3.51463	down
420	TRINITY_DN10616_c0_g1	137	142	136	0	0	1	6.06	5.35	4.88	0	0	0.06	2.93845482324929e-12	-8.68436	down
421	TRINITY_DN106181_c0_g1	0	0	0	116	140	129	0	0	0	22.53	26.93	23.39	6.25740817142108e-14	9.35578477959741	up
422	TRINITY_DN1061_c1_g1	756	1064	954	240	232	275	33.78	45.13	38.67	10.75	10.28	10.45	4.86842477262723e-42	-1.98693	down
423	TRINITY_DN106208_c0_g1	41	44	40	0	0	0	4.22	4.65	4.12	0	0	0	1.30517665198939e-09	-7.91554	down
424	TRINITY_DN10620_c1_g1	6	4	20	92	62	90	0.76	0.54	2.48	12.41	8.19	11.36	1.50270739331971e-09	2.94298205470642	up
425	TRINITY_DN106212_c0_g1	21	12	25	97	143	151	87.05	103.81	126.81	508.28	630.54	730.08	9.24094774310946e-15	2.66140717621784	up
426	TRINITY_DN106243_c0_g1	4	5	1	26	19	19	1.01	1.48	0.25	6.59	5.5	5.06	0.00109532714054099	2.5846396001546	up
427	TRINITY_DN10624_c0_g2	639	484	588	249	282	318	63.61	51.07	55.76	25.49	28.18	30.14	2.73849053160315e-14	-1.10355	down
428	TRINITY_DN10624_c0_g3	128	95	133	0	0	0	46.14	42.58	48.18	0	0	0	4.7406883902876e-14	-9.42107	down
429	TRINITY_DN106257_c0_g1	69	93	77	19	26	19	49.07	92.64	57.27	15.33	18.65	14.39	2.86794246779008e-08	-1.99176	down
430	TRINITY_DN106289_c0_g1	97	184	128	63	60	95	24.38	50.53	31.92	15.13	13.99	21.75	0.000732968685513613	-1.01059	down
431	TRINITY_DN1062_c0_g1	111	59	75	30	14	38	33.2	21.4	21.22	9.61	4.33	11.35	2.96523937866761e-05	-1.6776	down
432	TRINITY_DN106316_c0_g1	54	59	49	3	5	1	38.35	59.36	36.8	3.11	4.53	0.93	2.76880760277843e-11	-4.25819	down
433	TRINITY_DN106332_c0_g1	35	21	29	0	2	0	4.28	2.77	3.4	0	0.25	0	5.29243195384205e-06	-5.49523	down
434	TRINITY_DN10633_c2_g1	12	4	8	30	26	25	2.95	1.15	1.94	7.88	6.49	5.99	0.00685000969630662	1.66976747543143	up
435	TRINITY_DN106352_c0_g1	100	149	102	0	0	7	40.85	7.7	24.62	0	0	43.92	9.84545341269269e-05	-5.79801	down
436	TRINITY_DN106358_c0_g1	190	311	317	0	0	0	10.8	18.63	16.64	0	0	0	7.95231531750353e-18	-10.6233	down
437	TRINITY_DN10635_c0_g1	31	19	23	0	2	1	14.96	12.01	11.38	0	0.98	0.48	8.97143717381673e-06	-4.69653	down
438	TRINITY_DN10637_c0_g1	34	36	48	116	141	151	5.01	5.83	6.78	17.54	20.96	21.34	5.66833242815284e-10	1.69855401554013	up
439	TRINITY_DN106388_c1_g1	3	0	0	25	37	41	2.98	0	0	8.58	8.37	15.72	1.02058402659221e-06	5.00340975528419	up
440	TRINITY_DN106400_c0_g1	399	316	463	1098	1121	1146	32.88	27.34	36.28	92.42	92.78	89.86	1.01053729549255e-29	1.42718017085125	up
441	TRINITY_DN10642_c0_g2	47	48	31	176	173	138	1.3	1.35	0.81	4.91	4.8	3.61	2.44256527160733e-11	1.86146274510821	up
442	TRINITY_DN10644_c0_g1	204	216	263	78	69	85	2.56	2.4	2.73	1.67	1.35	1.57	1.61837440352556e-15	-1.64794	down
443	TRINITY_DN10645_c0_g1	191	148	197	43	62	74	6.72	5.52	6.66	1.78	2.72	2.28	1.38419893679397e-11	-1.67637	down
444	TRINITY_DN10648_c0_g1	0	0	0	308	295	296	0	0	0	8.02	7.65	7.24	6.15699021329719e-18	10.5803469043613	up
445	TRINITY_DN1064_c2_g2	237	199	229	479	470	483	10.79	9.28	9.84	22.05	21.43	20.81	4.47595246924385e-13	1.01706651425437	up
446	TRINITY_DN10651_c0_g1	21	13	25	239	207	252	2.52	1.68	2.88	30.14	25.04	29.14	3.63942243341769e-35	3.47493952403355	up
447	TRINITY_DN10656_c0_g1	170	247	214	63	83	81	9.08	13.35	10.56	3.33	4.61	4.04	1.03116697220893e-11	-1.56892	down
448	TRINITY_DN10657_c0_g1	11	10	8	104	90	96	3.73	3.62	2.38	33.4	26.77	25.65	1.00858557395263e-15	3.23134026780301	up
449	TRINITY_DN106600_c0_g2	46	31	47	0	0	0	6.04	4.18	5.91	0	0	0	1.66864914060309e-09	-7.89892	down
450	TRINITY_DN106600_c0_g3	174	222	188	0	0	0	10.43	13.77	10.67	0	0	0	2.23063880513657e-16	-10.1402	down
451	TRINITY_DN10661_c0_g1	11	30	13	77	97	97	1.13	3.27	1.27	8.19	10.1	9.58	3.06519367923237e-08	2.22801556697686	up
452	TRINITY_DN106643_c0_g1	38	35	55	2	12	12	29.75	34.19	22.55	0.29	1.68	1.59	2.19384870186681e-05	-2.39416	down
453	TRINITY_DN10664_c0_g2	524	303	448	149	160	121	68.63	42.38	56.03	23.98	24.23	20.5	5.05414095483425e-15	-1.65104	down
454	TRINITY_DN106678_c0_g1	36	130	105	3	0	1	10.21	66.4	34.28	2.52	0	0.28	1.537034966625e-12	-6.17264	down
455	TRINITY_DN1066_c1_g1	5510	2889	3827	1478	2001	2025	665.49	375.63	443.2	184.15	243.2	233.94	6.3899013117898e-05	-1.2445	down
456	TRINITY_DN106704_c0_g2	231	175	201	94	94	117	21.58	12.52	17.35	10.82	10.78	8.15	1.52578702074108e-07	-1.08639	down
457	TRINITY_DN106707_c0_g1	92	161	120	32	41	34	5.29	5.77	5.15	0.8	1.73	0.8	1.43490725116437e-09	-1.89449	down
458	TRINITY_DN106765_c0_g1	58	44	62	12	29	18	37.83	39.93	42.46	10.37	24.12	14.45	0.000300317887593353	-1.56171	down
459	TRINITY_DN10676_c0_g1	54	20	39	89	83	109	9.27	2	6.64	7.86	7.12	8.66	0.000595929647302211	1.2225057331715	up
460	TRINITY_DN106788_c0_g1	91	67	88	28	29	23	29.24	35.52	28.21	9.77	9.47	7.26	4.08298355613349e-07	-1.70618	down
461	TRINITY_DN10679_c0_g1	7	5	27	51	75	50	0.52	0.38	1.89	4.81	6.39	4.61	0.000114738521612625	2.10394621043767	up
462	TRINITY_DN10686_c0_g1	120	177	185	376	393	399	2.21	3.28	3.2	7	7.26	6.98	3.22871585501306e-11	1.18710823262033	up
463	TRINITY_DN10687_c0_g1	0	0	0	37	38	26	0	0	0	3.54	3.57	2.32	2.74886081830318e-08	7.43295019302457	up
464	TRINITY_DN10688_c0_g1	40	70	50	110	123	147	8.44	17.12	10.29	23	24.95	28.66	5.57413162619015e-05	1.14987366863208	up
465	TRINITY_DN1068_c0_g1	379	320	372	160	141	165	24.16	21.23	22.61	10.75	9.08	10.24	9.13368164739574e-16	-1.29114	down
466	TRINITY_DN106969_c0_g1	186	164	195	392	378	417	5.03	4.04	5.45	11.84	11.06	11.29	4.82421115494531e-12	1.03264801214733	up
467	TRINITY_DN1069_c0_g1	146	272	179	32	29	30	18.14	36.51	21.35	4.18	3.69	3.63	1.22257845994272e-20	-2.80889	down
468	TRINITY_DN106_c1_g1	406	312	414	810	831	837	44.43	35.9	41.86	112.53	93.78	91.32	1.73885866510437e-16	1.04212039017841	up
469	TRINITY_DN106_c2_g1	191	325	268	101	103	91	10.35	17.44	11.39	6.13	6.39	5.29	7.19973251752095e-11	-1.50031	down
470	TRINITY_DN107006_c0_g1	89	36	74	10	18	21	217.38	170.81	215.28	31.08	47.81	58.86	3.49283590488191e-06	-2.11462	down
471	TRINITY_DN10701_c0_g2	205	150	199	25	42	27	12.18	9.21	11.18	1.51	2.5	1.52	2.8050245497012e-21	-2.64556	down
472	TRINITY_DN107023_c0_g2	1	3	7	72	88	71	0.12	0.38	0.78	8.66	10.34	7.92	8.14054825415594e-14	4.30856267651742	up
473	TRINITY_DN10702_c0_g1	0	0	0	59	68	60	0	0	0	18.29	20.41	17.02	8.28204450985351e-11	8.31538813766432	up
474	TRINITY_DN107034_c0_g1	8	0	0	23	20	23	4.43	0	0	10.96	14.21	12.04	0.00206866746119959	2.94885586660933	up
475	TRINITY_DN107052_c0_g1	50	45	58	0	2	6	4.78	4.55	5.28	0	0.19	0.55	1.98391288994192e-10	-4.35736	down
476	TRINITY_DN107105_c0_g1	62	38	58	0	0	0	137.95	159.78	150.67	0	0	0	1.81942994239926e-10	-8.2488	down
477	TRINITY_DN107122_c0_g2	18	30	48	0	0	0	2.74	5.03	7.05	0	0	0	2.87986972557526e-08	-7.52552	down
478	TRINITY_DN10712_c0_g1	0	0	0	142	155	165	0	0	0	40.54	50.71	48.25	9.07096100501422e-15	9.61697403734217	up
479	TRINITY_DN10713_c0_g1	813	861	846	2419	2176	2431	18.28	19.67	18.39	68.68	60.22	68.38	5.70094915190019e-54	1.38800578107383	up
480	TRINITY_DN10717_c0_g1	1320	1267	1255	644	583	730	69.09	66.45	60.68	40.92	34.02	40.59	1.89125695024333e-25	-1.06717	down
481	TRINITY_DN1071_c0_g1	853	963	1085	482	463	548	31.17	37.14	38.08	17.13	17.58	22.27	2.66285393894236e-19	-1.04974	down
482	TRINITY_DN1071_c0_g2	106	202	138	59	52	61	4.11	7.99	5.04	2.31	2.02	2.24	3.89957022318545e-07	-1.47061	down
483	TRINITY_DN107213_c0_g2	31	20	21	0	0	0	2.2	1.48	1.41	0	0	0	2.19942892331274e-07	-7.11923	down
484	TRINITY_DN10722_c0_g1	61	30	44	15	21	23	5.14	2.66	3.53	1.29	1.78	1.84	0.00466332717841926	-1.2873	down
485	TRINITY_DN10725_c0_g1	97	168	106	288	246	334	6.74	12.14	6.98	20.35	17.14	22.03	7.84524906718469e-07	1.12688280483828	up
486	TRINITY_DN10726_c0_g5	42	25	56	0	0	0	10.16	7.06	13.32	0	0	0	2.56035787464729e-09	-7.88255	down
487	TRINITY_DN10727_c0_g1	18	34	10	168	187	163	0.82	1.59	0.5	7.49	8.02	6.59	3.95838027703099e-18	2.96639792212312	up
488	TRINITY_DN10727_c0_g2	3	0	0	91	97	135	0.64	0	0.01	7.91	10.11	12.03	3.87910305863398e-13	6.65198075688259	up
489	TRINITY_DN10728_c0_g1	15	27	22	115	156	156	1.7	2.26	1.54	9.13	11.42	9.08	1.09315780393755e-16	2.64351995446232	up
490	TRINITY_DN107341_c0_g1	75	71	101	0	0	0	3.23	3.13	4.1	0	0	0	2.03670268420059e-12	-8.8926	down
491	TRINITY_DN107361_c0_g4	7	4	5	18	26	39	0.87	0.54	0.6	2.32	3.27	4.66	0.000639827618818044	2.27241898320633	up
492	TRINITY_DN1073_c0_g1	0	0	0	144	154	177	0	0	0	17.87	12.64	14.72	6.93281346721818e-15	9.65559344403421	up
493	TRINITY_DN1073_c4_g1	151	214	295	46	72	63	7.34	10.68	13.53	2.26	3.51	2.9	7.99614070344663e-13	-1.95348	down
494	TRINITY_DN10740_c0_g1	35	31	20	0	0	0	2.47	2.28	1.34	0	0	0	4.98309297705908e-08	-7.38018	down
495	TRINITY_DN10741_c0_g1	30	23	22	79	81	95	1.09	0.85	0.75	5.48	6.22	6.5	6.23772769529543e-07	1.67105030442123	up
496	TRINITY_DN10742_c1_g1	23	55	47	218	173	204	0.55	1.33	1.05	6.08	5	5.34	4.32145718972679e-14	2.16007605022892	up
497	TRINITY_DN10743_c0_g1	0	0	0	125	104	122	0	0	0	9.62	7.97	8.75	1.62552682873623e-13	9.22206347309591	up
498	TRINITY_DN10743_c0_g2	798	636	723	0	2	0	74.88	63.12	64.65	0	0.19	0	5.96705868685334e-22	-10.1655	down
499	TRINITY_DN10745_c0_g1	208	182	225	76	71	67	21.34	24.21	28.61	6.17	8.43	6.79	4.29589994389549e-14	-1.61007	down
500	TRINITY_DN107481_c0_g1	24	4	12	39	43	52	10.71	1.63	3.99	14.1	14.52	17	0.00265590914635984	1.65161959670818	up
501	TRINITY_DN107492_c0_g1	106	90	62	21	16	20	70.47	83.61	43.56	15.93	10.82	13.67	1.46747202083608e-09	-2.27441	down
502	TRINITY_DN1074_c1_g2	54	62	87	9	5	22	2.2	2.57	3.43	0.5	0.26	1.17	5.43321251159905e-08	-2.59775	down
503	TRINITY_DN10751_c0_g1	68	143	100	19	19	13	1.53	3.26	2.12	0.43	12.36	0.28	7.5651016018461e-12	-2.69815	down
504	TRINITY_DN107535_c0_g1	0	0	0	70	88	64	0	0	0	5	6.2	4.27	1.7775329366189e-11	8.56578842873075	up
505	TRINITY_DN10759_c0_g3	1	0	0	27	23	25	0.2	0	0	6.2	5.28	5.19	1.04716581592027e-05	6.03502966340637	up
506	TRINITY_DN10765_c0_g1	195	291	264	701	713	717	8.12	11.98	10.84	12.76	11.84	11.61	9.7759346872992e-21	1.41565223164532	up
507	TRINITY_DN10765_c1_g1	6	5	8	35	21	22	0.61	0.54	0.78	3.67	6.74	4.64	0.00245566554899734	1.95647282404345	up
508	TRINITY_DN1076_c1_g1	3833	3454	3674	1437	1477	1678	227.66	211.07	205.04	79.79	82.87	88.02	4.04394560357436e-65	-1.34809	down
509	TRINITY_DN1076_c2_g1	3	1	0	118	123	98	0.33	0.37	0	16.1	16.13	10.75	3.65885295772763e-15	6.31838083746916	up
510	TRINITY_DN1076_c2_g2	134	63	93	37	37	39	45.28	26.18	31.45	13.62	12.71	12.98	2.16788384025353e-05	-1.44914	down
511	TRINITY_DN107712_c0_g1	85	104	130	27	32	30	3.55	4.45	5.13	1.14	1.34	1.19	6.06927653660861e-10	-1.92964	down
512	TRINITY_DN107713_c0_g1	8	11	18	36	48	45	0.7	1.3	1.62	3.7	4.64	4.31	0.000475103046149104	1.71472180079959	up
513	TRINITY_DN107734_c1_g1	37	31	42	1	9	2	2.57	2.24	2.77	0.07	0.63	0.13	1.53016829865211e-06	-3.27878	down
514	TRINITY_DN10773_c0_g1	8	13	20	55	55	93	0.75	1.18	1.63	4.73	5.16	8.07	7.03944031611001e-07	2.21069558540615	up
515	TRINITY_DN107794_c0_g1	76	43	74	0	0	0	10.77	6.65	10.06	0	0	0	3.0039233995886e-11	-8.53627	down
516	TRINITY_DN10785_c0_g1	26	18	20	0	0	0	27.38	29.42	23.1	0	0	0	5.6485963896836e-07	-6.94845	down
517	TRINITY_DN10787_c0_g2	16	25	29	44	63	63	10.43	19.77	17.74	12.91	18.79	17.59	0.00330592692656128	1.1881400721226	up
518	TRINITY_DN10792_c0_g1	133	132	139	305	284	312	7.9	8.02	8.2	19.01	17.25	17.97	1.78989923085689e-10	1.06638971844332	up
519	TRINITY_DN10798_c0_g1	54	43	35	0	0	0	21.91	21.28	14.13	0	0	0	9.32445783052242e-10	-7.99602	down
520	TRINITY_DN108027_c0_g1	0	0	1	39	81	33	0	0	0.08	3.2	6.53	2.52	9.21018784082745e-08	7.07280203751643	up
521	TRINITY_DN10802_c0_g2	40	43	44	0	0	0	5.53	6.48	5.85	0	0	0	1.12074282827357e-09	-7.93695	down
522	TRINITY_DN10803_c0_g1	192	170	151	0	0	0	15.92	14.8	11.9	0	0	0	9.16618118550518e-16	-9.95329	down
523	TRINITY_DN10804_c1_g1	0	0	2	22	26	19	0	0	0.31	4.09	4.9	3.48	6.92619554212803e-05	4.98710426325413	up
524	TRINITY_DN10804_c2_g1	123	131	149	0	0	0	16.8	19.48	19.57	0	0	0	1.13726337559496e-14	-9.60153	down
525	TRINITY_DN108057_c0_g1	19	37	29	0	2	0	11.96	8.84	5.33	0	0.59	0	5.90153664751568e-06	-5.49946	down
526	TRINITY_DN10811_c0_g2	29	27	33	0	0	0	7.95	8.81	8.95	0	0	0	2.98355969500139e-08	-7.42209	down
527	TRINITY_DN10812_c0_g1	167	193	173	473	454	573	7.06	8.35	6.9	20.2	19.22	22.92	1.80223395857809e-20	1.39725382051908	up
528	TRINITY_DN10813_c0_g1	34	22	34	74	57	85	2.03	1.43	2.04	4.51	3.4	4.8	0.00100046921528176	1.17099589480688	up
529	TRINITY_DN10813_c0_g2	241	247	230	552	644	744	12.64	13.33	11.4	29.32	33.84	36.96	7.58545035402795e-22	1.33799391422226	up
530	TRINITY_DN108140_c0_g1	77	30	33	0	0	0	9.7	4.09	3.99	0	0	0	1.224765312296e-09	-8.07972	down
531	TRINITY_DN10814_c0_g2	90	78	65	2959	3005	2944	2.75	2.43	1.89	91.99	92.88	85.87	0	5.16628001830672	up
532	TRINITY_DN10817_c1_g1	38	154	78	9	8	12	1.03	4.21	1.98	0.24	0.22	0.31	2.42912364891789e-10	-3.32264	down
533	TRINITY_DN108180_c0_g1	0	0	0	29	56	71	0	0	0	10.3	18.49	22.76	9.04323963010857e-10	8.04004842027796	up
534	TRINITY_DN10818_c0_g1	18	10	4	63	41	68	0.82	0.47	0.17	4.67	3.38	3.74	5.84474130121082e-06	2.32528872971153	up
535	TRINITY_DN108244_c0_g1	25	42	31	0	0	0	1.65	2.89	1.94	0	0	0	1.51421873651552e-08	-7.56644	down
536	TRINITY_DN108265_c0_g1	133	166	123	100	50	72	46.2	77.81	42.65	38.54	18.87	25.4	0.000436389377402169	-1.01836	down
537	TRINITY_DN108266_c0_g1	36	50	37	0	0	0	8.57	13.85	8.65	0	0	0	1.71671292986002e-09	-7.89441	down
538	TRINITY_DN10828_c0_g1	53	40	49	108	106	105	2.66	2.06	2.32	5.51	5.32	4.99	9.81645637623229e-05	1.07904549412978	up
539	TRINITY_DN10829_c0_g1	24	32	25	11	6	9	1.18	1.62	1.16	0.55	0.3	0.42	0.00303298467906792	-1.73258	down
540	TRINITY_DN108312_c0_g1	52	33	57	0	0	0	6.29	4.08	6.18	0	0	0	5.23264934355836e-10	-8.09301	down
541	TRINITY_DN108362_c0_g1	178	301	213	0	0	0	17.36	31.13	19.81	0	0	0	5.15445778231553e-17	-10.3871	down
542	TRINITY_DN10839_c0_g2	71	53	36	5	22	30	3.02	2.3	1.44	0.21	0.94	1.21	0.00246439661768585	-1.60191	down
543	TRINITY_DN108400_c0_g1	20	41	25	0	0	0	0.97	2.05	1.15	0	0	0	5.84223579250159e-08	-7.38033	down
544	TRINITY_DN108402_c0_g1	352	406	372	0	0	0	115.46	150.33	112.14	0.41	0	0	1.13201371242723e-19	-11.0917	down
545	TRINITY_DN10840_c0_g1	218	171	218	99	87	96	16.82	15.13	17.42	7.73	6.69	7.23	7.29200038985837e-09	-1.19472	down
546	TRINITY_DN10841_c0_g1	210	246	291	57	70	83	8.98	10.45	12.2	2.61	3.18	4.12	6.26090594675879e-19	-1.92338	down
547	TRINITY_DN108421_c0_g1	131	169	166	0	0	0	4.58	6.01	5.46	0	0	0	2.61467315106984e-15	-9.81257	down
548	TRINITY_DN108430_c0_g2	36	21	49	0	0	0	3.78	2.35	4.91	0	0	0	1.01842577688898e-08	-7.66752	down
549	TRINITY_DN10845_c1_g1	0	0	0	45	56	66	0	0	0	2.78	3.36	3.8	2.69743007083073e-10	8.14507970795252	up
550	TRINITY_DN10846_c0_g1	24	46	44	99	92	92	2.18	5.67	3.43	6.68	6.6	6.22	0.000171842260196129	1.22301869164178	up
551	TRINITY_DN10848_c0_g1	106	193	156	12	5	6	8.1	15.43	11.23	1.26	0.52	0.59	6.65301848309163e-25	-4.39619	down
552	TRINITY_DN108490_c0_g1	154	109	180	645	546	635	13.81	10.31	15.37	61.42	50.31	55.98	4.3738325873785e-31	1.95648830315385	up
553	TRINITY_DN1084_c0_g1	114	165	125	54	67	64	7.5	11.26	7.35	3.85	3.43	3.48	3.65373942904705e-06	-1.22151	down
554	TRINITY_DN108502_c0_g2	30	56	52	0	0	0	1.29	2.47	2.12	0	0	0	7.59959478506687e-10	-8.057	down
555	TRINITY_DN108523_c0_g1	0	0	0	40	46	61	0	0	0	6.41	7.14	9.02	9.22731696072143e-10	7.95935111624989	up
556	TRINITY_DN10853_c0_g1	123	110	109	42	33	52	7.18	4.3	5.43	1.98	1.84	2.23	5.48279707080091e-08	-1.52504	down
557	TRINITY_DN10854_c0_g2	33	47	32	0	0	0	6.72	13.08	6.68	0	0	0	4.25406503823183e-09	-7.76025	down
558	TRINITY_DN108556_c0_g1	69	79	43	0	0	0	7.29	8.85	4.32	0	0	0	3.44227182058329e-11	-8.53307	down
559	TRINITY_DN10858_c0_g1	154	146	144	0	0	0	3.33	5.03	2.93	0	0	0	3.8956195299142e-15	-9.74344	down
560	TRINITY_DN108623_c0_g2	0	0	0	55	74	47	0	0	0	8.62	11.25	6.8	1.83661054637781e-10	8.23265588535184	up
561	TRINITY_DN10863_c0_g1	19	2	13	52	75	72	1.03	0.11	0.67	2.86	4.08	3.7	1.52600076608861e-06	2.4613460294685	up
562	TRINITY_DN108644_c0_g1	25	23	19	0	0	0	3.64	3.67	2.67	0	0	0	3.66401439030688e-07	-7.01727	down
563	TRINITY_DN10864_c0_g1	10	18	21	54	42	59	0.9	1.71	1.95	7.46	5.58	7.35	0.000387790481679106	1.56990813930177	up
564	TRINITY_DN10866_c0_g1	605	503	543	214	183	209	47.33	41.19	40.35	17.08	14.37	15.55	1.18303772589424e-26	-1.53673	down
565	TRINITY_DN10867_c1_g1	0	0	0	64	81	77	0	0	0	5.88	7.35	6.62	1.6345448757382e-11	8.5602763777996	up
566	TRINITY_DN10868_c2_g1	49	23	44	77	76	122	10.47	8.45	8.23	20.99	21	29.14	0.00113289981547887	1.14913177133774	up
567	TRINITY_DN10869_c0_g1	398	460	504	147	146	176	16.15	18.78	19.57	5.74	5.79	6.51	1.36178962159684e-25	-1.63026	down
568	TRINITY_DN1086_c1_g2	22	33	26	2	8	3	5.63	9.94	6.56	0.55	2.08	0.63	0.00010124882073395	-2.72925	down
569	TRINITY_DN10872_c0_g1	23	32	23	71	47	62	3.61	6.61	7.57	5.33	3.89	6.07	0.00412054198063077	1.11341421850702	up
570	TRINITY_DN10872_c1_g4	0	0	0	105	82	120	0	0	0	7.19	5.54	7.67	7.1981614959592e-13	9.02482665932258	up
571	TRINITY_DN10874_c0_g1	6	0	2	22	49	31	4.22	0	0.34	2.39	4.41	2.81	6.60243915924082e-06	3.5851317771892	up
572	TRINITY_DN10879_c0_g1	170	157	237	518	624	658	7.98	9.15	8.5	32.89	38.83	40.9	1.5357826189436e-22	1.58493639764413	up
573	TRINITY_DN10880_c0_g1	50	33	41	95	107	100	3.28	2.25	2.55	6.34	7.04	6.23	5.29379646128823e-05	1.19494050154753	up
574	TRINITY_DN10885_c0_g1	1034	773	770	202	173	223	113.91	91.06	81.11	22.9	19.17	23.46	5.03088568114148e-46	-2.20181	down
575	TRINITY_DN10891_c0_g1	32	21	25	77	84	58	1.28	0.88	0.96	3.18	3.44	2.24	0.000138625129820058	1.40576252038892	up
576	TRINITY_DN10891_c1_g1	22	38	28	0	0	0	1.49	2.67	1.79	0	0	0	3.99813748579883e-08	-7.41115	down
577	TRINITY_DN10891_c1_g2	215	187	228	0	0	0	12.68	11.4	12.72	0	0	0	8.94123487399237e-17	-10.2458	down
578	TRINITY_DN10897_c0_g1	2858	2754	3254	508	519	539	154.46	150.62	161.57	27.48	27.95	25.89	3.77806134423192e-185	-2.59053	down
579	TRINITY_DN10897_c0_g2	630	823	674	99	116	113	22.93	30.46	23.08	3.59	4.15	3.88	1.50476290766883e-65	-2.791	down
580	TRINITY_DN1089_c1_g3	269	458	412	135	121	141	6.14	10.56	8.83	3.1	2.76	3.04	9.24855009012593e-15	-1.61306	down
581	TRINITY_DN10900_c1_g1	46	55	48	0	2	1	3.92	5.04	3.95	0	0.19	0.1	2.44382853194079e-09	-5.7278	down
582	TRINITY_DN10904_c2_g1	28	53	40	16	11	17	8.69	7.72	4.53	2.55	2.88	5.02	0.00142384110704755	-1.55565	down
583	TRINITY_DN109097_c0_g3	0	0	0	48	49	44	0	0	0	6.1	6.3	5.27	1.17385526278297e-09	7.90914586488167	up
584	TRINITY_DN1090_c1_g1	11028	11780	11640	4643	4335	4647	412.75	451.68	409.19	161.28	154.65	152.89	1.29105372088839e-88	-1.42905	down
585	TRINITY_DN10910_c0_g1	52	61	49	3	3	12	7.37	9.44	6.68	0.44	0.43	1.63	3.14685492191759e-09	-3.27836	down
586	TRINITY_DN10912_c0_g1	201	326	294	74	72	96	107.34	277.33	184.26	41.64	39.97	43.49	4.95373804386113e-16	-1.85819	down
587	TRINITY_DN10914_c0_g1	839	725	711	2137	2033	2178	50.49	45.23	40.33	133.71	126.88	127.17	4.31550473440804e-45	1.38882634247993	up
588	TRINITY_DN109164_c0_g1	16	1	8	55	78	54	7.27	0.59	3.71	20.9	29.34	33.3	4.12346631647252e-07	2.82037789730758	up
589	TRINITY_DN10916_c0_g1	16	5	14	120	67	85	1.28	0.52	1.17	9.57	5.34	6.48	8.38054850835303e-11	2.87585234061603	up
590	TRINITY_DN109195_c0_g2	31	64	44	0	1	1	2.44	5.28	3.29	0	0.08	0.07	8.59281621909522e-08	-6.21647	down
591	TRINITY_DN1091_c0_g2	302	429	483	175	129	156	14.91	9.67	9.59	10.42	4.56	5.52	6.98443231466031e-14	-1.4879	down
592	TRINITY_DN1091_c1_g1	30	30	67	17	18	17	2.53	3.37	5.74	2.44	3.35	3.19	0.00532520012739219	-1.36787	down
593	TRINITY_DN1091_c2_g1	85	63	47	458	413	501	2.73	2.16	1.49	13.45	12.03	13.6	4.4668385446254e-41	2.71921823846841	up
594	TRINITY_DN109204_c0_g1	2	4	8	23	26	28	5.67	11.49	3.32	13.1	26.64	27.11	0.000647155087876622	2.37285278388779	up
595	TRINITY_DN109206_c0_g1	48	41	38	0	4	2	4.16	3.74	3.27	0	4.73	2.47	4.25840778680501e-09	-4.49764	down
596	TRINITY_DN10922_c0_g1	1287	1419	1526	6093	5891	6009	42.13	46.67	48.88	171.26	163.77	160.81	1.41228101821855e-130	1.99909138615915	up
597	TRINITY_DN109234_c0_g2	22	44	25	81	72	82	4.95	14.28	5.18	17.14	14.71	15.98	0.000461776386918156	1.27260830458437	up
598	TRINITY_DN10926_c0_g1	128	164	116	880	873	949	6.94	9.9	5.71	47.19	46.02	47.36	2.39936085772452e-72	2.6329390103514	up
599	TRINITY_DN10927_c0_g1	128	125	135	2	1	5	4.38	4.35	4.35	0.07	0.03	0.16	2.67208971498039e-22	-5.69405	down
600	TRINITY_DN10929_c0_g1	59	37	51	11	27	25	8.98	9.73	7.49	2.18	4.38	3.7	0.00339754280303206	-1.31664	down
601	TRINITY_DN109303_c0_g1	82	41	59	3	13	7	37.6	24.42	36.36	3.31	11.41	4	6.92949623001719e-09	-3.07325	down
602	TRINITY_DN10930_c0_g1	118	73	113	700	651	722	3.94	2.51	3.51	23.72	22.04	23.11	8.61291186661504e-60	2.68085416154775	up
603	TRINITY_DN109345_c1_g2	10	9	5	27	26	24	3.79	4.27	1.91	11.23	10.02	9	0.0092522473551477	1.58928817788342	up
604	TRINITY_DN109345_c2_g1	257	248	290	0	0	0	13.77	13.69	14.68	0	0	0	6.40434325829736e-18	-10.5816	down
605	TRINITY_DN109375_c0_g1	63	68	70	2	0	1	8.71	10.24	9.31	0.29	0	0.13	4.4025144804884e-11	-6.15696	down
606	TRINITY_DN109377_c0_g3	40	22	42	11	10	12	48.04	42.4	56.03	15.72	12.28	15.4	0.000960580363894514	-1.74296	down
607	TRINITY_DN109382_c0_g1	19	31	25	8	3	0	8.89	50.43	22.33	3.08	4.21	0	0.000369718354994176	-2.84253	down
608	TRINITY_DN109398_c0_g1	35	52	59	0	0	0	1.86	2.85	2.96	0	0	0	3.92062431585498e-10	-8.13589	down
609	TRINITY_DN10943_c0_g1	1	0	1	63	50	61	0.18	0	0.17	9.77	7.42	8.94	1.96402035198547e-08	6.35323085911684	up
610	TRINITY_DN10946_c2_g1	566	599	710	1500	1392	1517	18.76	19.74	22.29	49.07	45.8	47.34	6.49444303846148e-28	1.14468847145372	up
611	TRINITY_DN10947_c0_g2	285	255	279	990	1067	1313	85.19	77.85	77.99	334.8	343.59	409.74	4.38276091978233e-57	1.94565599247485	up
612	TRINITY_DN10948_c0_g1	124	115	167	47	41	39	6.71	7.37	9.35	3.47	2.39	2.96	1.50491022831645e-10	-1.76096	down
613	TRINITY_DN10948_c0_g2	1749	2002	1958	218	124	202	67.49	78.82	71.18	8.6	4.85	7.47	4.11136372262333e-118	-3.4842	down
614	TRINITY_DN109499_c0_g2	10	18	32	58	99	49	0.76	1.44	2.32	6.46	9.82	4.39	0.000271296705817074	1.7051599733407	up
615	TRINITY_DN1094_c0_g1	104	99	103	45	41	54	5.46	5.24	5.24	6.23	4.33	10.82	8.61193821132377e-06	-1.2219	down
616	TRINITY_DN10952_c0_g1	93	155	114	64	59	42	4.27	6.44	5.34	2.5	2.18	1.5	6.43551216720276e-05	-1.22069	down
617	TRINITY_DN10958_c0_g1	36	25	41	89	96	96	2.1	4.06	2.65	6.21	7.51	6.51	1.05152944772357e-05	1.37450264494802	up
618	TRINITY_DN10959_c0_g2	30	34	32	0	0	0	0.81	0.91	0.8	0	0	0	1.48484611788034e-08	-7.53417	down
619	TRINITY_DN1095_c0_g1	430	249	369	886	999	1053	38.87	23.75	30.61	77	84.88	83.91	2.55420175372102e-18	1.39720600910553	up
620	TRINITY_DN10960_c0_g1	59	48	55	12	9	17	2.15	1.76	2.1	0.47	0.31	0.65	6.01745313311353e-07	-2.18781	down
621	TRINITY_DN10964_c0_g1	83	134	80	0	0	0	2.39	3.92	2.17	0	0	0	4.2991118274921e-13	-9.16889	down
622	TRINITY_DN10966_c0_g1	11	14	7	60	67	83	0.61	1.07	0.3	2.77	3.07	3.58	2.00014088814509e-09	2.61436672827803	up
623	TRINITY_DN10970_c0_g1	40	69	53	335	358	365	3.65	6.64	4.6	31.25	32.78	31.68	2.63551887241319e-35	2.61448675045192	up
624	TRINITY_DN109712_c0_g1	10	3	5	26	30	28	0.57	0.18	0.27	7.49	9.44	3.69	0.000952313867219032	2.13273771226542	up
625	TRINITY_DN109712_c0_g2	108	107	108	0	0	0	22.12	24.97	21.57	0	0	0	1.09575612086843e-13	-9.28402	down
626	TRINITY_DN10972_c0_g1	525	420	543	1269	1343	1387	20.55	17.18	19.66	51.69	53.94	52.21	2.62327491345322e-34	1.33698001235209	up
627	TRINITY_DN109787_c0_g1	30	51	24	13	10	15	7.74	17.22	5.13	7.04	3	5.53	0.00336159526204808	-1.5688	down
628	TRINITY_DN109850_c0_g1	0	0	0	24	18	25	0	0	0	2.04	1.51	1.98	8.8816041330501e-07	6.83063061833982	up
629	TRINITY_DN10990_c0_g1	31	22	23	0	0	0	3.03	2.28	2.15	0	0	0	1.29409958793701e-07	-7.19701	down
630	TRINITY_DN109920_c0_g1	1	4	3	51	59	56	0.23	2.6	1.52	15.89	17.37	19.69	1.00828267496422e-10	4.28401126043746	up
631	TRINITY_DN109937_c0_g1	880	1128	1038	0	0	0	47.73	63.05	53.22	0	0	0	5.858336947219e-25	-12.5221	down
632	TRINITY_DN10995_c0_g1	41	60	38	20	27	10	12.52	22.14	11.53	6.63	8.4	3	0.00443248083984462	-1.37048	down
633	TRINITY_DN109972_c0_g1	254	206	265	118	134	122	28.34	24.21	28.51	13.97	15.64	13.36	3.27016035106102e-08	-1.04279	down
634	TRINITY_DN1099_c0_g1	0	0	0	66	29	58	0	0	0	3.97	4.17	2.48	1.02078320528585e-09	8.02239191962577	up
635	TRINITY_DN10_c1_g1	186	130	148	67	59	77	24.04	18.25	19.48	9.9	8.36	11.01	1.59590839508452e-07	-1.2859	down
636	TRINITY_DN110091_c0_g1	0	0	0	38	47	49	0	0	0	2.63	3.2	3.16	1.96324898466386e-09	7.8302505175672	up
637	TRINITY_DN1100_c0_g1	304	251	328	115	90	95	11.99	10.08	11.86	4.64	3.63	3.42	2.20244176511142e-17	-1.6437	down
638	TRINITY_DN11010_c0_g1	18	16	10	62	50	67	1.15	1.06	0.6	4.07	3.26	4.1	5.75811353996908e-06	1.92755135176791	up
639	TRINITY_DN110127_c0_g1	0	0	0	31	35	22	0	0	0	3.91	4.31	2.57	9.4559769962178e-08	7.23462787010547	up
640	TRINITY_DN11022_c0_g1	52	60	78	19	11	22	3.23	3.92	4.93	1.16	0.71	1.32	1.55078367520837e-06	-1.96141	down
641	TRINITY_DN11023_c0_g1	42	18	54	74	79	98	4.88	2.67	5.27	2.82	2.63	3.08	0.00521792148305438	1.05184592598825	up
642	TRINITY_DN110309_c0_g2	75	111	103	32	50	52	16.93	29.42	23.03	7.94	14.51	19.49	0.000117636843051061	-1.20444	down
643	TRINITY_DN11031_c0_g1	23	26	17	84	92	147	1.36	1.49	0.89	4.74	5.13	7.75	6.37399820491926e-10	2.18611511906816	up
644	TRINITY_DN11033_c0_g1	112	91	121	439	453	521	3.42	2.68	3.29	13.16	13.32	14.71	3.30849802753812e-36	2.03323332974103	up
645	TRINITY_DN110344_c0_g1	61	28	48	0	0	0	8.41	4.49	6.85	0	0	0	9.32445783052242e-10	-8.04291	down
646	TRINITY_DN11036_c0_g1	52	34	63	188	178	156	1.6	1.06	1.83	5.83	5.49	4.54	7.469361964408e-11	1.72672	up
647	TRINITY_DN110380_c0_g1	41	21	29	0	0	0	6.07	3.4	4.14	0	0	0	3.29277602815323e-08	-7.45478	down
648	TRINITY_DN11038_c0_g1	95	60	103	388	274	308	3.83	2.44	3.91	15.4	10.78	11.56	7.50123427682923e-16	1.82724619336165	up
649	TRINITY_DN11039_c0_g1	253	207	233	99	104	93	11.28	9.46	9.8	4.46	4.65	3.92	2.16296774548245e-11	-1.31578	down
650	TRINITY_DN1103_c0_g1	5	4	12	30	38	31	0.34	0.29	0.78	2.1	2.63	2	0.000344923860431531	2.15668627269243	up
651	TRINITY_DN11041_c0_g1	36	63	27	0	0	0	2.64	4.83	1.88	0	0	0	2.34146016862391e-09	-7.93553	down
652	TRINITY_DN110479_c1_g1	40	39	31	9	16	12	2.11	2.12	1.54	0.48	0.85	0.6	0.000842742951281928	-1.66565	down
653	TRINITY_DN110508_c0_g1	33	59	57	0	0	0	4.16	8.04	6.89	0	0	0	3.60208870058363e-10	-8.16715	down
654	TRINITY_DN11052_c0_g1	30	34	31	13	16	5	9.51	13.54	9.68	4.8	6.14	2.02	0.00534689732120204	-1.56181	down
655	TRINITY_DN110588_c0_g1	0	0	0	78	90	108	0	0	0	10.45	11.74	13.39	1.98034527989522e-12	8.87041458974957	up
656	TRINITY_DN11058_c0_g1	6	2	6	274	244	282	0.37	0.23	0.35	21.95	20.79	21.07	3.37048996588701e-39	5.74626021128059	up
657	TRINITY_DN1105_c1_g2	149	126	161	347	338	363	11.29	9.78	11.84	21.53	20.85	22.14	5.20900808170102e-13	1.17590830725201	up
658	TRINITY_DN110644_c1_g1	47	22	43	0	0	1	6.02	3.05	5.28	0	0	0.12	3.4341649892918e-07	-6.78874	down
659	TRINITY_DN11064_c0_g2	102	112	86	0	0	0	3.97	4.44	3.15	0	0	0	2.65354263099961e-13	-9.18061	down
660	TRINITY_DN11065_c0_g1	42	15	48	148	162	131	1.26	0.46	1.36	4.48	4.87	3.72	3.38889091009223e-09	1.99146490574629	up
661	TRINITY_DN110700_c0_g1	45	56	49	0	0	0	3.08	3.99	3.18	0	0	0	2.43654037124141e-10	-8.17877	down
662	TRINITY_DN110708_c0_g1	120	53	126	0	1	0	14.51	6.9	14.6	0	0.12	0	1.3211923779529e-10	-8.20292	down
663	TRINITY_DN110716_c0_g1	48	78	68	0	0	0	1.76	2.91	2.35	0	0	0	2.50652143361053e-11	-8.54949	down
664	TRINITY_DN110719_c0_g1	13	7	20	48	44	38	1.07	0.6	1.56	4.02	3.62	2.96	0.00107823329463785	1.62198437490015	up
665	TRINITY_DN110720_c0_g1	22	60	19	0	0	0	1.17	3.27	0.95	0	0	0	2.99581119271942e-08	-7.62014	down
666	TRINITY_DN11072_c0_g1	5	1	2	48	21	25	0.59	0.13	0.22	5.97	2.56	2.9	1.15197183445093e-05	3.47346404266768	up
667	TRINITY_DN110736_c0_g1	36	28	42	0	0	0	2.66	2.16	2.94	0	0	0	6.77315765097843e-09	-7.67221	down
668	TRINITY_DN11073_c1_g1	26	43	30	14	12	9	9.54	4.08	2.43	9.94	3.16	7.31	0.00278906532357012	-1.58913	down
669	TRINITY_DN110752_c0_g1	0	0	0	90	116	87	0	0	0	3.05	3.91	2.77	1.13527286010541e-12	8.96527334686572	up
670	TRINITY_DN110758_c0_g1	0	0	0	124	106	142	0	0	0	13.04	10.92	13.88	9.3689466927604e-14	9.30258556874576	up
671	TRINITY_DN11076_c1_g1	0	0	0	60	94	77	0	0	0	2.57	3.99	3.09	1.31222142959107e-11	8.61839912783148	up
672	TRINITY_DN110783_c0_g1	94	58	49	334	330	357	3.91	2.47	1.92	14.03	13.75	14.05	1.20299694316834e-23	2.25082794557997	up
673	TRINITY_DN11078_c0_g1	159	142	207	490	368	451	6.51	6.52	8.02	18.56	13.83	16.01	7.91316866924362e-13	1.27896318733956	up
674	TRINITY_DN110793_c0_g1	32	27	21	0	0	0	1.97	1.72	1.23	0	0	0	8.47001331624159e-08	-7.27393	down
675	TRINITY_DN1107_c0_g2	791	715	699	353	369	400	87.81	97.43	80.28	31.19	28.6	30.43	3.90331311204343e-19	-1.06774	down
676	TRINITY_DN110807_c0_g1	0	0	0	62	69	91	0	0	0	15.79	16.72	21.15	1.79651707761254e-11	8.55462158534182	up
677	TRINITY_DN11080_c0_g1	42	40	34	195	211	199	2.72	2.35	1.87	15.82	13.37	12.61	3.23769184463337e-21	2.29173824434262	up
678	TRINITY_DN11080_c0_g3	31	26	31	0	0	0	1.37	1.17	1.29	0	0	0	3.29547619259689e-08	-7.40643	down
679	TRINITY_DN110816_c0_g1	45	35	25	0	0	0	2.84	2.29	1.49	0	0	0	8.59029427932684e-09	-7.66729	down
680	TRINITY_DN110829_c0_g1	66	99	50	0	0	0	3.23	4.97	2.31	0	0	0	1.22420674037924e-11	-8.70468	down
681	TRINITY_DN110839_c0_g1	0	0	0	58	77	63	0	0	0	7.64	9.88	7.68	5.12457953592918e-11	8.39778415835806	up
682	TRINITY_DN11085_c1_g2	70	43	79	1	3	1	11.44	5.61	9.74	0.13	0.37	0.12	6.01014760401126e-12	-5.3469	down
683	TRINITY_DN110871_c0_g1	0	0	0	35	48	57	0	0	0	5.16	6.87	7.77	1.51451230180663e-09	7.88932519435176	up
684	TRINITY_DN110891_c0_g1	49	117	63	0	0	0	2.38	5.82	2.88	0	0	0	9.55213244881508e-12	-8.79508	down
685	TRINITY_DN11089_c0_g1	83	52	78	151	137	189	2.63	1.62	2.42	5.38	5.27	7.12	1.98640599635119e-05	1.07021786618505	up
686	TRINITY_DN110903_c0_g1	209	174	198	85	87	104	24.05	21.48	21.81	10.08	10.07	11.44	1.20217104749597e-08	-1.16664	down
687	TRINITY_DN110907_c0_g1	5	0	1	34	54	31	0.47	0	0.09	3.25	5.06	2.75	2.02515957847708e-07	4.22580285929815	up
688	TRINITY_DN11092_c0_g1	683	642	705	2601	2384	2771	32.01	30.42	30.87	122.83	111.1	122.46	5.27597163253656e-99	1.84240173952856	up
689	TRINITY_DN110938_c0_g1	22	28	35	0	0	0	2.7	3.71	4.12	0	0	0	5.09575065285762e-08	-7.3545	down
690	TRINITY_DN11094_c0_g1	49	22	36	164	194	210	4.37	1.46	3.1	12.48	15.98	15.91	1.22165407566005e-16	2.31640258198417	up
691	TRINITY_DN110953_c0_g1	264	151	221	44	29	38	27.14	16.52	21.69	4.65	3	3.73	8.27173145503473e-21	-2.60631	down
692	TRINITY_DN110969_c0_g1	3	4	0	110	133	140	0.54	0.81	0	20.87	24.3	24.41	1.19593029406648e-19	5.67811326716316	up
693	TRINITY_DN110970_c0_g1	4	11	4	46	44	59	0.82	2.56	0.8	9.91	9.09	11.65	1.78378930247111e-07	2.86998447065349	up
694	TRINITY_DN11097_c1_g1	20	21	19	0	0	1	3.72	4.4	3.43	0	0	0.18	2.36895319876995e-05	-5.89493	down
695	TRINITY_DN110989_c0_g1	28	7	35	137	121	90	1.86	0.48	2.21	9.27	8.08	5.68	5.72263471633168e-08	2.24153272496063	up
696	TRINITY_DN110997_c0_g1	0	0	0	27	35	37	0	0	0	3.98	5.01	5.04	3.09193507502433e-08	7.3926661204279	up
697	TRINITY_DN111012_c0_g1	0	1	0	84	89	80	0	0.13	0	10.58	10.93	9.33	7.33910998768646e-10	7.79032244628509	up
698	TRINITY_DN111038_c0_g1	50	69	76	0	0	0	5.64	8.34	8.2	0	0	0	2.21868973422153e-11	-8.55399	down
699	TRINITY_DN11103_c0_g2	27	20	45	0	0	0	1.36	1.03	2.13	0	0	0	3.5346336578222e-08	-7.46242	down
700	TRINITY_DN111042_c0_g1	0	0	0	44	45	46	0	0	0	6.17	6.14	5.96	1.72610585424725e-09	7.8437230412557	up
701	TRINITY_DN111058_c0_g1	21	38	35	0	0	0	2.13	4.09	3.39	0	0	0	2.36311469085359e-08	-7.50322	down
702	TRINITY_DN11105_c0_g1	47	42	41	0	0	0	2.38	2.18	1.96	0	0	0	9.14418913374188e-10	-7.97166	down
703	TRINITY_DN111070_c0_g1	43	92	41	8	1	0	1.55	3.38	1.39	0.29	0.04	0	0.000695949497143278	-4.35931	down
704	TRINITY_DN111073_c0_g1	0	0	0	36	33	32	0	0	0	3.55	3.19	2.93	2.42622313580925e-08	7.42761	up
705	TRINITY_DN11107_c0_g1	18	8	9	82	52	96	1.8	0.77	0.88	16.33	9.61	18.61	5.45591584937958e-09	2.61848198119753	up
706	TRINITY_DN11107_c1_g1	42	37	42	0	0	0	3.11	2.86	2.96	0	0	0	1.77973892643949e-09	-7.86634	down
707	TRINITY_DN11110_c1_g1	75	110	67	24	43	29	13.75	25.6	11.42	11.22	11.31	6.82	4.44922152779316e-05	-1.48711	down
708	TRINITY_DN111134_c0_g1	44	42	55	0	0	0	2.26	2.22	2.67	0	0	0	4.48647983933485e-10	-8.08491	down
709	TRINITY_DN111148_c0_g1	63	73	85	232	231	214	5.16	6.28	6.62	19.41	19.01	16.68	5.84279494615525e-13	1.5281894503207	up
710	TRINITY_DN11115_c0_g2	89	89	88	0	0	0	5.14	5.3	4.8	0	0	0	8.07282563240316e-13	-9.00415	down
711	TRINITY_DN11118_c2_g1	0	0	0	54	69	36	0	0	0	8.71	10.78	5.35	5.74492194978652e-10	8.09015648055732	up
712	TRINITY_DN111192_c0_g1	61	30	59	0	0	0	4.46	2.29	4.09	0	0	0	3.96582184325431e-10	-8.17161	down
713	TRINITY_DN11119_c0_g3	0	0	0	106	105	123	0	0	0	11.61	10.92	11.98	2.62999078578775e-13	9.14810198040616	up
714	TRINITY_DN11119_c5_g1	26	24	32	0	0	0	4.56	4.7	5.43	0	0	0	6.40562365129577e-08	-7.30279	down
715	TRINITY_DN11121_c0_g2	153	127	162	17	30	27	11.55	9.97	11.71	1.31	2.3	1.96	2.18773108236899e-19	-2.66926	down
716	TRINITY_DN11122_c1_g1	76	52	96	153	214	206	12.09	9.14	14.75	25.52	34.52	31.65	5.04777296512696e-07	1.26716186728642	up
717	TRINITY_DN11123_c1_g2	43	62	59	2	0	2	2.41	3.56	3.2	0.12	0	0.11	1.64941642237802e-10	-5.45094	down
718	TRINITY_DN111249_c0_g1	46	83	61	11	13	17	1.43	2.62	1.78	0.34	0.4	0.5	1.05913194601443e-07	-2.31109	down
719	TRINITY_DN111255_c0_g1	59	108	95	0	0	0	3.3	6.24	5.03	0	0	0	1.53185757156352e-12	-8.98272	down
720	TRINITY_DN11125_c0_g1	49	82	67	14	46	21	2.61	4.49	3.37	0.75	2.45	1.06	0.00227980162934103	-1.3781	down
721	TRINITY_DN1112_c0_g2	4	15	10	78	74	87	0.34	0.92	0.56	9.31	9.7	10.82	3.47502292476113e-11	2.94828658960567	up
722	TRINITY_DN1112_c1_g1	3	0	0	50	60	48	4.98	0	0	4.16	4.12	6.39	5.62664933642922e-09	5.63045290609275	up
723	TRINITY_DN1112_c1_g5	67	29	71	121	109	144	4.14	1.87	4.11	7.55	6.67	8.39	0.000704569396682752	1.07513749812605	up
724	TRINITY_DN11131_c0_g1	27	25	27	6	2	2	9.36	10.22	10.98	5.47	2.69	0.7	2.57828581156497e-05	-3.06553	down
725	TRINITY_DN11133_c0_g1	62	81	127	4	4	3	2.1	2.79	4.05	0.14	0.14	0.1	1.89211084015183e-16	-4.70026	down
726	TRINITY_DN11134_c1_g1	25	49	34	141	168	183	1.74	3.55	2.24	9.98	11.72	12.08	2.62999078578775e-13	2.09102886353108	up
727	TRINITY_DN11137_c0_g1	77	101	65	44	28	55	4.08	5.66	3.21	2.33	3.33	2.73	0.00290000490862348	-1.03859	down
728	TRINITY_DN111384_c0_g1	0	0	0	45	62	43	0	0	0	30.69	37.95	26.24	7.71512362358869e-10	8.00011012408851	up
729	TRINITY_DN11138_c0_g1	121	99	93	0	0	0	3.73	3.09	2.69	0	0	0	1.71508918240704e-13	-9.23999	down
730	TRINITY_DN1113_c0_g1	1639	1167	1479	54	46	44	118.81	86.26	99.91	4.21	3.94	3.53	3.50410046126152e-173	-4.98308	down
731	TRINITY_DN111406_c0_g1	10	4	10	62	65	59	1.52	0.67	1.46	9.8	9.96	8.61	2.15271851948517e-09	2.86912580128502	up
732	TRINITY_DN111420_c0_g1	0	0	0	24	49	19	0	0	0	3.55	7.03	2.6	1.08523873653072e-07	7.30155650980077	up
733	TRINITY_DN111438_c0_g1	0	0	0	45	25	42	0	0	0	4.83	2.63	4.19	1.28460812763205e-08	7.57232209374003	up
734	TRINITY_DN11144_c0_g1	1	0	0	111	94	109	0.03	0	0	5.9	4.57	8.67	1.13027160921329e-10	8.09956298360456	up
735	TRINITY_DN111472_c0_g1	28	36	26	4	2	4	2.5	3.39	2.21	0.37	0.18	0.34	2.83164473613468e-06	-3.26664	down
736	TRINITY_DN11147_c0_g1	593	499	534	273	268	300	35.25	30.22	30.01	16.23	15.74	16.67	4.54535343639181e-15	-1.04315	down
737	TRINITY_DN11149_c1_g1	264	365	312	71	60	74	19.22	27.52	21.23	5.15	4.32	5.03	2.7794956424802e-28	-2.29233	down
738	TRINITY_DN11154_c0_g3	232	280	192	1227	1161	1355	5.8	6.9	4.47	33.22	30.33	33.36	1.18829220353941e-61	2.31409017465131	up
739	TRINITY_DN11158_c0_g1	118	103	159	0	0	0	13.5	12.63	17.4	0	0	0	2.64910612208528e-14	-9.5132	down
740	TRINITY_DN11159_c1_g1	9	4	7	40	26	29	1.55	0.77	1.17	14.82	4.64	38.84	0.000354688782119736	2.1635489359904	up
741	TRINITY_DN1115_c0_g1	59	77	78	273	259	280	2.02	1.7	2.36	5.53	6.5	6.71	6.50671067760389e-20	1.83330966134814	up
742	TRINITY_DN1116_c0_g1	187	277	187	92	114	110	5.92	7.82	10.87	3.26	2.56	3.42	7.64154353660695e-07	-1.13915	down
743	TRINITY_DN111719_c0_g1	0	0	0	64	105	100	0	0	0	9.61	15.31	13.87	3.19570058806064e-12	8.83439303403135	up
744	TRINITY_DN11177_c0_g1	128	100	126	292	326	339	9.35	7.62	8.73	21.72	23.89	23.52	2.1390517039707e-14	1.34406706370754	up
745	TRINITY_DN1117_c0_g1	345	424	386	925	812	901	19.65	24.63	20.05	47.33	40.16	42.22	2.25744833037577e-18	1.1001678338519	up
746	TRINITY_DN1117_c0_g2	46	42	44	0	0	0	6.8	3.82	5.43	0	0	0	7.81064700444573e-10	-7.99277	down
747	TRINITY_DN11183_c0_g2	306	311	306	115	114	101	9.3	9.81	8.43	3.27	3.22	2.7	4.5368251801995e-19	-1.57289	down
748	TRINITY_DN11193_c0_g2	60	100	66	17	14	14	13.41	22.59	15.78	3.36	2.56	2.58	2.6738607513434e-09	-2.42209	down
749	TRINITY_DN11194_c0_g1	27	20	23	38	52	78	27.17	16.82	1.29	3.16	3.83	6.4	0.00534702497190539	1.1611511204355	up
750	TRINITY_DN11195_c1_g1	93	124	114	49	33	60	14.73	20.66	16.59	4.48	3.64	5.79	8.48505612338699e-06	-1.31802	down
751	TRINITY_DN11195_c2_g1	56	99	61	18	5	13	2.79	4.73	2.84	0.79	0.24	0.62	1.23392768969034e-08	-2.68135	down
752	TRINITY_DN1119_c1_g1	243	230	259	1191	1189	1161	11.86	9.99	12.46	62.01	58.09	55.35	1.16060639326024e-82	2.18566405180353	up
753	TRINITY_DN11204_c0_g1	275	338	384	144	116	123	18.77	23.68	22.56	3.96	2.58	3.52	6.32630635274309e-15	-1.46731	down
754	TRINITY_DN11204_c1_g1	221	155	203	928	963	988	8.54	6.11	7.39	36.18	37.25	36.09	1.01440852917479e-61	2.22452752535845	up
755	TRINITY_DN11204_c1_g2	137	151	174	396	376	394	4.77	5.35	5.7	13.89	13.09	12.95	4.36582972895113e-15	1.24669377609784	up
756	TRINITY_DN11206_c0_g1	306	209	326	41	39	66	199.59	189.67	223.27	30.49	25.89	43.91	2.23968908682388e-26	-2.62004	down
757	TRINITY_DN1120_c1_g2	71	71	87	246	224	245	2.75	2.98	3.17	9.7	8.67	8.94	1.3716153535421e-14	1.55358984929573	up
758	TRINITY_DN1120_c3_g1	2009	2055	2172	583	521	660	164.29	175.17	167.62	48.45	43.36	51.95	2.98759242531164e-91	-1.91469	down
759	TRINITY_DN11212_c0_g1	0	0	0	90	90	118	0	0	0	13.21	17.66	19.15	9.09240296261753e-13	8.98091893134056	up
760	TRINITY_DN11215_c0_g1	1348	1457	1468	290	271	348	24.44	26.32	24.88	5.33	4.99	6	3.33136168466338e-100	-2.32683	down
761	TRINITY_DN1121_c0_g3	28	36	30	1	2	5	2.8	3.82	2.86	0.1	0.2	0.48	8.43989806606268e-07	-3.65783	down
762	TRINITY_DN1121_c1_g1	91	129	84	35	13	32	12.28	27.87	10.27	7.98	5.22	3.94	6.51044486779815e-08	-2.02489	down
763	TRINITY_DN1121_c3_g1	4	0	2	33	32	36	0.47	0	0.23	4.01	3.8	4.06	7.50038162942013e-07	3.98353302636953	up
764	TRINITY_DN11222_c3_g1	0	0	0	41	54	43	0	0	0	5.97	7.64	5.79	1.53822061135337e-09	7.87758	up
765	TRINITY_DN11226_c0_g2	728	913	710	265	228	258	18.64	23.46	16.93	6.78	5.87	6.23	4.93895461242484e-32	-1.74035	down
766	TRINITY_DN11228_c0_g3	19	39	28	0	0	0	2.26	4.99	3.19	0	0	0	5.6325799780428e-08	-7.37819	down
767	TRINITY_DN1122_c0_g1	659	864	848	365	416	461	43.24	58.44	52.55	22.23	24	26.73	7.17779460246865e-14	-1.02654	down
768	TRINITY_DN1122_c1_g1	6862	7328	7736	3776	3764	4121	217.83	231.22	230.12	136.48	145.48	146.91	7.7163307512489e-47	-1.0023	down
769	TRINITY_DN11231_c0_g1	40	52	41	0	1	0	1.48	1.96	1.43	0	0.04	0	6.38787629270525e-08	-7.04467	down
770	TRINITY_DN112420_c0_g1	41	37	37	0	0	0	9.96	10.5	8.84	0	0	0	2.84547201439734e-09	-7.79446	down
771	TRINITY_DN112427_c0_g1	6	5	9	25	32	21	0.46	0.4	0.65	1.95	2.46	1.53	0.00297717866851222	1.88282066384069	up
772	TRINITY_DN112428_c0_g1	3820	1271	3461	436	594	548	20745.7	16238.2	23932.6	3077.23	3491.41	3580.49	2.05759056246549e-07	-2.52185	down
773	TRINITY_DN11242_c0_g1	923	890	1065	3043	3054	3386	30.31	29.68	32.84	100.63	100.29	104.77	1.90190916301326e-84	1.62978350840186	up
774	TRINITY_DN11244_c0_g1	473	465	402	99	95	144	35.08	32.46	30.38	7.63	6.74	10.33	3.08833929629169e-31	-2.08634	down
775	TRINITY_DN112461_c0_g1	1457	846	1122	19526	21326	22292	138.31	85	101.52	1899.34	2034.45	2016.51	2.61310052724107e-74	4.11395032610879	up
776	TRINITY_DN112465_c0_g1	45	30	33	1	0	8	3.46	2.42	2.41	0.08	0	0.59	1.14390730614721e-06	-3.69906	down
777	TRINITY_DN112469_c0_g1	13	0	1	40	31	29	1.03	0	0.08	3.23	2.46	2.18	0.000772659198968979	2.74856471798566	up
778	TRINITY_DN112484_c0_g1	0	0	0	64	58	62	0	0	0	7.88	6.97	7.08	9.50032403853174e-11	8.29110003595274	up
779	TRINITY_DN112488_c0_g1	82	78	99	0	0	0	10.94	11.3	12.69	0	0	0	1.13583652151301e-12	-8.96259	down
780	TRINITY_DN11248_c0_g1	12	23	8	131	96	90	0.24	0.46	0.15	2.59	1.89	1.67	7.25323508537918e-12	2.79084379064899	up
781	TRINITY_DN11248_c1_g1	0	0	0	116	138	147	0	0	0	6.6	6.93	8.59	4.16542459260233e-14	9.41160337292658	up
782	TRINITY_DN112492_c0_g1	470	432	464	0	0	0	11.73	10.9	10.88	0	0	0	1.11514156314924e-20	-11.3638	down
783	TRINITY_DN112495_c0_g1	44	58	63	0	0	0	3.78	5.24	5.15	0	0	0	1.06330704126396e-10	-8.31329	down
784	TRINITY_DN112501_c0_g1	44	191	143	44	60	27	3.56	16.2	11	3.63	4.87	2.08	0.000352930841691282	-1.61066	down
785	TRINITY_DN112510_c0_g1	64	136	75	0	0	0	1.74	3.74	1.91	0	0	0	1.34465009440913e-12	-9.05887	down
786	TRINITY_DN112511_c0_g1	99	43	69	185	155	156	6.79	3.07	4.49	12.91	10.67	10.16	6.19378489642153e-05	1.14752747541109	up
787	TRINITY_DN112514_c0_g1	27	6	9	166	115	146	0.8	0.18	0.25	4.96	3.42	4.09	1.69214609892532e-15	3.25523655610925	up
788	TRINITY_DN112515_c0_g1	0	0	0	24	36	25	0	0	0	3.86	5.61	3.71	1.26084426810949e-07	7.17976722905793	up
789	TRINITY_DN112536_c0_g1	0	0	0	88	91	116	0	0	0	3.75	3.84	4.63	9.96932871798957e-13	8.96651444558927	up
790	TRINITY_DN112538_c0_g1	95	49	63	0	0	0	13.87	7.84	8.86	0	0	0	1.68463017695126e-11	-8.64125	down
791	TRINITY_DN112543_c0_g1	0	0	0	84	72	64	0	0	0	2.52	2.14	1.8	1.86630816645931e-11	8.55341213581599	up
792	TRINITY_DN11255_c0_g1	34	20	46	94	97	129	0.9	0.53	1.14	2.49	2.55	3.21	1.59074512828937e-06	1.58793796230839	up
793	TRINITY_DN112562_c0_g1	37	23	50	0	0	0	1.81	1.15	2.31	0	0	0	6.75110954657130e-09	-7.7216	down
794	TRINITY_DN11256_c1_g2	26	23	35	87	68	93	1.93	1.58	2.19	5.84	4.51	5.92	1.41264423418417e-05	1.47203772542265	up
795	TRINITY_DN112573_c0_g1	0	0	0	80	57	91	0	0	0	6.67	4.68	7.07	1.50571611727813e-11	8.59501340824349	up
796	TRINITY_DN112574_c0_g1	33	24	29	162	196	185	1.58	1.18	1.31	7.83	9.38	8.37	1.03698761170006e-21	2.56814488584568	up
797	TRINITY_DN112584_c0_g1	51	31	39	0	0	0	3.41	2.15	2.47	0	0	0	2.18581752091575e-09	-7.86628	down
798	TRINITY_DN112586_c0_g1	0	0	0	71	71	77	0	0	0	12.03	11.63	12.02	1.75195827925714e-11	8.54073052806374	up
799	TRINITY_DN11259_c0_g1	8	6	5	102	104	160	4.41	5.15	3.26	4.4	4.51	6.49	1.46351174157927e-20	4.16716252509162	up
800	TRINITY_DN112602_c0_g1	20	27	39	0	0	0	3.73	5.68	7.07	0	0	0	5.41729551398079e-08	-7.3691	down
801	TRINITY_DN11260_c0_g1	1070	1072	1177	489	534	560	50.56	53.04	52.36	21.78	22.93	22.15	3.72512960241136e-31	-1.15927	down
802	TRINITY_DN112621_c0_g1	39	53	44	8	15	6	1.47	2.03	1.56	0.3	0.56	0.21	5.43680813638967e-06	-2.31595	down
803	TRINITY_DN11263_c1_g1	19	49	27	0	0	0	1.43	3.86	1.93	0	0	0	3.16692360644066e-08	-7.52524	down
804	TRINITY_DN11268_c0_g1	124	104	95	513	588	577	2.3	1.95	1.66	9.57	10.93	10.11	8.68284206971011e-46	2.28471449417171	up
805	TRINITY_DN11269_c0_g2	23	22	24	75	75	87	2.52	2.58	2.51	8.45	8.26	9.1	7.53348870649901e-07	1.68769195115235	up
806	TRINITY_DN1126_c0_g1	0	9	0	87	99	101	0	2.9	0	8.92	13.39	10.82	0.00549095588923272	4.87259746619347	up
807	TRINITY_DN112701_c0_g1	18	21	30	64	72	73	1.9	2.36	3.02	6.94	7.64	7.35	3.69671862582426e-05	1.51052653655251	up
808	TRINITY_DN11271_c0_g1	25	23	26	98	101	101	1.05	1.01	1.13	3.91	4.7	3.78	9.13636929153531e-10	1.92963609954242	up
809	TRINITY_DN11272_c0_g1	106	129	119	8	5	10	5.05	6.86	5.23	0.66	0.28	0.56	8.70302294888068e-23	-4.03877	down
810	TRINITY_DN11273_c2_g1	0	0	0	29	19	42	0	0	0	2.14	1.38	2.89	1.01124764320072e-07	7.24758822278347	up
811	TRINITY_DN11274_c0_g1	117	70	127	789	777	894	6.74	4.29	6.89	43.71	42.89	47.28	1.28013675071534e-66	2.88085582236588	up
812	TRINITY_DN11274_c0_g2	35	51	38	2	9	3	1.65	2.47	1.69	0.1	0.43	0.13	2.17617281490895e-07	-3.23738	down
813	TRINITY_DN112752_c0_g1	53	85	94	0	0	0	3.62	6.04	6.09	0	0	0	4.87567956094683e-12	-8.80421	down
814	TRINITY_DN11275_c1_g1	0	0	2	19	26	19	0	0	0.72	6.89	8.84	6.18	9.82001487735359e-05	4.9197123236439	up
815	TRINITY_DN11275_c2_g1	0	0	0	21	26	29	0	0	0	6.45	7.53	8.09	3.05633785652834e-07	7.0106075972912	up
816	TRINITY_DN112765_c0_g1	213	123	137	0	0	0	16.42	9.92	10.03	0	0	0	3.4294128096347e-15	-9.83472	down
817	TRINITY_DN112778_c0_g1	92	134	143	0	0	0	3.06	4.53	4.47	0	0	0	3.74109615775312e-14	-9.47444	down
818	TRINITY_DN112783_c0_g1	36	28	67	0	0	0	3.05	2.49	5.39	0	0	0	1.71772469761803e-09	-7.97103	down
819	TRINITY_DN112808_c0_g1	0	0	0	43	50	66	0	0	0	6.41	7.23	9.08	4.46877037293268e-10	8.07252125717486	up
820	TRINITY_DN112847_c0_g1	38	43	33	3	1	3	4.89	5.99	4.07	0.4	0.13	0.37	1.95405504893822e-08	-4.12194	down
821	TRINITY_DN112881_c0_g1	105	66	102	19	20	5	26.88	19.88	25.73	5.21	5.2	1.25	4.325085916445e-10	-2.70666	down
822	TRINITY_DN112888_c0_g1	47	46	20	0	0	0	13.08	14.21	5.1	0	0	0	6.42946803465772e-09	-7.77791	down
823	TRINITY_DN11291_c0_g1	55	54	56	29	16	37	1.95	1.95	1.87	1.04	0.57	1.24	0.00542189870180903	-1.10685	down
824	TRINITY_DN112940_c0_g1	0	0	0	96	102	111	0	0	0	9.58	9.98	10.3	5.74532058087667e-13	9.03655665229944	up
825	TRINITY_DN112948_c0_g1	0	0	0	189	197	181	0	0	0	12.88	13.24	11.51	1.02619158360202e-15	9.91611385051094	up
826	TRINITY_DN11296_c0_g1	92	133	85	381	340	389	4.43	6.59	3.85	18.51	16.4	17.69	1.81201701313139e-18	1.74477188375178	up
827	TRINITY_DN112979_c0_g1	32	20	25	0	0	1	2.04	1.32	1.51	0	0	0.06	4.5003606145315e-06	-6.2524	down
828	TRINITY_DN112_c0_g1	333	217	235	26670	29833	30433	21.14	14.28	14.13	1679.07	1857.77	1793.28	0	6.69890662654827	up
829	TRINITY_DN11302_c0_g1	135	112	190	63	54	61	33.34	32.24	46.52	20.77	15.55	18.66	2.11407004467745e-07	-1.38059	down
830	TRINITY_DN11304_c0_g1	118	129	145	41	44	35	5.47	6.46	5.72	2.04	2.31	1.55	3.23472396544221e-11	-1.79451	down
831	TRINITY_DN113053_c0_g1	27	21	37	0	0	0	2.04	1.66	2.66	0	0	0	5.49771068580269e-08	-7.3515	down
832	TRINITY_DN11305_c0_g1	0	0	6	39	42	54	0	0	1.26	5.82	5.29	6.19	3.09398213430148e-08	4.4063615776423	up
833	TRINITY_DN11308_c0_g1	111	141	109	0	0	0	9.02	13.01	9.07	0	0	0	4.01054517037769e-14	-9.44737	down
834	TRINITY_DN11309_c0_g1	297	256	231	55	73	62	33.1	30.54	24.63	6.31	8.19	6.6	6.56648166011916e-23	-2.13726	down
835	TRINITY_DN11310_c0_g1	387	359	376	75	103	106	146.2	171.86	147.02	36.36	39.08	45.27	5.20777669534907e-32	-2.07558	down
836	TRINITY_DN113112_c0_g1	49	36	39	17	19	17	6.34	5.05	4.85	2.28	2.48	2.11	0.00285846784856465	-1.31624	down
837	TRINITY_DN11311_c0_g1	4	5	13	42	64	54	0.25	0.32	0.77	2.66	4	3.19	1.96296799583836e-07	2.77863878278965	up
838	TRINITY_DN113126_c0_g1	0	0	0	42	52	26	0	0	0	2.3	2.82	1.33	7.59880779873892e-09	7.68512828942674	up
839	TRINITY_DN11312_c0_g1	394	344	369	983	952	1025	25.65	23.95	19.88	66.72	67.01	65.68	8.16634659220326e-34	1.32801869868647	up
840	TRINITY_DN113180_c0_g1	125	55	81	175	216	205	16.71	7.99	10.41	24.24	29.1	26.26	4.76602733420848e-05	1.10117943357246	up
841	TRINITY_DN113190_c0_g1	0	0	0	51	63	43	0	0	0	5.57	6.73	4.36	4.98901374168671e-10	8.06737537166964	up
842	TRINITY_DN113193_c0_g1	20	28	26	0	0	2	1.88	2.78	2.32	0	0	0.18	1.50401786680516e-05	-5.31101	down
843	TRINITY_DN11320_c1_g1	0	0	0	54	51	54	0	0	0	33.02	28.19	29.58	3.77565220290093e-10	8.08007584737663	up
844	TRINITY_DN113215_c0_g1	0	0	0	25	22	33	0	0	0	14.27	11.4	16.88	2.06942004577312e-07	7.08240640640608	up
845	TRINITY_DN113221_c0_g1	78	66	52	0	0	0	14.8	79.53	9.59	0	0	0	2.11013546942245e-11	-8.56661	down
846	TRINITY_DN113234_c0_g1	0	0	0	44	41	51	0	0	0	5.37	4.89	5.77	1.67534392192149e-09	7.85136712197799	up
847	TRINITY_DN11324_c0_g1	0	0	3	19	18	19	0	0	0.88	6.19	5.51	5.61	0.000266060611266746	4.14275231558898	up
848	TRINITY_DN113250_c0_g1	24	13	23	63	67	70	4.37	2.65	4.06	12.03	12.32	12.29	1.79870239896692e-05	1.64844930783433	up
849	TRINITY_DN11325_c0_g1	108	66	96	12	14	17	5.97	2.44	3.28	0.47	0.66	0.58	9.77234144854319e-13	-2.74191	down
850	TRINITY_DN11326_c0_g1	144	272	219	96	77	96	8	13.84	11.83	15.51	11	11.01	1.84949012382654e-07	-1.33298	down
851	TRINITY_DN11328_c1_g1	47	54	56	0	0	0	2.55	3.02	2.87	0	0	0	1.53964265624675e-10	-8.24255	down
852	TRINITY_DN113293_c0_g1	38	23	13	71	94	95	2.06	1.29	0.67	3.9	5.11	4.88	1.17713676577764e-05	1.71407193319138	up
853	TRINITY_DN113328_c0_g1	37	32	64	0	0	0	4.23	3.92	7	0	0	0	1.18794658160494e-09	-7.99503	down
854	TRINITY_DN11336_c0_g1	0	0	0	36	25	23	0	0	0	4.32	2.93	2.17	1.4223512213591e-07	7.16649391308547	up
855	TRINITY_DN11337_c2_g2	42	60	44	8	10	2	7.69	12.34	7.82	1.54	1.85	0.35	1.11220983953697e-07	-2.95101	down
856	TRINITY_DN11338_c0_g1	93	34	67	533	471	488	4.51	1.66	3.11	25.71	22.35	22.1	2.0091925016507e-33	2.85729576631817	up
857	TRINITY_DN113393_c0_g1	71	50	61	0	0	0	11.42	8.9	9.48	0	0	0	4.04547651114274e-11	-8.45507	down
858	TRINITY_DN11339_c0_g1	26	48	26	0	0	1	1.66	3.19	1.58	0	0	0.06	7.72141282962313e-07	-6.63759	down
859	TRINITY_DN1133_c0_g1	577	686	619	195	213	230	29.59	41.11	31.9	11.54	12.13	12.46	5.66366310378702e-33	-1.65443	down
860	TRINITY_DN11345_c0_g1	32	48	50	185	161	228	19.81	25.28	29.83	41.36	32.96	46.93	1.94615232444629e-15	2.04772723929984	up
861	TRINITY_DN11346_c0_g1	81	74	104	212	174	193	1.81	1.67	2.18	4.76	3.88	4.06	1.06778932778448e-06	1.07408796310604	up
862	TRINITY_DN11348_c0_g1	75	39	72	8	6	6	57.99	63.36	60.86	6.43	9.13	17.5	1.28977365726708e-10	-3.30141	down
863	TRINITY_DN1134_c0_g1	178	123	154	73	79	88	37.88	21.5	27.07	13.49	13.25	14.66	1.81062225020042e-05	-1.0145	down
864	TRINITY_DN1134_c0_g2	73	69	82	1	3	2	2.07	1.98	2.19	0.03	0.09	0.05	2.32957726881619e-14	-5.31239	down
865	TRINITY_DN11355_c0_g1	241	158	172	43	82	84	39.33	28.58	27.14	7.33	13.51	13.19	1.78951966980005e-08	-1.54736	down
866	TRINITY_DN11359_c0_g1	31	31	40	103	80	134	0.75	0.75	0.9	2.49	1.92	3.04	9.67775992546365e-07	1.54046341651837	up
867	TRINITY_DN11360_c0_g1	20	11	15	65	57	35	34.11	5.85	25.44	38.64	55.25	28.94	0.000300722755776033	1.69267550567843	up
868	TRINITY_DN1136_c0_g1	1777	1838	1897	723	653	771	69.42	73.27	69.82	28.5	25.54	28.48	1.0806417390068e-57	-1.45225	down
869	TRINITY_DN11371_c0_g1	305	206	228	1235	1324	1581	70.81	53.16	52.39	311.13	321.42	370.09	9.99918945284816e-65	2.39087654478341	up
870	TRINITY_DN11372_c0_g1	132	112	119	293	248	304	5.41	4.42	4.4	11.55	10.28	11.75	5.54935004570458e-10	1.1269566892198	up
871	TRINITY_DN11373_c0_g1	1	0	1	40	27	40	0.11	0	0.1	4.49	2.96	4.17	1.65979574800124e-06	5.65050958402598	up
872	TRINITY_DN11373_c0_g2	0	0	1	28	18	24	0	0	0.08	2.42	1.53	1.93	1.82613751095829e-05	5.93522929251862	up
873	TRINITY_DN11373_c2_g1	27	134	64	38	31	28	0.54	2.69	1.19	0.76	0.62	0.53	0.00854127758478445	-1.30873	down
874	TRINITY_DN11376_c0_g1	31	20	26	160	144	170	1.45	0.9	1.01	6.7	5.95	8.21	6.18909080535076e-19	2.5308099089375	up
875	TRINITY_DN11378_c0_g1	301	280	326	821	825	958	15.27	14.2	15.52	42.19	41.81	45.84	4.76010741730332e-35	1.42949458735058	up
876	TRINITY_DN11379_c0_g2	344	262	288	560	681	716	6.83	5.25	5.37	11.17	13.53	13.41	7.20567656973135e-13	1.03688553839592	up
877	TRINITY_DN1137_c0_g1	212	244	192	514	532	549	2.64	3.05	2.24	9.35	10.27	9.17	2.48085069043856e-16	1.20594231762941	up
878	TRINITY_DN113813_c0_g1	27	32	34	5	8	12	4.76	6.31	5.81	0.92	1.43	2.04	0.000437411785311004	-1.9941	down
879	TRINITY_DN11381_c0_g1	0	0	0	74	76	97	0	0	0	13.35	13.41	18.31	5.85330341591641e-12	8.71038086553265	up
880	TRINITY_DN11386_c0_g1	64	51	62	106	126	167	5.48	4.55	5.05	9.28	10.84	13.61	4.92364282494217e-05	1.07581805849511	up
881	TRINITY_DN11387_c0_g1	0	0	0	46	55	84	0	0	0	5.38	6.28	9.11	1.31239223397085e-10	8.28716577763727	up
882	TRINITY_DN11392_c0_g1	765	654	644	241	291	324	46.82	40.98	38.23	13.19	16.03	16.89	1.15936622342973e-22	-1.36429	down
883	TRINITY_DN11392_c1_g1	56	34	43	0	0	0	9.27	6.25	6.89	0	0	0	9.11801779746828e-10	-8.00264	down
884	TRINITY_DN113_c0_g1	507	384	472	0	0	0	121.02	115.87	109.65	0	0	0	1.34416346631052e-20	-11.3595	down
885	TRINITY_DN11409_c0_g1	64	52	52	123	140	136	2.69	2.23	2.06	5.24	6	5.53	4.66596385171054e-06	1.15634624381929	up
886	TRINITY_DN11411_c0_g1	52	36	45	126	131	110	5.6	4.14	4.97	13.95	14.19	11.31	8.09485390206842e-07	1.37826124222714	up
887	TRINITY_DN11412_c0_g1	241	223	192	483	542	565	5.86	4.66	4.03	13.99	16.87	11.26	9.8653843943707e-16	1.1830480864806	up
888	TRINITY_DN114152_c0_g1	0	0	0	145	130	165	0	0	0	12.91	11.37	13.68	1.58342333586107e-14	9.54532579051308	up
889	TRINITY_DN11415_c0_g1	204	203	240	46	47	39	6.59	6.66	7.76	1.5	2.16	1.54	5.9810970880004e-25	-2.38005	down
890	TRINITY_DN114165_c0_g1	14	4	5	21	43	21	2.7	0.87	0.94	4.27	8.4	3.92	0.00800837487661954	1.80083952352706	up
891	TRINITY_DN114184_c0_g1	143	104	122	0	0	0	9.27	6.99	7.49	0	0	0	3.18331582526311e-14	-9.47512	down
892	TRINITY_DN114188_c0_g1	0	0	0	54	50	32	0	0	0	8.61	7.72	4.71	2.15391361266367e-09	7.86466430116482	up
893	TRINITY_DN1141_c0_g1	0	0	1	22	24	25	0	0	0.12	2.87	3.37	2.64	1.53278564178713e-05	5.95365845972781	up
894	TRINITY_DN114228_c0_g1	674	686	708	337	289	332	23.99	24.86	23.73	12.09	10.3	11.17	4.99842857387387e-23	-1.20104	down
895	TRINITY_DN11422_c1_g2	1	6	1	28	36	48	0.07	0.46	0.07	2.12	2.68	3.38	7.22056977385344e-07	3.70087425300543	up
896	TRINITY_DN11422_c1_g3	4	1	14	42	50	50	0.51	0.14	1.72	5.55	6.43	6.11	4.15639811679276e-06	2.82420763182306	up
897	TRINITY_DN114232_c0_g1	65	51	74	0	0	0	3.77	3.05	4.06	0	0	0	2.69483993415967e-11	-8.51454	down
898	TRINITY_DN114235_c0_g1	0	0	0	51	28	53	0	0	0	7.2	3.85	6.92	3.16902518364249e-09	7.80679045179462	up
899	TRINITY_DN114238_c0_g1	31	56	34	7	13	20	3.23	6.22	3.39	0.75	1.36	1.99	0.00114809505784599	-1.70527	down
900	TRINITY_DN114243_c0_g1	35	31	44	0	0	0	2.32	2.13	2.76	0	0	0	4.69666893899212e-09	-7.7259	down
901	TRINITY_DN114272_c0_g1	140	135	99	0	0	0	19.35	20.34	13.16	0	0	0	3.02368071767958e-14	-9.49945	down
902	TRINITY_DN114279_c0_g1	52	56	89	18	11	8	0.98	1.07	1.58	0.34	0.21	0.14	3.82786740286046e-08	-2.48951	down
903	TRINITY_DN11428_c0_g1	706	555	698	274	206	244	147.66	131.37	141.89	61.12	43.87	48.94	4.84543697722946e-24	-1.52405	down
904	TRINITY_DN1142_c0_g1	127	137	142	341	309	326	7.03	7.96	7.5	20.43	17.99	17.58	2.17091312689559e-12	1.17579403976984	up
905	TRINITY_DN114302_c0_g1	0	0	0	96	72	87	0	0	0	8.08	5.96	6.82	4.35347169899987e-12	8.76193447413042	up
906	TRINITY_DN11431_c1_g2	9	11	24	298	301	309	0.62	0.76	1.52	16.73	17.38	15.72	4.79484643988024e-48	4.28016405455048	up
907	TRINITY_DN114335_c0_g1	0	0	0	35	57	53	0	0	0	1.76	2.83	2.49	1.12747433930459e-09	7.94347398246887	up
908	TRINITY_DN114364_c0_g1	33	19	19	0	0	0	2.03	1.21	1.11	0	0	0	2.78453542255303e-07	-7.09991	down
909	TRINITY_DN114376_c0_g1	0	0	0	108	74	64	0	0	0	15.07	10.04	8.26	8.31472656497709e-12	8.71824284769984	up
910	TRINITY_DN114395_c0_g1	40	41	43	0	1	0	3.3	3.55	3.37	0	0.08	0	1.05062871629578e-07	-6.94046	down
911	TRINITY_DN1143_c0_g3	67	93	120	25	29	24	2.39	3.39	4.03	0.92	1.05	0.83	2.36669866957737e-08	-1.92904	down
912	TRINITY_DN114400_c0_g1	89	47	58	0	0	0	12.83	7.42	8.05	0	0	0	3.08036043094323e-11	-8.54806	down
913	TRINITY_DN114406_c0_g1	43	44	35	105	89	86	2.77	2.94	2.13	6.87	5.74	5.25	0.00027371786098281	1.1088965800395	up
914	TRINITY_DN11444_c0_g1	56	70	60	0	0	0	3.1	4	3.14	0	0	0	3.07275316830856e-11	-8.48937	down
915	TRINITY_DN11445_c0_g1	22	33	23	83	100	76	4.52	7.73	4.61	18.02	20.8	15.12	2.33204584608366e-06	1.64174864691612	up
916	TRINITY_DN114461_c0_g1	110	75	115	294	317	351	24.74	19.47	25.33	70.22	72.24	76.61	1.1005957897986e-16	1.59096453008093	up
917	TRINITY_DN114473_c0_g1	110	76	118	26	41	47	4.23	2.98	4.27	1.01	1.58	1.71	2.34828238720382e-06	-1.50779	down
918	TRINITY_DN114519_c0_g1	39	72	19	0	0	0	2.16	4.11	1	0	0	0	3.36959805502435e-09	-7.98541	down
919	TRINITY_DN11455_c0_g1	52	34	38	14	10	11	12.58	9.6	9.04	3.61	2.45	2.59	8.58423206264046e-05	-1.91402	down
920	TRINITY_DN11458_c0_g1	328	315	346	96	78	79	14.44	14.08	14.32	4.24	3.41	3.26	2.68506519676165e-29	-2.05499	down
921	TRINITY_DN11459_c0_g2	133	197	139	80	74	89	6.4	7.48	6.45	9.25	9.26	10.93	2.64902141505885e-05	-1.04524	down
922	TRINITY_DN114659_c0_g1	0	0	0	18	25	32	0	0	0	14.51	17.89	23.07	3.92467252791189e-07	6.98702446427909	up
923	TRINITY_DN11465_c0_g1	41	30	41	109	134	120	2.31	1.74	2.18	5.53	6.73	5.69	1.59839547621016e-08	1.60809964992026	up
924	TRINITY_DN114669_c0_g1	33	21	34	0	0	0	3.17	2.14	3.11	0	0	0	3.89782213780302e-08	-7.40356	down
925	TRINITY_DN114692_c0_g1	22	19	33	0	0	0	2.36	2.17	3.38	0	0	0	1.85237417520593e-07	-7.15131	down
926	TRINITY_DN114693_c0_g1	49	23	35	0	0	0	3.54	1.73	2.4	0	0	0	8.52360469895502e-09	-7.68768	down
927	TRINITY_DN11469_c1_g1	64	76	91	229	175	175	1.04	1.24	1.38	3.73	2.84	2.68	1.70540928195948e-07	1.24123794593582	up
928	TRINITY_DN114718_c0_g1	0	0	0	21	28	23	0	0	0	1.95	2.55	1.99	4.76752217040611e-07	6.93821098995093	up
929	TRINITY_DN11472_c0_g1	76	128	126	26	33	41	6.92	5.03	4.55	0.88	0.81	1.24	2.30030247443474e-08	-1.81799	down
930	TRINITY_DN11473_c0_g1	19	40	25	76	90	73	0.93	1.83	1.08	3.58	4.3	3.36	0.000124847622085247	1.41677182417042	up
931	TRINITY_DN114773_c0_g1	0	0	0	140	115	124	0	0	0	20.86	16.64	17.07	7.50225566201476e-14	9.33476533986347	up
932	TRINITY_DN114776_c0_g1	132	102	106	0	0	0	4.85	3.82	3.67	0	0	0	7.26448153624826e-14	-9.35832	down
933	TRINITY_DN114777_c0_g1	72	434	187	53	56	34	3.03	18.67	7.42	2.25	2.36	1.35	0.00283569788572053	-2.3686	down
934	TRINITY_DN11477_c0_g1	121	178	130	314	332	334	5.56	8.73	5.85	13.23	13.59	12.53	6.65829396944822e-09	1.09794797515873	up
935	TRINITY_DN1147_c0_g3	11	18	33	45	69	74	0.76	1.29	2.16	3.16	4.77	4.84	0.000652311911539133	1.5114409638202	up
936	TRINITY_DN11482_c0_g1	114	100	76	355	385	383	5.16	4.63	3.24	16.1	17.32	16.27	4.99110007170794e-23	1.85959233394918	up
937	TRINITY_DN11485_c1_g1	191	310	213	122	110	107	2.96	4.83	3.09	1.9	1.7	1.56	4.52545840390851e-07	-1.16746	down
938	TRINITY_DN114868_c0_g1	633	507	523	235	197	227	34.63	28.59	27.05	13.03	10.8	11.77	2.26836354862812e-21	-1.42676	down
939	TRINITY_DN11489_c0_g1	132	239	215	0	0	0	5.93	11.01	9.12	0	0	0	3.52973222778684e-16	-10.1438	down
940	TRINITY_DN114909_c0_g1	102	105	115	0	0	1	4.75	5.01	5.05	0	0	0.04	3.08201245728819e-11	-8.31661	down
941	TRINITY_DN11491_c0_g2	0	0	0	288	272	271	0	0	0	12.21	11.43	10.76	1.51350081657024e-17	10.4672070041805	up
942	TRINITY_DN11491_c0_g3	0	0	0	34	23	30	0	0	0	7.7	4.98	6.22	9.93541611737765e-08	7.21039627061398	up
943	TRINITY_DN11491_c1_g2	35	34	28	78	64	73	34.86	52.47	31.53	77.12	55.98	65.73	0.00178293257154343	1.05609803759559	up
944	TRINITY_DN114926_c0_g1	22	34	30	1	10	1	1.55	2.5	2.01	0.07	0.71	0.07	0.000160152987761857	-2.92222	down
945	TRINITY_DN11493_c0_g1	64	35	54	425	480	496	28.97	22.69	23.87	158.55	157.87	182.78	3.39555657908465e-54	3.10438875316955	up
946	TRINITY_DN11493_c0_g2	2	10	5	931	849	1140	0.48	2.81	1.22	239.13	207.4	267.46	1.02935583423274e-83	7.32858408716206	up
947	TRINITY_DN114951_c0_g1	57	23	60	0	0	0	11.04	5.04	11.31	0	0	0	1.06064310369329e-09	-8.06948	down
948	TRINITY_DN11498_c1_g1	173	266	236	0	0	0	11.39	18.19	14.72	0	0	0	5.59993704760869e-17	-10.3482	down
949	TRINITY_DN1149_c0_g2	2030	1385	1714	393	431	411	228.95	167.32	184.94	45.65	48.91	44.28	1.8216203170749e-58	-2.14311	down
950	TRINITY_DN11502_c0_g1	13	18	21	75	77	78	3.02	3.11	2.91	25.65	25.44	26.55	3.36009140319644e-08	2.05603470999694	up
951	TRINITY_DN11506_c1_g1	0	0	0	19	21	37	0	0	0	7.77	4.86	6.01	3.61597635446935e-07	7.02028369173143	up
952	TRINITY_DN115079_c0_g1	52	31	43	0	0	0	11.38	7.8	9.21	0	0	0	1.5209658098527e-09	-7.9236	down
953	TRINITY_DN11507_c0_g1	519	1894	1220	328	307	181	22.86	85.41	50.69	14.6	13.54	7.54	0.000302153601656712	-2.2376	down
954	TRINITY_DN1150_c0_g1	1241	1606	1308	521	582	638	31.01	41	30.86	13.25	14.79	15.11	7.01187632367288e-27	-1.35091	down
955	TRINITY_DN1150_c1_g1	24	28	23	208	214	219	2.04	2.66	1.67	15.9	15.15	15.14	8.66932897961505e-31	3.00358306514369	up
956	TRINITY_DN11510_c0_g1	0	1	1	141	113	136	0	0.13	0.12	16.55	12.95	14.8	5.4266980495252e-12	7.51682098615578	up
957	TRINITY_DN11511_c0_g1	50	47	42	0	0	0	3.4	3.33	2.71	0	0	0	4.93238894841838e-10	-8.06917	down
958	TRINITY_DN11513_c1_g1	23	52	38	0	3	4	4.6	13.7	9.22	0	0.86	1.1	1.20157202942791e-07	-4.11578	down
959	TRINITY_DN115143_c0_g1	23	44	19	0	0	0	1.48	2.93	1.16	0	0	0	6.9084029985287e-08	-7.3844	down
960	TRINITY_DN11514_c0_g3	46	37	29	0	0	4	3.5	2.95	2.1	0	0	0.29	8.14958888066421e-08	-4.91603	down
961	TRINITY_DN1151_c0_g1	684	516	742	169	204	254	34.35	26.64	35.2	8.59	10.27	12.08	1.43866541038224e-25	-1.7239	down
962	TRINITY_DN1151_c1_g1	126	94	74	34	53	64	8.01	6.2	4.45	2.2	3.38	3.86	0.00124022308420286	-1.06318	down
963	TRINITY_DN11520_c0_g5	0	0	0	44	56	76	0	0	0	1.38	1.75	2.24	1.91288314055559e-10	8.21725886288979	up
964	TRINITY_DN11522_c0_g1	99	150	120	18	40	22	4.63	6.92	5.06	0.82	1.92	0.94	3.18124606320123e-11	-2.29593	down
965	TRINITY_DN11525_c0_g1	41	49	55	0	0	0	3.45	3.88	3.83	0	0	0	3.46033951590519e-10	-8.12668	down
966	TRINITY_DN11529_c0_g2	9152	8743	9606	3951	4117	4381	300.01	290.82	301.24	138.5	145.68	142.22	1.24514736692062e-83	-1.2345	down
967	TRINITY_DN1152_c0_g1	1924	2587	2605	405	351	308	35.68	44.74	46.77	6.82	6.37	5.44	3.75307766281435e-89	-2.82697	down
968	TRINITY_DN11535_c0_g1	40	30	25	14	11	9	10.97	9.78	6.78	4.13	3.06	2.41	0.00342519128908263	-1.57091	down
969	TRINITY_DN11541_c0_g2	0	0	0	58	36	41	0	0	0	10.01	5.16	8.14	2.19215271365241e-09	7.84843400031507	up
970	TRINITY_DN11541_c0_g3	123	143	129	0	0	0	14.9	15.2	16.25	0	0	0	1.40581611459715e-14	-9.57542	down
971	TRINITY_DN11542_c0_g1	406	433	421	143	96	123	21.02	21.29	19.87	7.21	4.83	6.79	2.68157060690142e-27	-1.89008	down
972	TRINITY_DN11544_c0_g1	367	376	402	812	842	898	6.93	7.06	7.08	15.48	15.91	15.89	1.45631222709589e-22	1.06500215786448	up
973	TRINITY_DN115502_c0_g1	75	57	45	0	0	0	18.46	16.41	10.89	0	0	0	6.24916289894919e-11	-8.41968	down
974	TRINITY_DN115518_c0_g1	25	47	60	0	0	0	2.39	4.76	5.48	0	0	0	1.4863108410275e-09	-7.98809	down
975	TRINITY_DN11561_c3_g1	39	36	40	0	0	0	8.22	37.45	39.89	0	0	0	2.83308391521879e-09	-7.7931	down
976	TRINITY_DN11561_c3_g2	101	87	108	0	0	0	14.49	13.65	14.92	0	0	0	2.84756672467741e-13	-9.15585	down
977	TRINITY_DN11564_c0_g1	0	0	0	29	26	33	0	0	0	5.21	4.51	5.45	8.38757667700931e-08	7.22341980425908	up
978	TRINITY_DN11565_c0_g1	417	287	345	4	4	2	16.41	11.53	12.8	0.16	0.16	0.07	1.11580116272392e-41	-6.80233	down
979	TRINITY_DN11571_c0_g3	4070	4963	4595	1244	1159	1044	78.91	97.46	84.26	24.07	22.33	18.97	3.39897126944803e-79	-2.07096	down
980	TRINITY_DN11571_c0_g4	38	47	28	74	80	101	5.52	7.48	3.95	11.17	11.72	14.08	0.00116842512193064	1.07368211191197	up
981	TRINITY_DN11572_c0_g1	9	4	18	131	109	110	4.62	0.35	4.53	24.43	18.63	9.33	1.14981192688259e-16	3.41667941097531	up
982	TRINITY_DN11572_c1_g1	25	44	40	3	0	9	3.94	8.1	6.86	0.42	0	1.17	3.83491436598367e-06	-3.29396	down
983	TRINITY_DN11575_c0_g1	116	92	147	46	56	47	4.96	3.81	6.86	3.35	3.34	2.24	2.11649588625953e-06	-1.33709	down
984	TRINITY_DN11580_c0_g1	21	12	35	147	143	142	7.71	4.45	14.98	63.86	56.39	53.86	4.46557878658712e-15	2.58511374572291	up
985	TRINITY_DN11584_c0_g1	238	266	274	139	117	128	55.74	73.77	67.88	28.88	28.97	25.84	9.27801584906628e-10	-1.10838	down
986	TRINITY_DN11587_c0_g1	263	266	285	9	15	9	55.96	64.8	59.12	2.02	3.23	1.85	1.10476990195592e-50	-4.71414	down
987	TRINITY_DN1158_c0_g1	125	95	108	273	220	256	12.4	9.44	9.93	9.35	6.99	6.99	2.78375074295383e-08	1.10138776711282	up
988	TRINITY_DN1158_c0_g2	139	96	153	295	275	315	4.28	3.67	3.94	11.79	10.6	12	1.02942976388743e-08	1.10140478301904	up
989	TRINITY_DN115942_c0_g1	10	0	6	103	118	147	0.74	0	0.42	7.77	8.77	10.34	7.71009014578991e-20	4.4298619266902	up
990	TRINITY_DN115946_c0_g1	0	0	0	36	38	40	0	0	0	8.32	8.39	8.46	8.13311958723287e-09	7.59878097349392	up
991	TRINITY_DN115948_c0_g1	594	509	513	67	83	53	25.1	21.99	20.44	2.86	3.51	2.12	1.5431569121767e-60	-3.08031	down
992	TRINITY_DN115954_c0_g1	35	18	33	0	0	0	3.96	2.18	3.58	0	0	0	5.56465104564227e-08	-7.36979	down
993	TRINITY_DN11595_c0_g2	30	76	23	121	109	96	1.68	4.42	1.26	6.97	6.06	5.06	0.00208018303236499	1.2394427414368	up
994	TRINITY_DN11596_c1_g3	407	332	517	82	91	98	12.16	10.06	14.52	2.47	2.72	2.76	3.07867857989411e-33	-2.30005	down
995	TRINITY_DN115970_c0_g1	101	191	131	0	0	0	2.95	5.66	3.6	0	0	0	1.23563459480314e-14	-9.6773	down
996	TRINITY_DN115971_c0_g1	0	0	0	40	69	55	0	0	0	3.83	6.48	4.9	3.76383407614449e-10	8.1238	up
997	TRINITY_DN115981_c0_g1	0	0	2	73	86	84	0	0	0.16	6.27	7.27	6.72	7.7048555706607e-10	6.83567090286138	up
998	TRINITY_DN11599_c0_g1	20	18	19	0	0	0	11.41	13.59	11.83	0	0	0	1.37724635479905e-06	-6.78121	down
999	TRINITY_DN115_c0_g1	1242	1797	1598	816	769	862	19.35	31.6	25.86	14.42	13.35	13.82	1.11981143829307e-14	-1.01506	down
1000	TRINITY_DN116000_c0_g1	50	34	36	0	0	0	3.09	2.18	2.11	0	0	0	2.22852370335272e-09	-7.85595	down
1001	TRINITY_DN116012_c0_g1	80	48	53	0	0	0	7.28	4.61	4.59	0	0	0	5.24136257582734e-11	-8.44882	down
1002	TRINITY_DN116025_c0_g1	302	402	257	0	0	0	5.57	7.47	4.45	0	0	0	1.12764300113422e-18	-10.8624	down
1003	TRINITY_DN116040_c0_g1	1	0	1	89	52	98	0.05	0	0.05	4.57	2.64	4.71	1.37329449716327e-09	6.80592685480827	up
1004	TRINITY_DN116044_c0_g1	419	241	238	103	101	128	28.31	16.93	15.24	7.08	6.84	8.21	1.8293725079557e-10	-1.53213	down
1005	TRINITY_DN116055_c0_g1	0	0	3	37	18	32	0	0	0.25	3.29	1.57	2.65	7.40920984166908e-06	4.77489308365377	up
1006	TRINITY_DN116058_c0_g1	0	0	0	21	18	23	0	0	0	5.81	4.72	5.79	1.62509427231291e-06	6.71866013886777	up
1007	TRINITY_DN116061_c0_g1	57	27	48	0	0	0	2.92	1.42	2.32	0	0	0	1.274850500948e-09	-7.98868	down
1008	TRINITY_DN116066_c0_g1	64	51	78	0	0	3	2.4	1.95	2.76	0	0	0.11	1.23517341553034e-10	-6.10093	down
1009	TRINITY_DN116068_c0_g1	50	21	26	0	0	0	2.12	0.91	1.04	0	0	0	2.51880938259293e-08	-7.54887	down
1010	TRINITY_DN116071_c0_g1	5	4	6	36	40	50	0.54	0.89	0.62	3.99	4.33	5.14	2.98664203284628e-07	2.97635511581153	up
1011	TRINITY_DN11607_c0_g1	4	7	1	81	85	83	6.63	20.3	1.9	9.37	9.61	8.91	5.48323879898095e-15	4.2805491649844	up
1012	TRINITY_DN116081_c0_g1	0	0	0	126	117	89	0	0	0	11.77	10.73	7.74	3.40900282878876e-13	9.14916720700797	up
1013	TRINITY_DN11608_c4_g1	21	43	20	1	3	3	3.22	7.25	2.95	0.16	0.46	0.44	6.04555080099002e-06	-3.68892	down
1014	TRINITY_DN1160_c2_g1	686	642	736	193	217	206	54.61	52.65	55.82	16.18	21.99	15.77	3.32853002738923e-46	-1.8339	down
1015	TRINITY_DN116101_c0_g1	0	0	0	94	78	68	0	0	0	11.05	8.96	7.42	8.33136410908273e-12	8.67977217367105	up
1016	TRINITY_DN116117_c0_g1	3	0	4	68	82	102	0.1	0	0.12	2.26	2.7	3.18	1.76496594988363e-14	5.07627020125929	up
1017	TRINITY_DN116124_c0_g1	0	0	0	26	28	21	0	0	0	4.67	4.85	3.47	3.37709116048494e-07	7.00128381687777	up
1018	TRINITY_DN116129_c0_g1	111	90	98	267	291	246	2.55	2.09	2.11	6.15	6.67	5.32	8.01651890206746e-12	1.33950971648978	up
1019	TRINITY_DN116139_c0_g1	88	136	74	0	0	0	3.61	5.7	2.86	0	0	0	4.47806768935441e-13	-9.17488	down
1020	TRINITY_DN11615_c0_g1	41	38	29	3	6	13	16.19	15.36	8.76	1.55	2.12	3.07	4.52779986621653e-05	-2.40499	down
1021	TRINITY_DN116169_c0_g1	107	83	115	0	0	0	3.43	2.71	3.47	0	0	0	2.28359579257385e-13	-9.19798	down
1022	TRINITY_DN116170_c0_g1	99	91	119	0	0	0	7.14	6.84	8.14	0	0	0	1.89662043950573e-13	-9.21695	down
1023	TRINITY_DN116174_c0_g1	0	0	0	72	85	101	0	0	0	14.13	16.05	18.2	3.90994368596753e-12	8.77305368589543	up
1024	TRINITY_DN116191_c0_g1	3	10	3	347	338	337	0.19	0.67	0.18	22.77	21.89	20.65	1.91836795588717e-47	5.90628351260945	up
1025	TRINITY_DN116201_c0_g1	82	57	56	0	0	0	9.59	7.16	6.27	0	0	0	2.27259610477859e-11	-8.55719	down
1026	TRINITY_DN116215_c0_g1	34	24	45	0	0	0	2.84	2.11	3.57	0	0	0	1.04720498708459e-08	-7.62818	down
1027	TRINITY_DN11623_c0_g1	239	208	244	65	76	84	20.11	17.95	19.39	5.89	5.92	6.29	3.23205100461685e-17	-1.71082	down
1028	TRINITY_DN116257_c0_g1	53	95	74	0	0	0	6.88	13.35	9.22	0	0	0	7.54823308780199e-12	-8.74542	down
1029	TRINITY_DN11626_c0_g1	76	49	52	6	8	9	11.45	9.46	7.84	0.72	1.03	1	5.06061271748182e-10	-3.03851	down
1030	TRINITY_DN116276_c0_g1	81	75	49	5	6	10	6.73	6.55	3.87	0.42	0.5	0.79	6.89626662503469e-12	-3.38946	down
1031	TRINITY_DN116280_c0_g1	122	93	105	0	0	0	5.22	4.07	4.23	0	0	0	1.34243832242869e-13	-9.26989	down
1032	TRINITY_DN11629_c0_g1	118	69	65	207	228	212	5.47	3.28	2.83	9.62	10.48	9.23	3.27338281222787e-07	1.26871665581367	up
1033	TRINITY_DN1162_c1_g4	195	217	243	1136	1127	1195	5.34	4.9	5.31	33.88	33.29	33.21	1.16445247235473e-87	2.31034812520711	up
1034	TRINITY_DN1162_c2_g2	1	2	3	119	82	130	3.34	14.09	12.29	9.96	7.15	21.72	7.53783844831924e-17	5.6920933329642	up
1035	TRINITY_DN1162_c3_g1	25	31	39	0	0	0	2.58	3.41	3.85	0	0	0	1.873416100402e-08	-7.51495	down
1036	TRINITY_DN116304_c0_g1	0	1	0	45	29	42	0	0.12	0	4.99	3.15	4.33	4.74670837265393e-07	6.66209961403203	up
1037	TRINITY_DN116344_c0_g1	8	0	9	20	31	21	0.54	0	0.58	1.37	2.1	1.35	0.00965250301791449	2.00702254741088	up
1038	TRINITY_DN116377_c0_g1	5	0	1	27	27	29	1.02	0	0.2	5.84	5.6	5.75	1.63617579807879e-05	3.69867645998013	up
1039	TRINITY_DN116391_c0_g1	49	38	38	0	0	0	4.03	3.28	2.97	0	0	0	1.40507316923083e-09	-7.91514	down
1040	TRINITY_DN116409_c0_g1	28	27	36	0	0	0	1.9	1.9	2.31	0	0	0	2.55651077382658e-08	-7.45288	down
1041	TRINITY_DN116446_c0_g1	0	0	0	39	27	49	0	0	0	4.49	3.04	5.24	9.85659601700276e-09	7.6050922970615	up
1042	TRINITY_DN116476_c0_g1	1	0	0	48	53	38	0.06	0	0	2.76	3.02	2.05	1.10926573168954e-07	6.9301834136793	up
1043	TRINITY_DN116478_c0_g1	28	26	16	57	54	91	3.78	3.82	2.08	7.97	7.34	11.77	0.000355075322011612	1.42391474578692	up
1044	TRINITY_DN1164_c0_g1	55	49	55	162	198	213	5.48	5.68	4.99	14.26	18.69	18.49	3.98451153080871e-14	1.7562188745215	up
1045	TRINITY_DN11653_c0_g1	138	170	149	0	0	0	9.75	12.09	9.64	0	0	0	3.08943421932219e-15	-9.78603	down
1046	TRINITY_DN11653_c0_g3	33	38	40	4	5	7	1.9	2.26	2.18	0.23	0.29	0.38	6.9032025734186e-07	-2.88931	down
1047	TRINITY_DN116544_c0_g1	112	45	98	0	0	0	10.41	4.42	8.68	0	0	0	3.30123972084043e-12	-8.93683	down
1048	TRINITY_DN11654_c0_g2	34	134	81	23	28	29	0.83	3.3	1.86	0.56	0.68	0.67	0.000138312888395526	-1.73684	down
1049	TRINITY_DN116552_c0_g1	15	28	9	59	55	72	1.18	2.31	0.67	4.73	4.34	5.39	0.000109202289123261	1.73492577915232	up
1050	TRINITY_DN11657_c0_g1	108	137	161	52	30	36	7.21	9.56	7.92	3.61	2.12	2.26	3.70901792084665e-10	-1.86781	down
1051	TRINITY_DN11659_c0_g1	288	390	290	870	901	911	10.56	13.62	9.87	31.73	32.8	30.7	2.9129623994445e-22	1.3764310677738	up
1052	TRINITY_DN11666_c0_g1	5	16	11	49	86	62	0.17	1	0.46	5.2	6.62	6.07	1.44630648670385e-07	2.53040387331794	up
1053	TRINITY_DN1166_c0_g1	41	44	50	12	14	4	2.96	3.31	3.42	0.88	1.01	0.27	1.28168476506493e-05	-2.24752	down
1054	TRINITY_DN116718_c0_g1	78	84	100	0	0	0	5.8	6.52	7.06	0	0	0	1.01551596855631e-12	-8.97968	down
1055	TRINITY_DN11673_c0_g2	24	63	29	0	0	1	3.76	3.73	1.57	0	0	0.05	3.48397054704941e-07	-6.85387	down
1056	TRINITY_DN11674_c0_g1	32	89	53	30	20	27	1.86	5.02	2.74	3.42	1.83	2.67	0.004987918888379	-1.27282	down
1057	TRINITY_DN116753_c0_g1	197	140	148	71	93	90	13.09	9.66	9.32	4.8	6.2	5.68	1.80017876748939e-05	-1.02609	down
1058	TRINITY_DN11676_c0_g1	1	0	0	75	63	79	0.03	0	0	6.34	3.21	4.82	2.78993243014836e-09	7.56491414112388	up
1059	TRINITY_DN11679_c1_g1	71	39	56	19	24	31	4.99	2.8	3.62	1.55	2.02	2.32	0.00196057290951756	-1.26045	down
1060	TRINITY_DN11679_c2_g1	2	1	2	35	45	51	0.17	0.09	0.16	2.46	3.11	3.34	1.0730849392223e-08	4.61719757215213	up
1061	TRINITY_DN11681_c1_g1	0	0	1	62	86	65	0	0	0.07	4.62	6.32	4.52	3.52536383942896e-09	7.54246317274031	up
1062	TRINITY_DN11682_c1_g1	31	62	51	14	10	12	1.67	3.56	3.93	0.77	0.54	0.83	1.55226060708173e-05	-2.0917	down
1063	TRINITY_DN116949_c0_g1	26	24	39	0	0	1	5.16	5.4	7.53	0	0	0.19	1.60645750803912e-06	-6.45648	down
1064	TRINITY_DN11705_c0_g1	27	15	28	131	94	118	2.42	1.42	2.39	12.02	8.47	10.08	4.59794983477765e-11	2.20605487926104	up
1065	TRINITY_DN117075_c0_g1	0	0	0	110	129	145	0	0	0	17.74	20.15	21.57	6.64408973436153e-14	9.34810092895476	up
1066	TRINITY_DN1170_c0_g1	244	419	284	39	22	46	4.4	7.62	4.8	0.72	0.4	0.78	3.94966076628899e-31	-3.24646	down
1067	TRINITY_DN1170_c1_g1	25	46	38	3	9	12	1.93	2.97	4.06	0.17	0.65	0.82	9.49793393941254e-05	-2.28657	down
1068	TRINITY_DN1170_c1_g2	237	266	256	56	63	64	14.31	20.47	14.2	4.94	5.35	4.91	7.1942159146837e-26	-2.14451	down
1069	TRINITY_DN11719_c0_g2	1242	885	909	2233	2412	2713	79.48	58.74	55.09	145.19	154.79	164.73	6.92610214555412e-21	1.18247902469482	up
1070	TRINITY_DN11719_c1_g2	1	7	3	20	20	19	0.19	1.49	0.55	5.62	5.28	6.1	0.00388787607070219	2.32861289587914	up
1071	TRINITY_DN11719_c2_g1	6	5	11	24	42	48	5.22	6.46	10.32	24.32	37.75	43.51	8.33247056196016e-05	2.28013619698663	up
1072	TRINITY_DN11723_c0_g1	544	485	465	266	264	215	67.8	65.03	55.47	33.23	31.5	24.84	3.71228031727941e-12	-1.09138	down
1073	TRINITY_DN11726_c0_g1	5	2	4	84	67	66	0.44	0.15	0.28	7.61	5.96	5.57	2.18844421929728e-13	4.21680096473367	up
1074	TRINITY_DN11727_c0_g1	681	792	732	374	334	432	87.01	108.09	90.52	48.95	42.27	52.89	3.4679316869543e-16	-1.04658	down
1075	TRINITY_DN11729_c0_g1	567	459	590	243	222	242	31.99	25.68	31.34	13.6	12.8	12.69	2.85467662432321e-19	-1.28119	down
1076	TRINITY_DN1172_c0_g3	34	9	56	172	208	209	0.91	0.25	1.4	4.55	5.47	5.18	0.000164410232775352	2.49686368532474	up
1077	TRINITY_DN1172_c0_g4	29	65	77	0	2	9	1.93	4.41	4.73	0	0.13	0.57	3.93383321033547e-09	-4.06663	down
1078	TRINITY_DN11734_c0_g1	58	49	49	24	22	17	4.48	3.96	3.6	1.89	1.71	1.25	0.000507563148706452	-1.39492	down
1079	TRINITY_DN11739_c0_g1	100	51	66	223	339	327	28.14	17.3	18.55	34.31	53.73	45.24	1.19793952217112e-14	1.94078271209777	up
1080	TRINITY_DN1173_c0_g1	349	323	375	59	80	94	20.11	15.3	19.15	5.65	5.09	7.38	6.79719666453338e-33	-2.26183	down
1081	TRINITY_DN11741_c0_g1	35	20	25	9	5	6	34.29	15.55	17.75	4.77	8.17	5.11	0.000883113784367935	-2.08724	down
1082	TRINITY_DN11746_c0_g1	18	34	33	7	6	13	3.2	9.68	5.69	1.31	1.08	2.23	0.00271289810914275	-1.80936	down
1083	TRINITY_DN11748_c0_g1	465	395	470	110	126	165	46.06	41.53	44.41	11.18	12.55	15.58	9.15651487378342e-28	-1.82455	down
1084	TRINITY_DN11755_c0_g1	3	0	11	60	83	79	5.25	0	22.42	34.29	24.63	15.69	1.90577926031093e-11	3.90568324713831	up
1085	TRINITY_DN11760_c0_g1	46	55	51	9	8	6	4.44	5.63	4.69	0.89	0.78	0.55	1.18685696533486e-08	-2.81269	down
1086	TRINITY_DN11760_c1_g1	322	290	288	1054	970	1030	18.84	17.53	15.93	62.53	56.86	57.1	1.02050351533583e-46	1.67208334188205	up
1087	TRINITY_DN11762_c1_g2	191	117	161	55	58	66	22.11	14.54	17.84	6.56	6.76	7.3	1.00025243952787e-08	-1.48062	down
1088	TRINITY_DN117678_c0_g1	0	0	0	35	30	36	0	0	0	7.78	6.38	7.32	2.45974726204798e-08	7.42404322485817	up
1089	TRINITY_DN117685_c0_g1	66	45	50	0	0	0	2.17	1.51	1.55	0	0	0	1.38746559579564e-10	-8.27942	down
1090	TRINITY_DN11768_c0_g1	55	41	55	117	123	160	1.08	0.81	1.01	2.3	2.41	2.95	7.2226259053278e-07	1.31123529078755	up
1091	TRINITY_DN117694_c0_g1	29	50	33	0	0	0	4.51	8.58	4.96	0	0	0	4.80538514751542e-09	-7.76051	down
1092	TRINITY_DN11769_c0_g1	447	455	428	130	176	184	34.3	38.38	32.66	10.81	13.04	13.49	1.02055523601749e-21	-1.53564	down
1093	TRINITY_DN117700_c0_g1	49	27	48	0	0	0	2.85	1.62	2.64	0	0	0	2.00352898909253e-09	-7.89775	down
1094	TRINITY_DN117703_c0_g1	10	13	5	54	44	45	0.64	0.86	0.3	3.49	2.8	2.71	7.96451694879801e-06	2.25873069152481	up
1095	TRINITY_DN117713_c0_g1	31	26	36	151	164	189	0.58	0.49	0.63	2.82	3.05	3.32	1.37081006600731e-18	2.34611815920535	up
1096	TRINITY_DN117717_c0_g1	21	29	21	0	0	0	2.52	3.74	2.41	0	0	0	2.32855507230847e-07	-7.1019	down
1097	TRINITY_DN117720_c0_g1	358	244	282	42	47	54	30.99	22.23	23.23	3.72	4.09	4.45	5.82051385650207e-33	-2.72102	down
1098	TRINITY_DN117748_c0_g1	41	27	28	0	0	0	4.25	2.98	2.77	0	0	0	1.74767001050578e-08	-7.53435	down
1099	TRINITY_DN11774_c0_g1	5	8	22	54	62	96	0.62	1.07	2.62	5.08	5.6	8.6	3.7182652081654e-07	2.50718763895094	up
1100	TRINITY_DN117767_c0_g1	39	31	34	0	0	0	5.15	4.45	4.32	0	0	0	7.39192533721553e-09	-7.64863	down
1101	TRINITY_DN117781_c0_g1	995	845	934	0	0	0	55.61	48.72	49.36	0	0	0	1.72793758749499e-24	-12.3856	down
1102	TRINITY_DN11778_c1_g1	90	58	96	170	195	230	6.2	4.16	6.3	11.93	13.47	15.09	3.21665085447814e-07	1.19457129416032	up
1103	TRINITY_DN1177_c0_g3	0	0	0	53	47	36	0	0	0	5.14	4.47	3.25	1.88525912662185e-09	7.86191120889655	up
1104	TRINITY_DN1177_c3_g1	20	16	31	55	65	86	1.73	1.46	2.56	4.87	5.66	7.1	8.72157215107354e-05	1.52800247784519	up
1105	TRINITY_DN1177_c3_g3	28	40	27	0	0	0	5	8	4.67	0	0	0	1.88640419553432e-08	-7.52284	down
1106	TRINITY_DN11782_c0_g1	1774	1642	1880	452	486	444	68.9	76.44	73.72	16.44	17.95	15	7.8484675056967e-92	-2.02635	down
1107	TRINITY_DN117830_c0_g1	0	0	0	40	27	37	0	0	0	6.52	4.26	5.56	2.09829021366451e-08	7.46685530725761	up
1108	TRINITY_DN117844_c0_g1	40	21	28	0	0	0	11.87	7.5	8.25	0	0	0	3.92466067732427e-08	-7.42303	down
1109	TRINITY_DN117845_c0_g1	32	43	41	0	0	0	2.53	3.56	3.08	0	0	0	2.82795868105961e-09	-7.80668	down
1110	TRINITY_DN117867_c0_g1	1	0	0	26	44	33	0.22	0	0	6.08	9.83	7.06	1.20631020687127e-06	6.49237829531862	up
1111	TRINITY_DN11787_c0_g2	0	15	3	23	29	32	0	6.49	1.05	5.79	5.04	3.94	0.0095670574308714	2.11234606656191	up
1112	TRINITY_DN117895_c0_g1	51	20	31	0	0	0	10.3	4.59	6.1	0	0	0	1.62786157936764e-08	-7.61924	down
1113	TRINITY_DN117914_c0_g1	0	0	0	49	40	48	0	0	0	13.3	10.3	11.87	1.57280264967984e-09	7.86454364303597	up
1114	TRINITY_DN11791_c1_g2	367	470	494	11	8	8	28.37	41.66	35.59	1.07	0.7	0.73	9.69681217258078e-68	-5.7131	down
1115	TRINITY_DN11791_c1_g4	0	0	0	62	64	79	0	0	0	3.69	3.76	4.39	3.51634843452777e-11	8.44218462283257	up
1116	TRINITY_DN117923_c0_g1	32	20	20	0	0	0	4.64	3.17	2.79	0	0	0	2.29537366119264e-07	-7.11986	down
1117	TRINITY_DN11793_c2_g1	36	61	73	24	30	25	2.82	5	5.43	1.92	2.36	1.86	0.00334131861594334	-1.19185	down
1118	TRINITY_DN117980_c0_g1	0	0	0	57	52	72	0	0	0	8.32	7.37	9.71	1.22442184505085e-10	8.26163168314699	up
1119	TRINITY_DN117_c0_g2	54	63	68	18	21	23	8.21	13.14	10.32	2.2	2.6	5.68	8.5073123614928e-06	-1.66929	down
1120	TRINITY_DN117_c1_g1	243	284	272	4	6	12	13.76	18.41	14.72	0.21	0.54	0.81	2.49434828613227e-46	-5.27825	down
1121	TRINITY_DN118008_c0_g1	0	0	0	36	26	37	0	0	0	4.95	3.48	4.71	3.18456207317964e-08	7.39391733666145	up
1122	TRINITY_DN118013_c0_g1	19	44	28	3	3	3	2.13	5.29	3.01	0.35	0.34	0.32	3.42083781664666e-06	-3.43375	down
1123	TRINITY_DN11801_c0_g1	63	20	59	108	136	154	200.29	132.56	229.18	434.4	456.36	567.61	5.83715426700816e-05	1.39817948557523	up
1124	TRINITY_DN118027_c0_g1	3	0	0	24	20	32	0.25	0	0	2.08	1.7	2.58	2.15925357675466e-05	4.5634742851629	up
1125	TRINITY_DN118051_c0_g1	62	55	66	0	0	0	3.07	2.8	3.08	0	0	0	3.46391731739458e-11	-8.46244	down
1126	TRINITY_DN118059_c0_g1	43	29	49	1	1	1	2.21	1.53	2.38	0.05	0.05	0.05	3.70326555948359e-08	-5.42025	down
1127	TRINITY_DN11805_c0_g1	47	86	78	4	7	5	1.88	3.5	2.97	0.16	0.28	0.19	5.60573796616027e-13	-3.81228	down
1128	TRINITY_DN118076_c0_g1	0	0	0	30	43	43	0	0	0	1.81	2.56	2.42	7.88206640206644e-09	7.62135165684302	up
1129	TRINITY_DN1180_c0_g1	29	104	55	173	210	185	1.98	6.7	3.34	10.11	12.1	10.7	1.27449398281165e-05	1.49869417380579	up
1130	TRINITY_DN1180_c1_g4	23	20	24	0	0	0	20.05	40.09	25.51	0	0	0	3.5778410792529e-07	-7.0129	down
1131	TRINITY_DN118104_c0_g1	21	24	7	121	160	151	2.07	2.51	0.66	12.25	15.88	14.21	2.15471998573915e-16	2.95533982872109	up
1132	TRINITY_DN118111_c0_g1	22	25	21	63	84	43	2.96	3.66	2.72	8.79	11.4	5.55	0.00068131006749532	1.39976177045047	up
1133	TRINITY_DN118151_c0_g1	0	0	0	48	67	62	0	0	0	4	5.5	4.82	1.53407979259132e-10	8.2329287696187	up
1134	TRINITY_DN11816_c0_g1	893	828	775	271	241	282	32.2	30.53	26.26	9.82	8.65	9.63	2.31572971427747e-43	-1.74553	down
1135	TRINITY_DN118190_c0_g1	64	55	63	2	0	0	9.85	9.33	9.36	0.32	0	0	4.33417946439952e-09	-6.59575	down
1136	TRINITY_DN118197_c0_g1	95	75	108	0	0	0	6.01	4.91	6.46	0	0	0	6.04483068100533e-13	-9.06368	down
1137	TRINITY_DN11820_c0_g1	55	52	76	242	259	306	4.59	4.21	5.76	14.36	14.34	16.9	6.81330450125975e-22	2.04938612997138	up
1138	TRINITY_DN11822_c0_g1	72	54	90	17	24	16	20.12	18.55	24.61	5.51	6.24	4.07	2.40621956216084e-07	-2.00462	down
1139	TRINITY_DN118230_c0_g1	430	504	594	0	2	0	19.33	23.16	25.12	0	0.1	0	8.04202791753695e-20	-9.66634	down
1140	TRINITY_DN118246_c0_g1	0	0	0	137	126	115	0	0	0	12.32	11.12	9.62	7.70243119728777e-14	9.33287059039817	up
1141	TRINITY_DN11825_c0_g1	1247	1097	1312	345	290	329	120.37	107.09	114.4	39.73	31.04	34.51	2.3712917601339e-68	-2.01209	down
1142	TRINITY_DN11825_c1_g2	141	108	76	310	279	355	10.78	6.74	5.16	44.67	29.6	48.66	7.7969530536689e-11	1.44034730827679	up
1143	TRINITY_DN118271_c0_g1	46	26	47	8	8	9	11.99	7.99	12.08	2.23	2.12	2.29	1.15680273494378e-05	-2.33816	down
1144	TRINITY_DN118280_c0_g1	0	0	0	25	21	39	0	0	0	4.35	3.53	6.25	1.4514058651723e-07	7.16549223820562	up
1145	TRINITY_DN118328_c0_g1	940	640	971	184	151	211	81.99	58.78	80.6	16.41	13.23	17.52	9.66628428189837e-44	-2.31425	down
1146	TRINITY_DN11836_c0_g4	141	136	176	697	787	829	4.46	4.37	5.24	22.25	24.96	24.82	1.61859083962808e-59	2.26166381173431	up
1147	TRINITY_DN118391_c0_g1	4	3	1	29	29	34	0.83	0.71	0.2	6.35	6.08	6.81	4.25509909913002e-06	3.42652942690743	up
1148	TRINITY_DN1183_c1_g1	266	196	298	810	719	816	5.23	3.93	5.56	15.95	14.16	15.08	6.00531856577647e-26	1.53807007651108	up
1149	TRINITY_DN11840_c0_g1	0	0	0	49	63	53	0	0	0	10.72	12.45	9.82	2.85177945835525e-10	8.13453438818492	up
1150	TRINITY_DN118415_c0_g1	92	40	51	18	17	29	10.8	5.05	5.74	2.18	2.01	3.26	0.000263043285468707	-1.61493	down
1151	TRINITY_DN118506_c0_g1	327	248	229	5	1	2	35.07	28.39	23.47	0.55	0.11	0.2	7.06814308585553e-33	-6.74355	down
1152	TRINITY_DN118520_c0_g1	79	79	87	0	0	0	3.39	3.47	3.52	0	0	0	1.87870010846808e-12	-8.88414	down
1153	TRINITY_DN118589_c0_g1	0	0	0	61	53	53	0	0	0	7.01	5.96	5.65	2.45060022184456e-10	8.15318644045868	up
1154	TRINITY_DN1185_c0_g1	142	95	134	309	292	306	7.72	7.82	6.66	17.2	20.31	15.51	1.77965974525339e-10	1.20168000789108	up
1155	TRINITY_DN1185_c2_g1	6	2	5	43	36	20	0.38	0.13	0.3	2.79	2.31	1.21	2.99200724382052e-05	2.8549159656892	up
1156	TRINITY_DN11864_c0_g1	118	83	116	289	301	298	18.56	14.42	17.62	44.69	44.92	42.76	1.31539438224902e-13	1.39795614624819	up
1157	TRINITY_DN11865_c0_g1	290	347	356	814	823	786	23.14	28.82	26.71	35.53	35.55	32.06	2.43183125152163e-21	1.19820702519247	up
1158	TRINITY_DN118666_c0_g1	0	0	0	29	38	43	0	0	0	3.13	4.01	4.3	1.25750691757242e-08	7.54304010183765	up
1159	TRINITY_DN11867_c0_g1	386	343	291	1062	1041	1088	25.3	23.34	18.07	70.75	68.43	67.67	3.57757986505405e-34	1.55258091525049	up
1160	TRINITY_DN118682_c0_g1	19	28	37	0	0	0	2.31	4.06	4.14	0	0	0	6.58317772085173e-08	-7.3362	down
1161	TRINITY_DN11872_c0_g1	4641	4414	4657	2216	2148	2394	214.87	215.92	207.78	101.69	97.65	107.81	2.70170864279108e-57	-1.11246	down
1162	TRINITY_DN11876_c0_g1	1306	1288	1277	614	562	599	54.06	53.81	49.54	22.08	20.06	20.2	7.59739443523922e-35	-1.21572	down
1163	TRINITY_DN11879_c0_g1	116	203	146	50	31	38	27.8	45.2	35.2	11.33	7.01	7.74	1.64233489585557e-11	-2.05855	down
1164	TRINITY_DN11882_c0_g1	52	108	63	19	26	29	4.34	7.3	3.29	1.12	2.19	2.51	2.39908526973053e-05	-1.6927	down
1165	TRINITY_DN11888_c0_g1	175	232	168	91	74	77	17.24	24.25	15.78	9.15	7.29	7.19	1.15904158342555e-08	-1.34108	down
1166	TRINITY_DN11889_c0_g1	72	66	82	158	184	203	2.9	2.61	3.12	6.39	7.37	7.7	3.35502489989819e-08	1.21660891260691	up
1167	TRINITY_DN11890_c0_g1	28	11	25	80	93	70	0.86	0.39	0.89	7.86	3.6	2.65	2.23265888618853e-06	1.84298881211516	up
1168	TRINITY_DN11892_c0_g1	60	75	47	184	180	191	2.82	4.98	2.09	9.03	8.48	8.97	4.16090437516347e-10	1.51353516798581	up
1169	TRINITY_DN11897_c0_g2	0	0	0	27	20	27	0	0	0	1.06	0.78	0.99	3.84948881724864e-07	6.97480502545953	up
1170	TRINITY_DN11898_c0_g1	309	252	292	122	145	169	14.9	11.41	12.46	47.75	20.09	14.35	3.09584373726123e-09	-1.06206	down
1171	TRINITY_DN1189_c1_g1	154	195	204	11	6	23	8.39	10.89	11.73	0.56	0.3	1.1	4.68621059786797e-29	-3.88867	down
1172	TRINITY_DN119001_c0_g1	2	4	5	29	18	38	0.25	0.54	0.6	3.76	2.27	4.56	7.48387813555829e-05	2.85262516964212	up
1173	TRINITY_DN11905_c3_g1	1	1	8	41	36	49	0.05	0.05	0.34	1.89	1.65	2.12	2.74827488547026e-07	3.57125258936797	up
1174	TRINITY_DN11909_c0_g1	20	24	19	65	48	70	2.88	7.26	2.37	16.99	10.54	14.68	0.000213141876281389	1.44271642973303	up
1175	TRINITY_DN11910_c0_g1	78	98	69	182	189	197	2.05	2.63	1.71	4.77	4.93	4.84	5.42185452534628e-07	1.11852660726623	up
1176	TRINITY_DN11916_c0_g1	56	62	76	14	35	40	5.8	6.41	7.05	1.76	4.11	4.57	0.00244756914356648	-1.2222	down
1177	TRINITY_DN11918_c0_g2	963	1074	1030	423	443	481	31.3	37.34	31.68	12.95	14.57	14.26	9.96174108942374e-33	-1.27994	down
1178	TRINITY_DN1191_c0_g1	77	101	74	191	154	212	2.65	5.62	2.35	5.12	5.42	6.01	6.87812445554489e-06	1.04738332514373	up
1179	TRINITY_DN119201_c0_g1	0	0	0	54	49	47	0	0	0	8.4	7.39	6.75	6.66254868323009e-10	7.9985747493925	up
1180	TRINITY_DN11924_c1_g2	145	178	181	62	77	74	6.05	7.59	7.11	2.61	3.21	2.92	5.41983178175083e-09	-1.33396	down
1181	TRINITY_DN1192_c0_g2	409	501	515	169	150	180	15.63	19.65	19.73	6.59	6.39	6.79	8.10005817251024e-25	-1.60552	down
1182	TRINITY_DN11930_c0_g1	1383	1076	1222	3793	3807	4195	74.87	60.03	62.53	206.75	205.26	213.84	6.36645827621458e-64	1.58842238151021	up
1183	TRINITY_DN11933_c0_g1	1	0	9	58	49	43	0.41	0	3.35	23.56	18.45	15.7	4.13925397275308e-08	3.83595763294062	up
1184	TRINITY_DN119398_c0_g1	0	0	0	23	21	33	0	0	0	9.69	8.19	12.53	2.97871112210268e-07	7.02566020753554	up
1185	TRINITY_DN11940_c0_g1	87	33	62	111	144	153	5.01	2.1	1.96	3.75	6.15	4.85	0.000763116673138857	1.07329863682178	up
1186	TRINITY_DN11941_c0_g1	0	0	0	26	39	28	0	0	0	7.78	11.02	7.61	5.73576544708404e-08	7.30889067957288	up
1187	TRINITY_DN11942_c1_g1	0	0	0	26	32	53	0	0	0	5.99	7.04	11.16	1.57885061349104e-08	7.54793977387412	up
1188	TRINITY_DN11948_c0_g1	98	86	109	0	0	0	6.45	6.32	6.17	0	0	0	3.19107220418775e-13	-9.14082	down
1189	TRINITY_DN11948_c0_g2	66	73	68	0	0	0	4.11	4.71	4.01	0	0	0	1.01761569865922e-11	-8.64288	down
1190	TRINITY_DN119499_c0_g1	74	56	52	17	16	12	7.05	5.65	4.72	1.66	1.53	1.09	4.40214885578531e-07	-2.10437	down
1191	TRINITY_DN119503_c0_g1	48	79	52	0	0	0	4.76	8.32	4.92	0	0	0	5.85866251932825e-11	-8.43708	down
1192	TRINITY_DN119512_c0_g1	0	0	0	39	30	56	0	0	0	3.63	2.74	4.84	4.85672827448085e-09	7.72305449066573	up
1193	TRINITY_DN119514_c0_g1	34	33	19	0	0	0	3.55	3.67	1.89	0	0	0	5.22480369601102e-08	-7.38127	down
1194	TRINITY_DN119516_c0_g1	44	56	33	0	0	0	6.22	8.64	4.49	0	0	0	9.46726099137353e-10	-8.00995	down
1195	TRINITY_DN119524_c0_g1	0	0	0	35	37	36	0	0	0	2.89	3	2.77	1.31737624994959e-08	7.52241054272667	up
1196	TRINITY_DN119527_c0_g1	96	59	101	0	0	0	13.21	8.84	13.36	0	0	0	1.76685478938457e-12	-8.94347	down
1197	TRINITY_DN119529_c0_g1	54	87	49	0	0	0	1.87	3.07	1.6	0	0	0	3.68548554033014e-11	-8.52505	down
1198	TRINITY_DN11952_c0_g1	56	36	37	161	149	129	5.21	3.54	3.5	16.83	16.28	12.41	2.36415402735994e-09	1.6799	up
1199	TRINITY_DN119534_c0_g1	0	0	0	85	64	64	0	0	0	13.22	9.65	9.19	2.65053174385049e-11	8.50617720966104	up
1200	TRINITY_DN119539_c0_g1	45	55	48	0	0	0	2.28	2.86	2.29	0	0	0	2.74928063458114e-10	-8.15947	down
1201	TRINITY_DN119546_c0_g1	37	34	33	0	0	0	2.32	2.21	1.96	0	0	0	7.16801366507077e-09	-7.64973	down
1202	TRINITY_DN119551_c0_g1	1	0	6	35	35	26	0.12	0	0.71	4.44	4.33	3.05	5.49764936773558e-06	3.70578300707045	up
1203	TRINITY_DN119564_c0_g1	9	28	4	81	48	67	0.19	0.59	0.08	1.69	1	1.31	8.53153156636113e-05	2.15259064410371	up
1204	TRINITY_DN119574_c0_g1	52	25	21	4	5	3	7.92	4.19	3.08	0.63	0.77	0.44	7.26718430817999e-06	-3.12083	down
1205	TRINITY_DN11957_c0_g1	220	395	253	8	4	10	2.85	5.14	3.08	0.1	0.05	0.12	1.70810082477472e-41	-5.40159	down
1206	TRINITY_DN119590_c0_g1	64	76	105	0	0	0	2.19	2.65	3.39	0	0	0	2.53199967536955e-12	-8.88047	down
1207	TRINITY_DN119598_c0_g1	10	13	10	45	56	42	0.77	1.05	0.73	3.54	4.33	3.08	1.85370388196825e-05	2.02672307843264	up
1208	TRINITY_DN119601_c0_g1	0	0	0	129	110	155	0	0	0	6.22	5.25	6.99	5.40990025821026e-14	9.3843549323689	up
1209	TRINITY_DN119604_c0_g1	0	0	0	65	57	37	0	0	0	2.61	2.27	1.39	5.3078729806654e-10	8.09052851824302	up
1210	TRINITY_DN119609_c0_g1	137	93	137	0	0	0	13.36	9.62	12.74	0	0	0	3.7667201703925e-14	-9.46464	down
1211	TRINITY_DN119612_c0_g1	40	65	41	17	20	18	3.24	5.51	3.15	1.4	1.62	1.38	0.000578149794536264	-1.50378	down
1212	TRINITY_DN119622_c0_g1	39	13	29	282	273	291	4.34	1.55	3.09	32.29	30.55	30.92	4.94107530104662e-34	3.29644855766392	up
1213	TRINITY_DN119638_c0_g1	4	14	16	56	45	50	0.27	0.98	1.02	3.82	3.03	3.19	4.00021405129552e-05	2.06441309069207	up
1214	TRINITY_DN119642_c0_g1	48	18	22	0	0	0	4.04	1.59	1.76	0	0	0	6.95844818710917e-08	-7.40894	down
1215	TRINITY_DN11964_c0_g1	433	541	515	2197	2246	2217	29.12	40.11	27.17	112.79	111.73	105.96	2.62759503183681e-87	2.07093132418478	up
1216	TRINITY_DN119655_c0_g1	26	33	30	0	0	0	2.4	3.22	2.64	0	0	0	3.0236492601835e-08	-7.42516	down
1217	TRINITY_DN11967_c0_g1	294	215	283	79	84	122	45.01	36.24	41.8	12.6	12.98	17.95	1.53299555211153e-13	-1.56992	down
1218	TRINITY_DN119680_c0_g1	20	11	14	40	57	53	1.98	1.15	1.32	4.06	5.67	5	0.000247288527141467	1.64494688335807	up
1219	TRINITY_DN11968_c0_g4	0	0	0	63	55	38	0	0	0	3.3	2.85	1.86	5.93259670825824e-10	8.06197616504456	up
1220	TRINITY_DN119696_c0_g1	26	21	41	0	0	0	2.68	2.31	4.04	0	0	0	4.53097991059679e-08	-7.39991	down
1221	TRINITY_DN119705_c0_g1	66	78	64	0	0	0	4.22	5.17	3.87	0	0	0	1.0203729855676e-11	-8.65129	down
1222	TRINITY_DN119707_c0_g1	67	55	68	0	0	0	6.18	5.36	5.98	0	0	0	2.46270371236374e-11	-8.51646	down
1223	TRINITY_DN119719_c0_g1	19	32	19	5	8	8	1.38	2.43	1.31	0.37	0.58	0.55	0.00459024461358379	-1.83669	down
1224	TRINITY_DN119727_c0_g1	169	105	129	4	3	1	24	16.29	17.64	0.59	0.43	0.14	6.70716720073899e-22	-5.74223	down
1225	TRINITY_DN11974_c0_g1	307	199	249	764	862	993	37.89	25.48	29.84	89.24	98.35	107.57	5.90356911624265e-29	1.70075183076207	up
1226	TRINITY_DN119750_c0_g1	34	32	40	0	0	0	3.15	3.13	3.53	0	0	0	6.19110869196655e-09	-7.67395	down
1227	TRINITY_DN119766_c0_g1	0	0	0	54	97	101	0	0	0	4.07	7.21	7.11	7.30950197634755e-12	8.73723743767243	up
1228	TRINITY_DN11976_c0_g1	1317	1490	1446	11	10	12	54.54	63.03	59.66	0.93	1.11	0.94	3.81329745636927e-147	-7.10209	down
1229	TRINITY_DN11976_c0_g2	119	84	132	0	0	0	26.87	20.49	28.44	0	0	0	9.94609899205022e-14	-9.33201	down
1230	TRINITY_DN119789_c0_g1	18	28	21	0	0	0	3.08	5.34	3.48	0	0	0	3.96102875988372e-07	-7.01768	down
1231	TRINITY_DN11979_c1_g1	29	20	32	165	189	177	1.42	0.84	1.74	7.16	10.97	7.01	1.41534336749582e-21	2.62489373180952	up
1232	TRINITY_DN119809_c0_g1	0	0	0	75	52	92	0	0	0	25.42	16.52	28.24	2.45817278961516e-11	8.53490976995954	up
1233	TRINITY_DN11980_c0_g1	408	433	478	944	1023	1097	15.86	17.27	18.01	39.27	40.74	41.21	1.75278966598577e-25	1.12445868738004	up
1234	TRINITY_DN119812_c0_g1	0	0	0	18	21	20	0	0	0	2.91	3.29	2.98	2.38733360092067e-06	6.64941680811284	up
1235	TRINITY_DN119828_c0_g1	65	57	95	0	0	0	2.36	2.11	3.25	0	0	0	8.68021686517968e-12	-8.70384	down
1236	TRINITY_DN119834_c0_g1	55	25	42	0	0	0	4.83	2.31	3.51	0	0	0	2.71874825840845e-09	-7.87592	down
1237	TRINITY_DN119837_c0_g1	29	24	25	73	76	55	3.45	3.07	2.85	8.95	9.1	6.25	0.000379558471324426	1.30230808647687	up
1238	TRINITY_DN119843_c0_g1	0	4	0	62	33	34	0	0.48	0	7.19	3.74	3.66	8.62996775321013e-08	4.92279447799369	up
1239	TRINITY_DN11985_c0_g1	15	13	18	55	50	41	6.89	6.36	5.17	26.28	17.42	12.46	0.000330184832437177	1.58339479503575	up
1240	TRINITY_DN11986_c1_g1	0	0	0	37	27	66	0	0	0	2.18	1.57	3.64	4.87359020417732e-09	7.77372882522204	up
1241	TRINITY_DN11990_c1_g5	1	0	6	61	80	73	0.08	0	0.44	4.77	6.16	5.32	1.48712140069135e-12	4.84965965891891	up
1242	TRINITY_DN11991_c0_g1	9	16	12	70	80	90	0.51	0.93	0.64	3.93	4.64	4.83	1.01149454793745e-10	2.60193308172125	up
1243	TRINITY_DN11991_c0_g2	69	54	52	13	26	21	4.95	4.04	3.54	0.95	1.87	1.43	5.86947114188246e-05	-1.63825	down
1244	TRINITY_DN119923_c0_g1	39	19	35	0	0	0	5.74	3.07	4.96	0	0	0	2.91244473920337e-08	-7.48289	down
1245	TRINITY_DN11994_c0_g1	92	43	75	21	23	41	11.62	5.87	9.09	2.74	2.93	4.96	0.00055211595071476	-1.40302	down
1246	TRINITY_DN119950_c0_g1	18	33	34	0	0	0	2.14	4.22	3.87	0	0	0	6.06926005907186e-08	-7.3564	down
1247	TRINITY_DN119955_c0_g1	36	26	38	66	68	95	3.3	2.51	3.31	6.19	6.26	8.29	0.00116842512193064	1.10070615421012	up
1248	TRINITY_DN11997_c0_g1	76	58	61	438	422	471	4.2	3.32	3.23	24.3	23.14	24.3	3.27695778420548e-50	2.67902518293151	up
1249	TRINITY_DN119_c0_g1	438	401	359	1394	1341	1374	15.98	14.93	12.31	51.14	48.81	47.19	7.41156428188692e-50	1.68664160263377	up
1250	TRINITY_DN120030_c0_g1	139	77	77	284	224	253	9.29	5.35	4.88	19.3	15.02	16.05	2.0294254047584e-07	1.28607351486113	up
1251	TRINITY_DN120038_c0_g1	5	3	0	40	36	40	0.8	0.53	0	6.72	5.85	6.19	2.11831800304139e-07	3.7617680406223	up
1252	TRINITY_DN120042_c0_g1	28	39	46	0	0	0	4.72	7.31	7.5	0	0	0	4.0634558392205e-09	-7.76586	down
1253	TRINITY_DN120059_c0_g1	31	22	31	2	8	4	2.73	2.04	2.6	0.18	0.71	0.34	7.71794796125069e-05	-2.672	down
1254	TRINITY_DN120079_c0_g1	60	51	42	0	0	0	6.16	5.57	4.11	0	0	0	2.19219110840438e-10	-8.20877	down
1255	TRINITY_DN12008_c0_g2	17	25	11	128	156	161	1.63	2.54	1.01	12.6	15.06	14.74	3.01072397709512e-19	2.97209370209756	up
1256	TRINITY_DN120099_c0_g1	0	0	0	69	80	51	0	0	0	9.4	10.6	6.43	5.40757879788500e-11	8.41861254635898	up
1257	TRINITY_DN1200_c0_g1	27	37	40	5	6	8	1.58	2.23	2.21	0.3	0.35	0.44	9.58299675355379e-06	-2.54638	down
1258	TRINITY_DN1200_c0_g3	42	32	59	0	0	4	19.07	17.01	19.99	0	0	1.04	9.26864227447467e-09	-5.15208	down
1259	TRINITY_DN1200_c0_g4	56	29	63	16	29	17	30.17	20.91	35.09	9.7	15.9	9.23	0.00400087963251991	-1.33539	down
1260	TRINITY_DN120111_c0_g1	121	65	111	9	23	16	37.44	24.37	34.19	3.02	7.23	4.86	1.472524028849e-11	-2.71693	down
1261	TRINITY_DN12013_c0_g1	251	254	262	862	919	949	19.14	18.86	19.03	62.83	66.15	64.55	2.47078259235897e-52	1.74027133736342	up
1262	TRINITY_DN12013_c1_g1	23	23	27	0	0	0	3.23	3.53	3.65	0	0	0	1.70848916191262e-07	-7.1365	down
1263	TRINITY_DN120146_c0_g1	22	29	52	0	0	0	1.61	2.22	3.62	0	0	0	1.42393571359566e-08	-7.62611	down
1264	TRINITY_DN12015_c0_g1	0	0	0	30	26	56	0	0	0	2.14	1.83	3.72	1.62876855982687e-08	7.55927943121373	up
1265	TRINITY_DN12015_c0_g2	14	21	36	88	62	75	0.61	0.94	1.48	3.87	2.7	3.09	6.84339475537044e-05	1.58120804654721	up
1266	TRINITY_DN12015_c1_g1	0	0	0	54	69	49	0	0	0	9.43	9.54	7.66	2.07182602008052e-10	8.19790398407905	up
1267	TRINITY_DN12018_c1_g1	30	41	28	11	7	17	1.15	1.6	1.01	0.43	0.27	0.62	0.00290914665199612	-1.60432	down
1268	TRINITY_DN12021_c0_g1	19630	18802	20885	58099	58804	63593	833.66	795.22	826.39	2311.9	2328.17	2330.06	4.42999281593323e-148	1.51459127525689	up
1269	TRINITY_DN12022_c0_g1	230	212	192	660	648	646	7.69	7.25	6.08	22.38	21.85	20.59	4.76705539817839e-29	1.53288710983645	up
1270	TRINITY_DN120267_c0_g1	295	195	247	524	584	483	17.22	11.76	13.64	31.02	34.16	26.72	1.75656022820048e-09	1.02419836457623	up
1271	TRINITY_DN12026_c0_g1	950	1100	1132	0	0	0	76.92	94.91	86.51	0	0	0	2.98352651183573e-25	-12.5837	down
1272	TRINITY_DN12027_c0_g1	82	40	71	31	22	16	8.37	4.24	5.32	2.97	2.21	1.85	0.000233260590730164	-1.56197	down
1273	TRINITY_DN12027_c1_g1	0	0	0	54	48	54	0	0	0	9.61	8.24	8.84	4.57075204138296e-10	8.05211972337333	up
1274	TRINITY_DN12027_c1_g2	0	0	0	22	26	33	0	0	0	9.03	9.89	12.21	1.84949012382654e-07	7.1002082212927	up
1275	TRINITY_DN12035_c0_g2	60	54	41	5	11	14	3.45	3.21	2.23	0.29	0.63	0.76	4.15263350933129e-07	-2.47173	down
1276	TRINITY_DN12036_c0_g1	17	18	26	105	108	147	0.64	0.74	0.92	4.06	5.22	5.34	6.50385442050721e-14	2.46690807731246	up
1277	TRINITY_DN120374_c0_g1	33	24	60	0	0	0	1.73	1.29	2.97	0	0	0	4.91787885139347e-09	-7.80771	down
1278	TRINITY_DN12037_c1_g1	23	25	20	0	0	0	5.07	6.35	4.32	0	0	0	3.17811758112958e-07	-7.03873	down
1279	TRINITY_DN1203_c0_g1	1863	1781	1695	7912	7857	8439	65.78	64.16	55.07	243.36	244.61	250.71	7.85482941646997e-170	2.08838362261309	up
1280	TRINITY_DN120401_c0_g1	34	26	23	0	0	0	2.06	1.63	1.32	0	0	0	6.07794349742303e-08	-7.32582	down
1281	TRINITY_DN12040_c0_g1	359	297	337	76	109	108	45.46	40.14	41.34	9.89	13.64	13.07	6.88484919470399e-23	-1.8536	down
1282	TRINITY_DN120414_c0_g1	0	0	0	24	18	21	0	0	0	6.25	4.46	4.99	1.43807879796595e-06	6.74558873605832	up
1283	TRINITY_DN12042_c0_g1	1097	1244	1255	620	486	612	73.5	87.07	78.48	44.88	38.46	44.46	1.72795603378911e-22	-1.15721	down
1284	TRINITY_DN12043_c0_g1	31	22	32	103	79	143	1.1	1.73	1.07	3.68	3.24	4.79	3.63059948718314e-08	1.83790062306824	up
1285	TRINITY_DN120443_c0_g1	38	42	55	19	17	4	2.78	3.2	3.82	1.41	1.25	0.28	0.000608534173441991	-1.82497	down
1286	TRINITY_DN12050_c1_g1	0	0	0	29	63	47	0	0	0	0.7	1.52	1.07	2.20696114532221e-09	7.88444606546287	up
1287	TRINITY_DN120522_c0_g1	16	22	33	57	93	80	3.73	5.95	7.55	14.14	21.98	18.12	3.04387397723985e-05	1.60791528205305	up
1288	TRINITY_DN12053_c0_g2	1396	2353	1917	375	369	402	20.72	35.56	27.11	6.16	5.28	5.67	1.50614471353673e-52	-2.39966	down
1289	TRINITY_DN1205_c0_g1	168	216	194	105	87	94	16.45	19.69	15.97	9.71	9.57	9.57	2.50467550760875e-07	-1.10578	down
1290	TRINITY_DN12068_c0_g1	0	0	0	293	278	324	0	0	0	9.83	9.27	10.2	6.52286155876987e-18	10.5708109151049	up
1291	TRINITY_DN12070_c0_g1	620	704	732	336	334	348	21.12	23.05	22.24	12.63	11.15	11.39	1.79059153343294e-19	-1.10454	down
1292	TRINITY_DN12071_c0_g1	260	301	292	114	113	121	18.91	24.32	20	8.18	7.87	8.11	4.33807658244612e-15	-1.38521	down
1293	TRINITY_DN12075_c0_g1	203	201	277	594	611	694	7.84	8.51	10.41	22.11	22.17	24	6.47215044558346e-22	1.38971499944756	up
1294	TRINITY_DN1207_c0_g1	5271	6064	6013	1962	1896	2114	111.1	124.11	113.98	42.36	41.4	42.88	6.35472728608861e-89	-1.63052	down
1295	TRINITY_DN1207_c0_g2	424	579	471	63	43	65	23.93	33.73	25.14	3.61	2.48	3.48	3.1554050833873e-55	-3.20302	down
1296	TRINITY_DN1207_c1_g3	23460	20915	21455	9056	9166	9324	1066.52	972.59	919.03	414.88	415.91	399.64	1.76974212568838e-77	-1.34766	down
1297	TRINITY_DN12081_c0_g2	2	0	3	46	43	52	0.63	0	0.93	2.22	2.06	2.35	3.65113484708232e-09	4.72853000006847	up
1298	TRINITY_DN12082_c0_g1	13	13	6	36	37	57	4.5	5.55	2.08	13.54	12.97	19.43	0.000187751695005844	1.91724468614384	up
1299	TRINITY_DN12084_c0_g2	0	0	0	64	68	107	0	0	0	5.37	5.24	8.61	1.05435008262369e-11	8.65747378773566	up
1300	TRINITY_DN12087_c0_g1	316	370	339	0	0	0	16.48	19.86	16.71	0	0	0	3.56453539860788e-19	-10.9509	down
1301	TRINITY_DN12088_c0_g1	76	33	50	139	145	181	7.66	3.53	4.81	14.38	14.7	17.4	6.68919326571413e-07	1.45428879274288	up
1302	TRINITY_DN120_c0_g1	141	148	126	441	506	509	3.09	3.01	2.53	9.3	10.9	10.46	2.36636008013383e-28	1.71746281210524	up
1303	TRINITY_DN12100_c0_g1	150	107	96	60	41	57	16.46	12.55	10.07	6.78	4.53	5.97	2.07846651825547e-05	-1.25381	down
1304	TRINITY_DN12110_c1_g3	317	274	290	134	161	145	21.27	19.1	18.44	9.14	10.83	9.23	2.55370935211991e-10	-1.09199	down
1305	TRINITY_DN12115_c0_g1	48	44	75	25	31	32	11.04	10.56	6.63	8.19	7.54	2.21	0.00887616849124807	-1.01114	down
1306	TRINITY_DN1211_c0_g1	63	45	59	155	180	186	5.2	3.21	4.99	11.75	14.87	13.17	8.01765139841027e-11	1.55045049307616	up
1307	TRINITY_DN1213_c1_g1	2	3	4	70	83	101	0.04	0.05	0.07	1.21	1.45	1.63	2.54369953157972e-15	4.72360353342771	up
1308	TRINITY_DN12146_c0_g1	31	53	48	6	7	7	1.77	3.57	3.12	0.57	0.56	0.8	2.07555119246135e-07	-2.81476	down
1309	TRINITY_DN12146_c1_g1	51	22	50	3	9	9	29.89	17.55	30.5	1.99	5.34	5.47	8.38620522683516e-06	-2.64076	down
1310	TRINITY_DN12148_c0_g1	41	14	23	108	112	115	1.67	0.58	0.88	4.43	4.56	4.42	1.4885986069577e-08	2.01277300361549	up
1311	TRINITY_DN12155_c0_g1	588	624	612	292	242	319	26.39	40.15	22.85	14.47	12.39	16.01	4.96405667958733e-19	-1.19008	down
1312	TRINITY_DN12158_c0_g1	63	54	48	15	9	22	2.9	2.54	2.08	0.7	0.41	0.96	8.9949890929603e-06	-1.94379	down
1313	TRINITY_DN12163_c0_g1	52	53	48	28	26	25	4.59	4.96	4.07	5.01	4.4	2.25	0.00593411408601537	-1.04408	down
1314	TRINITY_DN12174_c0_g1	0	0	0	28	37	25	0	0	0	8.25	4.01	7.24	7.49537303091383e-08	7.26404554347167	up
1315	TRINITY_DN12176_c0_g1	266	217	314	0	1	0	17.6	14.91	19.68	0	0.07	0	5.87904662400318e-15	-9.6211	down
1316	TRINITY_DN12177_c0_g1	672	709	676	3962	3901	4361	19.3	20.39	18.05	144.16	145.11	154.03	1.20837412264212e-204	2.47825624528621	up
1317	TRINITY_DN12177_c1_g1	0	1	8	38	30	31	0	0.34	2.41	7.46	5.66	5.69	1.68201036715076e-05	3.38640386335949	up
1318	TRINITY_DN12183_c0_g2	31	27	29	6	8	5	3.29	4.53	4.28	0.82	1.32	0.43	0.000137245543284453	-2.28229	down
1319	TRINITY_DN12187_c0_g1	136	144	116	68	75	61	5.22	5.64	4.2	2.63	2.88	2.21	3.11015906797394e-05	-1.04757	down
1320	TRINITY_DN1218_c0_g1	532	443	549	1045	1044	1192	25.54	22.59	24.2	41.21	35.88	46.29	1.37255467437706e-20	1.01515988389292	up
1321	TRINITY_DN1218_c1_g1	83	84	97	171	173	244	2.56	2.67	2.83	5.33	5.36	7.11	1.36423997026076e-06	1.05912943230583	up
1322	TRINITY_DN12201_c0_g1	1917	2401	2388	775	741	882	67.29	85.31	79.47	27.3	25.29	28.97	1.38048794494368e-48	-1.57666	down
1323	TRINITY_DN12206_c0_g1	91	131	110	3	5	7	6.45	9.68	7.4	0.22	0.36	0.47	3.81315631899132e-21	-4.56466	down
1324	TRINITY_DN12206_c0_g2	66	67	65	14	8	14	8.03	8.79	7.58	1.76	0.98	1.63	9.56107692446911e-10	-2.553	down
1325	TRINITY_DN12208_c1_g1	74	60	57	15	24	17	3.69	3.66	2.59	0.89	1.55	1.28	2.17391066981833e-06	-1.86088	down
1326	TRINITY_DN12210_c0_g1	2353	2311	2429	597	566	581	74.06	73.06	71.04	21.47	22.13	21.12	3.64332892332145e-130	-2.1139	down
1327	TRINITY_DN12211_c1_g1	21	50	41	1	3	14	2.11	5.34	3.93	0.1	0.3	1.34	9.41853805942068e-05	-2.75847	down
1328	TRINITY_DN12214_c0_g1	20	24	9	50	56	53	5.24	8.36	2.32	13.12	15.27	14.45	0.000931430023158218	1.48709784289295	up
1329	TRINITY_DN12228_c0_g1	29	46	51	5	7	2	7.92	23.95	9.46	1.07	2.48	0.81	1.18704321821456e-07	-3.251	down
1330	TRINITY_DN12232_c0_g1	86	114	111	0	0	0	8.91	12.57	11	0	0	0	1.85450325714718e-13	-9.22922	down
1331	TRINITY_DN12237_c0_g1	2	9	1	31	31	24	0.39	1.18	0.19	5.7	4.03	3.89	0.000242754169423658	2.74476831304933	up
1332	TRINITY_DN12238_c0_g2	5	1	0	25	46	32	0.53	0.11	0	3.17	5.69	3.76	1.63693199341362e-06	4.00855061407946	up
1333	TRINITY_DN12238_c0_g3	0	0	0	50	39	57	0	0	0	5.31	4.05	5.62	9.49056681232667e-10	7.95263353040138	up
1334	TRINITY_DN1223_c0_g1	175	174	137	358	363	378	8.7	8.08	5.73	16.54	17.57	16.77	1.08028191504383e-10	1.08353270940236	up
1335	TRINITY_DN1223_c0_g3	47	69	61	7	7	6	9.97	5.61	6.1	0.55	1.1	0.44	8.4720853144599e-11	-3.2364	down
1336	TRINITY_DN12246_c0_g1	171	131	179	477	499	498	9.24	7.37	9.23	26.37	27.25	25.74	3.47046981831698e-23	1.52736390793763	up
1337	TRINITY_DN12249_c0_g1	31	31	22	143	160	183	2.49	2.61	1.68	11.71	12.89	13.96	3.65633180750298e-18	2.43593646262806	up
1338	TRINITY_DN12252_c0_g1	363	310	361	722	770	772	16.84	14.74	15.8	33.86	35.77	33.89	1.86395322875294e-18	1.04079566506097	up
1339	TRINITY_DN12257_c0_g1	469	469	554	14	11	9	27.56	25.2	28.98	2.68	3.8	2.64	4.4541173457085e-81	-5.5439	down
1340	TRINITY_DN12269_c0_g2	0	0	0	25	29	20	0	0	0	2.75	3.12	3.64	3.89957022318545e-07	6.98265231833787	up
1341	TRINITY_DN1226_c1_g2	161	220	143	100	86	90	17.14	25.08	14.63	10.95	9.21	9.24	2.9379516140098e-05	-1.01923	down
1342	TRINITY_DN12271_c0_g1	33	26	37	0	0	0	3.16	2.64	3.38	0	0	0	1.61109934475869e-08	-7.5299	down
1343	TRINITY_DN12272_c0_g1	63	37	41	101	130	93	3.46	2.08	2.1	5.7	7.13	4.9	0.000397287420118892	1.11348461099154	up
1344	TRINITY_DN12273_c0_g1	17	14	14	52	58	75	3.85	3.67	3.11	12.67	13.46	16.76	2.13509743841499e-06	1.94244503306305	up
1345	TRINITY_DN12275_c2_g1	0	0	0	46	52	49	0	0	0	5.03	8.39	4.24	7.953451424737e-10	7.96704397019017	up
1346	TRINITY_DN12285_c0_g1	33	47	34	2	0	4	6.11	7.76	4.27	0.2	0	0.37	3.281298472905e-08	-4.35085	down
1347	TRINITY_DN12298_c0_g1	0	0	0	53	47	55	0	0	0	20.06	17.3	22.56	4.88536504929205e-10	8.04203109710043	up
1348	TRINITY_DN12300_c0_g1	56	81	60	236	261	214	8.24	13.07	8.51	36.11	38.74	30.23	1.9188937030257e-14	1.76199839083959	up
1349	TRINITY_DN12308_c0_g1	202	295	233	0	0	0	6.41	9.53	6.99	0	0	0	2.22347641556221e-17	-10.4629	down
1350	TRINITY_DN1230_c3_g2	23	11	14	69	80	77	1.1	0.54	0.63	3.33	3.82	3.48	5.87928821677693e-08	2.14441304234279	up
1351	TRINITY_DN12310_c0_g2	0	0	0	42	42	59	0	0	0	5.86	5.7	7.62	1.15896735907976e-09	7.92006839557135	up
1352	TRINITY_DN12311_c0_g1	110	146	120	41	33	32	9.88	14.52	9.33	3.66	2.58	2.56	3.7568233711875e-11	-1.91703	down
1353	TRINITY_DN12312_c0_g1	401	347	378	1663	1722	1707	25.37	22.74	22.69	106.83	109.17	102.37	4.20564453307343e-95	2.08719074621242	up
1354	TRINITY_DN1231_c0_g1	1474	1509	1608	6608	6815	7409	109.6	115.85	113.43	520.71	529.93	543.33	3.50370621800872e-200	2.09023052166666	up
1355	TRINITY_DN12320_c0_g1	483	631	669	326	283	323	9.4	12.8	11.16	9.73	5.81	7.72	8.42391405894358e-12	-1.02578	down
1356	TRINITY_DN12324_c0_g1	42	33	27	115	88	86	3.16	2.59	1.93	8.81	6.64	6.14	1.50262241899489e-05	1.41401874704584	up
1357	TRINITY_DN12327_c0_g1	197	228	276	541	498	648	5	5.76	6.7	13	11.91	14.67	1.67351680039396e-14	1.17461946862453	up
1358	TRINITY_DN1232_c0_g1	4	1	4	256	218	286	0.46	0.12	0.44	30.16	25.09	35.61	2.34720429910495e-32	6.30737590279426	up
1359	TRINITY_DN12330_c0_g1	76	138	98	30	31	27	1.52	2.78	1.84	0.6	0.62	0.51	1.46144439108625e-08	-1.9184	down
1360	TRINITY_DN12332_c1_g1	962	805	845	357	355	430	78.44	73.91	64.81	29.9	29.48	33.04	3.78046131419384e-26	-1.28756	down
1361	TRINITY_DN12339_c0_g1	9	5	27	48	48	48	2.76	1.85	12.49	15.99	15.39	15.68	0.00135913250829508	1.73742906474665	up
1362	TRINITY_DN1233_c0_g1	1461	1649	1386	565	541	569	159.73	192.74	146.83	56.83	56.96	55.94	1.62088104467131e-42	-1.51747	down
1363	TRINITY_DN1233_c1_g1	3931	3689	4160	1710	1731	1733	150.22	142.92	151.3	60.68	59.98	58.46	1.05832144704326e-63	-1.27607	down
1364	TRINITY_DN1233_c2_g1	369	322	390	171	187	209	14.48	12.91	14.42	6.78	7.34	7.76	3.76718670361719e-11	-1.02244	down
1365	TRINITY_DN12341_c0_g1	0	0	0	95	85	84	0	0	0	15.67	12.73	11.31	2.8679458816674e-12	8.81373956887521	up
1366	TRINITY_DN12343_c0_g2	364	503	419	168	183	238	35.68	52.3	39.18	16.89	18.03	22.24	4.91286147942115e-12	-1.22497	down
1367	TRINITY_DN1234_c0_g1	30	36	14	62	75	91	2.85	2.85	1.22	5.12	6.51	7.39	0.000359856348904886	1.40649742892074	up
1368	TRINITY_DN1234_c0_g2	286	293	300	122	146	169	22.98	23.86	21.58	8.8	10.77	11.64	1.40386665099194e-10	-1.10282	down
1369	TRINITY_DN1234_c1_g1	146	100	182	384	364	383	28.63	23.23	38.85	61.18	66.94	68.61	1.04487114300427e-11	1.31696977819392	up
1370	TRINITY_DN12353_c0_g2	11	23	7	81	90	67	1.35	3.05	0.83	6.64	7.38	5.21	3.08689181351461e-08	2.44380318670821	up
1371	TRINITY_DN12354_c0_g3	102	79	149	0	0	0	6.29	4.26	8.71	0	0	0	1.49770722084065e-13	-9.30729	down
1372	TRINITY_DN12360_c0_g1	77	42	55	1	3	2	50.22	35.26	33.2	0.18	0.52	0.33	1.83738567673691e-11	-4.94868	down
1373	TRINITY_DN12361_c0_g2	10	8	7	54	23	38	0.65	0.54	0.75	6.61	3.06	3.65	0.000213259131042904	2.11227447077188	up
1374	TRINITY_DN12362_c0_g1	464	658	474	140	146	129	20.49	29.18	15.88	8.1	7.85	5.81	2.10187169274232e-28	-2.0359	down
1375	TRINITY_DN12363_c0_g1	24	35	32	113	97	98	2.46	2.81	2.8	22.8	19.79	19.32	8.92874116982743e-08	1.67026077381267	up
1376	TRINITY_DN12367_c0_g1	271	252	300	117	87	114	24.62	24.2	25.97	10.9	7.95	9.88	1.03649840846267e-14	-1.4619	down
1377	TRINITY_DN12367_c1_g1	678	680	752	1579	1401	1726	28.71	26.84	31.5	77.1	63.62	65.78	5.60825807728868e-27	1.06524919796045	up
1378	TRINITY_DN12368_c0_g1	0	0	0	42	46	54	0	0	0	4.26	5.03	7.92	1.13607604274076e-09	7.9128085531216	up
1379	TRINITY_DN12371_c0_g1	301	403	322	99	73	94	3.8	5.1	3.81	1.25	0.92	1.12	4.88265338919702e-24	-2.04152	down
1380	TRINITY_DN12378_c0_g1	2085	1624	1871	803	877	887	129.75	104.33	110.26	50.8	54.78	52.35	2.6601172193816e-30	-1.21074	down
1381	TRINITY_DN1237_c1_g1	173	120	191	49	61	45	26.71	23.47	35.68	7.55	9.18	13.77	1.15657673951306e-10	-1.72607	down
1382	TRINITY_DN12380_c0_g1	92	127	124	37	56	70	6.69	7.41	9.78	3.53	7.35	5.91	6.84230734394014e-05	-1.17162	down
1383	TRINITY_DN12381_c0_g1	282	276	275	123	119	145	25.14	24.07	29.96	12.01	9.21	12.07	3.2631628289278e-12	-1.19965	down
1384	TRINITY_DN12385_c0_g2	20	8	19	49	38	43	1.2	0.5	1.08	2.99	2.29	2.46	0.00397553749947784	1.38342322612891	up
1385	TRINITY_DN12394_c0_g1	28	65	48	8	1	4	3	7.03	5.18	1.93	0.06	0.56	5.08252416818473e-08	-3.53021	down
1386	TRINITY_DN12394_c1_g1	4	13	15	49	38	48	0.6	2.13	2.16	14.04	7.81	12.69	0.000132156748855496	1.98810239958549	up
1387	TRINITY_DN12397_c0_g1	26	41	34	0	0	0	5.07	9.05	6.45	0	0	0	1.09260516457417e-08	-7.60849	down
1388	TRINITY_DN123_c0_g1	529	573	577	28	19	11	22.93	24.02	22.08	1.34	0.61	0.33	1.11505012228236e-91	-4.9428	down
1389	TRINITY_DN123_c1_g1	233	334	264	35	35	40	18.49	27.81	20.78	2.72	2.79	3.09	1.95530520096879e-35	-3.01237	down
1390	TRINITY_DN12414_c0_g1	100	68	108	440	514	472	2.06	1.41	2.1	9.13	10.62	9.2	3.21600512234839e-36	2.28226696553946	up
1391	TRINITY_DN12414_c0_g2	1216	1405	1342	182	180	236	26.36	30.74	27.32	3.96	3.9	4.83	4.57475145288323e-114	-2.82362	down
1392	TRINITY_DN12416_c0_g1	23	38	23	2	2	0	5.17	7.21	3.15	1.23	1.11	0	2.06809104745889e-06	-4.48135	down
1393	TRINITY_DN12425_c1_g1	27	37	27	0	0	0	2.2	3.17	2.09	0	0	0	2.64524103988927e-08	-7.45987	down
1394	TRINITY_DN12426_c0_g2	85	107	89	0	0	0	7.36	10.04	7.28	0	0	0	5.07673218649473e-13	-9.08502	down
1395	TRINITY_DN12426_c0_g4	0	0	0	35	55	43	0	0	0	2.87	4.43	3.28	2.39345814453005e-09	7.82285390886699	up
1396	TRINITY_DN12426_c0_g6	29	28	6	65	65	77	3.84	4.03	0.76	8.91	8.67	9.77	0.000561582367944482	1.61139442089317	up
1397	TRINITY_DN12433_c0_g1	4367	2779	3377	11128	11564	11640	957.86	788.67	786.68	2590.85	2468.81	2638.1	6.71774567884258e-39	1.61632978468415	up
1398	TRINITY_DN12441_c0_g1	348	348	322	155	150	105	20.14	20.81	17.63	9.1	8.7	5.76	6.87277703846471e-13	-1.3973	down
1399	TRINITY_DN12442_c1_g1	17	26	11	52	47	82	1.58	0.92	0.77	9.76	9.5	14.63	0.000235758018044481	1.63699590456662	up
1400	TRINITY_DN12442_c6_g1	2	3	9	22	22	30	0.15	0.24	0.66	1.73	1.7	2.2	0.0013529061667934	2.31512455984396	up
1401	TRINITY_DN12447_c0_g1	292	243	215	51	30	49	33.4	29.8	23.53	6.01	3.45	5.36	4.849905730352e-26	-2.62319	down
1402	TRINITY_DN12450_c0_g1	42	45	77	122	115	138	2.74	3.52	4.64	7.89	7.34	8.33	0.000109927941996203	1.10597375434747	up
1403	TRINITY_DN12451_c0_g1	129	128	119	71	52	67	55.41	65.59	51.49	41.66	24.21	31.69	1.99996977813979e-05	-1.07712	down
1404	TRINITY_DN12455_c0_g2	15	23	15	80	88	66	2.64	4.49	2.55	15.05	16.19	11.46	9.57417999440216e-08	2.05388288733392	up
1405	TRINITY_DN12456_c0_g5	34	53	56	93	117	109	1.48	2.46	2.39	4.24	5.2	4.73	0.00030959975748948	1.06741638825755	up
1406	TRINITY_DN12466_c0_g1	45	20	30	66	78	82	3.53	1.64	2.24	5.28	6.14	6.12	0.0015602816395162	1.1586654522789	up
1407	TRINITY_DN12469_c0_g2	0	0	0	117	115	124	0	0	0	8.62	8.42	8.59	1.33596935233976e-13	9.24202292333498	up
1408	TRINITY_DN12472_c0_g2	7322	7593	7770	829	850	838	278.2	291.76	276.26	32.57	32.64	30.59	0	-3.26219	down
1409	TRINITY_DN12473_c1_g1	927	894	855	195	252	223	29.14	27.79	25.44	5.83	7.95	6.42	1.86093941331618e-57	-2.08964	down
1410	TRINITY_DN12479_c0_g1	48	107	47	165	166	172	1.15	2.46	1	5.81	3.79	4.72	8.95466583453174e-05	1.21682672745231	up
1411	TRINITY_DN1247_c1_g2	453	562	520	256	195	256	27.98	35.88	30.38	16.07	12.09	15.02	1.15325913265233e-14	-1.21139	down
1412	TRINITY_DN1247_c3_g2	134	169	167	3	1	1	16.34	22.22	19.52	4.34	1.24	1.3	6.22834992824666e-21	-6.64494	down
1413	TRINITY_DN12480_c0_g1	66	76	86	12	15	15	9.81	9.46	9.32	3.09	2.78	3.31	5.50472636421807e-11	-2.53119	down
1414	TRINITY_DN12487_c0_g1	2215	2238	2335	190	216	260	86.15	92.47	86.58	7.21	8.73	9.61	2.3214865043014e-232	-3.44337	down
1415	TRINITY_DN12487_c1_g1	40	37	36	2	0	5	58.07	90.61	59.16	3.5	0	7.88	4.06788917392063e-08	-4.11509	down
1416	TRINITY_DN12495_c0_g1	1301	1029	1113	552	555	547	77.67	63.75	63.07	37.37	35.95	34.46	1.22480358738126e-22	-1.14756	down
1417	TRINITY_DN12496_c0_g1	49	47	46	12	13	24	3	2.98	2.67	0.75	0.8	1.4	0.000211890650436353	-1.63637	down
1418	TRINITY_DN12497_c2_g3	16	11	17	140	121	106	2.69	2.49	3.56	13.38	14.18	10.46	4.2626165330597e-17	2.97676611169358	up
1419	TRINITY_DN12499_c1_g1	673	1019	783	8	6	3	25.84	36.36	32.8	0.69	1.14	0.4	8.0321579431883e-77	-7.27861	down
1420	TRINITY_DN1249_c1_g1	877	1153	960	191	244	257	64.59	89.29	65.73	15.61	19.88	20.69	5.67319833898174e-51	-2.20737	down
1421	TRINITY_DN1249_c2_g1	17	12	30	194	187	191	1.98	15.82	11.58	14.4	17.4	12.43	7.8042442289634e-26	3.19254607693108	up
1422	TRINITY_DN12507_c0_g2	194	118	173	388	352	413	10.83	6.8	9.13	21.96	19.7	21.86	3.42141186504068e-10	1.15972188778203	up
1423	TRINITY_DN12512_c0_g1	18	29	25	1	0	0	1.65	2.8	2.18	0.09	0	0	7.27883745476903e-06	-6.15784	down
1424	TRINITY_DN12517_c0_g1	0	0	0	231	219	233	0	0	0	12.65	11.96	11.65	1.31305927933488e-16	10.1827940260702	up
1425	TRINITY_DN12519_c0_g1	43	21	42	0	0	0	5.11	2.69	4.78	0	0	0	9.47356863130270e-09	-7.67057	down
1426	TRINITY_DN1251_c0_g1	10290	9692	10696	4271	4280	4889	555.03	537.51	542.26	229.56	232.93	248.89	7.64751069010462e-84	-1.28281	down
1427	TRINITY_DN12523_c0_g1	839	1114	924	2	0	0	10.62	14.39	10.97	0.03	0	0	1.11796321991592e-23	-10.5839	down
1428	TRINITY_DN1252_c0_g2	827	839	784	247	243	255	26.64	27.46	23.76	8.01	7.83	7.76	8.49399817956847e-51	-1.80962	down
1429	TRINITY_DN12531_c0_g1	329	343	408	76	71	88	9.82	13.59	10.99	2	1.63	1.88	1.98910098456671e-36	-2.29124	down
1430	TRINITY_DN12531_c0_g2	350	503	365	53	42	48	8.04	11.59	7.4	3.02	1.38	2.14	3.31698904071962e-46	-3.1848	down
1431	TRINITY_DN12534_c0_g1	9	3	19	63	28	26	0.94	0.49	1.9	7.38	3.79	3.12	0.00399996322752205	1.85332772803691	up
1432	TRINITY_DN12534_c1_g1	2	4	0	25	20	29	0.86	2.2	0	9.61	7.16	10.31	5.26403938377445e-05	3.52108694127374	up
1433	TRINITY_DN12535_c0_g1	4	3	9	51	56	58	3.08	5.61	8.09	32.51	31.73	38.14	1.97348589123808e-09	3.28000187180601	up
1434	TRINITY_DN12535_c4_g1	66	63	85	48	27	30	12.53	13.49	15.68	9.58	5.18	5.53	0.00195452383807515	-1.10958	down
1435	TRINITY_DN12538_c0_g1	80	104	78	0	0	0	7.91	13.06	6.64	0	0	0	1.10428977933243e-12	-8.98527	down
1436	TRINITY_DN12538_c1_g1	232	321	223	26	16	21	20.23	29.47	18.51	2.32	1.4	1.74	4.55372823147598e-38	-3.71746	down
1437	TRINITY_DN12539_c0_g2	1	10	1	970	839	905	0.01	0.1	0.01	10.03	8.63	8.67	1.31980538074732e-18	7.71526528150872	up
1438	TRINITY_DN12539_c1_g1	34	62	47	10	9	12	8.19	16.32	9.62	2.37	1.81	2.31	2.52907668033878e-06	-2.302	down
1439	TRINITY_DN12541_c0_g1	66	109	104	6	7	6	3.15	6.23	5	0.18	0.34	0.32	3.39501718580049e-17	-3.9667	down
1440	TRINITY_DN12543_c1_g1	80	109	107	11	21	17	2.05	3.22	2.17	0.31	0.58	0.4	1.79260869335381e-13	-2.68681	down
1441	TRINITY_DN12549_c0_g1	38	25	26	0	0	0	4.71	3.34	3.09	0	0	0	3.4231295933819e-08	-7.42509	down
1442	TRINITY_DN1254_c0_g1	6083	8171	7556	874	717	786	188.47	306.94	183.38	32.45	26.84	27.34	2.19119281162792e-173	-3.28789	down
1443	TRINITY_DN12554_c0_g1	61	75	42	250	210	249	4.91	6.26	3.18	5.2	4.6	5.34	4.69728000495741e-15	1.89768264305255	up
1444	TRINITY_DN12555_c0_g1	0	0	0	119	83	114	0	0	0	11.7	8	10.42	5.49866385534045e-13	9.06964798461823	up
1445	TRINITY_DN12555_c1_g1	712	399	579	1423	1623	1540	348.5	243.38	287.15	591.52	696.8	653.39	1.33805198428838e-17	1.35227245119489	up
1446	TRINITY_DN12555_c1_g2	217	134	180	51	53	48	67.86	50.87	56.07	17.29	16.84	14.73	2.9145003886265e-13	-1.89213	down
1447	TRINITY_DN12556_c0_g2	36	44	31	0	0	0	6.33	6.87	3.94	0	0	0	4.36400771972879e-09	-7.74704	down
1448	TRINITY_DN12556_c1_g3	42	103	53	0	0	1	1.75	4.4	2.09	0	0	0.04	4.67469865036408e-09	-7.62398	down
1449	TRINITY_DN1255_c0_g1	17	92	108	12	18	25	5.91	39.32	30.77	6.43	12.27	2.21	0.000206109032824327	-2.07581	down
1450	TRINITY_DN12563_c0_g1	851	886	1017	350	336	381	38.08	39.57	40.81	16.92	16.82	17.94	1.45241957719099e-37	-1.45845	down
1451	TRINITY_DN1256_c0_g1	41	40	41	103	144	205	20.74	27.15	22.16	60.61	73.98	110.81	1.53959485327859e-09	1.78742891962859	up
1452	TRINITY_DN12573_c2_g1	0	0	0	42	46	47	0	0	0	7.26	7.77	7.31	1.74251277010571e-09	7.84287850048281	up
1453	TRINITY_DN12574_c0_g3	19	16	11	53	76	84	1.32	1.16	0.72	3.74	5.29	5.53	2.4219992345252e-07	2.11187287604929	up
1454	TRINITY_DN12586_c0_g1	60	48	55	0	0	0	3.2	2.64	2.77	0	0	0	1.0927341459547e-10	-8.29637	down
1455	TRINITY_DN12587_c0_g1	1	0	0	22	18	19	1.34	0	0	8.97	6.8	6.98	5.38141809028831e-05	5.68999816230297	up
1456	TRINITY_DN12595_c0_g1	36	60	35	4	0	0	3.83	6.81	3.56	0.96	0	0	1.32655540609078e-08	-5.12311	down
1457	TRINITY_DN12597_c0_g2	376	442	435	179	179	151	16.1	17.62	18.16	9.37	8.9	5.77	1.90859216469284e-17	-1.38727	down
1458	TRINITY_DN12603_c0_g1	6	6	2	18	18	23	0.98	0.92	0.34	3.66	3.72	4.43	0.00817802526245553	1.97363162285361	up
1459	TRINITY_DN12613_c0_g1	19	35	24	5	6	0	2.31	4.59	2.8	0.63	0.74	0	0.000179991431002722	-2.904	down
1460	TRINITY_DN12621_c1_g1	38	31	59	0	0	0	2.93	2.5	4.32	0	0	0	1.52941269579933e-09	-7.94076	down
1461	TRINITY_DN12621_c2_g1	88	30	90	170	140	174	6.43	2.29	6.24	12.66	10.27	12.09	0.000506400514094028	1.13445149967167	up
1462	TRINITY_DN12622_c0_g2	0	0	0	35	50	59	0	0	0	1.37	1.94	2.17	1.20711074722554e-09	7.92963	up
1463	TRINITY_DN12625_c0_g1	0	0	0	30	32	22	0	0	0	6.12	6.16	4.05	1.34498488614368e-07	7.16652009263099	up
1464	TRINITY_DN12626_c1_g1	51	24	36	0	0	0	4.37	2.16	2.93	0	0	0	6.12475090301984e-09	-7.74079	down
1465	TRINITY_DN1262_c0_g1	24	23	24	63	78	105	4.12	4.77	4.13	11.67	13.84	17.94	1.63141859389038e-06	1.69405516778911	up
1466	TRINITY_DN12634_c0_g1	150	135	147	72	55	75	13.09	11	10.19	4.22	3.35	4.73	5.57187112173684e-07	-1.18888	down
1467	TRINITY_DN12638_c0_g1	1739	1768	2044	4275	4073	4440	38.57	39.59	42.57	95.22	90.31	92.87	2.001778261709e-44	1.11445	up
1468	TRINITY_DN12641_c0_g1	23	21	10	111	90	90	0.8	0.74	0.33	3.89	3.13	2.96	4.85628087699013e-10	2.33771104673603	up
1469	TRINITY_DN12642_c0_g1	265	307	247	2235	2148	2117	22.63	26.96	20.03	184.96	175.8	164.15	9.20891767648861e-140	2.89748427284643	up
1470	TRINITY_DN12647_c0_g1	170	219	121	1306	1204	1412	11.27	15.13	7.64	88.03	80.04	88.86	4.29197084904806e-65	2.84474694164133	up
1471	TRINITY_DN1264_c0_g2	17	9	22	99	95	112	0.63	0.34	0.77	7.63	5.6	6.67	1.4879837838654e-12	2.58433218809207	up
1472	TRINITY_DN1264_c1_g1	301	265	291	58	46	59	20.03	18.32	18.35	3.92	3.07	3.73	4.22130727020284e-34	-2.48587	down
1473	TRINITY_DN1265_c0_g1	83	127	106	301	244	277	2.43	4.13	3.14	9.56	7.48	7.81	6.81715948208206e-10	1.28790222196763	up
1474	TRINITY_DN12666_c0_g1	36	36	56	223	248	279	2.34	2.43	3.45	14.75	16.19	17.23	9.99507887473637e-26	2.46034158123974	up
1475	TRINITY_DN12668_c0_g2	226	144	179	451	417	459	80.27	63.2	63.62	174.75	150.43	160.61	7.89538230292875e-12	1.18321410181498	up
1476	TRINITY_DN12672_c0_g2	57	21	32	90	98	136	2.84	1.08	1.51	4.54	4.89	6.42	4.67815869536886e-05	1.46098748432465	up
1477	TRINITY_DN12673_c0_g2	0	0	0	19	27	19	0	0	0	20.11	26.06	17.23	1.1692451446825e-06	6.79302635724815	up
1478	TRINITY_DN12675_c0_g1	33	31	31	10	9	18	6.8	7.01	6.89	2.11	2.25	3.55	0.00516240061897987	-1.4612	down
1479	TRINITY_DN12675_c0_g3	1	0	1	149	116	158	0.01	0	0.01	2.15	1.67	2.14	2.3904558761808e-12	7.63209661271843	up
1480	TRINITY_DN12681_c0_g1	42	18	59	0	0	1	6.79	2.96	9.94	0	0	0.26	3.20495878583817e-07	-6.86975	down
1481	TRINITY_DN12685_c0_g1	0	6	5	25	33	39	0	9.13	5.42	2.12	2.75	3.08	2.42529919210153e-05	3.04374479491009	up
1482	TRINITY_DN12686_c0_g1	57	48	48	1	0	1	7.2	6.55	10.51	0.13	0	0.12	2.2737704899398e-08	-6.35061	down
1483	TRINITY_DN12689_c0_g1	156	105	154	13	14	17	45.15	36.43	44.2	4.06	4.11	4.81	2.00921032418114e-22	-3.3275	down
1484	TRINITY_DN1269_c0_g2	0	0	0	20	21	19	0	0	0	3.34	3.39	2.92	2.06264237792092e-06	6.67598312254028	up
1485	TRINITY_DN1269_c1_g2	36	33	51	0	0	0	3.9	3.82	5.28	0	0	0	2.28542272980628e-09	-7.85012	down
1486	TRINITY_DN126_c1_g2	4116	3976	4451	1585	1542	1579	516.63	538.62	535.72	206.29	194.99	189.87	6.22113077917082e-88	-1.50338	down
1487	TRINITY_DN126_c3_g1	27	18	29	0	0	1	22.41	14.7	25.22	0	0	1.2	6.08049389515621e-06	-6.19168	down
1488	TRINITY_DN12701_c0_g1	51	81	81	9	10	16	7.75	8.94	7.73	0.97	1.98	0.93	4.18424381831904e-10	-2.702	down
1489	TRINITY_DN12711_c0_g1	155	126	212	84	91	79	6.87	6.33	8.89	4.42	4.62	3.28	2.47254195895318e-05	-1.03966	down
1490	TRINITY_DN12718_c0_g1	310	217	288	1174	1159	1244	20.06	14.57	17.66	77.22	75.23	76.4	1.66813283171215e-58	2.04439722355086	up
1491	TRINITY_DN12724_c0_g1	338	272	295	40	30	25	18.64	15.18	14.46	2.43	1.81	1.19	6.16119109189096e-44	-3.33905	down
1492	TRINITY_DN12727_c0_g2	138	203	148	49	40	52	7.19	6.1	5.91	1.16	1.05	1.07	1.78353816763024e-12	-1.89029	down
1493	TRINITY_DN12731_c0_g1	76	65	65	0	0	0	2.39	2.07	1.92	0	0	0	1.09591316723665e-11	-8.63561	down
1494	TRINITY_DN12738_c0_g1	22	32	33	91	106	141	6.89	11.17	10.12	26.9	28.72	39.13	4.67942674206323e-09	1.86064714900337	up
1495	TRINITY_DN1273_c0_g1	147	106	156	1459	1337	1322	3.21	2.23	2.92	29.52	26.56	24.66	9.77075196314942e-120	3.24585875769889	up
1496	TRINITY_DN12744_c0_g2	96	108	92	0	0	0	14.74	18.26	13.63	0	0	0	2.84418638695893e-13	-9.15993	down
1497	TRINITY_DN12753_c0_g1	151	121	174	293	332	365	22.1	20.97	22.05	14.82	16.42	18.38	1.83940393002125e-09	1.05992013300173	up
1498	TRINITY_DN12772_c0_g1	32	7	36	257	346	365	5.07	1.39	5.29	43.04	56.66	56.59	2.46995443890708e-09	3.60666268191331	up
1499	TRINITY_DN1277_c2_g1	2	11	2	19	28	29	0.68	6.96	0.68	9.79	12.16	13.79	0.00302258608400155	2.23374319749118	up
1500	TRINITY_DN12781_c0_g1	2	0	0	83	90	79	0.13	0	0	5.3	5.67	4.71	5.25814405032313e-10	6.8888153736253	up
1501	TRINITY_DN12782_c0_g1	19	30	28	7	6	8	5.09	9.52	7.41	2.23	1.72	2.09	0.00137800882575944	-1.96788	down
1502	TRINITY_DN12783_c0_g1	517	442	482	923	1046	1105	30.22	25.83	26.47	54.35	61.56	61.09	2.42745910718539e-19	1.00063429329077	up
1503	TRINITY_DN12784_c0_g1	49	60	43	0	1	1	9.32	17.19	9.19	0	0.08	0.08	2.63249318512977e-08	-6.345	down
1504	TRINITY_DN12785_c0_g1	55	51	64	17	21	23	10.86	15.8	13.24	1.61	8.51	8.84	4.76207695747232e-05	-1.57001	down
1505	TRINITY_DN12786_c0_g2	0	0	0	40	63	50	0	0	0	71.97	96.41	81.09	6.6016639066045e-10	8.02463183705881	up
1506	TRINITY_DN12789_c0_g3	0	0	0	24	24	27	0	0	0	5.57	5.32	5.73	3.23612203531675e-07	6.99397755107493	up
1507	TRINITY_DN12790_c0_g1	10	3	3	29	38	55	0.79	0.25	0.22	2.32	3	4.11	6.08773660574865e-06	2.82739166551876	up
1508	TRINITY_DN12796_c0_g1	100	98	97	38	49	56	4.29	4.3	3.92	1.65	2.1	2.27	5.17373155118367e-05	-1.14002	down
1509	TRINITY_DN12797_c0_g1	36	44	27	2	1	4	7.03	9.18	4.97	0.41	0.2	0.84	9.03497680242222e-08	-4.03762	down
1510	TRINITY_DN1279_c1_g1	0	0	0	71	52	59	0	0	0	6.79	4.93	5.76	1.17227561741437e-10	8.27704675173876	up
1511	TRINITY_DN127_c0_g1	83	94	89	680	679	753	2.6	3.02	2.77	20.81	20.85	22.1	9.94869684020032e-85	2.8966998194548	up
1512	TRINITY_DN127_c0_g3	93	90	126	224	296	256	6.27	6.31	8.05	15.35	20.01	16.38	2.00689852255486e-09	1.24143668715734	up
1513	TRINITY_DN12800_c0_g1	941	1052	1032	531	512	494	32.3	35.67	35.42	16.57	15.93	16.08	1.27212364092754e-21	-1.06619	down
1514	TRINITY_DN12806_c0_g1	33	67	48	152	136	130	1.04	2.7	1.46	4.63	5.4	4.39	1.56900412867949e-06	1.40752405510359	up
1515	TRINITY_DN12806_c1_g1	349	348	311	853	902	986	15.52	11.33	8.95	24.26	24.62	24.72	8.34640533135008e-31	1.34920447761621	up
1516	TRINITY_DN12809_c0_g1	623	849	729	1632	1522	1660	5.26	7.31	5.79	13.7	12.65	13.15	1.0262915850105e-17	1.03653952852987	up
1517	TRINITY_DN12809_c2_g1	18	33	22	4	5	1	2.52	5.04	9.69	11.06	3.6	3.33	0.000116134454954711	-2.95269	down
1518	TRINITY_DN12809_c3_g3	61	128	58	0	0	0	4.77	10.47	4.3	0	0	0	4.66437820583264e-12	-8.90636	down
1519	TRINITY_DN1280_c2_g1	73	68	76	36	28	35	10.17	10.33	10.18	4.98	3.93	4.67	0.000179348460299567	-1.22278	down
1520	TRINITY_DN12810_c0_g1	117	173	174	0	0	0	4.33	6.53	6.07	0	0	0	3.28163145778063e-15	-9.80575	down
1521	TRINITY_DN1281_c0_g1	7921	7494	7993	2165	2136	2404	430.24	405.89	395.77	107.58	104.93	110.76	5.03718362283825e-177	-1.89569	down
1522	TRINITY_DN12820_c0_g1	134	133	134	39	40	34	31.76	30.01	34.69	20.17	8.03	8.67	6.42312631625347e-13	-1.91621	down
1523	TRINITY_DN12823_c0_g1	5	25	6	92	83	131	0.23	1.19	0.26	4.33	3.87	5.77	4.36234530714787e-10	2.97772985984891	up
1524	TRINITY_DN12826_c0_g1	77	138	76	5	11	10	2.81	5.31	2.67	0.65	1.02	0.57	4.37321996070397e-15	-3.58542	down
1525	TRINITY_DN12828_c1_g1	37	24	21	1	0	1	5.33	21.53	12.81	0.15	0	0.14	6.77349000439196e-06	-5.45357	down
1526	TRINITY_DN1282_c0_g1	2938	2740	2860	1353	1367	1593	137.67	131.6	128.69	71.26	72.04	79.31	7.125565363093e-41	-1.07858	down
1527	TRINITY_DN12830_c1_g2	7	2	2	43	68	60	1.93	0.66	0.55	13.3	23.39	20.93	3.8714646247399e-10	3.86469204046924	up
1528	TRINITY_DN12835_c0_g1	437	253	321	126	130	115	66.55	42.39	47.15	19.98	19.97	16.82	9.45948221494603e-13	-1.53367	down
1529	TRINITY_DN12838_c0_g1	565	415	598	68	82	65	124.97	100.6	125.52	3.7	4.73	3.26	1.32254671662406e-54	-2.96112	down
1530	TRINITY_DN12841_c0_g2	29	24	36	0	0	0	5.1	4.72	6.13	0	0	0	3.26406348719771e-08	-7.41979	down
1531	TRINITY_DN12845_c0_g1	50	19	28	0	0	0	10.5	3.06	4.64	0	0	0	2.68753371900937e-08	-7.54742	down
1532	TRINITY_DN12847_c0_g1	23	22	22	52	52	47	1.46	1.45	1.33	3.35	3.31	2.83	0.00633763908418881	1.0838149554876	up
1533	TRINITY_DN1284_c2_g1	139	102	159	55	60	49	3.07	11.97	2.36	0.87	0.95	0.73	3.53302199550295e-07	-1.37008	down
1534	TRINITY_DN1284_c2_g2	635	582	667	270	288	356	54.78	52.69	54.28	22.17	24.55	28.28	1.70941894394265e-18	-1.13723	down
1535	TRINITY_DN12852_c0_g1	20226	10333	14452	5157	6775	6462	2334.15	1276.57	1595.66	612.73	786.75	713.27	7.05979124557137e-06	-1.38168	down
1536	TRINITY_DN12855_c0_g2	159	166	140	57	44	87	14.08	15.5	11.8	5.16	3.92	7.34	1.22783621671234e-07	-1.40861	down
1537	TRINITY_DN12857_c0_g1	61	69	83	34	15	30	39.87	64.53	46.38	21.03	10.24	13.45	6.07949753817487e-05	-1.52102	down
1538	TRINITY_DN1285_c0_g2	25	47	68	7	11	7	1.65	3.22	4.26	0.47	0.73	0.44	3.22243894207476e-06	-2.56712	down
1539	TRINITY_DN12867_c0_g1	169	153	183	412	392	445	5.64	5.19	5.74	13.84	13.08	14.02	4.76447399730661e-16	1.21575228342196	up
1540	TRINITY_DN12868_c0_g1	0	0	0	246	171	228	0	0	0	17.74	12.15	15.34	3.13915797619731e-16	10.0997420984986	up
1541	TRINITY_DN12869_c0_g1	104	127	105	613	595	620	5.16	7.13	4.81	28.32	27.23	26.87	1.04287992051831e-53	2.35189465815178	up
1542	TRINITY_DN12871_c0_g2	0	0	0	100	103	100	0	0	0	4.44	4.54	4.16	6.93817401503057e-13	9.01107132683673	up
1543	TRINITY_DN12876_c0_g1	233	233	304	577	625	571	19.94	19.56	23.97	56.62	58.28	52.41	9.28756665213192e-15	1.11695266902465	up
1544	TRINITY_DN12877_c0_g1	122	116	124	0	0	0	11.3	6.38	10.11	0	0	0	3.35896840662297e-14	-9.44786	down
1545	TRINITY_DN12885_c0_g2	10	5	10	27	37	42	0.86	0.45	0.82	2.37	3.19	3.43	0.000343985385266741	1.99134554027579	up
1546	TRINITY_DN12886_c1_g1	99	71	63	1	2	1	179.83	99.66	125.77	0.1	0.19	0.09	5.99026031818019e-13	-5.95743	down
1547	TRINITY_DN12889_c0_g1	60	49	57	0	0	0	2.51	2.1	2.25	0	0	0	9.07192340275409e-11	-8.32243	down
1548	TRINITY_DN12891_c0_g1	83	113	104	38	21	30	3.82	5.34	4.52	1.77	0.97	1.31	2.02491162327357e-08	-1.84363	down
1549	TRINITY_DN12896_c0_g5	0	0	0	82	70	89	0	0	0.01	4.81	4.06	4.88	7.25323508537918e-12	8.67751266208517	up
1550	TRINITY_DN12897_c0_g1	3656	2550	2856	1282	1407	1584	615.92	420.12	443.06	245.38	260.21	288.83	9.10158212031947e-22	-1.17843	down
1551	TRINITY_DN12897_c1_g1	42	19	50	0	1	0	2.36	1.1	2.66	0	0.06	0	4.38442716030011e-07	-6.77207	down
1552	TRINITY_DN12897_c2_g1	42	22	29	10	13	7	6.2	3.56	4.12	1.53	1.93	0.99	0.00251454184915375	-1.71586	down
1553	TRINITY_DN12898_c0_g1	39	38	43	7	4	3	4.63	4.85	4.89	0.86	0.48	0.34	8.97388138307922e-08	-3.18403	down
1554	TRINITY_DN12899_c1_g1	57	26	43	12	19	23	118.67	94.15	107.81	31.68	42.14	54.38	0.00658489791637497	-1.31732	down
1555	TRINITY_DN128_c0_g2	28	43	42	10	14	13	1.03	1.61	1.45	0.37	0.51	0.45	0.000578456227526378	-1.70258	down
1556	TRINITY_DN12905_c0_g1	84	53	98	20	32	37	4.58	2.98	5.05	1.11	1.75	1.91	5.14042333013427e-05	-1.49201	down
1557	TRINITY_DN12905_c0_g2	11	58	99	19	16	15	0.51	2.27	4.64	0.58	0.48	0.43	0.00278178195370689	-1.82374	down
1558	TRINITY_DN12906_c1_g1	271	224	251	117	98	140	36.82	36.37	34.39	19.35	19.94	22.13	1.39694641860503e-09	-1.16542	down
1559	TRINITY_DN12907_c0_g1	2	0	5	28	41	52	0.18	0	0.42	2.53	3.64	4.37	1.44396404776233e-07	4.01980086923691	up
1560	TRINITY_DN12924_c0_g1	35	23	20	59	62	62	4.22	2.68	2.09	6.67	7.71	6.39	0.00289954739068626	1.1375268281349	up
1561	TRINITY_DN12926_c0_g2	81	81	55	293	306	296	3.21	3.28	2.05	11.71	12.13	11.09	7.48369172584273e-21	1.95099756480302	up
1562	TRINITY_DN12928_c0_g1	319	315	450	139	154	118	31.51	38.76	45.51	13.73	12.6	11.17	2.56006800772958e-14	-1.48138	down
1563	TRINITY_DN12930_c0_g1	0	0	0	36	30	49	0	0	0	3.12	2.56	3.96	9.10825567454614e-09	7.60475774490808	up
1564	TRINITY_DN12930_c0_g4	0	0	0	63	67	65	0	0	0	6.38	6.65	6.12	5.37155559352141e-11	8.37484165745369	up
1565	TRINITY_DN12931_c0_g1	0	0	0	65	65	64	0	0	0	14.3	13.24	13.04	5.62677616303285e-11	8.36788651928947	up
1566	TRINITY_DN1293_c0_g1	170	154	145	395	396	430	4.08	4.41	3.14	10.76	10.73	11.16	8.22161713106149e-17	1.28771915893071	up
1567	TRINITY_DN1293_c0_g2	147	118	131	44	58	42	40.91	39.13	36.08	13.17	16.39	11.42	7.82855688223263e-09	-1.54714	down
1568	TRINITY_DN12944_c0_g1	6	9	13	33	23	30	2.67	5.17	5.9	16.3	10.41	13.31	0.00837182927101078	1.53224410647957	up
1569	TRINITY_DN12945_c0_g1	69	68	59	19	14	28	9.63	2.72	3.08	0.43	2.14	1.94	3.81114766839098e-06	-1.78409	down
1570	TRINITY_DN12947_c0_g1	333	339	340	137	170	118	19.51	20.62	16.57	10.99	13.84	10.42	3.08230850353308e-13	-1.33827	down
1571	TRINITY_DN1294_c0_g1	124	125	124	53	44	29	4.56	4.66	4.2	1.85	1.51	0.98	1.71425699513211e-08	-1.649	down
1572	TRINITY_DN12953_c0_g1	26	26	34	0	0	0	9.12	4.15	9.19	0	0	0	4.21874700245123e-08	-7.3715	down
1573	TRINITY_DN12954_c0_g1	18	13	19	49	42	42	1.38	1.04	1.38	3.82	3.23	3.06	0.00274009067947701	1.32563621979508	up
1574	TRINITY_DN12957_c1_g1	92	56	90	399	342	346	4	2.49	3.69	17.54	14.9	14.24	1.2901213672939e-24	2.10619960883048	up
1575	TRINITY_DN1295_c0_g3	44	66	65	183	186	209	3.44	5.41	4.83	14.6	14.61	15.55	3.71444960683265e-12	1.63141799602726	up
1576	TRINITY_DN12960_c0_g4	278	316	292	0	0	0	12.93	14.75	12.84	0	0	0	1.88097732045943e-18	-10.7406	down
1577	TRINITY_DN12960_c0_g5	32	22	22	0	4	0	3.46	2.53	2.27	0	0.43	0	1.03687353939455e-05	-4.33309	down
1578	TRINITY_DN12966_c0_g1	146	110	158	490	527	663	7.06	5.3	6.56	22.29	24.89	28.98	2.42872141023366e-31	1.92743148382531	up
1579	TRINITY_DN1296_c1_g1	16	12	24	87	48	80	0.78	0.59	1.1	4.29	2.34	3.7	2.88607238575425e-06	1.96084213315102	up
1580	TRINITY_DN1296_c1_g2	27	43	56	9	6	13	7.7	14.67	15.82	2.76	1.74	3.63	2.20586383403642e-05	-2.26339	down
1581	TRINITY_DN12971_c0_g3	76	44	69	4	2	17	2.77	1.64	2.37	0.15	0.07	0.59	2.19261747023521e-08	-3.1484	down
1582	TRINITY_DN12974_c0_g1	51	60	60	159	136	135	1.74	2.08	1.92	5.45	4.63	4.34	6.68250035522042e-07	1.2424340987263	up
1583	TRINITY_DN12975_c0_g1	37	23	42	106	99	144	2.91	1.89	3.13	8.49	7.81	10.76	6.5373532305068e-08	1.68162463256962	up
1584	TRINITY_DN12975_c0_g2	24	28	16	66	69	71	2.6	3.24	1.66	7.36	7.53	7.35	5.75978480769952e-05	1.50342183458242	up
1585	TRINITY_DN12981_c0_g1	463	526	513	171	144	160	14.67	16.84	14.27	6.12	5.25	6.01	1.71895583641283e-31	-1.7516	down
1586	TRINITY_DN12982_c0_g1	41	33	47	10	26	14	2.89	2.42	4.84	1.27	1.84	0.94	0.00570625300351523	-1.3598	down
1587	TRINITY_DN1298_c0_g2	332	409	398	1361	1442	1497	12.5	15.7	14.12	44.24	46.66	45.57	2.52607211734902e-62	1.82493560002733	up
1588	TRINITY_DN1298_c0_g5	369	370	390	156	140	187	9.09	9.22	9.03	3.86	3.45	4.35	4.60022744350233e-17	-1.31873	down
1589	TRINITY_DN12990_c0_g2	19	44	35	5	1	8	1.87	4.6	3.29	0.51	0.1	0.75	2.59948827503666e-05	-2.91147	down
1590	TRINITY_DN12992_c0_g1	62	35	47	3	3	8	5.79	3.46	4.18	0.29	0.28	0.71	6.07943739914667e-09	-3.4615	down
1591	TRINITY_DN12995_c0_g1	103	92	89	36	47	69	27.39	28.82	23.2	9.82	12.65	17.13	0.000989019824098235	-1.00268	down
1592	TRINITY_DN12997_c0_g2	126	120	113	368	405	403	10.74	5.76	12.6	30.24	23.89	28.23	2.2781583632449e-23	1.61997533417165	up
1593	TRINITY_DN12999_c0_g1	13	6	22	55	45	24	1.28	1.01	3.4	3.85	6.14	2.16	0.00674600226867486	1.53094912260468	up
1594	TRINITY_DN1299_c0_g1	338	365	361	1336	1321	1358	17.74	19.86	18.74	48.28	52.38	51.43	3.89621369124696e-70	1.82534793457328	up
1595	TRINITY_DN13001_c0_g1	384	348	296	2	8	11	12.67	20.9	8.94	0.08	0.31	0.36	8.42286751547196e-53	-5.71069	down
1596	TRINITY_DN13007_c0_g1	0	0	0	34	35	43	0	0	0	3.81	4.06	4.77	9.95346175912892e-09	7.5702091510993	up
1597	TRINITY_DN13012_c0_g1	73	48	54	21	31	30	33.39	10.15	19.86	15.54	20.02	19.38	0.00191038474895226	-1.18704	down
1598	TRINITY_DN13018_c0_g1	9	2	7	82	73	82	0.26	0.06	0.19	2.41	2.14	2.26	1.57875060696986e-13	3.63072168450661	up
1599	TRINITY_DN13028_c1_g1	0	0	0	28	30	42	0	0	0	4.61	10.97	6.37	3.01642523476346e-08	7.40322056540149	up
1600	TRINITY_DN1302_c1_g1	53	84	69	10	16	26	42.35	35.39	50.66	32.43	18.64	39.17	6.31076696710509e-07	-2.08982	down
1601	TRINITY_DN13033_c0_g1	19	19	19	1	0	0	4.26	4.91	4.17	0.24	0	0	3.34531086869211e-05	-5.81981	down
1602	TRINITY_DN13035_c0_g1	256	180	267	1053	1078	1089	6.45	4.59	6.32	26.68	27.17	25.9	7.20360701331131e-55	2.1080210628849	up
1603	TRINITY_DN13036_c0_g1	900	1043	936	0	0	1	51.24	52.71	51.41	0	0	0.03	3.53508462373673e-21	-11.4794	down
1604	TRINITY_DN13041_c0_g2	118	85	136	65	46	59	8.18	6.79	9.46	5.11	3.22	4.24	0.000151904302054891	-1.08201	down
1605	TRINITY_DN13043_c0_g1	119	165	158	0	0	0	2.62	3.67	3.27	0	0	0	4.94671624650066e-15	-9.73649	down
1606	TRINITY_DN1304_c2_g1	31	39	30	97	89	101	2.04	2.67	1.87	7.76	6.28	7.47	3.13037011153294e-06	1.42743753560542	up
1607	TRINITY_DN13060_c0_g1	55	59	49	11	30	14	5.43	6.28	4.62	1.06	3.07	1.36	0.000253633189461974	-1.65641	down
1608	TRINITY_DN13061_c0_g1	25	18	42	0	0	0	4.65	3.95	7.05	0	0	0	7.29225286564723e-08	-7.34788	down
1609	TRINITY_DN1306_c0_g2	55	83	51	0	0	0	6.84	11.14	6.08	0	0	0	3.45045193686105e-11	-8.5164	down
1610	TRINITY_DN13074_c0_g2	0	0	0	90	122	132	0	0	0	8.02	10.48	12.77	2.29928647764819e-13	9.18849160655387	up
1611	TRINITY_DN13074_c1_g2	44	32	26	134	106	157	7.35	5.94	4.2	21.48	16.78	22.88	7.54324266339836e-10	1.8629662437048	up
1612	TRINITY_DN13076_c0_g1	51	96	77	38	42	34	17.68	41.37	26.47	13.28	13.45	10.74	0.00277567270207209	-1.06425	down
1613	TRINITY_DN1307_c0_g1	12	30	25	48	75	78	3.82	10.04	5.88	7.51	11.04	13.71	0.000378223921167416	1.48810470184983	up
1614	TRINITY_DN1308_c0_g3	223	250	217	71	81	114	20.92	24.81	19.4	6.82	7.64	10.19	6.23743102595114e-12	-1.47458	down
1615	TRINITY_DN13092_c0_g1	0	5	0	33	41	41	0	0.14	0	0.91	1.12	1.06	2.35395773255947e-07	4.42281541939488	up
1616	TRINITY_DN13095_c0_g1	2	0	0	34	43	53	0.38	0	0	6.73	8.94	10.26	3.34254831020701e-07	5.92437071944338	up
1617	TRINITY_DN130_c0_g2	84	116	94	262	278	270	1.85	2.58	1.94	5.8	6.12	5.61	3.5662434283581e-12	1.37020143799728	up
1618	TRINITY_DN130_c1_g1	4	2	7	39	34	66	4.8	3.85	9.34	55.73	41.74	84.68	9.89446594348698e-08	3.32122625381687	up
1619	TRINITY_DN13100_c0_g1	16	8	34	145	181	186	1.8	1.16	4.05	15.27	19.72	17.83	4.92370660915585e-18	3.05828774278957	up
1620	TRINITY_DN13109_c0_g1	126	109	113	54	43	56	12.65	11.37	10.12	5.75	3.73	5.03	1.34664799686855e-06	-1.27809	down
1621	TRINITY_DN13111_c0_g1	20	14	33	137	128	168	4.57	3.7	7.39	33.38	29.64	37.27	5.5018435484909e-16	2.60293250713072	up
1622	TRINITY_DN13112_c0_g1	152	131	127	54	49	57	8.02	7.11	6.33	2.88	2.59	2.85	6.6600827670903e-09	-1.45038	down
1623	TRINITY_DN13113_c1_g3	109	54	75	36	46	42	14.68	7.9	9.71	5.02	6.24	5.42	0.0033609409489352	-1.03047	down
1624	TRINITY_DN13114_c2_g1	110	59	84	12	23	14	23.45	14.41	17.49	2.71	4.97	2.89	1.46891937527055e-09	-2.455	down
1625	TRINITY_DN13116_c0_g3	30	18	35	0	0	0	4.24	2.78	4.76	0	0	0	7.37250687240163e-08	-7.31703	down
1626	TRINITY_DN13119_c1_g1	0	0	0	133	135	134	0	0	0	195.18	170.35	177.25	3.80892022664674e-14	9.41867622088994	up
1627	TRINITY_DN13122_c0_g2	51	74	64	0	0	0	13.86	24.81	17.37	0	0	0	2.89167707222693e-11	-8.5121	down
1628	TRINITY_DN13123_c0_g1	53	59	66	19	15	29	2.93	3.36	3.44	1.06	0.83	1.52	4.95066023761609e-05	-1.59562	down
1629	TRINITY_DN13124_c0_g1	181	183	230	76	80	87	6.42	6.54	7.65	2.69	2.82	2.86	5.53285486542552e-11	-1.37918	down
1630	TRINITY_DN13130_c0_g1	0	0	0	19	21	24	0	0	0	2.57	2.97	3.55	1.24816133850038e-06	6.7635390715543	up
1631	TRINITY_DN13134_c0_g1	2	0	0	265	272	276	2.06	0	0	22.55	17.26	16.09	1.02360905239533e-15	8.57664551255821	up
1632	TRINITY_DN1314_c1_g2	637	559	626	2548	2565	2669	67.06	62.72	62.95	275.67	271.58	268.16	9.36997651918198e-118	2.00443043125715	up
1633	TRINITY_DN1314_c2_g1	415	410	377	201	203	171	60.76	64.72	53.73	32.28	31.51	25.18	7.15973153277547e-13	-1.15261	down
1634	TRINITY_DN13153_c0_g1	45	52	69	6	5	5	3.04	5.58	4.35	0.66	0.18	0.17	1.07350074092009e-10	-3.46137	down
1635	TRINITY_DN13157_c0_g1	77	58	117	5	5	8	30.89	20.48	41.33	2.88	3.05	3.95	5.98738157017294e-15	-3.89422	down
1636	TRINITY_DN13158_c0_g1	307	315	318	995	933	1048	13.37	13.69	9.22	32.17	30.64	34.74	2.87969333866796e-46	1.57097640519877	up
1637	TRINITY_DN13162_c0_g1	1282	450	801	0	0	0	282.17	118.43	177.34	0	0	0	3.66314843234802e-19	-12.2521	down
1638	TRINITY_DN1316_c0_g1	221	196	204	964	878	955	5.12	7.68	4.53	26.98	21.86	26.4	5.81108470272135e-64	2.08068141053297	up
1639	TRINITY_DN13179_c0_g2	14	19	17	63	62	62	1.38	1.98	1.6	6.36	6.13	5.81	4.3082178091951e-06	1.81257510301912	up
1640	TRINITY_DN13181_c2_g1	0	0	0	383	361	356	0	0	0	43.29	40.92	38.2	6.25269846064946e-19	10.8720517583715	up
1641	TRINITY_DN13181_c3_g1	120	103	137	790	819	954	4.61	4.04	4.96	31.3	31.49	38.03	1.19697786108381e-84	2.73987117833697	up
1642	TRINITY_DN13191_c0_g2	4	10	13	48	43	30	0.69	1.81	2.06	8.57	7.42	4.99	0.000175350694195938	2.08575686048099	up
1643	TRINITY_DN131_c0_g4	15	10	8	217	212	229	5.65	4.71	3.03	7.55	7.32	7.47	9.92884657926845e-38	4.22542913217057	up
1644	TRINITY_DN13207_c0_g1	24	63	35	3	5	9	3.73	10.81	6.07	0.58	0.93	1.6	2.72613191853819e-06	-2.95161	down
1645	TRINITY_DN13208_c4_g1	297	227	248	554	526	666	14.13	11.08	11.14	26.59	25.01	29.92	1.47223427242299e-13	1.08300415071598	up
1646	TRINITY_DN13209_c1_g1	6	12	12	100	84	101	0.36	0.66	0.67	5.65	4.75	5.4	9.18495923446824e-15	3.15702203667557	up
1647	TRINITY_DN13209_c1_g2	5	5	1	22	18	54	0.36	0.37	0.07	1.61	1.3	3.69	9.19313326861395e-05	2.97484008074163	up
1648	TRINITY_DN1320_c0_g1	5955	7092	6937	1729	1629	1758	131.11	140.76	132.27	42.74	39.38	38.93	1.15132702998041e-121	-2.05684	down
1649	TRINITY_DN13211_c0_g1	0	0	0	44	19	31	0	0	0	5.08	3.68	4.42	7.29155409356882e-08	7.32448939787578	up
1650	TRINITY_DN1321_c0_g1	520	532	537	126	154	143	43.13	44.14	43.38	15.56	20.18	17.17	1.25281227415057e-42	-2.00066	down
1651	TRINITY_DN1321_c2_g1	620	701	719	204	224	224	21.12	48.77	23.41	7.05	7.81	7.19	1.69106224900449e-40	-1.73661	down
1652	TRINITY_DN1321_c3_g1	24	40	36	88	77	87	1.4	2.41	1.99	5.2	4.5	4.8	0.00016548210715509	1.2421540909343	up
1653	TRINITY_DN1321_c5_g2	0	0	0	31	49	82	0	0	0	8.62	13.59	22	7.28495257912049e-10	8.08987371609976	up
1654	TRINITY_DN13220_c0_g1	162	101	208	12	9	8	39.34	22.88	40.54	2.4	1.7	1.5	6.96829910636737e-25	-4.10245	down
1655	TRINITY_DN13224_c0_g1	1008	513	634	2355	2556	2835	181.28	99.49	114.99	292.71	307.35	325.11	2.53930097173491e-08	1.75239157852696	up
1656	TRINITY_DN13224_c0_g2	28	48	36	9	12	16	2.12	3.8	2.59	0.69	0.91	1.15	0.00083279104058145	-1.69807	down
1657	TRINITY_DN13228_c0_g1	21	21	6	54	59	60	2.25	2.4	0.61	5.94	6.35	6.13	0.000175255315403441	1.7494342634392	up
1658	TRINITY_DN13229_c0_g2	0	0	0	61	70	63	0	0	0	13.99	15.34	13.22	5.76540331520041e-11	8.36805366731897	up
1659	TRINITY_DN1322_c0_g3	44	88	81	14	13	9	1.28	2.59	2.21	0.41	0.38	0.25	3.36910960752369e-09	-2.65073	down
1660	TRINITY_DN13233_c0_g1	22	16	30	77	68	44	15	13.95	20.54	30.02	24.68	15.52	0.00079165886828121	1.39956224565545	up
1661	TRINITY_DN13234_c0_g1	0	0	0	18	19	21	0	0	0	2.34	2.41	2.53	2.74745929724781e-06	6.6228274506066	up
1662	TRINITY_DN1323_c0_g1	575	555	602	266	283	330	40.07	40.59	38.13	18.44	19.16	21.88	1.84333211519866e-17	-1.07156	down
1663	TRINITY_DN13243_c0_g1	388	349	433	0	0	0	44.66	35.58	65.61	0	0	0	7.60729390969054e-20	-11.1385	down
1664	TRINITY_DN13247_c0_g1	18	20	8	101	112	117	3.3	4.19	1.46	19.62	20.85	21.05	7.60125660715233e-14	2.74542568650479	up
1665	TRINITY_DN13253_c1_g1	0	0	0	71	69	74	0	0	0	13.79	12.9	13.2	2.18546811059423e-11	8.50801771106355	up
1666	TRINITY_DN13260_c0_g1	63	116	99	42	25	47	5.97	11.63	8.94	4.08	2.38	4.24	8.48354654925725e-05	-1.38287	down
1667	TRINITY_DN13265_c0_g2	45	23	65	0	0	0	6.41	3.58	8.91	0	0	0	1.71671292986002e-09	-7.99289	down
1668	TRINITY_DN13272_c1_g1	0	0	0	35	37	49	0	0	0	28.81	27	36.07	5.23327022990131e-09	7.67967722014622	up
1669	TRINITY_DN13273_c0_g1	1334	1212	1267	3211	3135	3156	45.5	43.78	36.93	95.11	92.28	87.71	3.52894584464648e-49	1.22760814003707	up
1670	TRINITY_DN13277_c0_g1	564	601	621	1323	1402	1461	19.3	20.02	19.15	43.67	46.32	45.23	3.4646028316478e-33	1.1374914962785	up
1671	TRINITY_DN13278_c0_g2	116	75	95	30	56	36	11.45	10	9.68	2.3	4.29	3.42	8.2453962344082e-05	-1.31644	down
1672	TRINITY_DN13286_c0_g1	0	0	0	21	21	32	0	0	0	2.18	2.13	3.08	4.18835747613948e-07	6.96778208941733	up
1673	TRINITY_DN13287_c0_g1	26	21	23	1	0	1	10.07	2.37	2.32	0.11	0	0.1	1.96269433502068e-05	-5.2223	down
1674	TRINITY_DN13288_c0_g1	61	44	57	200	243	205	2.89	2.11	2.54	9.67	11.55	9.65	2.08626647184119e-16	1.91250341304911	up
1675	TRINITY_DN13288_c0_g2	57	57	39	0	0	0	1.97	2	1.27	0	0	0	2.32788133275705e-10	-8.21059	down
1676	TRINITY_DN13288_c1_g1	14	5	10	32	42	48	0.78	0.29	0.53	1.82	2.36	2.55	0.000190398808818748	1.97927428321492	up
1677	TRINITY_DN13291_c0_g1	0	0	0	62	64	42	0	0	0	9.29	8.96	5.49	2.83151752300793e-10	8.16782429755727	up
1678	TRINITY_DN13293_c0_g1	49	21	33	121	187	207	13.38	6.81	8.88	25.52	39.37	40.71	2.27231822478635e-12	2.22597760604707	up
1679	TRINITY_DN1329_c1_g2	35	28	21	76	53	63	1.72	1.42	0.98	3.79	2.61	2.94	0.00380915363248894	1.1007412550023	up
1680	TRINITY_DN13300_c0_g1	260	164	190	853	880	948	24.4	16.34	16.98	85.86	86.09	88.41	1.32768191738898e-40	2.03462491737709	up
1681	TRINITY_DN13300_c1_g1	6	6	7	43	72	55	0.44	0.46	0.49	3.2	5.28	3.82	4.04776797243587e-09	3.07210229782337	up
1682	TRINITY_DN13301_c0_g4	51	41	61	0	0	0	2.73	2.26	3.09	0	0	0	2.21107404631576e-10	-8.20165	down
1683	TRINITY_DN13305_c0_g1	2	1	0	43	59	66	0.09	0.05	0	1.98	2.69	2.84	2.55045089068522e-09	5.70958174909682	up
1684	TRINITY_DN13306_c0_g1	141	104	159	277	291	374	12.65	9.24	12.78	23.92	26.7	30.76	4.54737527229866e-09	1.12885165159072	up
1685	TRINITY_DN13307_c0_g1	192	256	306	533	547	585	7.37	12.44	12.37	24.43	23.03	25.03	4.92488914923939e-11	1.05372081599017	up
1686	TRINITY_DN13308_c0_g1	113	179	114	28	17	30	48.27	72.53	53.23	9.6	6.88	7.58	3.32478507103282e-14	-2.53589	down
1687	TRINITY_DN13312_c0_g1	73	52	59	686	720	697	5.12	3.8	3.92	48.97	50.67	46.43	4.48985982364723e-92	3.42508454855167	up
1688	TRINITY_DN13316_c1_g2	0	0	0	62	64	82	0	0	0	6.07	6.15	7.47	3.14330896126833e-11	8.46230445860602	up
1689	TRINITY_DN13316_c1_g3	0	0	0	31	48	48	0	0	0	2.82	4.28	4.06	3.70130024748954e-09	7.75120526247074	up
1690	TRINITY_DN13322_c0_g2	27	66	50	13	6	2	2.39	6.16	8.15	1.18	0.75	0.17	3.27899200118105e-06	-2.84526	down
1691	TRINITY_DN13324_c0_g1	18	34	17	69	49	53	4.56	1.11	1.92	6.64	9.49	8.98	0.00448170915095906	1.21604658429679	up
1692	TRINITY_DN13324_c0_g2	27	37	55	0	0	0	1.23	1.72	2.37	0	0	0	3.14685492191759e-09	-7.83714	down
1693	TRINITY_DN13327_c0_g1	24	17	27	57	62	70	1.33	0.97	1.4	3.22	3.43	3.69	0.000227835315076234	1.38443893614874	up
1694	TRINITY_DN13334_c0_g1	206	208	184	554	596	604	6.35	6.82	5.35	17.38	22.52	17.46	2.50800778747913e-26	1.45989597109831	up
1695	TRINITY_DN13338_c0_g1	0	0	0	106	82	83	0	0	0	12.24	9.25	8.89	2.43548008789296e-12	8.85300410529802	up
1696	TRINITY_DN13342_c0_g1	3	1	0	59	47	49	0.09	0.03	0	1.85	1.57	1.46	1.81359489876443e-09	5.18638266861832	up
1697	TRINITY_DN13342_c0_g2	79	76	60	144	176	175	7.67	7.82	5.55	14.33	17.16	16.19	2.54139948700186e-06	1.10835136311028	up
1698	TRINITY_DN13345_c1_g3	29	27	35	70	73	76	3.36	3.35	4.73	8.35	8.51	8.54	0.000406045008335526	1.17767517910757	up
1699	TRINITY_DN13348_c1_g1	42	30	48	0	0	0	20.18	17.58	25.22	0	0	0	2.29329111510436e-09	-7.85066	down
1700	TRINITY_DN13348_c1_g2	331	264	285	789	761	862	57.64	51.34	48.09	143.94	133.9	144.66	1.84118127634755e-27	1.36253616029758	up
1701	TRINITY_DN13353_c0_g3	47	82	99	24	25	29	1.86	3.31	3.69	0.96	0.99	1.09	1.56136164909277e-05	-1.63713	down
1702	TRINITY_DN13355_c0_g1	54	60	48	0	0	0	12.25	17.7	10.59	0	0	0	1.17422768188704e-10	-8.2911	down
1703	TRINITY_DN13359_c1_g1	80	109	98	33	38	30	2.11	2.88	2.41	0.89	0.99	0.75	2.95840126456301e-07	-1.59599	down
1704	TRINITY_DN13360_c0_g1	72	78	71	37	31	33	22.85	24.29	20.93	13.79	11.43	12.13	0.000165836448027164	-1.22059	down
1705	TRINITY_DN13369_c0_g1	11	22	23	72	95	93	4.11	10.3	8.67	11.5	13.85	12.9	1.49702677657638e-08	2.12338926372667	up
1706	TRINITY_DN1337_c0_g1	942	809	850	2145	2263	2296	58.41	51.99	49.88	134.26	139.95	134.27	3.43080846903259e-44	1.27493558208296	up
1707	TRINITY_DN13383_c0_g1	122	97	118	40	26	46	8.81	7.3	8.08	2.9	1.85	3.11	1.5644930869808e-08	-1.68285	down
1708	TRINITY_DN13391_c0_g1	34	28	45	288	290	275	3.23	2.51	5.5	32.17	32.3	33.53	4.17745642946208e-36	2.90878798045769	up
1709	TRINITY_DN13392_c1_g1	36	54	60	10	15	12	3.62	5.83	5.75	1.03	1.5	1.11	5.01622292623175e-06	-2.10804	down
1710	TRINITY_DN13396_c0_g1	104	28	65	492	547	642	17.12	5.05	10.3	91.34	99.07	109.93	2.06668083894291e-09	3.00203852798289	up
1711	TRINITY_DN13398_c0_g1	5	3	1	30	19	29	8.41	5.61	1.93	25.44	28.05	34.3	8.95466583453174e-05	3.01836988461687	up
1712	TRINITY_DN13401_c0_g1	410	293	361	139	119	113	28.57	25.25	27.84	6.4	5.44	4.88	1.65881576602717e-17	-1.60649	down
1713	TRINITY_DN13403_c0_g1	3	1	3	24	38	26	1.05	0.36	0.92	7.66	10.85	7.3	6.38278483125742e-06	3.56761635565792	up
1714	TRINITY_DN13409_c0_g2	52	37	47	3	9	13	2.35	1.71	2.01	0.13	0.37	0.52	1.78489051741361e-06	-2.5438	down
1715	TRINITY_DN1340_c0_g2	35	36	28	503	467	463	1.88	2.11	1.44	27.75	25.5	24.26	1.35338224290068e-71	3.76557002922164	up
1716	TRINITY_DN13413_c0_g1	1	0	0	62	56	66	0.26	0	0	16.74	14.54	16.06	1.07210119165588e-08	7.32727291232082	up
1717	TRINITY_DN13417_c0_g1	594	478	401	4550	5530	5106	53.61	45.31	33.92	411.79	501.55	436.4	1.66883628710879e-143	3.27251010400599	up
1718	TRINITY_DN13419_c0_g1	237	263	300	547	605	632	7.24	7.87	8.76	16.39	19.3	18.78	1.82420108364046e-15	1.06630208081702	up
1719	TRINITY_DN13423_c0_g1	196	209	203	558	515	548	5.19	5.28	5.05	13.22	12.55	13.54	5.86143345569974e-22	1.32409770392102	up
1720	TRINITY_DN13425_c0_g1	16	22	6	158	113	176	6.06	10.1	1.75	31.79	20.63	32.34	5.01400271242729e-18	3.24264	up
1721	TRINITY_DN1342_c0_g1	1072	950	1093	502	466	462	54.85	52.45	54.97	23.08	20.99	18.31	6.57588224815828e-28	-1.21123	down
1722	TRINITY_DN13432_c0_g1	37	58	51	103	127	94	2.64	9.82	1.82	3.74	4.58	3.2	0.000403376707747064	1.06256788963795	up
1723	TRINITY_DN13436_c0_g1	0	0	0	175	104	126	0	0	0	11.74	6.17	9.5	5.4591762339072e-14	9.43292159047688	up
1724	TRINITY_DN1343_c1_g1	124	202	167	484	500	602	14.7	18.37	18.34	33.05	32.88	35.88	3.67858107284162e-19	1.58960498040191	up
1725	TRINITY_DN13442_c0_g1	316	124	244	471	628	683	84.53	35.59	60.75	139.21	178.03	184.16	0.00168018519449126	1.2903745519006	up
1726	TRINITY_DN13442_c0_g2	991	599	866	1717	2005	2145	202.5	137.78	173.02	375.19	420.05	430.38	1.02985973968529e-15	1.16553115491602	up
1727	TRINITY_DN13443_c0_g2	2	1	2	341	316	396	0.09	0.04	0.07	17.63	16.2	19.18	5.8348822502459e-29	7.6249982472143	up
1728	TRINITY_DN13445_c0_g2	0	0	0	108	71	110	0	0	0	26.34	16.51	24.51	1.4879837838654e-12	8.93898906533651	up
1729	TRINITY_DN1344_c0_g1	371	427	452	171	187	212	13.02	15.43	15.06	6.48	7.06	7.61	9.38038976287592e-16	-1.22556	down
1730	TRINITY_DN1344_c1_g1	2714	2480	2897	867	860	901	112.28	100.6	109.02	36.76	35.26	34.07	2.95722410934474e-92	-1.7118	down
1731	TRINITY_DN1344_c4_g1	40	30	25	142	140	103	16.97	16	10.84	65.8	59.76	42.83	6.93826342294467e-10	1.93297429000447	up
1732	TRINITY_DN1345_c0_g1	156	110	186	26	27	40	8.82	6.38	9.8	1.6	1.6	2.3	2.33632596496314e-15	-2.37228	down
1733	TRINITY_DN1345_c1_g1	7115	6425	7035	1937	2034	2262	300.11	277.02	279.86	87.48	87.62	91.8	2.14365971327431e-137	-1.81523	down
1734	TRINITY_DN1345_c3_g1	255	233	249	5	0	6	30.58	30.07	28.61	0.62	0	0.69	9.80840267173074e-37	-6.15902	down
1735	TRINITY_DN13463_c0_g1	3	16	3	89	77	77	0.23	1.23	0.22	6.46	5.54	5.04	7.53143270974571e-11	3.36814407351983	up
1736	TRINITY_DN13468_c0_g1	268	193	253	101	97	123	32.07	27.07	31.63	13.17	16.15	20.28	7.39015392807028e-10	-1.24533	down
1737	TRINITY_DN1346_c0_g1	0	0	0	374	381	412	0	0	0	48.06	57.23	64.46	3.04617828716386e-19	10.9543486711381	up
1738	TRINITY_DN13472_c0_g1	96	153	137	7	5	8	4.95	8.49	6.61	2.86	0.26	0.44	1.49562302925692e-23	-4.36422	down
1739	TRINITY_DN13485_c0_g1	125	153	141	7	5	5	4.79	5.87	5.05	0.27	0.19	0.18	5.66531768178537e-27	-4.71455	down
1740	TRINITY_DN13489_c0_g1	40	32	37	145	107	108	1.55	1.26	1.35	5.66	4.14	3.95	3.47080695396318e-08	1.63805635157601	up
1741	TRINITY_DN13490_c0_g1	476	801	639	239	215	229	6.14	10.11	7.7	3.64	3.37	3.37	6.31159634213986e-18	-1.58068	down
1742	TRINITY_DN13490_c0_g3	456	641	557	0	0	0	6.88	9.71	7.88	0	0	0	1.45469297525e-21	-11.6417	down
1743	TRINITY_DN13491_c1_g1	0	0	0	19	33	20	0	0	0	2.22	3.77	2.17	5.72507468803726e-07	6.9414923202619	up
1744	TRINITY_DN13492_c0_g1	981	695	913	3870	4082	4275	89.26	66.84	79.13	360.22	373.28	370.33	2.01205183448853e-89	2.15002565788069	up
1745	TRINITY_DN13493_c0_g1	41	23	44	9	14	14	2.18	1.26	2.22	0.49	0.75	0.71	0.0015996231761378	-1.63398	down
1746	TRINITY_DN134_c0_g1	405	309	386	1446	1475	1475	22.03	17.64	19.81	74.47	75.29	71.44	5.75019087616822e-64	1.9100017161425	up
1747	TRINITY_DN134_c1_g1	541	647	656	5	11	12	23.57	26.26	26.02	0.15	0.4	0.48	2.91265092984547e-86	-6.13383	down
1748	TRINITY_DN13502_c0_g1	44	76	72	0	0	0	1.82	3.21	5.29	0	0	0	3.06009331845138e-11	-8.53328	down
1749	TRINITY_DN13506_c0_g1	10	17	12	41	42	29	3.05	5.34	4.3	16.07	18.15	8.79	0.00466332717841926	1.43577845911764	up
1750	TRINITY_DN1350_c0_g2	33	47	39	16	23	15	1.9	2.76	9.79	2.53	1.32	2.25	0.00750084573624852	-1.229	down
1751	TRINITY_DN13510_c0_g1	1	0	7	48	32	62	0.14	0	0.94	6.99	4.53	8.34	4.07765181517813e-08	4.06236162211836	up
1752	TRINITY_DN13513_c0_g1	42	40	33	0	0	0	7.2	7.65	5.48	0	0	0	2.98583391416725e-09	-7.79663	down
1753	TRINITY_DN13522_c0_g1	681	581	717	2711	2525	2643	18.33	15.95	18.77	75.96	68.74	67.23	1.74078392701157e-88	1.90511429637131	up
1754	TRINITY_DN13523_c0_g1	42	29	43	79	81	115	6.95	5.33	6.89	14.77	15.93	19.3	0.000217619917243385	1.17540897346364	up
1755	TRINITY_DN13525_c0_g1	181	187	280	71	65	92	16.07	17.07	22.82	6.08	5.47	7.33	1.4735922443598e-11	-1.59723	down
1756	TRINITY_DN13526_c1_g2	87	98	111	0	0	0	16.61	19.71	19.96	0	0	0	2.90104602553423e-13	-9.15625	down
1757	TRINITY_DN13527_c0_g1	56	46	54	357	371	333	3.35	2.63	2.54	26.09	28.14	23.62	1.26232345940923e-40	2.67830676933282	up
1758	TRINITY_DN1352_c0_g1	2708	3030	2973	824	831	869	118.47	139.51	127.27	38.32	39.73	34.48	8.73072471886429e-105	-1.87859	down
1759	TRINITY_DN13534_c0_g2	112	140	103	33	26	44	7.5	9.75	6.54	2.25	1.75	2.8	5.67323677878707e-10	-1.88513	down
1760	TRINITY_DN13542_c0_g1	155	235	215	12	13	24	11.32	17.9	14.9	0.89	0.95	1.66	5.31635145968685e-31	-3.72435	down
1761	TRINITY_DN13543_c0_g1	0	0	0	29	45	25	0	0	0	1.81	2.78	1.46	3.83638874097946e-08	7.40356992847801	up
1762	TRINITY_DN13550_c0_g1	100	42	68	0	0	0	7.74	3.39	5	0	0	0	1.92801430943217e-11	-8.6602	down
1763	TRINITY_DN13555_c0_g1	82	120	85	0	0	0	24.97	44.18	25.75	0	0	0	4.88245180343086e-13	-9.11737	down
1764	TRINITY_DN13557_c0_g1	18	21	34	0	0	0	5.16	7.2	9.66	0	0	0	2.24537488197954e-07	-7.13149	down
1765	TRINITY_DN13563_c0_g1	201	144	173	84	90	99	11.94	8.84	9.72	5.06	5.36	5.58	4.36424685382326e-06	-1.01575	down
1766	TRINITY_DN13567_c0_g1	202	182	261	608	616	593	7.25	6.75	8.9	22.25	22.42	20.42	2.57930980026111e-21	1.40834807335971	up
1767	TRINITY_DN13579_c1_g2	41	86	31	0	0	0	1.33	2.84	0.95	0	0	0	4.14888653272867e-10	-8.26417	down
1768	TRINITY_DN13594_c0_g1	8	0	14	56	60	85	2.36	0	4.1	17.86	18	24.58	3.15637665270116e-08	3.10516893693072	up
1769	TRINITY_DN13598_c0_g1	50	48	72	248	268	328	2.36	2.33	3.21	11.85	12.68	14.66	2.55185908051692e-24	2.21966181135732	up
1770	TRINITY_DN1359_c0_g2	531	451	560	140	191	218	91.36	86.52	93.32	25.22	33.2	36.13	2.88689011110606e-22	-1.58378	down
1771	TRINITY_DN13601_c0_g1	0	0	3	143	127	172	0	0	0.46	13.8	11.59	14.9	2.71290129277327e-15	7.1101250247803	up
1772	TRINITY_DN13604_c0_g2	54	49	65	21	33	35	7.65	8.79	9.81	3.68	5.58	5.64	0.00731004431071968	-1.00917	down
1773	TRINITY_DN13605_c1_g2	152	141	219	0	0	0	18.14	27.4	25.06	0	0	0	1.1741670064318e-15	-9.94296	down
1774	TRINITY_DN1361_c0_g1	28	22	51	150	192	147	8.91	8.5	16.29	53.24	61.77	45.72	1.35732046165657e-12	2.19540586246492	up
1775	TRINITY_DN13620_c0_g1	79	65	81	213	191	229	4.49	3.77	4.36	12.31	10.85	12.34	2.50289388369031e-11	1.40134041897903	up
1776	TRINITY_DN13621_c0_g2	30	63	34	1	8	2	1.14	2.43	1.21	0.04	0.3	0.07	2.15092195022384e-07	-3.62278	down
1777	TRINITY_DN13624_c0_g1	2	0	1	70	58	74	0.82	0	1.07	21.09	17.97	14.86	1.98391288994192e-10	5.98154097811733	up
1778	TRINITY_DN1362_c0_g1	2002	2185	2002	780	801	867	79.75	82.4	72.89	26.83	26.74	27.69	1.39177250850369e-54	-1.43143	down
1779	TRINITY_DN13637_c0_g1	66	60	48	21	37	30	21.26	23.46	15.46	7.33	12.08	9.47	0.00490807822897541	-1.07835	down
1780	TRINITY_DN1363_c0_g3	16	6	16	54	40	51	0.98	0.38	0.93	3.31	2.42	2.92	0.00013466368987784	1.84613093760565	up
1781	TRINITY_DN13640_c2_g1	54	103	46	11	7	12	3.13	6.16	2.52	0.65	0.41	0.66	5.42128547109007e-09	-2.86172	down
1782	TRINITY_DN1364_c0_g1	1372	1266	1499	673	671	748	40.8	43.75	50.26	20.08	20.1	22.41	1.83589921031943e-29	-1.07427	down
1783	TRINITY_DN1365_c1_g2	28	46	48	16	17	9	3	5.27	4.92	1.76	1.83	0.92	0.00110959945375186	-1.61969	down
1784	TRINITY_DN1365_c2_g1	265	256	274	126	120	128	61.2	69.1	61.75	30.09	27.35	27.94	9.52634030959551e-12	-1.17844	down
1785	TRINITY_DN13660_c0_g1	56	133	94	22	29	24	1.54	3.71	2.43	0.61	0.8	0.62	1.87597538049633e-07	-2.00943	down
1786	TRINITY_DN13663_c0_g3	0	0	0	96	68	108	0	0	0	13.53	9.32	14.07	2.66434427713269e-12	8.84978570911703	up
1787	TRINITY_DN13664_c0_g1	57	24	40	0	0	0	7.92	4.52	4.95	0	0	0	3.20692244511973e-09	-7.8645	down
1788	TRINITY_DN13667_c0_g1	20	9	8	59	60	45	3.89	1.71	1.31	6.66	6.77	4.59	1.74748037288702e-05	2.06128662268315	up
1789	TRINITY_DN13669_c0_g1	58	64	84	319	298	340	1.86	1.82	2.56	12.14	10.63	11.65	2.30607686947619e-27	2.12637238791252	up
1790	TRINITY_DN1366_c0_g1	145	150	168	73	84	72	7.14	7.09	9.39	3.65	4.68	3.55	1.00107775375328e-06	-1.10381	down
1791	TRINITY_DN13673_c0_g1	3	0	0	18	32	24	6.79	0	0	5.13	8.08	6.07	2.98857494140287e-05	4.53235952356609	up
1792	TRINITY_DN13681_c0_g1	28	30	68	404	385	471	2.23	2.57	5.25	33.19	31.14	36.2	2.11242604107993e-39	3.23540873435122	up
1793	TRINITY_DN13688_c0_g1	0	0	0	33	26	26	0	0	0	6.48	4.87	4.66	1.15351542138327e-07	7.1801837921855	up
1794	TRINITY_DN13690_c0_g1	98	99	71	524	466	593	2.99	3.32	1.84	16.43	14.75	17.7	5.55098051847727e-44	2.46588324450256	up
1795	TRINITY_DN13697_c0_g1	0	0	0	207	180	233	0	0	0	12.99	10.76	13.47	4.12481980971559e-16	10.0400642096035	up
1796	TRINITY_DN13698_c0_g2	174	136	130	35	43	38	7.13	6.3	4.93	1.43	2.1	1.61	1.30306398931028e-13	-2.0153	down
1797	TRINITY_DN13706_c0_g1	4	0	2	112	93	75	0.13	0	0.06	3.53	2.91	2.22	5.75527480462137e-15	5.46248832732958	up
1798	TRINITY_DN13707_c0_g1	39	31	34	108	134	133	1.52	1.23	2.17	4.38	5.33	5.13	5.25278196804608e-10	1.7581087473372	up
1799	TRINITY_DN1370_c2_g1	138	242	248	92	100	109	193.94	102.65	241.45	167.41	156.98	174.79	2.82217886858676e-06	-1.15251	down
1800	TRINITY_DN1370_c3_g1	346	416	342	749	829	929	10.6	12.77	9.87	24.1	26.28	27.79	8.29636498880566e-17	1.08726722744941	up
1801	TRINITY_DN13714_c1_g2	61	62	37	0	0	0	3.93	4.21	2.25	0	0	0	1.74995524525698e-10	-8.27661	down
1802	TRINITY_DN1371_c1_g1	1430	1309	1394	4399	4933	5095	99.67	95.01	91.56	310.14	343.41	332.16	1.36393800393091e-104	1.71157884609343	up
1803	TRINITY_DN1372_c0_g1	2796	2657	2850	1195	1179	1287	119.21	115.87	114.96	69.69	66.06	71.78	8.03636749509233e-63	-1.27264	down
1804	TRINITY_DN1372_c0_g2	2770	3146	3081	1427	1289	1447	98.79	114.25	103.46	51.31	46.01	48.77	1.53996472392692e-41	-1.20328	down
1805	TRINITY_DN13733_c0_g1	171	113	207	479	468	488	6.81	7.29	8.49	43.6	42.21	54.64	1.98946845026661e-15	1.46211708744723	up
1806	TRINITY_DN13738_c0_g1	328	270	297	0	0	0	17.95	15.23	15.36	0	0	0	1.72447011287085e-18	-10.7538	down
1807	TRINITY_DN1373_c0_g3	2159	1757	1875	870	895	1049	350.42	315.79	294.09	147.39	146.66	163.84	6.95006122974904e-28	-1.13505	down
1808	TRINITY_DN1373_c3_g1	160	137	192	78	72	75	6.75	5.67	9.66	4.05	3.89	3.92	1.42559832658306e-07	-1.20675	down
1809	TRINITY_DN1373_c5_g1	1279	1002	1066	458	416	523	95.73	78.33	75.73	35.23	31.57	37.54	2.32698420358496e-27	-1.35431	down
1810	TRINITY_DN1374_c0_g1	107	108	68	581	546	524	7.42	8.24	4.78	24.8	20.97	19.1	4.43215783359814e-39	2.4521953176255	up
1811	TRINITY_DN13752_c0_g2	0	0	0	35	23	26	0	0	0	2.29	1.49	1.59	1.37930674877601e-07	7.16320562743712	up
1812	TRINITY_DN1376_c14_g1	26	26	39	8	6	19	5.82	6.72	8.55	1.9	1.36	4.13	0.00715932531907652	-1.56541	down
1813	TRINITY_DN1376_c18_g1	72	102	112	35	37	37	15.64	25.45	23.79	8.06	8.14	7.79	1.89863745513654e-06	-1.48096	down
1814	TRINITY_DN1376_c8_g1	403	570	463	222	201	286	15.27	20.97	13.1	6.16	5.65	9.13	1.89421120458855e-10	-1.11671	down
1815	TRINITY_DN13771_c0_g1	40	44	55	14	17	9	5.78	6.96	7.66	2.1	2.48	1.25	5.00217646545565e-05	-1.87855	down
1816	TRINITY_DN13773_c0_g1	0	0	0	30	50	30	0	0	0	2.97	4.85	2.76	1.50580213846774e-08	7.55352120587989	up
1817	TRINITY_DN13776_c0_g1	106	56	82	0	0	0	6.16	3.36	4.51	0	0	0	3.14433050286364e-12	-8.87686	down
1818	TRINITY_DN1377_c0_g3	103	161	110	36	54	44	2.77	4.3	2.77	0.94	1.44	1.09	1.78178583485918e-07	-1.57584	down
1819	TRINITY_DN13788_c0_g1	37	56	43	0	0	0	5.84	9.76	6.55	0	0	0	7.0027819509586e-10	-8.03881	down
1820	TRINITY_DN13790_c0_g1	63	83	60	30	19	27	6.8	7.51	4.91	3.01	1.64	2.21	3.33882012785943e-05	-1.53345	down
1821	TRINITY_DN13791_c0_g1	250	222	234	556	519	593	9.69	8.78	8.54	21.74	20.13	21.73	5.85838057093774e-18	1.14854217155598	up
1822	TRINITY_DN13802_c0_g1	1225	930	960	30	39	47	109.7	87.84	81.85	2.75	3.51	4.01	2.1721138119825e-138	-4.84163	down
1823	TRINITY_DN13809_c0_g1	10737	7012	9312	2317	2713	2783	1343.36	946.57	1116.64	299.53	342.55	333.46	2.52154878149119e-53	-1.88273	down
1824	TRINITY_DN1380_c0_g1	19	3	8	234	248	291	2.99	0.18	0.44	19.97	17.02	15.93	5.24276348672722e-39	4.59396086331627	up
1825	TRINITY_DN13817_c0_g1	36	66	39	1	0	3	2.12	3.98	2.15	0.06	0	0.17	3.37798181104143e-09	-5.24406	down
1826	TRINITY_DN13817_c0_g2	85	166	117	0	0	0	2	3.95	2.59	0	0	0	5.40976694851807e-14	-9.47593	down
1827	TRINITY_DN1381_c0_g1	1	4	1	62	58	53	0.32	10	0.32	21.38	26.64	34.2	7.23599579885913e-11	4.75950854279816	up
1828	TRINITY_DN13825_c1_g1	25	10	16	82	60	83	0.99	0.4	0.6	3.27	2.37	3.1	5.01794427807024e-07	2.05009916892349	up
1829	TRINITY_DN13829_c0_g3	18	63	29	6	8	2	0.63	2.25	0.96	0.21	0.28	0.07	3.54277632147773e-05	-2.8697	down
1830	TRINITY_DN13835_c0_g2	0	0	0	304	321	315	0	0	0	23.73	23.66	22.36	3.68814662049027e-18	10.6438996482953	up
1831	TRINITY_DN13836_c0_g1	53	59	28	96	110	120	10.51	13.28	5.45	20.16	22.08	23.02	0.000485748556651442	1.11901463866926	up
1832	TRINITY_DN13838_c0_g1	190	154	201	52	77	64	7.62	6.31	7.6	2.11	3.09	2.43	2.21393083046716e-11	-1.58621	down
1833	TRINITY_DN1383_c0_g1	522	666	649	247	233	233	7.45	9.62	8.68	3.55	3.33	3.12	1.28431914485758e-23	-1.4551	down
1834	TRINITY_DN13845_c0_g1	1	4	2	27	36	38	0.11	0.46	0.2	2.97	3.87	3.88	8.68264914695151e-07	3.7539425481503	up
1835	TRINITY_DN13851_c0_g2	69	140	107	1	0	0	0.85	1.73	1.24	0.01	0	0	6.07728494376625e-11	-8.29317	down
1836	TRINITY_DN13851_c0_g3	24	38	28	10	13	5	0.39	0.63	0.43	0.16	0.21	0.08	0.0024895570705669	-1.7688	down
1837	TRINITY_DN13852_c0_g1	33	29	35	110	96	140	2.09	1.91	2.1	7.09	6.11	8.42	4.96573857850491e-09	1.73973967330588	up
1838	TRINITY_DN13858_c0_g1	1	0	1	54	39	48	0.22	0	0.03	4.25	2.59	2.27	1.42286984421826e-07	6.05124457474676	up
1839	TRINITY_DN13861_c0_g1	124	104	138	437	477	424	5.57	4.79	5.85	19.84	21.46	18.02	7.63608030105891e-27	1.78363597074862	up
1840	TRINITY_DN13864_c0_g1	139	129	147	20	3	2	4.04	3.8	4.02	0.59	0.09	0.05	1.59145132805649e-05	-4.11496	down
1841	TRINITY_DN13865_c0_g1	2	0	1	23	31	30	0.18	0	0.08	2.1	2.78	2.55	5.55655203326601e-06	4.71615180975351	up
1842	TRINITY_DN1386_c0_g1	513	453	489	1500	1471	1717	20.43	18.43	18.37	60.21	58.58	64.48	5.84226958663188e-59	1.59515515006408	up
1843	TRINITY_DN1386_c0_g2	15	10	8	36	29	30	1.62	1.15	0.84	3.96	3.14	3.13	0.00817978983111249	1.43491229838987	up
1844	TRINITY_DN1386_c1_g1	2810	2623	2897	498	454	616	109.31	102.91	105.88	17.37	16.04	20.35	5.52278446813714e-142	-2.50353	down
1845	TRINITY_DN1386_c1_g3	40	54	58	10	13	15	7.85	12.01	11.14	2.07	2.58	2.87	2.88771713519743e-06	-2.09318	down
1846	TRINITY_DN13876_c1_g2	90	147	125	0	0	0	5.09	7.66	8	0	0	0	4.81660833320247e-14	-9.44979	down
1847	TRINITY_DN13879_c0_g1	198	160	182	473	532	486	17.14	14.58	14.99	41.86	46.25	40.04	6.68702376743638e-20	1.37627531554536	up
1848	TRINITY_DN13888_c0_g1	3834	2961	3354	1682	1793	1916	248.37	199.03	206.05	110.79	118.83	130.29	3.19639485274434e-24	-1.00443	down
1849	TRINITY_DN13889_c0_g1	18	4	8	92	84	86	8.33	7.9	0.44	6.93	7.7	9.93	1.16452738371411e-11	3.03806526507653	up
1850	TRINITY_DN1389_c0_g1	45	43	59	128	125	125	3.35	3.35	4.17	9.72	9.35	8.85	1.25290995856142e-06	1.2754792413206	up
1851	TRINITY_DN1389_c0_g2	163	191	171	43	61	56	4.58	5.44	4.51	1.21	1.71	1.48	6.06560922786333e-14	-1.80768	down
1852	TRINITY_DN1389_c0_g4	500	393	473	1096	1095	1270	20.27	15.97	18.5	44.65	44.71	48.91	3.28716494933135e-28	1.24923261420623	up
1853	TRINITY_DN1389_c0_g5	28	42	37	14	16	9	3.57	5.8	4.56	1.98	2.06	1.1	0.00238000862418756	-1.54113	down
1854	TRINITY_DN13900_c0_g2	33	35	37	0	1	0	3.6	4.06	3.84	0	0.11	0	3.89957022318545e-07	-6.70033	down
1855	TRINITY_DN13902_c2_g2	0	0	0	35	28	38	0	0	0	2.38	1.88	2.41	2.57162945159065e-08	7.4223222145691	up
1856	TRINITY_DN13904_c0_g1	59	50	51	0	0	0	6.03	4.67	4.17	0	0	0	1.28905852426e-10	-8.27082	down
1857	TRINITY_DN13908_c0_g1	0	0	3	37	25	26	0	0	0.66	7.21	3.92	4.03	5.023511997132e-06	4.79708183165963	up
1858	TRINITY_DN13908_c1_g1	22	21	36	7	11	1	9.47	10.62	12.58	3.93	7.46	0.84	0.00280935705731536	-2.12233	down
1859	TRINITY_DN13909_c0_g1	70	78	65	15	16	10	6.64	6.94	26.4	1.94	1.77	1.18	8.8843199339828e-10	-2.46558	down
1860	TRINITY_DN13910_c0_g1	44	26	44	6	7	5	49.21	43.2	53.82	7.76	7.77	5.81	1.92238107448289e-06	-2.74696	down
1861	TRINITY_DN13914_c0_g1	0	0	0	54	38	72	0	0	0	6.85	4.57	6.03	4.0963956383044e-10	8.11581915018619	up
1862	TRINITY_DN13915_c0_g1	172	96	151	368	399	469	37.72	22.55	33.35	73.28	76.59	84.81	6.88012043370224e-14	1.46896714720811	up
1863	TRINITY_DN13920_c0_g1	44	29	22	0	0	0	8.85	6.63	4.64	0	0	0	2.34369329288648e-08	-7.52256	down
1864	TRINITY_DN13924_c0_g1	23	21	26	62	61	54	1.77	1.69	1.9	4.87	4.72	3.96	0.000890323851502246	1.25225603039632	up
1865	TRINITY_DN13925_c0_g1	157	251	197	89	88	96	5.3	8.61	5.87	2.88	2.88	3.71	8.8520008763225e-08	-1.24228	down
1866	TRINITY_DN13928_c0_g2	2	5	0	24	20	23	0.52	2.04	0.22	6.89	5.14	6.33	0.000276495807140518	3.15768124534161	up
1867	TRINITY_DN13934_c1_g1	26	36	62	0	0	0	1.03	1.46	2.32	0	0	0	2.7099441752502e-09	-7.89421	down
1868	TRINITY_DN13935_c0_g1	36	25	35	55	75	106	2.3	1.49	2.14	3.38	4.44	5.87	0.000861055148126496	1.19875541143692	up
1869	TRINITY_DN13939_c0_g1	56	40	68	6	4	13	6.24	4.77	7.25	0.69	0.45	1.38	1.61255074679163e-08	-2.93052	down
1870	TRINITY_DN13940_c0_g1	80	64	88	0	0	0	3.29	2.69	3.41	0	0	0	3.61749577507441e-12	-8.8033	down
1871	TRINITY_DN13941_c0_g1	50	87	58	354	449	490	5.34	9.92	5.89	38.39	47.54	49.51	1.98296649320408e-34	2.63108273405708	up
1872	TRINITY_DN13944_c1_g1	4	8	5	45	32	50	0.63	1.63	0.65	6.34	4.38	6.51	1.0771039943052e-06	2.80400007652544	up
1873	TRINITY_DN13956_c0_g2	28	52	41	135	112	118	1.89	4.06	2.81	14.1	11.49	11.49	5.7516691877782e-07	1.50255679068127	up
1874	TRINITY_DN13969_c0_g1	29	26	22	13	3	3	45.69	13.26	43.88	1.66	0.37	0.35	0.00266679820067122	-2.09835	down
1875	TRINITY_DN13969_c0_g3	16	4	7	84	77	92	1.74	0.46	0.73	9.37	8.4	9.53	4.68268557518337e-12	3.13588280419068	up
1876	TRINITY_DN13972_c0_g1	163	118	157	426	463	516	8.67	6.43	7.93	21.89	23.77	24.65	5.67917532463519e-23	1.59003538160059	up
1877	TRINITY_DN1397_c0_g1	1992	2053	2153	1014	900	1009	56.56	59.84	59.17	21.51	19.52	20.04	2.35046123330599e-40	-1.17488	down
1878	TRINITY_DN1397_c3_g1	879	1192	1187	479	437	540	12.92	17.66	16.19	8.94	7.59	8.42	1.48376084771264e-20	-1.25497	down
1879	TRINITY_DN13980_c0_g1	841	534	614	1593	1744	1919	142.12	100.42	100.43	281.6	297.67	312.27	2.57301020228041e-20	1.30863431774193	up
1880	TRINITY_DN13983_c0_g1	585	569	636	103	95	91	66.41	67.12	68.54	13	11.49	10.64	1.35903530241755e-71	-2.71936	down
1881	TRINITY_DN13987_c1_g1	0	0	0	96	135	109	0	0	0	7.28	10.09	7.71	2.55395489680401e-13	9.17748394526875	up
1882	TRINITY_DN1398_c9_g1	3	0	9	63	62	59	0.5	0	1.46	11.07	10.52	9.54	2.32666633240294e-10	3.85982294643711	up
1883	TRINITY_DN13990_c0_g1	3034	3810	3796	1569	1790	1901	105.42	127.32	120.38	78.61	89	85.35	7.93481990460777e-27	-1.10927	down
1884	TRINITY_DN13994_c0_g2	2	4	2	42	32	25	0.48	1.11	0.47	10.65	7.72	5.78	1.91276839897652e-06	3.54481072204703	up
1885	TRINITY_DN13997_c1_g1	2	2	0	131	133	109	3.82	6.68	0	16.93	18.82	13.84	5.44882482540172e-16	6.45570429927502	up
1886	TRINITY_DN139_c2_g1	60	43	63	0	0	0	6.73	5.16	6.76	0	0	0	1.02632081038456e-10	-8.31995	down
1887	TRINITY_DN13_c0_g1	565	753	883	165	141	164	20.9	29.03	30.99	6.97	5.73	6.33	7.06365071956467e-43	-2.31595	down
1888	TRINITY_DN13_c2_g1	149	131	145	0	1	0	9.3	8.31	8.57	0	0.06	0	2.37824990495748e-12	-8.71731	down
1889	TRINITY_DN13_c4_g1	24	37	41	4	2	3	3.54	6.07	5.82	0.62	0.3	0.42	3.41038308417212e-07	-3.59096	down
1890	TRINITY_DN14000_c0_g1	752	952	844	154	161	126	12.17	14.76	13.43	2.43	2.63	1.87	1.3987527126926e-63	-2.61904	down
1891	TRINITY_DN14008_c0_g1	71	120	81	1	5	5	4.69	8.21	5.69	0.06	0.27	0.3	1.00301780982435e-16	-4.72742	down
1892	TRINITY_DN14012_c0_g1	84	41	87	235	282	301	315.3	327.87	389.67	1081.49	1105.5	1270.94	3.17710366122376e-14	1.85954221563067	up
1893	TRINITY_DN14014_c0_g1	3517	4339	4153	847	854	844	46.77	59.46	51.61	9.74	9.87	9.12	3.19589368305771e-122	-2.32879	down
1894	TRINITY_DN1401_c0_g1	2222	2185	2315	749	806	824	60.77	62.57	60.02	19.58	21.04	19.98	1.54689348639e-82	-1.58959	down
1895	TRINITY_DN14022_c0_g1	72	109	76	0	0	0	9.51	15.63	9.65	0	0	0	1.54298191925987e-12	-8.95825	down
1896	TRINITY_DN14033_c0_g1	541	525	608	92	114	120	20.44	23.27	21.1	3.37	4.29	4.12	1.16659781090445e-57	-2.45184	down
1897	TRINITY_DN1403_c0_g1	301	336	340	1040	1024	1060	32.64	44.67	39.65	99.38	98.2	99.8	1.28537103778373e-46	1.58658955249344	up
1898	TRINITY_DN1403_c1_g1	1958	2158	2087	1070	1122	1085	75.25	82.21	73.94	42.51	44.84	41.09	7.32061160930254e-29	-1.01111	down
1899	TRINITY_DN1404_c1_g2	4	5	5	108	102	95	0.29	0.37	0.34	7.87	7.32	6.46	1.31998898718401e-18	4.35774684266641	up
1900	TRINITY_DN14052_c0_g1	99	223	140	25	28	9	4.83	11.17	6.44	1.24	1.37	0.42	1.07179949256965e-13	-2.98089	down
1901	TRINITY_DN14054_c0_g1	36	105	43	13	22	17	1.69	6.57	2.56	10.95	14.65	14.11	0.000116942278447911	-1.92462	down
1902	TRINITY_DN14054_c2_g1	0	0	0	89	82	49	0	0	0	5.47	4.98	2.81	2.6821092221368e-11	8.55996671164702	up
1903	TRINITY_DN14059_c0_g1	23	33	27	0	0	0	1.61	2.4	1.79	0	0	0	5.9377180393185e-08	-7.32562	down
1904	TRINITY_DN14065_c0_g1	4	0	3	112	92	165	0.52	0	0.38	14.06	11.86	19.53	2.57364398710009e-18	5.62155241769616	up
1905	TRINITY_DN1406_c2_g2	33	118	29	22	23	21	18.07	87.26	16.44	13.84	12.82	11.6	0.00433206434507597	-1.55288	down
1906	TRINITY_DN14073_c0_g1	393	200	277	524	661	717	35.6	19.13	23.91	48.51	59.68	61.29	2.29304143290314e-07	1.03500230944593	up
1907	TRINITY_DN14076_c0_g1	80	132	109	20	27	13	12.06	21.82	15.22	3.65	4.58	1.88	1.00775167378977e-11	-2.50542	down
1908	TRINITY_DN1407_c0_g2	21	60	56	12	5	3	1.05	3.08	2.66	0.62	0.25	0.14	5.00536096050268e-06	-2.85372	down
1909	TRINITY_DN1407_c1_g2	0	0	0	82	66	84	0	0	0	5.87	4.66	5.61	1.06669289274512e-11	8.62341556880214	up
1910	TRINITY_DN14080_c0_g1	21	47	22	0	0	0	6.53	9.3	15.4	0	0	0	4.86956294273215e-08	-7.44919	down
1911	TRINITY_DN14083_c0_g1	69	48	63	36	24	28	74.56	92.65	74.18	53.89	47.48	54.21	0.00263990403593855	-1.11916	down
1912	TRINITY_DN14084_c0_g1	184	173	186	82	102	86	12.89	12.03	13.8	6.26	8.74	7.84	1.89458130768802e-07	-1.09727	down
1913	TRINITY_DN14084_c0_g2	40	42	48	0	0	0	2.16	2.33	2.45	0	0	0	9.21641700136624e-10	-7.96925	down
1914	TRINITY_DN1408_c1_g1	104	102	89	27	50	50	22.23	24.41	18.96	5.69	10.11	9.66	2.5125321146534e-05	-1.31359	down
1915	TRINITY_DN14091_c0_g1	116	141	215	40	35	60	11.89	15.76	21.21	4.14	3.55	5.73	2.30984497765442e-10	-1.89807	down
1916	TRINITY_DN14094_c0_g2	31	26	35	174	208	166	1.04	0.89	1.11	5.89	6.99	5.27	2.86828072965843e-20	2.4886765102514	up
1917	TRINITY_DN14095_c0_g1	274	292	325	72	50	55	49.67	51.18	50.59	18.08	10.08	11.95	4.82389906537293e-31	-2.41918	down
1918	TRINITY_DN14105_c0_g1	30	10	63	74	105	92	2.37	0.83	4.73	5.97	8.34	6.92	0.00441702737259894	1.32099262829503	up
1919	TRINITY_DN14108_c0_g1	0	0	0	20	40	45	0	0	0	1.52	2.99	3.19	2.81640809093595e-08	7.47145758354308	up
1920	TRINITY_DN14111_c0_g1	20	7	28	49	61	79	5.82	2.44	8.08	15.38	18.02	22.49	0.000226397056840526	1.69198401036096	up
1921	TRINITY_DN14118_c0_g1	71	81	76	13	12	18	2.67	2.89	2.57	0.46	0.49	0.66	7.06536951666032e-11	-2.50236	down
1922	TRINITY_DN14119_c0_g2	0	0	0	36	32	42	0	0	0	2.76	2.42	3	1.17893635554916e-08	7.54472230539685	up
1923	TRINITY_DN14127_c0_g1	64	58	46	12	7	6	5.1	5.23	4.14	2.08	1.17	0.96	6.04883782083365e-09	-2.83734	down
1924	TRINITY_DN1412_c0_g1	345	313	340	135	123	137	23.36	22.04	21.82	9.3	8.36	8.81	2.17022032617072e-18	-1.42795	down
1925	TRINITY_DN14131_c0_g1	160	198	172	20	10	19	46.14	67.61	51.98	26.55	12.43	28.72	3.25180634497212e-29	-3.52936	down
1926	TRINITY_DN14131_c2_g1	195	156	164	70	43	50	24.03	21.01	27.8	8.83	5.49	6.04	1.24982218689525e-11	-1.74768	down
1927	TRINITY_DN14133_c1_g1	0	0	0	20	36	33	0	0	0	5.36	7.27	6.86	9.47004193412149e-08	7.23860720601292	up
1928	TRINITY_DN1413_c0_g1	77	85	85	25	46	37	8.66	10.83	7.83	3.06	6.95	4.2	8.96713890407705e-05	-1.28561	down
1929	TRINITY_DN14141_c0_g1	91	111	119	19	24	15	25.99	37.64	33.27	5.89	6.78	4.2	4.71124636164846e-14	-2.55451	down
1930	TRINITY_DN14144_c0_g1	481	460	471	1254	1203	1272	29.3	29	27.16	77.54	73.47	73.49	1.38626997733278e-39	1.3103570227881	up
1931	TRINITY_DN14148_c0_g1	63	59	61	139	156	156	3.39	3.28	3.08	7.54	8.23	7.83	2.47323868204712e-07	1.20986919050284	up
1932	TRINITY_DN1414_c0_g1	726	831	820	342	384	368	33.62	39.73	35.17	16.76	18.9	16.88	8.93814546274541e-24	-1.21041	down
1933	TRINITY_DN14156_c0_g1	0	0	0	227	209	294	0	0	0	7.43	6.67	8.83	7.54111219588937e-17	10.2729328225936	up
1934	TRINITY_DN14156_c1_g1	1	0	6	334	376	425	0.01	0	0.08	5.61	5.81	6.18	1.85678153979243e-35	7.24888234611974	up
1935	TRINITY_DN14163_c2_g1	112	463	190	68	57	46	17.97	82.18	29.45	11.38	9.23	7.1	0.00086162262867262	-2.25636	down
1936	TRINITY_DN1416_c0_g1	1551	1825	1756	4163	3803	4206	47.77	61.49	47.89	108.23	101.06	110.1	4.8074506420686e-38	1.15461451391273	up
1937	TRINITY_DN14173_c0_g1	76	62	86	0	0	0	20.18	19.47	22.54	0	0	0	5.14456178546383e-12	-8.75248	down
1938	TRINITY_DN1417_c0_g2	102	110	127	0	0	0	7	7.85	8.26	0	0	0	7.05117392276069e-14	-9.3518	down
1939	TRINITY_DN1417_c1_g1	307	404	318	101	103	107	43.69	55.24	41.08	11.36	11.62	12.82	4.9950709305313e-22	-1.82027	down
1940	TRINITY_DN14197_c0_g1	26	5	11	317	429	395	8.54	2.01	3.61	113.24	143.24	127.61	2.06882818066673e-15	4.67311498800287	up
1941	TRINITY_DN14205_c0_g1	135	159	166	330	343	356	6.81	8.73	7.8	17.05	17.44	17.31	4.20320928166253e-11	1.07080787665585	up
1942	TRINITY_DN14206_c1_g1	76	54	66	23	26	37	9.6	7.32	8.05	4.3	3.65	5.21	0.000377728850389973	-1.28468	down
1943	TRINITY_DN14209_c0_g1	23	13	31	71	83	102	3.28	2.14	4.41	10.78	12.2	14.12	6.74325556232716e-07	1.84366479345198	up
1944	TRINITY_DN14211_c0_g2	232	138	173	384	388	403	10.33	6.29	7.27	17.28	17.3	16.98	3.73087794650961e-08	1.02352885743926	up
1945	TRINITY_DN14213_c0_g1	34	74	56	22	15	20	18.18	28.51	14.97	17.13	7.32	10.8	0.00026725943929398	-1.61833	down
1946	TRINITY_DN14224_c0_g1	8	22	36	179	171	182	0.12	0.33	0.51	2.7	2.57	2.58	1.00589335245701e-17	2.9262192660936	up
1947	TRINITY_DN14231_c0_g1	75	96	77	260	270	265	4.56	4.35	2.78	13.17	12.1	14.91	1.47027622825017e-15	1.58871162276769	up
1948	TRINITY_DN14234_c0_g1	107	76	93	23	40	33	190.6	211.07	169.99	36.53	115.82	78.9	8.78976993849455e-07	-1.61444	down
1949	TRINITY_DN1423_c0_g1	34	50	48	164	144	130	1.45	2.21	1.96	7.18	6.18	5.33	1.97084806536271e-09	1.64409268651426	up
1950	TRINITY_DN14246_c0_g1	249	440	310	105	109	93	5.91	7.44	5.94	1.67	1.79	1.37	7.49142979419472e-15	-1.79414	down
1951	TRINITY_DN14249_c0_g3	0	0	1	41	46	51	0	0	0.05	2	2.22	2.32	1.10793781727861e-07	6.91075029440699	up
1952	TRINITY_DN14256_c0_g1	6	17	21	87	62	75	0.41	2.38	1.8	18.98	14	9.78	1.94061157612233e-07	2.26191592132663	up
1953	TRINITY_DN14267_c1_g2	15	15	34	290	245	283	0.24	0.24	0.51	4.64	3.91	4.26	4.18872721045566e-37	3.59034525184506	up
1954	TRINITY_DN14274_c0_g2	0	0	0	51	59	89	0	0	0	5.4	6.12	8.76	6.21738878785473e-11	8.39313585717127	up
1955	TRINITY_DN14274_c0_g4	0	0	0	31	20	31	0	0	0	5.11	3.19	4.72	1.748800275328e-07	7.12193258237201	up
1956	TRINITY_DN14276_c0_g2	0	0	0	19	23	34	0	0	0	7.5	8.43	12.1	3.59753455999967e-07	7.00444810550013	up
1957	TRINITY_DN14286_c0_g1	59	39	73	7	15	10	1.77	1.19	2.05	0.21	0.45	0.28	1.45559412069639e-07	-2.50207	down
1958	TRINITY_DN14300_c0_g1	0	2	1	37	29	58	0	0.32	0.14	5.65	4.29	8.17	1.36021227014459e-07	5.26593731456532	up
1959	TRINITY_DN14301_c0_g1	86	119	110	40	31	23	2.37	3.33	2.85	1.11	0.86	0.6	1.84928572411777e-08	-1.82929	down
1960	TRINITY_DN14302_c0_g1	101	76	86	266	268	307	3.93	3.02	3.15	10.44	10.44	11.29	1.44695585912209e-16	1.5844780512934	up
1961	TRINITY_DN14303_c0_g1	34	17	33	69	94	82	1.95	1.04	1.84	4.14	5.49	4.59	5.02194892684583e-05	1.45754329340995	up
1962	TRINITY_DN14306_c0_g1	85	69	62	35	28	32	3.1	2.56	2.13	1.27	1.01	1.09	0.000175190464422139	-1.27726	down
1963	TRINITY_DN14307_c0_g1	506	418	421	39	36	40	23.29	18.85	18.08	2.17	1.94	2.08	2.60304753930953e-70	-3.64008	down
1964	TRINITY_DN14308_c0_g1	0	0	0	93	84	106	0	0	0	162.72	125.14	167.09	1.4545551613828e-12	8.90866122770182	up
1965	TRINITY_DN14309_c0_g1	27	8	40	117	71	120	1.93	0.6	2.72	8.53	5.1	8.17	4.99580211189733e-06	1.95521445165193	up
1966	TRINITY_DN1430_c0_g1	213	223	232	524	458	490	3.93	4.09	4.08	9.67	8.55	8.45	1.38121772183614e-13	1.05045131251111	up
1967	TRINITY_DN14316_c1_g1	165	134	105	44	42	39	22.64	21.37	14.11	9.15	15.46	10.35	5.09583494268575e-10	-1.78486	down
1968	TRINITY_DN14318_c0_g1	21	6	36	55	74	56	1.13	0.33	1.83	3.75	5.97	4.86	0.0028232315852403	1.48000815121419	up
1969	TRINITY_DN1431_c0_g1	33	42	22	267	262	251	2.3	3.08	1.33	16.68	16.01	15.82	1.27627700863615e-30	2.91466836322691	up
1970	TRINITY_DN14320_c0_g1	70	62	64	180	199	240	6	5.59	5.21	15.76	17.12	19.56	9.56637795811244e-13	1.5638496329739	up
1971	TRINITY_DN14327_c0_g1	168	108	158	34	34	36	28.06	20.04	25.53	5.94	5.73	5.79	3.9155850112104e-14	-2.14948	down
1972	TRINITY_DN14329_c0_g1	157	129	163	0	0	0	5.94	4.99	5.89	0	0	0	3.7094311565943e-15	-9.75688	down
1973	TRINITY_DN1432_c0_g1	68	123	126	53	45	34	2.04	3.74	3.55	1.6	1.35	0.96	5.836096721039e-05	-1.34661	down
1974	TRINITY_DN14330_c0_g1	52	58	42	135	141	126	3.29	2.53	2.41	4.35	4.58	3.83	7.13150384180461e-07	1.31185356154827	up
1975	TRINITY_DN14333_c1_g1	324	1150	651	202	240	136	14.04	51.01	26.61	8.85	10.42	5.58	0.000912831679908463	-1.9657	down
1976	TRINITY_DN1433_c0_g1	739	646	779	1556	1594	1641	41.63	37.32	38.69	90.13	91.16	87.63	7.64760718755779e-29	1.05731511723856	up
1977	TRINITY_DN14347_c0_g1	39	39	27	7	3	4	5.88	6.67	4.12	0.89	0.37	0.47	1.73030185115945e-06	-2.99928	down
1978	TRINITY_DN14348_c0_g1	108	108	125	48	62	66	4.82	5.53	5.48	2.28	2.73	2.56	5.68756338930259e-05	-1.04652	down
1979	TRINITY_DN14358_c0_g1	200	164	197	0	0	0	10.98	9.5	10.26	0	0	0	3.26427807359777e-16	-10.0788	down
1980	TRINITY_DN14363_c0_g1	175	171	169	344	372	402	4.34	4.29	3.94	8.58	9.23	9.41	1.78167603887678e-11	1.02535457886833	up
1981	TRINITY_DN14364_c0_g2	28	42	27	166	183	205	0.96	1.46	0.87	7.53	7.83	8.63	2.13876570190239e-19	2.41731797441965	up
1982	TRINITY_DN14364_c0_g3	165	191	171	0	0	0	8.58	10.4	8.45	0	0	0	6.39394263113013e-16	-9.99148	down
1983	TRINITY_DN14365_c0_g1	34	40	33	7	6	12	4.98	6.53	4.62	1.92	0.83	1.6	4.8167612831816e-05	-2.19843	down
1984	TRINITY_DN14371_c0_g1	40	22	45	0	0	0	3.57	2.07	3.82	0	0	0	8.33810840314057e-09	-7.6832	down
1985	TRINITY_DN14375_c0_g1	4	1	1	95	122	142	1.78	0.27	0.59	23.57	28.83	32.17	7.52346936522854e-18	5.80624544527828	up
1986	TRINITY_DN14375_c0_g3	45	60	53	11	16	4	4.53	6.41	5.09	1.14	1.62	0.38	1.23270282113354e-06	-2.43021	down
1987	TRINITY_DN14376_c0_g1	4	5	3	48	27	29	0.2	0.26	0.14	2.43	1.35	1.37	5.67225104187713e-06	3.02928784982774	up
1988	TRINITY_DN14387_c0_g1	937	624	809	152	181	190	209.92	161.28	177.45	36.15	41.09	41.3	4.0096082276132e-45	-2.27117	down
1989	TRINITY_DN14388_c0_g2	195	225	172	439	429	515	12.02	14.33	10.07	27.47	26.52	30.09	1.20113464674699e-12	1.12771887029724	up
1990	TRINITY_DN14389_c0_g1	11	6	8	27	33	28	6.91	3.94	1.54	6.56	24.38	6.17	0.00280642921362209	1.72724840580427	up
1991	TRINITY_DN14393_c0_g1	104	77	85	312	261	319	5.23	2.57	2.62	10.26	10.73	11.99	3.20367391144081e-17	1.65386727331457	up
1992	TRINITY_DN14397_c0_g1	988	1043	1045	402	362	449	36.1	37.87	34.69	15.18	13.17	14.42	2.46802808988916e-39	-1.43565	down
1993	TRINITY_DN1440_c0_g1	48	25	55	170	161	173	7.08	4.05	7.82	26.08	23.96	24.51	1.01471577528165e-11	1.89176807484419	up
1994	TRINITY_DN1440_c0_g2	147	140	125	37	52	70	14.84	15.02	12.05	3.84	5.28	6.74	5.8328587544113e-08	-1.474	down
1995	TRINITY_DN14417_c1_g1	39	49	64	124	143	136	5.01	6.82	7.9	16.49	18.53	16.74	8.31522000395818e-07	1.31892937259486	up
1996	TRINITY_DN1441_c0_g1	302	311	333	1868	1959	1961	8.68	9.13	9.01	55.31	57.71	54.47	1.06053193891772e-146	2.52311872789683	up
1997	TRINITY_DN14421_c0_g1	44	32	28	1	1	0	13.11	14.67	10.95	0.72	0.3	0	8.56040226321935e-07	-5.79083	down
1998	TRINITY_DN14422_c0_g1	113	79	86	35	45	28	8.73	6.39	6.31	2.76	3.49	2.06	9.37964278516684e-06	-1.44987	down
1999	TRINITY_DN14423_c0_g1	0	0	0	246	206	223	0	0	0	33.92	43.2	31.48	1.59814776657001e-16	10.1671262726781	up
[truncated: 8,563 more rows]
