# Supplementary material for: Integrated transcriptome and metabolome analysis reveal the sesquiterpenoid biosynthesis mechanism of Atractylodes chinensis under drought stress
Source: Front Plant Sci. 2026 Jan 26;16:1751860. doi: 10.3389/fpls.2025.1751860 (PMC12884327; doi:10.3389/fpls.2025.1751860)
Supplement: Supplementary file 5 [file Table4.xlsx]

## Sheet: CK_vs_LDS.diff_final
No.	ID	name	Class I	Class II	Level	CK2	CK1	CK3	LDS2	LDS1	LDS3	CK_Mean	LDS_Mean	Fold_change	log2FC	Pvalue	VIP	regulated
1	NEG_q1	12,13-Dihome	Organic Acid	Carboxylic Acids	1	582680.168155994	526189.172572206	589725.366051893	247013.626383108	288621.483700461	239267.119382737	566198.235593364	258300.743155435	0.456201957049091	-1.13226	0.000382804785607116	1.11799588564336	down
2	NEG_q4	1,3-Dicaffeoylquinic Acid	Organic Acid	Carboxylic Acids	1	2033490.82432022	2143427.01047592	2258242.93830292	5959538.43488982	7800321.68267112	6581222.62541572	2145053.59103302	6780360.91432555	3.16092844610948	1.66034837734573	0.0124001759783136	1.10296788650136	up
3	NEG_q10	1-O-Acetyl Britannilactone	Terpenoids	Sesquiterpenoid	1	13466802.8753308	12791413.1257718	13327336.3974105	10637334.5148591	11447434.201907	9316234.72605826	13195184.1328377	10467001.1476081	0.793244038297261	-0.334163	0.0373393099190284	1.02150790385422	down
4	NEG_q14	2'-Deoxycytidine-5'-Monophosphoric Acid	Nucleotides	Pyrimidine Nucleotide	1	72797.793422507	56917.2902098145	71011.735993944	43279.7301424298	35054.7953323587	29124.4756689894	66908.9398754218	35819.667047926	0.535349493126312	-0.901447	0.00956912750463216	1.04560703358627	down
5	NEG_q23	3,4-Dicaffeoylquinic Acid	Organic Acid	Carboxylic Acids	1	2509749	2924374	2669192.0896802	7564863.28103493	9419039.64012751	6995999.74925334	2701105.0298934	7993300.89013859	2.95927066947636	1.56524165856377	0.0165030689859077	1.09098358140586	up
6	NEG_q26	(-)-3-Dehydroshikimic Acid	Organic Acid	Carboxylic Acids	1	1015628.99933229	1107048.55994197	1298341.01193067	360071.357907659	344432.469446931	711030.999625034	1140339.52373498	471844.942326541	0.413775838253065	-1.27308	0.0132201701451264	1.03850112109332	down
7	NEG_q32	4-Acetamidobutanoic Acid	Organic Acid	Carboxylic Acids	1	74476.6931621156	68704.0561807305	75857.7302239679	43002.7716014294	35702.1163386762	40093.6989439388	73012.8265222713	39599.5289613481	0.542364004347496	-0.882667	0.000396598225182	1.11456855386755	down
8	NEG_q33	4-Acetoxy-3,5-Dimethoxybenzoic Acid	Organic Acid	Carboxylic Acids	1	23258630.318517	26153490.7653709	24150830.0395683	17590	16370.1759258594	15167	24520983.7078187	16375.7253086198	0.000667824974060818	-10.5482	0.00121780436946887	1.13023106388709	down
9	NEG_q42	5-Methoxy-7-Hydroxycoumarin	Coumarins	Hydroxycoumarins	1	105647.477069278	94187.0455733349	108458.007938144	25431.3597041078	18009	10021.9023561311	102764.176860252	17820.7540200796	0.173414068642946	-2.52771	0.000168228561378417	1.12097556346811	down
10	NEG_q44	6-Hydroxycoumarin	Coumarins	Other	1	10.0057732041337	10.0057732041337	10.0057732041337	189859.615583816	343695.363162118	410553.863524219	10.0057732041337	314702.947423384	31452.1367817302	14.9408704131782	0.0405060222014552	1.0463685285131	up
11	NEG_q47	9(S)-Hpotre	Lipid	Fatty Acids	1	720336.391102228	685829.50055478	703223.448549223	410610.246186257	370906.383273779	431752.682117645	703129.780068744	404423.103859227	0.575175615260795	-0.797926	0.000544060598420117	1.12253515403333	down
12	NEG_q50	Aconitic Acid	Organic Acid	Carboxylic Acids	1	4019689.96465729	3382066.3566199	4005326.13660653	2254339.80373255	2.18066e+06	2557788.03741626	3802360.81929457	2330930.4201226	0.613021891108968	-0.70599	0.00786535287508734	1.07721087703728	down
13	NEG_q57	Alpha-Dihydroartemisinin	Terpenoids	Sesquiterpenoid	1	2719363.6753124	2053454.6694754	2323761.88644073	460033.568958414	588713.224290847	641300.132000624	2365526.74374284	563348.975083295	0.238149484707131	-2.07006	0.00763185086183337	1.10586174767336	down
14	NEG_q58	Aminomalonic Acid	Organic Acid	Carboxylic Acids	1	2807632.1100155	2492222.0278226	2763777.82231177	854832.226300712	912290.416966184	905011.479588932	2687877.32004996	890711.374285276	0.331380962829331	-1.59344	0.00230300777356296	1.12598613754369	down
15	NEG_q68	Azetidine-2-Carboxylic Acid	Organic Acid	Carboxylic Acids	1	132919.525241043	134093.969654753	140012.11023445	24024.1124359954	8560.17320823396	12003.9851284033	135675.201710082	14862.7569242109	0.109546599060677	-3.19038	0.000249223739097734	1.12885342985508	down
16	NEG_q70	Biochanin A	Flavonoids	Isoflavonoids	1	133085.849878128	143163.04846269	136563.450322564	15058	16337.2	17122	137604.116221127	16172.4	0.117528412080866	-3.08892	0.000374085172298376	1.13158932177513	down
17	NEG_q72	Caffeic Acid	Organic Acid	Carboxylic Acids	1	1305813.44596616	1494419.81706225	1276803.69290448	4189752.67028084	4545432.76707454	3952579.2930856	1359012.3186443	4229254.91014699	3.11200630938059	1.63784498529289	0.00121325610915751	1.12366302434267	up
18	NEG_q75	Carvacrol	Polyphenols	Monophenols	1	112905.39539092	82600.864962654	83281.4425855808	10.0057732041337	10.0057732041337	10.0057732041337	92929.2343130516	10.0057732041337	0.000107670888263506	-13.1811	0.0113623846477823	1.10764678441122	down
19	NEG_q76	Chlorogenic Acid	Organic Acid	Carboxylic Acids	1	48880966.6405748	50951417.1015875	38537867.4359754	101934474.219951	107101457.126828	92313578.7878748	46123417.0593792	100449836.711551	2.17784897814991	1.12290391455604	0.000769406667414454	1.10810900638178	up
20	NEG_q79	Cichoriin	Coumarins	Other	1	1569710.71050499	1902873.25491125	1690788.77657083	2156223.09628941	2303681.56658825	2221497.92672161	1721124.24732902	2227134.19653309	1.29399966329528	0.371837241934516	0.0215398740336267	1.04452593063144	up
21	NEG_q80	Cinnamyl Acetate	Phenylpropanoids	Cinnamic Acids And Derivatives	1	6477307.09897167	6649309.31874251	6750590.62237784	5966200.86499251	5831078.65076842	5416902.32724813	6625735.68003067	5738060.61433635	0.866026188100185	-0.207517	0.0184380371450413	1.04703990517451	down
22	NEG_q82	Cleroindicin F	Others	Benzofuran	1	6649.63685026978	10.0057732041337	10.0057732041337	24496.2567459108	28353.7038873057	28812.4543488252	2223.21613222602	27220.8049940139	12.2438860529313	3.61398961856337	0.00152428442511588	1.10921641248288	up
23	NEG_q85	Clorobiocin	Sugars	Glycosides	1	10346.3873717463	15016.8035778088	12161.5585908974	2439.05784046771	4379.4936249838	4901.88797449099	12508.2498468175	3906.8131466475	0.312338911877549	-1.67882	0.0105013786849613	1.06571337808537	down
24	NEG_q86	Cryptochlorogenic Acid	Phenylpropanoids	Other	1	18475490.512587	21783763.3635596	17799620.2712316	32903472.9532545	39028660.1724529	34027600.2719632	19352958.0491261	35319911.1325569	1.82503940962926	0.867927617670913	0.00358410885307047	1.09054	up
25	NEG_q90	Cynarin	Phenylpropanoids	Other	1	480286.626422922	743333.453356242	467242.934406495	4766800.4765715	6216325.61464759	4450264.60502548	563621.004728553	5144463.56541486	9.12752278970244	3.19022	0.0120593290845599	1.10156804076788	up
26	NEG_q94	Danshensu (Sodium Salt)	Phenylpropanoids	Simple Phenylpropanols	1	452071.300619946	347544.303125329	422521.716336393	1251169.90589033	1145356.9092308	1309731.21007838	407379.106693889	1235419.34173317	3.03260359069294	1.60055692720116	0.000344091300296033	1.12228539887109	up
27	NEG_q95	Daphnin	Coumarins	Other	1	1832915.38419383	2013008.3462145	1766486.46874381	2500535.06140618	2550864.46414423	2415161.17294967	1870803.39971738	2488853.56616669	1.33036617666115	0.411823395006968	0.00474426887070654	1.0936579129431	up
28	NEG_q96	Daphylloside	Terpenoids	Iridoid	1	10865.4851597902	10521.4741245296	10180	20543.8972716415	23764.0094786009	30452.3147111112	10522.3197614399	24920.0738204512	2.36830607560257	1.24385554431933	0.0381679207745629	1.04965468702181	up
29	NEG_q98	D-Arabitol	Sugars	Sugar Alcohols	1	18090.4914817055	10872.4985380462	13460.8827062794	33730.0547632093	29742.272593138	29142.0675535715	14141.290908677	30871.4649699729	2.18307261828765	1.12636012130487	0.00430858087394096	1.08355960904752	up
30	NEG_q101	Demethoxycurcumin	Polyphenols	Phenols	1	72780.5871606137	76797	65741	19371.6300452441	14572.8540502996	17818	71772.8623868712	17254.1613651812	0.240399515797177	-2.05649	0.000958091846258991	1.12361779663231	down
31	NEG_q103	D-Fructose-6-Phosphate (Disodium) Salt	Sugars	Sugar Acids	1	1107922.48624141	1008399.55795237	1065641.69036776	2118086.20476464	1866181.06479205	2142909.17939538	1060654.57818718	2042392.14965069	1.92559594014241	0.945305005201641	0.00440729965119218	1.11317512077764	up
32	NEG_q107	D-Glucose 6-Phosphate	Sugars	Other	1	1300630.73671438	1240165.42068063	1266216.88129815	2403913.59694349	2236198.40538237	2328598.27551304	1269004.34623105	2322903.4259463	1.83049288431937	0.872232165460482	0.000736228227486207	1.12759109009906	up
33	NEG_q108	D-Glucose 6-Phosphate (Disodium Salt)	Sugars	Monosaccharide	1	1078951.57754573	1087835.08733377	1106019.82929288	2345081.02657963	2566134.30213856	2337009.9372932	1090935.49805746	2416075.08867046	2.21468188813415	1.14709948822943	0.00292337869001823	1.12570852253644	up
34	NEG_q110	Diacetoxy-6-Gingerdiol	Polyphenols	Other	1	260652.579935309	326356.996765352	286028.790434575	114943.052648595	163491.713771543	115496.569122872	291012.789045079	131310.445181003	0.451218812794729	-1.1481	0.00339861017735559	1.0812330790577	down
35	NEG_q112	Dihydrolipoic Acid	Lipid	Fatty Acyls	1	1582837.38596761	1468529.0185856	1382364.94129647	882689.634548882	1005105.30743501	1026485.97236414	1477910.44861656	971426.971449344	0.657297586845452	-0.605381	0.00289080916415829	1.08824612957186	down
36	NEG_q115	Dl-Arginine	Amino acids	Other	1	18197729.1280179	18696574.4982319	18980426.836673	19539297.0569517	20636916.1901298	20145259.1411988	18624910.1543076	20107157.4627601	1.0795841320131	0.110475676994975	0.0229423249071469	1.0019291522055	up
37	NEG_q116	Dl-Asparagine	Amino acids	Other	1	1606468.03799674	1277359.62503607	1596089.45942869	718453.096915228	759688.862210179	743275.04648262	1493305.70748717	740472.335202676	0.495861183339808	-1.01199	0.0189493475503576	1.08851108616015	down
38	NEG_q118	Dl-Isocitric Acid (Trisodium Salt)	Organic Acid	Carboxylic Acids	1	743196881.514577	719133546.289999	762900875.825524	583560645.433125	576183809.273501	547608703.843371	7.41744e+08	569117719.516666	0.767269971334994	-0.382194	0.000553275403605685	1.11224666252016	down
39	NEG_q119	Dl-O-Phosphoserine	Amino acids	Other	1	212741.106185055	209862.161489116	181697.346702976	378831.491238194	550108.069652733	429078.298167553	201433.538125716	452672.61968616	2.24725546648366	1.16816413843836	0.0344937984847864	1.04750088139087	up
40	NEG_q121	D-(+)-Malic Acid	Organic Acid	Carboxylic Acids	1	27730214.331127	28319863.2379301	29973345.6917428	22713031.0073473	24124767.1713521	25045002.0187233	28674474.4202666	23960933.3991409	0.835618921831248	-0.259083	0.00782195348491942	1.05017452507403	down
41	NEG_q124	D-Mannoheptulose	Sugars	Monosaccharide	1	101549.39827728	100344.807302895	119826.42431848	52677.7458702996	38474.2063374217	40463.5558956139	107240.209966218	43871.8360344451	0.409098751748669	-1.28948	0.00187088349477004	1.10087818865955	down
42	NEG_q128	D-Pantothenic Acid (Hemicalcium Salt)	Vitamins	Vitamin B Complex	1	701028.522755908	788441.214764716	757484.479420185	486454.242220242	424360.026221176	479806.492795044	748984.73898027	463540.253745487	0.618891453484873	-0.692242	0.00120223983866088	1.10508761527008	down
43	NEG_q129	D-(-)-Quinic Acid	Organic Acid	Carboxylic Acids	1	93424681.6392528	92052033.3070163	81623848.9847521	51737595.9814731	47758279.9980821	46104487.6903791	89033521.3103404	48533454.5566448	0.545114400086162	-0.875369	0.003016103123931	1.11061388286646	down
44	NEG_q134	Echinocystic Acid	Terpenoids	Triterpenoids	1	10.0057732041337	10.0057732041337	10.0057732041337	1755.03838726374	1663.41449613704	2106.22584886108	10.0057732041337	1841.55957742062	184.04970209197	7.52395160431177	0.00538505950280898	1.12086994302797	up
45	NEG_q135	(E)-Ferulic Acid	Phenylpropanoids	Simple Phenylpropanols	1	2461182.81633875	2407741.62019709	2220877.67002516	202212.865763339	191956.423927864	250039.444111162	2363267.36885367	214736.244600788	0.0908641347275695	-3.46015	0.000640625419256757	1.13022608556826	down
46	NEG_q140	Ferric Ammonium Citrate	Others	Other	3	254775085.796323	252578880.025123	265818457.648659	203724579.701267	191251744.143022	184208116.223616	257724141.156702	193061480.022635	0.749101264461095	-0.416767	0.0012092832733727	1.1071629689117	down
47	NEG_q141	Ferulic Acid	Organic Acid	Carboxylic Acids	1	3371946.65860771	2711656.50419673	3019535.82548875	237561.691786985	198206.80978535	175805.502786104	3034379.6627644	203858.001452813	0.0671827602703787	-3.89577	0.00423025648682838	1.12273058536414	down
48	NEG_q155	Glycylglycine	Amino acids	Peptide	1	2080841.75567196	2316345.12861607	2252603.03519893	1398574.31300383	1518564.06730164	1402587.60508362	2216596.63982899	1439908.66179636	0.649603376601462	-0.622369	0.00195636939774864	1.1093542089138	down
49	NEG_q162	(-)-Hydroxycitric Acid Lactone	Organic Acid	Carboxylic Acids	1	504160.601883963	474655.005343605	504361.13861751	369524.594094103	372332.329415431	342215.025159464	494392.248615026	361357.316222999	0.730912180025665	-0.45223	0.000644718913518673	1.10944354610381	down
50	NEG_q164	Hypoxanthine	Nucleotides	Purine Nucleosides	1	48778.2973277481	55242.2	48486.5017859243	32691.0253152644	24077.4096078955	17544.2903665031	50835.6604842741	24770.9084298877	0.487274251852211	-1.03719	0.0136116093551912	1.06026248506109	down
51	NEG_q166	Incensole	Terpenoids	Diterpene	1	479926.977009042	452812.664249641	449319.045812343	323870.442759091	357045.462603836	341891.967936014	460686.229023675	340935.957766314	0.740061100781878	-0.434284	0.000923390432187011	1.10473305152888	down
52	NEG_q167	Indican	Alkaloids	Indole Alkaloids	1	17615.5259105505	18565.0398804527	8828.30965724453	3496.75093013681	10.0057732041337	10.0057732041337	15002.9584827492	1172.25415884836	0.0781348665462378	-3.67789	0.0340558900087602	1.02192484822912	down
53	NEG_q170	Inosine	Nucleotides	Purine Nucleosides	1	7116.70649941089	4818.88735386816	5669.01611073986	10.0057732041337	1299.48184460845	10.0057732041337	5868.20332133964	439.831130338906	0.0749515833474049	-3.7379	0.00426263142197726	1.0870899797648	down
54	NEG_q172	Iristectorigenin A	Flavonoids	Isoflavonoids	1	2102250.20641868	1693728.44925328	1688128.85456791	479318.007021041	496167.778817317	501716.271584781	1828035.83674662	492400.685807713	0.269360521227004	-1.89239	0.0102370422696444	1.10975880269343	down
55	NEG_q177	(±)-Jasmonic Acid	Lipid	Fatty Acids	1	64089.0612469881	54965.1498893145	66624.7234445593	17643.1723819726	11552.1666588141	23263.7847184744	61892.9781936206	17486.3745864204	0.282525984316307	-1.82354	0.000827106730776612	1.10641139033771	down
56	NEG_q178	Kumatakenin	Flavonoids	Methyl Ketone	1	42933.6252640596	49781.0724865767	61982.2591751095	10.0057732041337	10.0057732041337	10.0057732041337	51565.6523085819	10.0057732041337	0.000194039496373606	-12.3314	0.011475075580095	1.1074330939872	down
57	NEG_q180	L-Allothreonine	Amino acids	Other	1	2974705.09757977	2730331.50706138	3010401.07066714	1032213.73366526	1022536.52585518	1006300.13647778	2905145.89176943	1020350.13199941	0.351221649449744	-1.50955	0.00203933769939442	1.12803530282861	down
58	NEG_q183	L(+)-Arabinose	Sugars	Monosaccharide	1	100337.435096673	92232.2878585575	102937.631750254	84796.2641700804	78876.0657372206	86665.3891244186	98502.4515684948	83445.9063439065	0.847145477246132	-0.239318	0.0229558884704699	1.00120054576572	down
59	NEG_q184	L-Ascorbic Acid	Vitamins	Other	1	30052.7100900224	83289.0158131561	52168.8209831711	123648.138368975	123637.763684974	124633.069582642	55170.1822954499	123972.99054553	2.24710133966251	1.16806518857291	0.0467965729423782	1.03357057072356	up
60	NEG_q185	L-Aspartic Acid	Amino acids	Other	1	8096373.60291441	7713433.50507423	7997591.69954149	6600951.80856008	6457235.53586571	6779646.34293573	7935799.60251004	6612611.22912051	0.833263383695952	-0.263156	0.00104069022613464	1.10569530398725	down
61	NEG_q187	L-Glutamic Acid	Amino acids	Other	1	21239622.2606419	20223473.524863	20305844.5241702	19158825.4827766	18190446.0088063	18153243.9887649	20589646.7698917	18500838.4934493	0.898550553111144	-0.154328	0.0107448543347426	1.03569137330711	down
62	NEG_q193	L-Threonine	Amino acids	Other	1	3199717.74864509	2890063.79497179	3140973.87570093	1080936.48259552	1034236.93031836	1068173.40782873	3076918.47310594	1061115.6069142	0.34486308824526	-1.5359	0.00184014215411188	1.12787771185707	down
63	NEG_q195	Luteolin 7-Rutinoside	Flavonoids	Glycosides	1	328682.819287205	483122.64605589	497479.698623004	6706.24781864002	46923.9512891182	29586.7952409404	436428	27738.9981162329	0.0635591058685924	-3.97576	0.0138638887355923	1.0936963809084	down
64	NEG_q209	Methyl 3-Phenylpropanoate	Lipid	Fatty Acyls	1	891535.954079754	915230.370770884	840597.811969421	571521.424279503	524516.516795484	588921.062659419	882454.712273353	561653.001244802	0.636466657646248	-0.651843	0.000431184602267209	1.11462270296413	down
65	NEG_q210	Methyl 4-Hydroxyphenylacetate	Polyphenols	Monophenols	1	4635507.24766032	4220547.10280271	4756064.93367238	3341273.64436354	3196891.3935619	3015848.49344311	4537373.0947118	3184671.17712285	0.701875536934467	-0.510713	0.00436344849885007	1.09178935554883	down
66	NEG_q212	Methylmalonic Acid	Organic Acid	Carboxylic Acids	1	2192452.61192413	2012272.1959311	2321178.74535293	1555620.88767342	1689340.75017667	1563688.37314742	2175301.18440272	1602883.33699917	0.736855819549089	-0.440546	0.0115952026362448	1.07015004760816	down
67	NEG_q213	Mucic Acid	Sugars	Sugar Acids	1	3700097.71775475	3446793.67826197	3650720.13158392	2323902.19202632	2571849.79456431	2317632.09631099	3599203.84253355	2404461.36096721	0.668053676913909	-0.581964	0.000484599346039889	1.11284700990266	down
68	NEG_q217	N-Acetylnorloline	Alkaloids	Ornithine Alkaloids	1	635278.997818872	597210.777810757	565394.220514145	430822.954141669	445319.945162868	413133.403502173	599294.665381258	429758.767602237	0.717107614046312	-0.479738	0.00585194992199483	1.09586098562233	down
69	NEG_q223	N-((-)-Jasmonoyl)-S-Isoleucine	Amino acids	Dipeptide	1	60109.0527414503	51949.7012847001	55451.8495255906	19228.3675720011	20798.0287402249	12126.5211537746	55836.8678505803	17384.3058220002	0.31134099191453	-1.68343	0.000451611792637193	1.11398989178046	down
70	NEG_q228	Oleanonic Acid	Terpenoids	Triterpenoids	1	3617.50017486745	2548.45268854194	3447.4316669999	10.0057732041337	10.0057732041337	10.0057732041337	3204.46151013643	10.0057732041337	0.00312245073703747	-8.32311	0.010608015905481	1.10931095393841	down
71	NEG_q230	Olivetol	Polyphenols	Other	1	1818431.83912273	1981430.18164001	2304269.82446166	965964.90493911	1388526.09241214	1312938.93914371	2034710.6150748	1222476.64549832	0.600811061996342	-0.735017	0.0138849746123611	1.02316706302571	down
72	NEG_q231	Orotic Acid	Organic Acid	Carboxylic Acids	1	2971677.89438635	3025866.32732965	2831726.87984725	2309427	2056192.70666181	2235353.08278811	2943090.36718775	2200324.26314997	0.747623752121644	-0.419616	0.0018584931987868	1.09776008382345	down
73	NEG_q239	Phorbol	Terpenoids	Diterpene	1	16879.9842988039	30063.6083281044	21792	10.0057732041337	10.0057732041337	10.0057732041337	22911.8642089694	10.0057732041337	0.000436707075115114	-11.161	0.0270724356644501	1.07401814115966	down
74	NEG_q242	Phthalic Acid	Organic Acid	Carboxylic Acids	1	671698.238978525	811996.755178442	721550.488805756	40094	43117	42277.684952038	735081.827654241	41829.5616506793	0.0569046330313509	-4.13531	0.00347699386271117	1.12511754037854	down
75	NEG_q246	Pratensein	Flavonoids	Isoflavonoids	1	108776.768680014	123476.493774689	99682.2755362153	35830.4946484373	42598.414375704	40610.7287167294	110645.179330306	39679.8792469569	0.358622756880366	-1.47946	0.00597468205414328	1.11024400388294	down
76	NEG_q253	Rhamnazin	Flavonoids	Flavonols	1	2450955.65360393	1857740.25424289	2548945.19317521	659225.368100198	570432.238810683	409821.243347793	2285880.36700734	546492.950086225	0.239073294461901	-2.06448	0.00913789203044179	1.09596282042916	down
77	NEG_q255	Ricinoleic Acid (Purity≥99%)	Lipid	Glycerophospholipids	1	7693380.75308011	7510132.94547791	7515858.06580891	3286336.11996051	2996941.55823135	3451415.60737767	7573123.92145564	3244897.76185651	0.428475460788816	-1.22272	0.000143122678912155	1.13042162921445	down
78	NEG_q259	(S)-2-Acetamido-4-Amino-4-Oxobutanoic Acid	Amino acids	Other	1	440322.656971691	489553.487709796	429335.570623862	205410	201957	213677.427114312	453070.57176845	207014.809038104	0.456915151717033	-1.13	0.00444357686603245	1.11993189056678	down
79	NEG_q266	Shikimic Acid	Organic Acid	Carboxylic Acids	1	1297706.42419449	1.32875e+06	1191005.71291532	812349.09241884	844148.314966808	871549.889990606	1272488.76342127	842682.432458751	0.662231727841021	-0.594592	0.00398562996295435	1.10883274092664	down
80	NEG_q270	Stearic Acid	Lipid	Fatty Acyls	1	57107.6355163401	53939.6851207524	52480.0849434288	10.0057732041337	10.0057732041337	10.0057732041337	54509.1351935071	10.0057732041337	0.000183561400646208	-12.4114	0.000627519814748703	1.1315571560028	down
81	NEG_q271	Suberic Acid	Lipid	Fatty Acyls	1	3585105	3597165.25696959	3573183	6811984.43708725	8403551.63462771	8791060.97131125	3585151.08565653	8002199.01434207	2.23203954956243	1.15836259054169	0.0182690335747487	1.09266205277036	up
82	NEG_q281	Totarol	Terpenoids	Diterpene	1	20485.2113730942	21732.5241421669	15744.4672503242	42567.2243012376	39673.695376499	57542.6723015655	19320.7342551951	46594.5306597674	2.4116335354718	1.27001069632381	0.0290393066881883	1.04175696133126	up
83	NEG_q284	Trans-Aconitic Acid	Organic Acid	Carboxylic Acids	1	3804643.49577481	3473731.51215162	3958797.60599824	2359348.03358502	2426583.10700675	2433558.52586945	3745724.20464156	2406496.55548707	0.642464961116207	-0.63831	0.00970718013902166	1.10730383854369	down
84	NEG_q291	Uridine	Nucleotides	Pyrimidine Nucleotide	1	66305.4271981712	62416.229898853	70967.6849342603	33249.6755610496	32652.7567432177	32902.9885414704	66563.1140104282	32935.1402819126	0.494795665310261	-1.0151	0.00518313630399712	1.12087821510182	down
85	NEG_q296	(+)-Usnic Acid	Ketones, Aldehydes,esters	Aromatic Ketone	1	14883.6921569622	15311.0802043628	17858.2773863266	9667.96105026335	9234.23586658518	7984.48178589529	16017.6832492172	8962.22623424794	0.559520755580301	-0.837736	0.00626358185168845	1.08534197027399	down
86	NEG_q297	Usnic Acid	Others	Benzofuran	1	24528.862401658	24711.8611635467	22048.8212048839	11280.9053699398	15958.7713776969	11633.8580916789	23763.1815900295	12957.8449464385	0.545290827212941	-0.874902	0.00698253856053139	1.07887424722586	down
87	NEG_q298	Velutin	Flavonoids	Other	1	37743.7791379607	49202.8681793185	50144.732197473	5535.73208308873	10.0057732041337	10.0057732041337	45697.1265049174	1851.91454316567	0.0405258423189122	-4.62501	0.0027802885112781	1.11093695184821	down
88	NEG_q302	Xanthorin	Quinones	Anthraquinones	1	112794.985348088	80710.7530667555	115672.339453087	24802.4525134263	38429.6090353211	33946	103059.35928931	32392.6871829158	0.314310969971999	-1.66974	0.0155990492959818	1.07369799278123	down
89	NEG_q304	Α-Arbutin	Polyphenols	Monophenols	1	3968.48482074855	2495.3090215678	10.0057732041337	7136.17511550164	8468.85170933386	6308.76236075579	2157.93320517349	7304.5963951971	3.38499652245252	1.75915435166051	0.0281019104628396	1.00887672702975	up
90	POS_q2	1,2,3-Trimethoxy-5-Methylbenzene	Others	Other	1	213842	178822.955765993	202223.271378585	18457.3655646377	24993.8304840673	24243.7436792028	198296.111111926	22564.9799093026	0.113794364310887	-3.1355	0.00251781228149424	1.12496553571583	down
91	POS_q6	1,7-Dihydroxy-2,3-Dimethoxyxanthone	Ketones, Aldehydes,esters	Xanthone	1	2198659.50874159	2027460.60717602	2077938.94969526	897690.646694534	783284.026605522	1108214.23777145	2101353.02187096	929729.637023835	0.442443334055333	-1.17644	0.00154049826803645	1.11425475778696	down
92	POS_q7	1-Aminocyclopropane-1-Carboxylic Acid	Amino acids	Other	1	116451.236163881	88573.0078939284	128922.129338056	51287.6021149502	38368.6223727222	20258.7664694449	111315.457798622	36638.3303190391	0.329139645504766	-1.60323	0.00905238987349247	1.05188882979934	down
93	POS_q9	1F-Fructofuranosylnystose	Sugars	Polysaccharides	1	633473.189064254	423560.239620744	545223.582218277	1064112.82992097	1249204.55903436	1087220.77518354	534085.670301092	1133512.72137962	2.12234250872262	1.08565750062641	0.00207500455143003	1.09076147469356	up
94	POS_q11	1-Linoleoyl Glycerol	Lipid	Glycerophospholipids	1	10.0057732041337	8070.30731102653	10.0057732041337	32079.5024210683	40126.6353761414	35374.2767007147	2696.77295247827	35860.1381659748	13.2974257743946	3.73307507881172	0.000809218273664445	1.1077457471793	up
95	POS_q15	2,6-Diaminoheptanedioic Acid	Organic Acid	Carboxylic Acids	1	25564.9005186737	21010	20728.7132099854	10.0057732041337	10.0057732041337	10.0057732041337	22434.537909553	10.0057732041337	0.000445998631417011	-11.1307	0.00484933084617979	1.12206105851383	down
96	POS_q16	2,6-Tropanediol	Alkaloids	Other	1	10.0057732041337	10.0057732041337	10.0057732041337	21882	20581.0740863387	19182	10.0057732041337	20548.3580287796	2053.6501887021	11.0039747438235	0.0014377023133846	1.12973047713228	up
97	POS_q24	3-(3,4-Dihydroxy-5-Methoxy)-2-Propenoic Acid	Phenylpropanoids	Cinnamic Acids And Derivatives	1	10.0057732041337	10.0057732041337	10.0057732041337	153108	165671	163491.44710979	10.0057732041337	160756.815703263	16066.4061061118	13.9717596282419	0.000580849393301179	1.13167002972626	up
98	POS_q41	4',5,7-Trihydroxy-6-Prenylflavone	Flavonoids	Other	1	347565.695752235	386495.653793696	271478.057130694	1118914.75552464	1313381.24369527	993567.094928892	335179.802225542	1141954.36471627	3.40699038884165	1.7685	0.0071422359733241	1.10036167347933	up
99	POS_q43	4,6-Dimethoxy-2H-1-Benzopyran-2-One	Coumarins	Other	1	10.0057732041337	10.0057732041337	10.0057732041337	363931.981403157	422633.991245134	438414.053706836	10.0057732041337	408326.675451709	40809.1076142938	15.3166035426201	0.00306565151553694	1.12607130075373	up
100	POS_q44	4',7-Dimethoxyisoflavone	Flavonoids	Isoflavonoids	1	280518.866977487	212482.32202811	249065.127668634	172267.357187383	150239.870155923	137398.616958051	247355.43889141	153301.948100452	0.619763805427186	-0.69021	0.0238824682052956	1.02504963440234	down
101	POS_q46	4-Hydroxyhygric Acid	Amino acids	Other	1	5783707.0909972	5503223.48208751	5754290.42900447	7107168.79309383	8160135.07470058	8134716.19731877	5680407.00069639	7800673.35503773	1.3732595840547	0.457604360540139	0.0203252608074456	1.07342829733828	up
102	POS_q47	4-Hydroxyphenylacetylglutamic Acid	Amino acids	Other	1	76612.8535809493	84795.7596397533	71768.6617209798	7375.0908569646	3388.4028619482	15215.8926829083	77725.7583138941	8659.7954672737	0.11141474403249	-3.16599	0.000187800855610029	1.12059511234797	down
103	POS_q50	5,7-Dimethoxyflavanone	Flavonoids	Flavanones	1	292301.514082364	224953.42608772	266590.022975373	64508	60557	58927.7072350293	261281.654381819	61330.9024116764	0.234730993864773	-2.09092	0.00911415966752887	1.11161339625203	down
104	POS_q55	5'-Methylthioadenosine	Nucleotides	Deoxyribonucleosides	1	618276.91418507	603596.128626361	590712.847497354	1287345.43331409	1567405.88589762	1289786.00840812	604195.296769595	1381512.44253994	2.28653293053814	1.19316169691962	0.0134982595085691	1.10171171381156	up
105	POS_q59	8-Azabicyclo-3.2.1-Octan-3-Ol	Alkaloids	Tropane Alkaloids	1	28084.4456814948	26774	25516	38981	43222.6842790836	45394	26791.4818938316	42532.5614263612	1.58754045763156	0.666793358675783	0.00716383859023173	1.09729766431258	up
106	POS_q60	9,12,15-Octadecatrien-1-Ol	Lipid	Fatty Alcohol	1	254532.875088234	293092.823859459	295182.586718389	12694.1	22424.574491255	269.335202415008	280936.095222027	11796	0.0419882591674005	-4.57387	0.000440986709059364	1.12629756408136	down
107	POS_q61	9-Methoxycamptothecin	Alkaloids	Isoquinoline Alkaloid	1	13368	14051.2282555198	12098.1837196351	2367.59704368287	5059.79713377547	728.94189608541	13172.470658385	2718.77869118125	0.206398538413187	-2.2765	0.00619791534562246	1.09510750114256	down
108	POS_q67	Acetylshikonin	Quinones	Naphthoquinones	1	18959.4434171187	11663.9247157985	13239.8157391473	40230.9436487234	42093.9775845586	49215.7007093366	14621.0612906882	43846.8739808729	2.99888449334372	1.58442595565468	0.00138180996727017	1.10144257853469	up
109	POS_q70	Adenosine	Nucleotides	Purine Nucleosides	1	766896.937574861	747487.455524003	573288.367701677	37799.3866381193	48643.8706675526	30807.6094856971	695890.920266847	39083.6222637897	0.0561634318332572	-4.15423	0.00831386390325197	1.11344146394165	down
110	POS_q77	Allysine(6-Oxo Dl-Norleucine)	Organic Acid	Carboxylic Acids	1	3622018.15414062	3532567.83364491	3475756.66906487	4610938.38282156	4892811.93398679	4918831.95869198	3543447.55228347	4807527.42516678	1.35673728882165	0.440141392233008	0.00206140035653137	1.11698921805103	up
111	POS_q81	Apiin	Flavonoids	Hydroxyflavone	1	22628	16491.5417974755	29040.5716089686	10.0057732041337	10.0057732041337	10.0057732041337	22720.037802148	10.0057732041337	0.000440394214625282	-11.1489	0.0245171317979528	1.07937970035271	down
112	POS_q84	Aristolone	Others	Other	1	185213.554219813	146069	113031.458782989	10.0057732041337	10.0057732041337	10.0057732041337	148104.671000934	10.0057732041337	6.75587956579074e-05	-13.8535	0.01927240611535	1.09050502843929	down
113	POS_q85	Aristolone-2	Terpenoids	Sesquiterpenoid	1	1119804	1043294.59990707	1067696.78241137	520876.298612318	520319.890201081	555958.704343886	1076931.79410615	532384.964385762	0.494353465372095	-1.01639	0.000215964353708599	1.12805717262081	down
114	POS_q89	Asymmetric Dimethylarginine	Amino acids	Alpha Amino Acids	1	1036732.86072304	1209733.13703712	1208248.40396461	410565.085948011	418045	416609	1151571.46724159	415073.028649337	0.36044052883976	-1.47217	0.00596031103490307	1.1194457919971	down
115	POS_q92	Atractyloside A	Terpenoids	Sesquiterpenoid	1	257627.589873837	376914.089209547	325791.48754859	880245.27391844	846816.868864776	1067786.12716937	320111.055543991	931616.089984195	2.91029026910996	1.54116305310639	0.00441952064565481	1.09869559367919	up
116	POS_q101	(-)-Borneol	Terpenoids	Monoterpene	1	8480036.65039141	9071285.37291168	8633763.57764135	5679474.96385246	5309329.64156746	3918120.70269245	8728361.86698148	4968975.10270412	0.56929068460157	-0.812763	0.0129085823933266	1.08507739554952	down
117	POS_q103	C16 Sphingosine	Alcohols	Amino Alcohols	1	222205.064199811	249627.142059961	152699.175379978	322084.381689201	322210.12979646	372305.821892623	208177.12721325	338866.777792761	1.6277810263259	0.702906637269112	0.0261314984288958	1.00920849073874	up
118	POS_q106	Cardamonin	Flavonoids	Chalcones	1	38480.9206599214	42703	46773.2430043576	13247.764774413	15538.4739315977	19629.277503208	42652.387888093	16138.5054030729	0.378372846214741	-1.40212	0.00122404062955967	1.10441414284919	down
119	POS_q109	Cephaeline	Alkaloids	Isoquinoline Alkaloid	1	43019.4763579771	47091	48688.7210999542	3059.71129691719	6505.75893001962	5269.50420328928	46266.3991526438	4944.99147674203	0.106880837223302	-3.22592	0.000134234890326831	1.12789147996825	down
120	POS_q114	Chrysin 6-C-Arabinoside 8-C-Glucoside	Flavonoids	Other	2	12513	12527.584739137	11977	10.0057732041337	1076.31762052297	1992.12374017253	12339.1949130457	1026.14904463321	0.0831617501680203	-3.58794	0.00116158486008792	1.12664359334148	down
121	POS_q119	Combretastatin A4	Polyphenols	Monophenols	2	12913.6307942894	17408.5204535068	17164.3090839438	845.831232572833	10.0057732041337	2750.79194083766	15828.8	1202.20964887154	0.0759506798657712	-3.71879	0.00265848672284555	1.10458797235907	down
122	POS_q122	Cornoside	Sugars	Glucosides	1	92209	87250.7240250865	88280	243461.854150368	295771.931534804	327530.250483974	89246.5746750288	288921.345389715	3.23733819972091	1.69480808954252	0.0144633944779898	1.10019985442118	up
123	POS_q126	Cytosine	Nucleotides	Pyrimidine Nucleotide	1	38005.5266476959	91763.0345682099	69924.5498694965	133987.715330632	138298.90676351	126080.884814036	66564.3703618008	132789.168969393	1.99489859586498	0.99631541363515	0.0452408819860773	1.01993981691828	up
124	POS_q129	Danthron	Quinones	Anthraquinones	1	54823.4292156369	49058.3545303884	67880.9989498156	36453.4611456399	31400	27926.5929174938	57254.2608986136	31926.6846877112	0.557629845999537	-0.84262	0.0297085755596025	1.02095981316436	down
125	POS_q133	Deoxycorticosterone	Steroids	Hormone	3	225043.87273775	311874	394863	10.0057732041337	10.0057732041337	10.0057732041337	310593.755316617	10.0057732041337	3.22149851143462e-05	-14.9219	0.0240235651018096	1.08044149208839	down
126	POS_q140	Diosbulbin B	Terpenoids	Diterpene	1	16060	14644.1918772746	15809	10.0057732041337	2762.82693525328	10.0057732041337	15504.3972924249	927.612827220516	0.0598290155834518	-4.06301	0.000941948686400468	1.12211839784384	down
127	POS_q141	Diosmin	Flavonoids	Other	1	2260680.42381414	1568019.16456601	2568092.84258742	308700.995367168	116665.113519235	138091.994032011	2132264.14365586	187819.367639471	0.0880844749925997	-3.50497	0.0189398748232464	1.08200929373454	down
128	POS_q144	Dl-3-Phenylalanine	Amino acids	Peptide	1	4251571.83451944	4159001.41711608	4277872.53890842	3200554.1906658	3601219.31905144	3266769.79613136	4229481.93018131	3356181.10194953	0.793520614900856	-0.33366	0.0139426038055086	1.08644056897671	down
129	POS_q146	Dl-Threonine	Amino acids	Other	1	1455048.41698099	1235637.10995592	1382522.41518879	1055394.56562298	1080416.4773273	1054126.99313976	1357735.98070857	1063312.67869668	0.783151285525898	-0.352637	0.0427226936786647	1.03614702879563	down
130	POS_q152	D-Phenylalanine	Amino acids	Other	1	1012323.62633193	988722.133322357	1056037.44654499	714496.831648192	709825.635236356	798123.498253482	1019027.73539976	740815.321712677	0.726982491229308	-0.460007	0.00217216150802809	1.09910363930921	down
131	POS_q156	Dump	Nucleotides	Ribonucleotides	1	36674.2713899164	39424.320267796	25928.9761364544	65348.3492048482	62684.7325937774	78771.0418654496	34009.1892647223	68934.7078880251	2.02694358137878	1.01930593291048	0.00625385381144903	1.0626004607744	up
132	POS_q159	Epitulipinolide	Terpenoids	Sesquiterpenoid	1	165542.762231619	161796.46956583	139571.113583785	101576.572682718	90612.4864394246	109121.467048148	155636.781793745	100436.842056764	0.645328442924668	-0.631894	0.00720109890274009	1.06858771246492	down
133	POS_q162	Estragole	Phenylpropanoids	Simple Phenylpropanols	1	1512897.87919883	1459743.77995316	1621646.10520872	1073451.40257951	1068132	1020742	1531429.2547869	1054108.4675265	0.688316789189966	-0.538855	0.00519870960075248	1.10843742734721	down
134	POS_q169	Fapy-Adenine	Others	Pyrimidine	1	476308.887681301	404824.493929912	461612.688978704	273905.293550338	224096	185699.910255925	447582.023529972	227900.401268754	0.509181310436372	-0.973749	0.00306770867245143	1.08350101828679	down
135	POS_q176	Ganoderic Acid F	Terpenoids	Triterpenoids	3	1138.33932974045	920.780793917209	1693.08483345014	10742.5709371338	9782	10618	1250.7349857026	10380.8569790446	8.29980539259734	3.05307750966122	3.08091534698015e-05	1.12908521307958	up
136	POS_q183	(+)-Glaucarubinone	Terpenoids	Diterpene	1	71772.0538866267	72833	67260.1577494098	13222.9606636536	27324.3085747597	7830.2641588121	70621.7372120122	16125.8444657418	0.228341090184892	-2.13074	0.00721853542937239	1.10596188968392	down
137	POS_q211	Iristectorin A	Flavonoids	Isoflavonoids	1	1038112.10272431	890592.432106628	852941.674199482	235640.070361295	346635.461460872	333116.297258731	927215.40301014	305130.609693633	0.329082766208421	-1.60348	0.00165414766630795	1.10796052925682	down
138	POS_q212	Isochlorogenic Acid A	Organic Acid	Carboxylic Acids	1	100625.491906761	78592.8692366991	73238.8185237359	612713.258663205	619671.318819541	490989.027175148	84152.3932223987	574457.868219298	6.82639965688339	2.77112488061392	0.00561466769202189	1.11625205777311	up
139	POS_q213	Isochlorogenic Acid C	Phenylpropanoids	Cinnamic Acids And Derivatives	1	10.0057732041337	10.0057732041337	10.0057732041337	144983.160769782	135136.887981093	148353.853908042	10.0057732041337	142824.634219639	14274.2226218593	13.8011245577031	0.000769954335331639	1.13123473785422	up
140	POS_q215	Isoleucine	Amino acids	Alpha Amino Acids	1	671232.807867108	585033.759671442	644849.144552428	428431.402041348	396811.871276027	458676.418790948	633705.237363659	427973.230702774	0.675350629076743	-0.566291	0.00397670151407098	1.08440550511108	down
141	POS_q216	Isoquinoline	Alkaloids	Tyrosine Alkaloids	1	35842	36514	35754.461859084	10.0057732041337	3596.53167401594	10.0057732041337	36036.8206196947	1205.51440680807	0.0334522964589511	-4.90175	0.000795453597553658	1.1302094690662	down
142	POS_q217	Isosaponarin	Flavonoids	Flavonoid Glycosides	1	12444	14950	13617.0909795323	5495.14834922685	10.0057732041337	349.746817694615	13670.3636598441	1951.63364670853	0.142763842665089	-2.8083	0.0125050286151409	1.07686962008058	down
143	POS_q224	Kaempferol 3-Neohesperidoside	Flavonoids	Flavonols	1	85782.4814575818	80986.7008447418	87959.0105286411	7266.1949261718	10.0057732041337	2392.31753319441	84909.3976103216	3222.83941085678	0.0379562157023831	-4.71952	1.0470388847957e-05	1.13000844551308	down
144	POS_q235	L-Alanyl-L-Glutamine	Amino acids	Peptide	1	5145.87	2326.1595717814	10.0057732041337	11456.4895739304	11631	10538	2494.01153968351	11208.4965246435	4.49416385862666	2.16805272659135	0.023202006003243	1.06954628348966	up
145	POS_q236	L-Alloisoleucine	Amino acids	Other	1	874847.500886904	817679.562817173	702177.197049584	484938.317971587	432790.321850422	387147.913273457	798234.753584554	434958.851031822	0.54490091928295	-0.875934	0.00727953534552671	1.07908016120687	down
146	POS_q240	L-Asparagine	Amino acids	Alpha Amino Acids	1	168739.592772335	146171.945960536	137830.590028096	80976.0818833019	103097.951988999	75558.6850616674	150914.042920322	86544.2396446561	0.573467107301264	-0.802217	0.00689519941711894	1.05611006629596	down
147	POS_q242	L-Azetidine-2-Carboxylic Acid	Organic Acid	Carboxylic Acids	1	180691.780099414	153530.282683085	142406.865842751	79741.8518998423	34898.9515323245	94691.1957264761	158876.30954175	69777.333052881	0.439192811402412	-1.18707	0.0195201939527146	1.02251470374292	down
148	POS_q249	L-Glutamine	Amino acids	Other	1	1863265.46084304	1849547.13198389	1965252.25412022	881872.667547203	959572.784809506	891381.629098618	1892688.28231572	910942.360485109	0.481295503858969	-1.05501	6.74479061367955e-05	1.12846880070684	down
149	POS_q250	L-Histidine	Amino acids	Other	1	5797153.46991103	6146112.06196375	5934501.93271084	4243522.97858297	4685180.45707367	4342730.23291311	5959255.82152854	4423811.22285658	0.742342895714432	-0.429842	0.00109584515647468	1.10680623097953	down
150	POS_q252	L-Homoserine-1	Amino acids	Alpha Amino Acids	1	114690.814921987	153627.64051152	127700.235873564	56119.4230143939	54647.9824130204	41081.0083067903	132006.23043569	50616.1379114015	0.383437491884599	-1.38294	0.0101210278668782	1.08376012826749	down
151	POS_q257	Limonexic Acid	Terpenoids	Triterpenoids	1	89093.6	53789.727946921	84960.6251547004	36102.4483258888	14901.1328251951	6884.25511982826	75947.9858688171	19295.9454236374	0.25406790190548	-1.97671	0.0179513418887183	1.0135932316269	down
152	POS_q258	Lipiferolide	Terpenoids	Sesquiterpenoid	1	18482.2488411446	26708.3517386628	28960.4744077121	8523.3272688241	11510.826126991	9235	24717.0249958398	9756.3844652717	0.394723251156392	-1.34109	0.03438957370571	1.03613169609404	down
153	POS_q260	L-Isoleucine	Amino acids	Other	1	1032612.8144969	767922.165230462	896511.830619227	516125.541058189	499246.897189757	419126.524595262	899015.603448863	478166.320947736	0.531877666097633	-0.910834	0.0202189131506431	1.05551878790724	down
154	POS_q261	L-Lysine	Amino acids	Other	1	2198908.01374701	2304896.27893239	2462571.84321215	1110391.22187746	1456199.79156066	1154422.52633761	2322125.37863052	1240337.84659191	0.534139051235642	-0.904713	0.00193542344055063	1.10022245736679	down
155	POS_q262	L-Lysine Hydrochloride	Amino acids	Other	1	3374059	3878309.52637013	3481206.45333729	1781032.25070547	1727287.83084435	1606098.79570834	3577858.32656914	1704806.29241939	0.476487925684344	-1.06949	0.00337718779331121	1.11643590278003	down
156	POS_q264	L-Nmma (Acetate)	Amino acids	Other	1	1357076.78288914	1343626.22313297	1304258.29646639	527851.405416047	481783.628869886	538709.782858658	1334987.1008295	516114.939048197	0.386606686107684	-1.37106	4.48382755631988e-06	1.13110993403534	down
157	POS_q268	L-Phenylalanine	Amino acids	Other	1	2270860.61001137	2033611.45693165	2163173.37394001	1437758.99695756	1718662.8261484	1596109.84210733	2155881.81362768	1584177.22173776	0.734816357614747	-0.444544	0.00626724092203984	1.06181003644106	down
158	POS_q272	Lusianthridin	Phenylpropanoids	Other	1	2302770.80397255	1911234.88808891	1821183.64170076	1433219.35473484	1265266.94279683	1375771.17412019	2011729.77792074	1358085.82388395	0.675083621463131	-0.566862	0.0367064261356383	1.02266645408709	down
159	POS_q273	L-Valine	Amino acids	Other	1	1851450.35204064	1587284.77064043	1840817.70341192	1114197.78337666	877093.583145829	919924.882901488	1.75985e+06	970405.416474659	0.551413414226287	-0.858794	0.00244682462577845	1.08920911923092	down
160	POS_q291	Methylecgonine	Alkaloids	Ornithine Alkaloids	3	4949352	4687538.17082134	4695344.0315379	4064756.50319345	4220956.59241688	3729917	4777411.40078641	4005210.03187011	0.838364062850189	-0.254351	0.0162954300027289	1.03841465270261	down
161	POS_q301	N-Benzyllinoleamide	Lipid	Fatty Acyls	1	88773.0871070726	78898.0759955454	83467.7	108509.773137819	117915.822695385	113461.111329265	83712.9494032927	113295.569054156	1.35338164360149	0.436568726004805	0.00169945791692806	1.0948396860725	up
162	POS_q302	N-Benzylpalmitamide	Lipid	Fatty Acyls	1	692310	659884.222127301	683991.426752879	827119.202955187	937130.403545822	835116.594901494	678728.549626727	866455.400467501	1.27658605335523	0.352290791614499	0.0268533917416647	1.05513861262643	up
163	POS_q303	Neodiosmin	Flavonoids	Other	1	1114363.67402184	1299458.3482405	1158327.4359535	215505.182723662	54283.4902315774	70697.6048878536	1190716.48607195	113495.425947698	0.0953169182381169	-3.39112	0.000148936025252843	1.12194497919835	down
164	POS_q307	Nerolidol Acetate	Terpenoids	Sesquiterpenoid	1	12765.162526511	11043.3202479907	12592.2589822637	10.0057732041337	1656.38879618959	10.0057732041337	12133.5805855885	558.800114199286	0.0460540159813167	-4.44053	0.000117152732034593	1.12294302280032	down
165	POS_q309	Ng,Ng-Dimethylarginine Dihydrochloride	Amino acids	Other	1	292356.121815902	348716.831298401	328625.389629719	65625.890085076	54083.2949242493	102180.345901431	323232.780914674	73963.1769702521	0.228823254748338	-2.12769	0.0003753119886851	1.11581378276971	down
166	POS_q319	Nortropine	Alkaloids	Other	1	122974.936575776	109923.306934213	122993.049819341	89085	86551	92988.714955154	118630.431109777	89541.571651718	0.754794286879555	-0.405845	0.0115513835577638	1.07723839169053	down
167	POS_q323	Obscuraminol D	Lipid	Fatty Acids	1	631018.593920565	592884.626258985	645753.987555515	213806.781319287	342128.044074364	168342.338114007	623219.069245022	241425.721169219	0.387385003256859	-1.36816	0.0123752999516324	1.08963261754895	down
168	POS_q325	Oleuropeic Acid	Terpenoids	Monoterpene	2	134694.969557721	137135	145959	10.0057732041337	10.0057732041337	10.0057732041337	139262.989852574	10.0057732041337	7.18480424319914e-05	-13.7647	0.000603086918488044	1.13161992326455	down
169	POS_q326	Olsalazine (Disodium)	Organic Acid	Carboxylic Acids	1	3829.0095122298	4587.43844512271	5493.12714955516	15156.0574046065	13844	16465	4636.52503563589	15155.0191348688	3.26861583155247	1.70867982357709	0.00073178859574728	1.11685192468038	up
170	POS_q332	Palmitoylethanolamide	Alcohols	Amino Alcohols	1	45998.2277078746	48818.2185236877	49812.9958475862	68834.8778417441	81473.7996392196	67296.1918234758	48209.8140263828	72534.9564348132	1.5045682689238	0.589349569617935	0.0264397182664181	1.0587480248963	up
171	POS_q337	Phosphorylcholine	Lipid	Fatty Acids	1	1090798.98863366	1269835.37299831	1237590.01283379	1902728.35307249	1965471.7180824	1897585.12672899	1199408.12482192	1921928.39929463	1.60239734875898	0.680231939259119	0.00225132483384099	1.11803240656935	up
172	POS_q338	P-Hydroxymandelic Acid	Organic Acid	Carboxylic Acids	1	69448	66653.9097402455	77182.3873102141	47129.4025328518	43631.193967571	54469.6650813333	71094.7656834865	48410.0871939187	0.680923366558941	-0.554436	0.00719463626840399	1.05362891702584	down
173	POS_q344	Piperine	Alkaloids	Piperidine Alkaloids	1	8905.73265335677	16756.7531563414	11251.842872533	1447.45085952445	863.274535945511	10.0057732041337	12304.7762274104	773.577056224698	0.0628680312366397	-3.99153	0.0348751606972834	1.04831406430398	down
174	POS_q345	Piperlongumine	Alkaloids	Lysine Alkaloids	1	5248617.68880759	4526041.23151444	5302538.93507857	7939526.68143742	6419950.57543204	7290570.54193662	5025732.61846687	7216682.59960203	1.43594638781311	0.522001886013315	0.0203147892682806	1.02838597043699	up
175	POS_q348	(±)-Praeruptorin A	Coumarins	Other	1	21151.1638377883	29836.3367616954	49769.3823549672	76174.3676591062	106375.108414804	78740.3924503904	33585.6276514836	87096.6228414335	2.59327066164226	1.37477278923435	0.0146213759029571	1.02124676172519	up
176	POS_q349	Praeruptorin A	Coumarins	Other	1	55014.8618818405	25728.5215548899	56990.4090493998	113350.795233176	143500.001409782	153908.988885422	45911.2641620434	136919.92850946	2.98227310897392	1.5764123820078	0.00499726972990745	1.07021464941425	up
177	POS_q351	Pristimerin	Terpenoids	Triterpenoids	1	10.0057732041337	641.910719440693	894.539329649888	11003	10355.2944514373	10892	515.485274098238	10750.0981504791	20.8543263806803	4.38227480711702	1.22029243276132e-05	1.13061948016298	up
178	POS_q353	Propyl Disulfide	Others	Other	1	1567166.20092833	1467633	1273716.44499657	675905.023837992	579315.474185886	676284.520789405	1436171.88197497	643835.006271094	0.448299409250178	-1.15747	0.00597361513949182	1.10360540343292	down
179	POS_q360	Pyridoxine (Hydrochloride)	Alkaloids	Pyridine Alkaloids	1	115396.127521887	94438.2959650913	122289	755703.069663697	768285.220556357	688706.308959171	110707.641673993	737564.866393075	6.66227602034036	2.73601512659213	0.000564770102699119	1.1290841310308	up
180	POS_q362	R162	Polyphenols	Phenols	1	263667.142002833	231335.99572764	260701.953597921	17614	16529.143113794	19630.040477541	251901.697109465	17924.394530445	0.0711563071472913	-3.81286	0.00181050916904608	1.12856423369995	down
181	POS_q363	(Rac)-Hydnocarpin	Flavonoids	Other	1	619793.506338122	832294.079895099	871014.024035809	14794.2512832306	31736.0041796331	44875.2367878551	774367.20342301	30468.4974169063	0.0393463169439814	-4.66763	0.0101320771811447	1.10853400739947	down
182	POS_q370	Rhoifolin	Flavonoids	Other	1	55371.6669287808	60434.9686840518	75047.9709715783	7688.83396620776	37176.3189426148	24129.8964974214	63618.2021948036	22998.3498020813	0.361505811366041	-1.46791	0.0216168629396525	1.00901099402363	down
183	POS_q371	Riboflavin	Vitamins	Vitamin B Complex	1	3084.48639352094	6884.71116160897	2836.17053892167	10727	12715	11660.1389181046	4268.45603135053	11700.7129727015	2.74120498999247	1.45481021834519	0.0172612168481977	1.0573592566258	up
184	POS_q377	Saponins	Terpenoids	Triterpenoids	1	2368003.80914176	2453036.44734117	2939378.96355789	3671545.6669995	4612885.16226023	4366364.32134994	2586806.40668027	4216931.71686989	1.63016904008739	0.705021572217796	0.012345221180975	1.04868716391657	up
185	POS_q383	Sdma	Amino acids	Other	1	295986.130214018	227395.66337092	280430.174361487	97618.1360503259	91972.3880990065	78966.8104491576	267937.322648808	89519.1	0.334104672868456	-1.58163	0.00944772307932564	1.1014791016508	down
186	POS_q384	Senecionine N-Oxide	Alkaloids	Pyrrole Alkaloids	1	31937.0838269139	43522.7890124151	25342.1297278267	5307.78028450322	10.0057732041337	10.0057732041337	33600.6675223852	1775.93061030383	0.0528540276505126	-4.24184	0.0185260425801404	1.06874491674728	down
187	POS_q389	Skimmin	Coumarins	Other	1	327231.58537515	402093.177119443	416129.012810248	175017	168472	175218.299387619	381817.925101614	172902.433129206	0.45284001028289	-1.14293	0.0165035305315949	1.09520379977349	down
188	POS_q403	Stylopine Hydrochloride	Alkaloids	Other	3	10.0057732041337	10.0057732041337	3652.05409069614	20297	21067	19716.2151752721	1224.0218790348	20360.0717250907	16.6337481983129	4.05604139266569	0.00193924313553557	1.12304320300258	up
189	POS_q406	Tectoridin	Flavonoids	Isoflavonoids	1	318560.228791051	348816.289953593	394155.269234156	55136.6528469886	45789.0782822204	70117.2575839463	353843.929326267	57014.3295710518	0.161128466099756	-2.63372	0.00279794916028217	1.11953862901645	down
190	POS_q407	Tectorigenin 7-O-Xylosyl Glucoside	Flavonoids	Isoflavonoids	1	15156.1656387945	13095.2120864465	14327	2195.36851587984	5067.96526926453	1409.8365037448	14192.7925750803	2891.05676296306	0.20369893716612	-2.29549	0.00268609922448202	1.10568806618424	down
191	POS_q408	Telekin	Terpenoids	Sesquiterpenoid	1	11849.4094124466	10780	12988	10.0057732041337	10.0057732041337	10.0057732041337	11872.4698041489	10.0057732041337	0.000842770996194672	-10.2126	0.00287562806826206	1.1264956232631	down
192	POS_q409	Tenuazonic Acid	Ketones, Aldehydes,esters	Polyketide	2	927355.741482806	906468	746782.339748576	1904371.63635311	2375508.83754042	2331637.37274819	860202.027077127	2203839.28221391	2.56200196330891	1.35727158124355	0.00630754216039902	1.10190482805357	up
193	POS_q410	Tetrahydropalmatine (Hydrochloride)	Alkaloids	Isoquinoline Alkaloid	1	10.0057732041337	10.0057732041337	10.0057732041337	1083.12188846682	1645.93234959423	1360.40544079799	10.0057732041337	1363.15322628635	136.236670417753	7.0899712713124	0.0141128181577165	1.10168	up
194	POS_q422	Tyrosylleucine (Tfa)	Organic Acid	Carboxylic Acids	1	10858.2153567705	10451	11601	2271.22901531617	10.0057732041337	2354.13135363887	10970.0717855902	1545.12204738639	0.140848854737304	-2.82778	0.00225820674662966	1.11547861056223	down
195	POS_q425	Vasicine	Alkaloids	Anthranilic Acid Alkaloids	1	821630	395810.105957375	1310888.25590624	2137667.8495317	2416010.66871426	2153560.03309776	842776.120621205	2235746.18378124	2.65283522999357	1.4075350712495	0.0244615350613504	1.05155656195629	up
196	POS_q427	Vasicinol	Alkaloids	Anthranilic Acid Alkaloids	1	20835742.9592887	16794514.366428	15720385.8997554	53561679.0486394	5.45293e+07	51944589.1854355	17783547.741824	53345176.996425	2.99969262437808	1.58481467671963	0.000319231357419075	1.12766593084784	up
197	NEG_t1	(1->6)-alpha-Galactotriose	Sugars	Oligosaccharides	1	136538.26302757	140373.146825199	143113.338768275	116688.134322915	115146.733031097	119826.833076804	140008.249540348	117220.566810272	0.837240428296984	-0.256286	0.000996281493770168	1.10960732512678	down
198	NEG_t10	n-Propyl beta-lactoside	Sugars	Other	1	7121.74366590858	6384.92679597352	6763.90395931029	22851.9343232912	24513.5600499492	23754.8	6756.85814039746	23706.7761063501	3.50855021871979	1.81087501219901	0.000123249026271213	1.13081816304724	up
199	NEG_t100	[2-(3-methyloxiran-2-yl)-6-oxo-2,3-dihydropyran-3-yl] acetate	Ketones, Aldehydes,esters	Other	3	1210.57602868675	1266.99158611609	1248.84342672692	1153.8434289055	1123.03898045951	1157.56809789101	1242.13701384325	1144.81683575201	0.921651011920069	-0.117708	0.0116520716121955	1.0486827342556	down
200	NEG_t101	4-Methoxybenzoic acid (3S,10aS)-3,3aα,4,5,5a,6,9,10-octahydro-3β,5aβ,8-trimethyl-2,5-dioxo-2H-azuleno[8a,1-b]furan-6α-yl ester	Terpenoids	Terpene Lactones	2	2375.6916033222	2072.55299527032	2258.71754609106	4625.21752343516	5014.82466327446	4915.8124215899	2235.65404822786	4851.95153609984	2.17026043897348	1.11786818159597	9.63068517076313e-05	1.12595405602899	up
201	NEG_t102	N-Fructosyl gamma-glutamyl-S-methylcysteine	Amino acids	Peptide	1	3246.35720421118	2894.81851870266	3100.59731999417	12793.362640115	13427.7881524663	13198.5212978783	3080.59101430267	13139.8906968199	4.26537980400954	2.09267420976515	1.49329172893279e-05	1.13198407070485	up
202	NEG_t103	2,5-Cyclohexadien-1-one,2-acetyl-6-[[3-acetyl-2,4-dihydroxy-6-[(3-methyl-2-buten-1-yl)oxy]phenyl]methyl]-3,5-dihydroxy-4-methyl-4-(3-methyl-2-buten-1-yl)-,(+)-	Ketones, Aldehydes,esters	Other	3	7624.49	7293.26865617904	7515.87263133467	6336.49367434823	6420.26340608268	6331.10694159601	7477.87704870057	6362.62134067564	0.850859314647501	-0.233007	0.00453723047990664	1.11459450158927	down
203	NEG_t104	domesticoside	Polyphenols	Phenolic Acids	3	4393.76045360858	4318.87163753812	4392.81121289899	5616.19187495815	5631.4882115567	5575.5627163563	4368.48110134856	5607.74760095705	1.28368361241758	0.360289667380848	7.68847532078295e-06	1.13166813882831	up
204	NEG_t107	8H-Cyclopentacyclododecen-8-one,6,13,13a-tris(acetyloxy)-3-(benzoyloxy)-1,2,3,3a,6,7,9,12,13,13a-decahydro-2,5,9,9,12-pentamethyl-,(2R,3S,3aS,4E,6R,10E,12S,13R,13aR)-	Terpenoids	Diterpene	3	4725.9035901986	4609.09329910146	4720.71311615621	866.847277764573	880.268969214668	839.618094546238	4685.23666848542	862.244780508493	0.18403441309769	-2.44195	2.42873033840538e-05	1.13273380665862	down
205	NEG_t108	Pilosine	Alkaloids	Other	3	743.034390940328	765.234596152499	786.020349633026	1095.3818389087	1096.68385486523	1112.16400324826	764.763112241951	1101.4098990074	1.44019746948639	0.526266637165465	0.000268554018483917	1.12933201818101	up
206	NEG_t109	1H-Xanthene-2,3,5-triol, 7-[(1E)-2-[3,5-dihydroxy-4-(3-methyl-2-buten-1-yl)phenyl]ethenyl]-2,3,4,4a,9,9a-hexahydro-1,1,4a-trimethyl-, (2S,3R,4aR,9aR)-	Alcohols	Other	3	29293.9850291665	28234.9221874106	29007.7213254213	33999.6812360118	34066.0887928973	34288.3430334254	28845.5428473328	34118.0376874448	1.18278369271874	0.242186257975685	0.00204841990350988	1.12431220822049	up
207	NEG_t11	datiscoside C	Lipid	Steroid	3	26403.7296409668	25527.5935076957	24973.5558948813	54578.1216477741	53353.2137658964	49936.0941505263	25634.9596811813	52622.4765213989	2.05276221128716	1.03756651762402	0.00130192041865016	1.12650049760905	up
208	NEG_t110	Verrucarin A,2',3'-didehydro-7'-deoxo-2'-deoxy-7',5'-(ethylideneoxy)-4'-hydroxy- (9CI)	Lipid	Isoprene lipid	2	32425.3639787296	31050.990601066	31843.7961370863	21402.3262238814	21371.6389167924	21714.8649267877	31773.383572294	21496.2766891538	0.676549812211323	-0.563732	0.000754822484515433	1.12933	down
209	NEG_t111	Cyclopenta[c]pyran-5(1H)-one,1-(b-D-glucopyranosyloxy)-4a,7a-dihydro-4a-hydroxy-7-methyl-,(1S,4aS,7aR)-	Lipid	Isoprene lipid	2	9045.9664037823	8686.23265468566	8957.64231389733	12824.2354318951	12617.1072221937	12977.7613266735	8896.61379078843	12806.3679935874	1.43946542973993	0.525533141494848	1.31670628466653e-05	1.12964019521341	up
210	NEG_t112	Esulatin A	Ketones, Aldehydes,esters	Other	2	9073.32087370171	8672.90861352524	9043.38105337965	6834.93064217349	6773.66190158306	6936.28751975112	8929.8701802022	6848.29335450256	0.766897302682567	-0.382895	0.00149168659074058	1.12325952640764	down
211	NEG_t114	12-O-tiglyl-4-deoxy-4&alpha;-phorbol-13-phenylacetate	Lipid	Isoprene lipid	1	35956.930734337	34257.7795126941	35987.5396624029	8988.14250899636	8962.4635655495	8928.59439394217	35400.7499698113	8959.73348949601	0.253094454132655	-1.98225	0.000461975180300617	1.13192251883558	down
212	NEG_t115	2-Amino-3-methoxypropanoic acid	Amino acids	Other	2	446.96732541565	461.907523818774	458.621078708087	215.19052291813	216.600785434598	221.563055720594	455.831975980837	217.784788024441	0.477774266616163	-1.0656	4.75027052899391e-05	1.13201555997995	down
213	NEG_t116	(Z)-1-[2-(1-methylethyl)-3H-indol-3-ylidene]-1-pyridin-3-ylmethanamine	Others	Pyridine And Its Derivatives	3	138.238366476823	171.646454934439	150.440255310453	10.0057732041337	10.0057732041337	10.0057732041337	153.441692240572	10.0057732041337	0.0652089602117153	-3.93879	0.00459826026599477	1.12264119292205	down
214	NEG_t117	4H-1-Benzopyran-4-one,7-[(O-D-apio-b-D-furanosyl-(1&reg;5)-O-D-apio-b-D-furanosyl-(1&reg;2)-b-D-glucopyranosyl)oxy]-2,3-dihydro-5-hydroxy-2-(4-hydroxy-3-methoxyphenyl)-,(2S)- (9CI)	Flavonoids	Glycosides	3	924.032409851406	916.534475380023	918.865906233444	1029.62578955765	1081.86687681532	1088.18697287967	919.810930488291	1066.55987975088	1.15954251509567	0.213555717951325	0.0145993976223461	1.09794173757127	up
215	NEG_t12	10-hydroxyoleoside dimethyl ester	Sugars	Glycosides	2	21482.8311377492	19861.4370686612	20554.9880699756	12660.9689397321	13514.1590887504	13178.549905441	20633.085425462	13117.8926446412	0.635769802438427	-0.653424	0.000718497026402725	1.12181384489407	down
216	NEG_t120	(2S,10R,3'S,4'S,6'S)-4'-deacetyl-griseusin B	Quinones	Other	2	8930.06172059735	9102.76736441622	9168.47378035396	10799.7653409533	10735.5900238969	10865.1822420236	9067.10095512251	10800.1792022913	1.19113918062086	0.252341997131436	0.00020487450170566	1.12813395080635	up
217	NEG_t121	Vaccarin E	Flavonoids	Other	3	1518.38711999621	1530.4583566626	1519.26115172872	2027.39953255207	2014.87079980693	2087.2696244661	1522.70220946251	2043.17998560837	1.34181192679137	0.424182472357781	0.00140484428463862	1.12870104252701	up
218	NEG_t122	3',4',7-Tri-Me ether,5-O-neohesperidoside-Me ether-3',4',5,7-Tetrahydroxy-8-methylisoflavone	Flavonoids	Isoflavonoids	1	19108.8050715044	19572.5204608193	21246.9351274294	10293.486959905	10107.5313195135	11457.8292182483	19976.0868865844	10619.6158325556	0.531616421817206	-0.911542	0.000619160946692005	1.11777162511602	down
219	NEG_t123	6-O-alpha-L-(3''-O-isoferuloyl, 4''-O-aceyl)rhamnopyranosylcatalpol	Coumarins	Coumaric Acids	1	288.647217069172	320.356971325383	313.056687023643	368.942907707183	343.710882156784	383.584101721002	307.353625139399	365.412630528323	1.18889969286222	0.249627000437022	0.0195952546127653	1.00531002085614	up
220	NEG_t124	Cochinmicin IV (9CI)	Organic Acid	Other	1	709.068396901586	802.313974307367	862.424309979563	1123.04076031183	1169.18376261671	1312.26295409576	791.268893729505	1201.49582567477	1.51844187885578	0.602591687766953	0.00563866228303848	1.06843405614001	up
221	NEG_t128	Loroglossin	Others	Other	2	277.561432095696	263.225359362481	271.413300896311	149.081627001611	147.097942851634	132.546743177661	270.733364118163	142.908771010302	0.527857995913385	-0.921778	6.24468251522979e-05	1.1268664612109	down
222	NEG_t129	4H-1-Benzopyran-4-one,7-(b-D-glucopyranosyloxy)-3,5-dihydroxy-8-(3-hydroxy-3-methylbutyl)-2-(4-hydroxyphenyl)-	Flavonoids	Other	1	1279.25822057122	1305.51513656966	1263.66663705249	371.305533365554	413.334901622813	450.045478426457	1282.81333139779	411.561971138275	0.320827638024174	-1.64013	4.8389302009183e-05	1.13099659491776	down
223	NEG_t132	(Z)-(5-oxofuran-2(5H)-ylidene)methyl acetate	Ketones, Aldehydes,esters	Other	1	112.16392572914	126.69641126632	121.514337564054	156.572214879514	166.182609543982	161.129187770819	120.124891519838	161.294670731438	1.3427247982555	0.425163643650947	0.00232545067414049	1.10000322656511	up
224	NEG_t133	penicillanthranin A	Quinones	Anthraquinones	3	390.421422965912	386.218379843017	423.98501085974	852.612289160556	864.119305994416	888.562877547959	400.20827122289	868.431490900977	2.16994888248403	1.11766105748293	9.17871293487757e-06	1.13035111381943	up
225	NEG_t134	(5R,6S,9S,10S,12S)-15,16-epoxy-2-oxo-6-O-(beta-D-glucopyranosyl)-cleroda-3,7,13(16),14-tetraen-17,12-olid-18-oic acid methyl ester	Terpenoids	Terpene Glycoside	1	342.267846043042	324.635176765399	339.989942508239	224.351	221.071927155084	226.403546264029	335.630988438893	223.942267333438	0.667227625122016	-0.583749	0.00129880999224177	1.12702054004197	down
226	NEG_t136	Butanamide,2,3,4-trihydroxy-, (2R,3S)-	Sugars	Monosaccharide	3	648.586039301528	620.957018070705	621.292062554415	297.775901979564	298.139230405721	313.547930256426	630.278373308883	303.154354213904	0.480984858519548	-1.05594	4.79837647021698e-05	1.13063897163098	down
227	NEG_t137	19-acetyltabersonine	Alkaloids	Tryptophan Alkaloids	2	2885.28223271874	3527.13879336566	2892.64887890093	8072.24989956527	6178.95281219441	7288.54482210198	3101.68996832844	7179.91584462055	2.31483994787846	1.21091244645118	0.00980316117851257	1.08845801983537	up
228	NEG_t138	tonkinensine A	Flavonoids	Isoflavonoids	1	174.105672638071	180.653014651093	161.932046775957	389.350551915647	389.517974575707	442.20357032823	172.230244688374	407.024032273195	2.36325526338099	1.24077546821326	0.00299787169150772	1.11927676170351	up
229	NEG_t14	Microcystis aeruginosa toxin	Amino acids	Peptide	3	1161.09985434267	952.877	1748.38735642138	3980.69248323108	4020.37903291246	4585.55964773697	1287.45484067095	4195.5437212935	3.25878903768541	1.70433596019668	0.00083926740762243	1.10837316622753	up
230	NEG_t140	Cysfluoretin	Others	Other	2	272.05424195307	262.814713069986	271.646557049328	122.701079540227	112.159424442229	117.271075952564	268.838504024128	117.377193311673	0.436608564453025	-1.19559	3.82164175831584e-06	1.13117588625856	down
231	NEG_t142	phenaziterpene A	Others	Other	1	1080.82720002109	1506.55988524788	1136.29223908853	4807.38774332618	3391.0453877798	4184.40552986446	1241.2264414525	4127.61288699015	3.32543100045465	1.73354133668051	0.012900219989575	1.08556129695292	up
232	NEG_t144	Pukeleimid D	Organic Acid	Carboxylic Acids	1	293.726070839304	300.901546950645	322.529168808025	167.572593472452	205.956616389641	193.858108495665	305.718928865991	189.129106119253	0.618637213013903	-0.692834	0.00161322709954553	1.10053609293153	down
233	NEG_t145	chuktabularin P	Lipid	Fatty Acyls	2	1905.42999694011	1658.46138049927	1952.12169419696	845.085351718707	916.443947536987	939.419	1838.67102387878	900.316138937798	0.489655913018377	-1.03016	0.00551621235983124	1.11024276315422	down
234	NEG_t146	Man3GlcNAc2	Sugars	Oligosaccharides	2	504.533090785306	416.312074534884	504.965468610082	163.565982965064	176.90666958836	172.816748746492	475.270211310091	171.096467099972	0.359998297870051	-1.47394	0.00835956949125155	1.11191204881309	down
235	NEG_t148	3-Hydroxyoctadecanoyl-CoA	Nucleosides	Glycosides	2	112.187124631673	113.107259879616	175.594969494954	10.0057732041337	10.0057732041337	10.0057732041337	133.629784668748	10.0057732041337	0.0748768190335472	-3.73934	0.0276242683560685	1.07286249959445	down
236	NEG_t149	6-mono-O-galloyl glucose	Organic Acid	Benzoic Acids	1	851.362589901387	640.462292996282	875.181641803178	418.132791127741	504.98796114859	487.401808568471	789.002174900282	470.174186948267	0.595909874402678	-0.746834	0.0384870223673589	1.01474254728878	down
237	NEG_t15	Cyclo(L-arginyl-L-phenylalanyl-L-serylglycyl-L-tyrosyl)(9CI)	Amino acids	Other	1	1515.92332402493	1361.03264602592	1472.65475350184	2837.97500236427	2901.25264795607	2964.20423123554	1449.87024118423	2901.14396051863	2.00096800259106	1.00069809734246	2.4754688874574e-05	1.12928478945085	up
238	NEG_t151	4-O-Galactopyranosyl-3,6-anhydrogalactose dimethylacetal	Others	Other	1	10.0057732041337	10.0057732041337	10.0057732041337	132.455798131009	153.495944265867	157.690691699546	10.0057732041337	147.880811365474	14.7795486014394	3.88553030209743	0.00319090097283538	1.12579062680963	up
239	NEG_t152	14-Hydroxy-19-methyl-16,19-secostrychnidine-10,16-dione	Others	Indole And Its Derivatives	1	10.0057732041337	10.0057732041337	10.0057732041337	135.896600392737	159.917598159814	130.585746593186	10.0057732041337	142.133315048579	14.205130592992	3.8283401897021	0.00463150691848893	1.12257081063648	up
240	NEG_t154	2alpha,5,7-trihydroxy-3beta-methylchromanone-2-O-beta-D-glucoside	Sugars	Glucosides	1	167.162009837569	145.972511126827	148.433822214051	398.598965801311	439.297024661547	419.253733109143	153.856114392816	419.049907857334	2.72364806241916	1.44554029681364	0.000202538318291264	1.1271487860368	up
241	NEG_t155	GS 9973	Others	Oxazinane	1	1078.07276135287	1004.93141577159	1106.92646757967	3758.18853111117	3925.43317955075	3829.76	1063.31021490138	3837.79300896231	3.60928819753534	1.85171434538388	6.67598020881873e-06	1.13202413216199	up
242	NEG_t156	Mudanoside A	Polyphenols	Phenolic Acids	1	386.418976833068	373.84025925247	349.241153006577	150.862561125291	130.950827031242	151.545379390506	369.833463030705	144.45292251568	0.390589108221628	-1.35628	0.000210802820772763	1.12569886225478	down
243	NEG_t157	Benzoic acid + 2O, O-Hex	Others	Other	1	145.229972375061	119.398723981655	145.223823242793	438.53911318726	446.489482570106	438.921146888344	136.61750653317	441.316580881903	3.23030768223511	1.69167158612479	0.000316482150255148	1.13101757877899	up
244	NEG_t159	8-Amino-8-demethylriboflavin	Others	Other	3	133.416075808637	107.932104293711	107.144268979321	392.716802457742	419.434472333862	438.410280528379	116.16414969389	416.853851773328	3.58848967492812	1.84337676968529	0.000132428183011908	1.12677165971596	up
245	NEG_t16	2H-1-Benzopyran-6-ol, 2-(6-hydroxy-4,8,12-trimethyl-3,7,11-tridecatrienyl)-2,8-dimethyl- (9CI)	Polyphenols	Other	2	10631.8685509089	10068.0232487101	10737.5909525595	7392.40286363533	7811.69170882499	6974.95495083541	10479.1609173928	7393.01650776524	0.705496992177556	-0.503288	0.000707987416158575	1.10955867733116	down
246	NEG_t160	Verbasoside	Polyphenols	Phenolic Acids	1	625.891303597729	558.200032636958	590.046073561758	241.665539441872	242.623954480109	238.642086647905	591.379136598815	240.977193523295	0.407483420719273	-1.29519	0.00300778843845198	1.1259581697415	down
247	NEG_t161	2-Butenamide,N-[1-[2,6-dideoxy-4-O-[4,6-dideoxy-4-(dimethylamino)-a-D-glucopyranosyl]-b-D-arabino-hexopyranosyl]-1,2-dihydro-2-oxo-4-pyrimidinyl]-2-methyl-,(2E)- (9CI)	Sugars	Amino Sugars	3	138.109126667365	10.0057732041337	107.651931359245	365.635090832237	397.503237517278	402.436839522547	85.2556104102479	388.525055957354	4.55717874856307	2.18814095923966	0.0107180277275474	1.09494393629512	up
248	NEG_t162	Diderroside	Terpenoids	Terpene Glycoside	1	451.997750902653	402.031011222225	393.374127617904	223.111925654736	244.101379914382	232.347830080666	415.800963247594	233.187045216595	0.560814105372191	-0.834405	0.00555398475819053	1.10858201264097	down
249	NEG_t163	Adenosine, 2'-deoxy-N-[(2E)-4-hydroxy-3-methyl-2-buten-1-yl]-	Nucleosides	Purine Nucleosides	3	1258.14526112749	1093.30193326501	1188.41225327182	2411.90427189198	2632.43726364478	2529.60709326508	1179.95314922144	2524.64954293395	2.13961846247859	1.09735355767097	0.000120965176233669	1.12512964709474	up
250	NEG_t165	NCGC00380663-01_C24H26O8_Spiro[furo[4,3,2-ij]pyrano[4',3':4,5]cyclohepta[1,2-f][2]benzopyran-7(9H),2'-oxirane]-1,5,9,13(2H,3aH,11H)-tetrone, 5a,6,6a,13a,13b,13c-hexahydro-2,5a,11,11,13a-pentamethyl-	Others	Other	2	2514.80748946398	2317.32301717413	2458.14821425943	4890.7805710342	5009.51732297268	4980.42361105362	2430.09290696585	4960.24050168683	2.04117319443563	1.02939860086766	1.96444322975855e-05	1.13131795318867	up
251	NEG_t166	(3S)-3-[(2S,3R)-3-(acetyloxy)-1-L-valylpyrrolidin-2-yl]-3-[(N-acetyl-L-phenylalanyl)oxy]propanoic acid	Others	Other	1	3775.15837228129	3533.66585291157	3597.51229685185	8909.6003423498	9118.48191049864	9085.77024721878	3635.44550734824	9037.95083335574	2.48606417427728	1.31386353803023	7.1415380539644e-07	1.13225436164734	up
252	NEG_t167	1-O-(3'-methylbut-3'-enyl)-beta-D-glucopyranose	Lipid	Glycosides	1	439.179327993764	390.495866881714	415.48412257014	761.706337216384	815.84697801971	787.438239128772	415.053105815206	788.330518121622	1.89934855823633	0.925504685421487	6.40853273751522e-05	1.12587294252377	up
253	NEG_t168	[3,4,5-trihydroxy-6-(hydroxymethyl)oxan-2-yl] 3-hydroxy-4,5-dimethoxybenzoate	Polyphenols	Other	3	10505.3	9964.0541761171	10221.6732752149	2175.92132498877	2185.07303368145	2197.95889688782	10230.351150094	2186.31775185268	0.213708964607006	-2.22628	0.000369802549664809	1.13212329341869	down
254	NEG_t169	noralpindenoside A	Terpenoids	Terpene Glycoside	1	10.0057732041337	10.0057732041337	10.0057732041337	303.216472467572	338.611327623109	308.29512809761	10.0057732041337	316.70764272943	31.6524906439603	4.98424712055411	0.00129542035037093	1.13005863395989	up
255	NEG_t170	Tetrahelin E	Lipid	Isoprene lipid	1	323.371724744101	268.91303719601	296.271176988488	112.343897132868	10.0057732041337	107.087512987326	296.185	76.4790611081092	0.258213549954973	-1.95336	0.0108513231092663	1.07432619259522	down
256	NEG_t172	Virginiamycin M1	Ketones, Aldehydes,esters	Polyketide	1	1269.47578265036	1213.45797009067	1264.74719158498	865.265822149183	859.243226050273	872.578549963549	1249.23	865.695866054335	0.692985245207439	-0.529103	0.00147515676977849	1.12783044250217	down
257	NEG_t173	Digalactosyl diglyceride	Sugars	Glycosides	2	1395.05318886824	1288.91141687424	1325.11837215477	677.982572117197	707.985773228906	714.978366797565	1336.36099263242	700.315570714556	0.524046701883334	-0.932233	0.0008462248596591	1.12686629769298	down
258	NEG_t174	chantriolides B	Lipid	Steroid	3	198.92349853703	160.369711468662	168.807386302482	1523.92377965643	1567.85886984482	1555.05705639022	176.033532102725	1548.94656863049	8.79915633191181	3.13736520396403	1.85284771508984e-07	1.13261564301117	up
259	NEG_t175	3,9-dihydroxy-6-oxo-7-(2-oxoheptyl)-1-pentylbenzo[b][1,4]benzodioxepine-2-carboxylic acid	Others	Other	2	839.042044248389	872.960256375399	878.569707213866	773.388427694779	801.007600249021	791.819381156084	863.524002612551	788.738469699961	0.913394957538725	-0.130689	0.010479653215086	1.05368477555585	down
260	NEG_t176	Luminespib	Others	Other	1	6113.9739700811	6027.83658325787	6114.66616664369	11919.9374497258	11460.7393533369	11596.2761913623	6085.49223999422	11658.984331475	1.91586545043168	0.93799624541071	0.000364036142555626	1.13156728600962	up
261	NEG_t177	rubiyunnanin D	Amino acids	Peptide	2	1256.75035312525	1181.50642442777	1231.94277400735	3193.58342361465	3250.78585587351	3257.80932223651	1223.39985052012	3234.05953390822	2.64350165854056	1.40245023187017	3.27104728506822e-07	1.13247786856927	up
262	NEG_t178	b-D-Glucopyranoside,[(1R,2S,3S,5S)-2-hydroxy-5-[1-(hydroxymethyl)ethenyl]-2-methyl-3-(3-methyl-1-oxobutoxy)cyclopentyl]methyl(9CI)	Terpenoids	Terpene Glycoside	1	33809.667829292	33203.7912856828	34007.9000503508	101299.881303971	101754.616705408	101399.017054999	33673.7863884419	101484.505021459	3.01375389897623	1.59156161228322	6.76919752435259e-08	1.13294417612656	up
263	NEG_t179	1-O-vanilloyl-beta-D-glucose	Polyphenols	Tannin	1	763.211304376776	745.501623037999	741.564447484496	574.031569743271	609.247369580511	603.378049807262	750.092458299757	595.552329710348	0.793971893891979	-0.33284	0.000743971626598469	1.11781253091208	down
264	NEG_t18	β-D-Glucopyranoside, (1R,4R,6R)-6-hydroxy-1,3,3-trimethyl-2-oxabicyclo[2.2.2]oct-4-yl	Terpenoids	Terpene Glycoside	2	5246.42503177792	5010.14520538844	5122.85650346059	14805.2705630711	15079.5809827729	14907.9405690392	5126.47558020898	14930.9307049611	2.91251376727565	1.54226486931485	1.11133466512132e-07	1.13272370806829	up
265	NEG_t180	penicimarin D	Coumarins	Isocoumarins	3	819.892714866818	769.202830308452	781.013996978157	349.899067624973	313.352412996517	322.555542198824	790.036514051142	328.602340940105	0.415933105743557	-1.26558	3.68580523361956e-05	1.12922171899912	down
266	NEG_t181	(2S)-2β-(β-D-Glucopyranosyloxy)-3,4-dihydro-3α-[(S)-1-hydroxyethyl]-5-methoxycarbonyl-2H-pyran-4α-acetic acid methyl ester	Ketones, Aldehydes,esters	Other	3	1573.61708268195	1536.96944674243	1539.01094142027	2221.01621218192	2275.02912181174	2228.38910575347	1549.86582361488	2241.47814658238	1.4462401276482	0.53230711121412	1.30866069561135e-05	1.13097018268031	up
267	NEG_t182	2',4,6'-trihydroxy-4'-methoxydihydrochalcone 2'-O-beta-D-ribohexo-3-ulopyranoside	Flavonoids	Chalcones	3	136.879828646508	104.990436901856	134.077260105755	742.757482693474	782.819532254012	791.231955494009	125.315841884706	772.269656813832	6.16258603221402	2.62353588224222	1.20577673892784e-05	1.13121569912579	up
268	NEG_t183	cyclo(-Gly-transPro-Thr-Trp-Ala-Asn-Leu-)	Amino acids	Peptide	2	325.115582911973	341.634986079076	320.410808896045	672.55516565344	689.236111109798	687.579875561319	329.053792629031	683.123717441519	2.0760244456798	1.05382343187179	2.68019905266159e-06	1.13172800376085	up
269	NEG_t184	trichoverritone	Lipid	Isoprene lipid	3	2875.46494560438	2744.6510202425	2871.07672247621	4004.4164352118	4073.9168715901	4001.55592345291	2830.39756277436	4026.62974341827	1.42263751084896	0.508568108863408	0.000116116558541176	1.12921	up
270	NEG_t185	3-Aminorifamycin S (Technical Grade)	Ketones, Aldehydes,esters	Polyketide	3	179.554019251238	140.865969829898	161.487610783007	342.189168928235	356.351124538899	363.225222740687	160.635866621381	353.92183873594	2.2032553885997	1.13963673358228	0.000502862385869203	1.12321649734368	up
271	NEG_t186	Borapetoside B	Terpenoids	Diterpene	1	773.373655181326	778.441780867523	799.79279130991	996.926096846905	1008.24374762903	1002.25788891579	783.869409119586	1002.47591113058	1.27888127724811	0.354882340313821	0.000329512362498638	1.12938295640264	up
272	NEG_t188	Bouvardin,3-(3-hydroxy-N-methyl-L-tyrosine)- (9CI)	Amino acids	Oligopeptides	1	169.699919800598	143.773950590775	172.814841290618	784.676592927631	817.807710931461	787.983289278268	162.09623722733	796.822531045787	4.91573737105501	2.29740784012112	1.71370390360048e-06	1.13188616895601	up
273	NEG_t190	NCGC00380752-01_C17H30O12_alpha-D-Glucopyranoside, alpha-D-glucopyranosyl, 2-(2-methylbutanoate)	Lipid	Fatty Acids	2	1318.83189857787	1231.29342248549	1312.6440968146	3244.24086523153	3311.41328155667	3294.3412499914	1287.58980595932	3283.33179892653	2.54998275361483	1.35048748968864	1.70295956099708e-06	1.13230120658873	up
274	NEG_t192	(1S,2'R,3'S,10E,12E,14S,15S,16E,19R,21S)-2'-cyclohexyl-7,15-dihydroxy-3',6,14,16-tetramethyl-3-spiro[2,20-dioxatricyclo[17.3.1.04,9]tricosa-4(9),5,7,10,12,16-hexaene-21,6'-2,3-dihydropyran]one	Ketones, Aldehydes,esters	Polyketide	2	631.739134831284	566.863130461375	580.932547751488	10.0057732041337	10.0057732041337	10.0057732041337	593.178271014716	10.0057732041337	0.0168680710219162	-5.88956	0.00113960146401838	1.13039877403206	down
275	NEG_t193	5-(3-hydroxypropyl)-7-(beta-D-ribofuranosyl)-7H-pyrrolo[2,3-d]pyrimidin-4-amine	Others	Pyrrole	1	2113.01265285807	2035.93158371276	2032.73250396476	3332.24203681032	3404.68784133324	3442.68544381955	2060.55891351186	3393.20510732104	1.64674015630929	0.71961292617615	8.4840480103517e-06	1.13077532857001	up
276	NEG_t194	20-Deacetyltaxuspine X	Terpenoids	Diterpene	3	1087.52180906004	1082.11465751394	1113.52191413731	963.865253828404	1029.46550138752	998.298875121114	1094.38612690376	997.209876779013	0.91120478619399	-0.134153	0.01998414296053	1.03778071054533	down
277	NEG_t195	3-Amino-3-(1-boc-3-pyrrolidyl)propanoic acid	Amino acids	Other	3	2193.99791573492	2079.19878252268	2112.53183961037	1288.14762780943	1315.57087562683	1305.09113769664	2128.57617928932	1302.9365470443	0.612116474722233	-0.708122	0.00104339897502032	1.12891939463271	down
278	NEG_t196	Plumieride	Terpenoids	Iridoid	2	6078.54809669184	6075.01031891348	6089.05825219223	1512.19450249765	1499.73688160428	1496.16408006541	6080.87222259918	1502.69848805578	0.247118905487126	-2.01672	3.57857339155934e-11	1.13297764333535	down
279	NEG_t197	blumenol C 9-O-beta-D-apiofuranosyl-(1->6)-beta-D-glucopyranoside	Sugars	Glycosides	2	2527.21252604239	2440.11116386731	2533.21110575157	14438.2484876344	14417.8811659857	14538.407080904	2500.17826522042	14464.8455781747	5.78552568806506	2.53244805235057	3.27272102589985e-09	1.13294551778321	up
280	NEG_t198	Gibepyrone C	Others	Pyran	3	731.835676830035	747.495993224992	736.13065128114	177.605012497207	179.707095396336	168.019509443734	738.487440445389	175.110539112426	0.237120537902195	-2.07631	1.69575385132963e-07	1.13273406451816	down
281	NEG_t199	2'',6''-Diacetylorientin	Flavonoids	Glycosides	3	206.819363014061	210.077702877456	205.202494845684	612.941244424425	562.087377108453	601.195799381841	207.366520245734	592.074806971573	2.85520925108813	1.51359648094527	0.00146980674409883	1.1293430283759	up
282	NEG_t2	[4,5-diacetyloxy-6-[7-hydroxy-5-methoxy-4-oxo-2-[4-[3,4,5-trihydroxy-6-(hydroxymethyl)oxan-2-yl]oxyphenyl]chromen-6-yl]oxan-3-yl] acetate	Sugars	Glycosides	3	454.385599531225	503.426611283711	497.836861670334	2114.34374457213	2090.25359824034	2149.73111553422	485.21635749509	2118.10948611556	4.36528870759885	2.12607707269715	2.82934355724356e-07	1.13252163936416	up
283	NEG_t200	syringetin 3-O-beta-D-(6"-O-acetylglucopyranosyl(1-3)-beta-D-galactopyranoside)	Flavonoids	Glycosides	3	658.038933992364	649.043036416995	606.76858021453	9117.41145077797	9294.13084776636	8974.86474689711	637.950183541296	9128.80234848048	14.3095849550603	3.83890992265006	7.76806490308129e-05	1.13270805971392	up
284	NEG_t202	4-hydroxy-5-(1,2,3-trihydroxy-3-phenylpropyl)oxolan-2-one	Others	Other	2	1100.37066426644	1001.01	1047.96739086209	2953.6427564651	2894.95476233208	3014.6185509275	1049.78163841051	2954.40535657489	2.81430465963208	1.49277851448383	2.61772587098269e-06	1.13172362449722	up
285	NEG_t203	2-[(2,3-di-O-acetyl-beta-D-glucopyranosyl)oxy]-6-hydroxybenzoic acid	Polyphenols	Phenolic Glycosides	3	886.201183331608	835.537392744953	848.043117091499	779.235	755.922388620679	787.926370793702	856.593897722687	774.361393854594	0.904000595747047	-0.145604	0.0152649618026735	1.03800829726718	down
286	NEG_t204	3-Methoxyminimiflorin	Flavonoids	Other	1	3741.81706340787	3541.44270760096	3531.63298887764	5324.84855387136	5389.66	5468.01928869043	3604.96425329549	5394.1759394436	1.49631884269379	0.581417624263623	0.000104447721652306	1.12848314947691	up
287	NEG_t205	1H-Indole-3-acetamide, 4-fluoro-N-hydroxy-	Others	Indole And Its Derivatives	3	2000.39294501007	1882.6074061393	2001.27053522387	1763.77745408629	1747.87889728889	1816.53647187884	1961.42362879108	1776.06427441801	0.905497541860797	-0.143217	0.0247520144215299	1.02118664574174	down
288	NEG_t206	Dexamethasone	Lipid	Steroid	2	3313.63065036127	3095.87199609491	3189.8347177337	2852.91550559429	2843.99030717415	2912.54658047836	3199.77912139663	2869.8174644156	0.896879864371074	-0.157013	0.0248555422976622	1.05052521684269	down
289	NEG_t207	Dihydrochlamydocin	Organic Acid	Carboxylic Acids	2	353.082673567472	305.888196864777	328.865342924054	10.0057732041337	10.0057732041337	10.0057732041337	329.278737785434	10.0057732041337	0.0303869398656821	-5.0404	0.00181631967391739	1.12887184395679	down
290	NEG_t208	3-O-(6-Deoxy-3-O-methyl-alpha-L-glucopyranoside),6-Ac-3,6,8,12,14-Pentahydroxybufa-20,22-dienolide	Lipid	Steroid	2	1216.28184101074	1157.71470040195	1174.67199001294	2244.92358112137	2192.12469931826	2306.48542614575	1182.88951047521	2247.84456886179	1.9002996889868	0.92622695840905	8.80540046127348e-05	1.13020386634032	up
291	NEG_t209	4'-Oxonebramine	Alcohols	Polyol	2	103.998024325831	102.238315108655	10.0057732041337	209.019104746777	223.716274128921	247.047570163523	72.0807042128732	226.594316346407	3.14361962498611	1.65242666341557	0.0271949590571037	1.04214125991576	up
292	NEG_t21	11H-Dibenzo[b,e][1,4]dioxepin-7-carboxylicacid, 8-hydroxy-3-methoxy-11-oxo-1-(2-oxopentyl)-6-pentyl-	Polyphenols	Other	2	12163.907537836	11801.2577241663	12025.3526245779	9525.5606617638	9608.64169261134	9667.61592447339	11996.8392955267	9600.60609294951	0.800261290199102	-0.321457	0.000563614518429025	1.1279349136742	down
293	NEG_t210	everlastoside D	Lipid	Fatty Acyls	2	5977.22068532528	5948.22718574852	6031.11421588603	5503.99479963666	5454.67	5630.63353704114	5985.52069565328	5529.76656930393	0.923857229884726	-0.114258	0.00527097546296385	1.09826869305003	down
294	NEG_t211	6'-O-(E-4-hydroxycinnamoyl)desglucouzarin	Lipid	Steroid	1	269.046628145392	232.214066787166	289.205794299195	381.004585613192	399.712496745634	355.840205110774	263.488829743918	378.852429156533	1.43783108196555	0.523894196274448	0.00648449976058055	1.06478359198458	up
295	NEG_t212	2-O-beta-D-Glucopyranoside-(S)-Multifidol	Polyphenols	Phenolic Glycosides	2	2092.8662468376	2015.59759117049	1962.50764925988	2560.64613846256	2501.12687224991	2612.25928397746	2023.65716242266	2558.01076489664	1.26405342386863	0.338057438769437	0.000484261260947391	1.11392832960835	up
296	NEG_t213	Shizukaol C	Terpenoids	Sesquiterpenoid	2	2075.09799658552	1910.89438046864	2044.69828457663	3258.84026452022	3186.35720697693	3352.98795265648	2010.2302205436	3266.06180805121	1.62472028062936	0.700191358457788	5.6884173241237e-05	1.12604625523378	up
297	NEG_t214	16,24-Cycloergost-22-en-26-oicacid, 1,11,12-tris(acetyloxy)-2,3-epoxy-6,15,23,25-tetrahydroxy-7-oxo-, g-lactone, (1a,2a,3a,5a,6a,11a,12a,15a,16b,25S)- (9CI)	Lipid	Steroid	3	734.17445995292	666.689022754227	690.082239139929	10.0057732041337	10.0057732041337	10.0057732041337	696.981907282359	10.0057732041337	0.014355857877499	-6.12222	0.000828371997856574	1.13110301635847	down
298	NEG_t215	6-hydroxy-2,3-dihydro-1,4-benzodioxine-7-carbaldehyde	Ketones, Aldehydes,esters	Other	3	237.285239113846	234.985293945318	234.598596583066	365.665844181262	344.172709361316	361.456696796895	235.623043214077	357.098416779824	1.51554963346849	0.599841100414101	0.00256157710296082	1.12628470488386	up
299	NEG_t216	3-(4-Methoxyphenyl)-1-phenyl-1H-pyrazol-5-ol	Polyphenols	Other	2	532.67295704263	478.285851770096	461.937842080889	313.70274747737	288.06397874606	324.938259881394	490.965550297872	308.901662034941	0.629171765407021	-0.668474	0.0048913863535028	1.09552332304102	down
300	NEG_t217	7-O-Methylmorroniside	Terpenoids	Iridoid	3	315.120422342849	283.495688651074	262.206506829644	157.338382850838	150.938178852697	162.014561141915	286.940872607856	156.76370761515	0.546327562854349	-0.872162	0.0110470090885252	1.10136562939826	down
301	NEG_t218	3,7-dimethyl-3(E),6-octadien-5-one-1-O-beta-D-glucoside	Sugars	Glucosides	3	603.440442576045	580.591027519889	565.208560692952	1033.73195878888	1031.90906975808	1061.01903078024	583.080010262962	1042.22001977573	1.78743911887102	0.837894103765899	7.72836054414801e-06	1.13071266152055	up
302	NEG_t219	NCGC00385192-01_C29H36O6_(2E,4aR,6R,7S,8E,10R)-10-Acetoxy-4a-hydroxy-1,1,3,6,9-pentamethyl-4-oxo-1a,4,4a,5,6,7,7a,10,11,11a-decahydro-1H-cyclopenta[a]cyclopropa[f][11]annulen-7-yl benzoate	Terpenoids	Diterpene	3	11313.302451536	10458.9330327752	10664.8486534189	13385.0985031767	13220.1115371088	13880.3326711637	10812.3613792434	13495.1809038164	1.24812521802344	0.319762679680316	0.00153426541527044	1.10113199375882	up
303	NEG_t22	everlastoside B	Others	Other	3	7943.36805664768	7717.00885774818	7842.18161602947	9130.69192847437	9100.38245396675	9233.20531025652	7834.18617680844	9154.75989756588	1.16856552690396	0.224738635009759	0.000232578183147842	1.12539462407993	up
304	NEG_t221	6-Nitroquinolin-3-ol	Alcohols	Other	3	366.652779626517	357.662809844248	349.368603589987	644.65997200389	619.410196825357	669.539254629095	357.894731020251	644.536474486114	1.80091076683005	0.848726699044806	0.00100604539091811	1.1265701365785	up
305	NEG_t222	Dopaxanthin quinone	Amino acids	Alpha Amino Acids	2	12888.0501546379	12783.8478594643	13394.9532563303	27526.8868979194	26529.0940161523	27244.5682671615	13022.2837568108	27100.1830604111	2.08106224426551	1.05732011651497	1.18064084430819e-05	1.13156426523328	up
306	NEG_t223	itralamide A	Organic Acid	Other	3	3916.58896884679	3567.1482583018	3771.95258347985	5583.71825371961	5478.69866740614	5652.7391508071	3751.89660354281	5571.71869064428	1.48504057531411	0.570502349884452	0.000589520395050976	1.12430217774935	up
307	NEG_t224	amotsangin C	Organic Acid	Carboxylic Acids	2	3888.96097195123	3636.38906833479	3782.45924701895	11101.6260308102	11061.6767258289	11503.8524285492	3769.26976243499	11222.3850617294	2.97733666440463	1.57402236454045	2.12271665326012e-05	1.13195103137142	up
308	NEG_t225	Pungiolide A	Terpenoids	Sesquiterpenoid	3	1118.99	873.136305334988	939.756576999031	422.119219102535	426.770552344525	445.010611510159	977.29408935734	431.300127652406	0.441320716403826	-1.1801	0.0168965667140879	1.09376008497846	down
309	NEG_t226	Detigloylohchinolal; 1-Benzoyl	Lipid	Isoprene lipid	2	858.664236174452	797.444640374289	781.838264288486	1019.60831858956	1026.66977344919	1033.05237801316	812.649046945742	1026.4434900173	1.26308336160005	0.33694985796809	0.0102390094710835	1.1060014812835	up
310	NEG_t227	9-hydroxymethyl-1-methoxycarbonyl-2-(methylamino)phenoxazone	Others	Other	3	10.0057732041337	10.0057732041337	10.0057732041337	436.493	449.737182802827	433.572622649603	10.0057732041337	439.934333021477	43.9680496495489	5.45838363327532	0.000133791414904748	1.13268081811354	up
311	NEG_t228	ternatoside B	Polyphenols	Phenolic Glycosides	3	1812.31103234997	1719.80182174529	1814.22	5716.08352785347	5693.43530577584	5760.63201763081	1782.11133139042	5723.38361708671	3.2115746734079	1.68328084142444	4.34721238740585e-07	1.13278339554156	up
312	NEG_t229	28-O-beta-D-glucopyranosyl-3alpha-hydroxy-6-oxo-19-norwitha-5(10),24-dienolide	Steroids	Steroidal Glycosides	2	2095.99494906676	1959.10778410987	1974.35580412017	3133.82366297446	3125.89524247416	3227.01502753756	2009.81951243227	3162.24464432873	1.57339732486814	0.653883035810365	5.16543022886021e-05	1.12801961852837	up
313	NEG_t23	L-Fuconate	Organic Acid	Carboxylic Acids	2	6757.07657482238	6693.99338567133	6845.09221841365	8998.73830111686	9058.46085633069	9198.78973948679	6765.38739296912	9085.32963231145	1.34291343637665	0.425366312259733	1.29924748806153e-05	1.13069918605633	up
314	NEG_t230	4(1H)-Pteridinone,2-amino-6-[(1S,2R)-3-[(2-amino-2-deoxy-b-D-glucopyranosyl)oxy]-1,2-dihydroxypropyl]- (9CI)	Sugars	Amino Sugars	2	220.242900898633	193.925991395066	209.434214096507	605.208006666242	598.295406268751	568.770696449375	207.867702130069	590.758036461456	2.84199050842349	1.50690173632833	2.71243111344291e-05	1.13016484059407	up
315	NEG_t232	2'-Aminobiphenyl-2,3-diol	Others	Other	2	10.0057732041337	10.0057732041337	10.0057732041337	215.60368861185	217.564168513846	226.357492529613	10.0057732041337	219.841783218436	21.9714937300011	4.45756104947375	0.000248229623657517	1.13241908461884	up
316	NEG_t233	alpha-(E)-acaridiol 8-O-beta-D-glucopyranoside	Sugars	Glucosides	3	3045.80078953817	2886.74	3013.57314670427	6881.15245368497	6824.82651587177	6861.48434135974	2982.03795023748	6855.82110363883	2.29903885129727	1.20103084626501	3.3845956362559e-05	1.13258549333204	up
317	NEG_t235	(+)-Macrosphelide B	Ketones, Aldehydes,esters	Lactones	2	189.884176683711	138.528906541601	163.800547340196	293.84	301.132597412977	302.798572743157	164.071210188503	299.256989462845	1.82394576793227	0.867062833944354	0.00988350990843666	1.1058165195657	up
318	NEG_t236	6-Hydroxysandoricin	Organic Acid	Carboxylic Acids	2	2372.04869606798	2233.15093212997	2432.7479997947	907.041413255825	848.245800480047	912.432457657785	2345.98254266422	889.239890464552	0.3790479572174	-1.39955	0.00057720988182435	1.1288295099359	down
319	NEG_t237	18H-16a,19-Metheno-16aH-benzo[e]naphtho[2,1-m][1,4]dioxacyclopentadecin-14-carboxylicacid, 4-[[(2x)-4-O-[3-O-(3-chloro-6-hydroxy-2-methylbenzoyl)-2,6-dideoxy-b-D-arabino-hexopyranosyl]-6-deoxy-b-D-arabino-hexopyranosyl]oxy]-1,2,3,4,4a,6a,7,8,9,10,12a,15,16,21,21a,21b-hexadecahydro-22-hydroxy-15,21a-dimethyl-18,21-dioxo-,(4S,4aS,6aR,11E,12aR,15R,16aS,21aR,21bR)- (9CI)	Others	Other	2	5579.19024036285	5122.41092326305	5755.69225797267	4152.72651168039	4109.37735956498	4065.51901177305	5485.76447386619	4109.20762767281	0.749067453998215	-0.416832	0.0168944882797738	1.0919861513817	down
320	NEG_t238	Deltorphin C (9CI)	Amino acids	Oligopeptides	3	1468.53787606911	1358.18302941372	1500.78021729358	770.411796719935	757.428806900288	784.428112633739	1442.5003742588	770.756238751321	0.53431961093761	-0.904225	0.00323996738694454	1.12343868511361	down
321	NEG_t239	[D-Asp(3),Mser7]MC-RY	Amino acids	Peptide	3	479.018971705289	417.437044885276	559.408140079633	660.938359923264	654.848998728383	677.52374334388	485.288052223399	664.437033998509	1.36916009152568	0.453291146191696	0.0455225640063104	1.02730647972305	up
322	NEG_t24	2'-O-Methylcytidine	Others	Other	2	1026.28721664751	1058.88347841142	1050.10661337347	1295.39033943988	1286.89719196478	1310.55234918266	1045.09243614413	1297.61329352911	1.24162538035071	0.312229953401096	6.483460803726e-05	1.12793588003166	up
323	NEG_t241	3-(acetylamino)pyrazine-2-carboxamide	Others	Pyrazine	2	388.150853199968	372.733459422779	362.203652582991	566.324524865217	552.207743524162	567.149127432482	374.362655068579	561.893798607287	1.50093443082445	0.585860953380572	0.000100071599545514	1.12784660582823	up
324	NEG_t243	3-O-Alloside-Cerberidol-Cerberidol	Others	Other	3	488.594229299836	487.731866331236	506.622885680072	1451.46876127992	1465.24184840281	1446.68418216296	494.316327103715	1454.46493061523	2.94237687663928	1.55698204714874	3.88587732046225e-08	1.13281301445248	up
325	NEG_t245	Shashenoside III	Polyphenols	Phenolic Glycosides	3	834.12476811291	782.605979381393	816.303435902034	3494.27333643139	3491.95163774086	3466.63800960387	811.011394465446	3484.28766125871	4.29622528738363	2.10306964799492	2.43069871108606e-07	1.13288559206561	up
326	NEG_t246	Pedein B	Amino acids	Peptide	2	1111.69993696174	956.901704034325	1185.92226227852	1408.51436563173	1471.4999318987	1457.7809216361	1084.84130109153	1445.93173972218	1.3328509324519	0.414515436812353	0.0259408447269839	1.05613209228945	up
327	NEG_t247	RA-XI	Amino acids	Other	3	2064.56884060687	1974.68507131588	2120.02536653326	3635.07677168407	3644.72686632802	3695.68393137081	2053.09309281867	3658.49585646097	1.78194348286383	0.83345158024642	0.000100429943746983	1.13109857701684	up
328	NEG_t248	7-Methyl-3-methylene-6-octen-1-ol-O-beta-D-(2',6'-O-diacetylglucopyranoside)	Sugars	Glucosides	3	1984.06707091656	2009.47586995415	2138.88416866496	1320.82727907434	1340.95732586428	1336.63270766557	2044.14236984522	1332.80577086806	0.652012203518378	-0.617029	0.00401488050234847	1.12267437846986	down
329	NEG_t249	hainangranatumin J	Organic Acid	Carboxylic Acids	1	4234.81330363962	4023.32470690193	4232.04124507109	6046.43565479252	6074.84825421026	5911.90854175411	4163.39308520421	6011.0641502523	1.44378972324624	0.529860640202794	5.93749493267998e-05	1.12808662806041	up
330	NEG_t250	2-O-alpha-D-Galactopyranosyl-D-ribose	Sugars	Glycosides	1	2059.91449615938	1933.33465302124	1983.76284879624	1181.94358235925	1193.74236776703	1161.4552790827	1992.33733265895	1179.04707640299	0.591790886551049	-0.756841	0.001167651088199	1.12806438158491	down
331	NEG_t251	Ixerisoside G	Lipid	Isoprene lipid	3	3613.46857302464	3363.93891805322	3439.57003623327	5680.37299621461	5726.15455197099	5779.26719670691	3472.32584243704	5728.5982482975	1.64978706153824	0.722279827448378	0.000266477102155095	1.13020495891738	up
332	NEG_t252	rehmaglutosides F	Lipid	Isoprene lipid	1	3655.87489799496	3348.01402539114	3505.58491651528	2236.1889482295	2253.50375303881	2243.63181204913	3503.15794663379	2244.44150443915	0.640690924768563	-0.6423	0.00483972621241632	1.12180555651009	down
333	NEG_t253	pandangolide 1a	Ketones, Aldehydes,esters	Polyketide	2	541.695432156472	519.325913926142	541.294479268334	357.47119014151	346.762592199935	351.741812586489	534.105275116983	351.991864975978	0.659030871580294	-0.601582	0.000383486958478114	1.12862171136521	down
334	NEG_t254	Beta-Zearalenol	Polyphenols	Phenols	3	140.201409361379	115.144737649732	123.832556871592	190.434379266965	197.822294187579	174.394678950992	126.392901294234	187.550450801845	1.4838685470574	0.569363292155247	0.00378263875803369	1.0759685238948	up
335	NEG_t258	Herbimycin C	Ketones, Aldehydes,esters	Polyketide	1	5209.58479464936	4826.07073511127	4939.97783699438	7131.67571004713	7138.12914612644	7112.65731107633	4991.87778891834	7127.4873890833	1.42781688383996	0.513810966961035	0.00272130929012895	1.12659173993273	up
336	NEG_t259	Gentianamine	Alkaloids	Pyridine Alkaloids	3	186.676123426216	165.736125330627	178.25383517198	119.755811502582	114.550057827076	114.278053626451	176.888694642941	116.19464098537	0.656879973137427	-0.606298	0.00627839463069503	1.10903664340201	down
337	NEG_t26	β-D-Glucopyranoside, 3-hydroxy-4-(hydroxymethyl)phenyl, 6-benzoate	Polyphenols	Phenolic Glycosides	3	1214.62335710979	1246.36101043073	1270.52013869825	1999.26138350885	2029.7442289716	2049.2626380474	1243.83483541292	2026.08941684262	1.62890550992649	0.703902917973774	3.99876308406251e-06	1.13122953675129	up
338	NEG_t260	Canavalioside	Terpenoids	Terpene Glycoside	1	12732.0115758529	12041.8693285498	12514.5724366184	3678.27980637757	3668.76772157137	3612.47105207464	12429.484447007	3653.17286000786	0.293911857372936	-1.76654	0.00047948829537564	1.13174812806319	down
339	NEG_t261	7-hydroxy-3-(4-methoxyphenyl)-2H-chromen-2-one	Ketones, Aldehydes,esters	Other	3	278.427389829303	267.617340921006	266.869388136718	480.715683895898	483.48276261785	462.488	270.971372962342	475.562205918483	1.75502748028137	0.811493620475856	7.50425493286212e-05	1.12989774844683	up
340	NEG_t262	stilbostemin I 2''-beta-D-glucopyranoside	Polyphenols	Stilbene	2	583.10923327194	551.56294287846	652.622577710232	746.678339701786	754.732404074861	728.530943110783	595.764917953544	743.313895629143	1.24766308526932	0.319228406289144	0.0318552277530832	1.04531082365364	up
341	NEG_t263	hirsutatin A	Organic Acid	Other	2	466.989851311391	401.010550444721	418.788410797694	183.228788733961	180.950305515329	163.823955030663	428.929604184602	176.001016426651	0.410326111113804	-1.28516	0.0033029895086957	1.11817511880841	down
342	NEG_t264	rehmaglutosides I	Lipid	Isoprene lipid	1	10018.1237462443	9435.5173197056	9696.26821674407	10544.5389582044	10459.5822883634	10413.6952069924	9716.63642756466	10472.6054845201	1.07780151728337	0.108091522806761	0.0404750991038494	1.03043963979665	up
343	NEG_t265	2,2-dimethylcycloheptan-1-one	Ketones, Aldehydes,esters	Other	2	8597.29622708655	8290.83919431326	8730.09935325014	12414.6745586123	12136.8101344689	12151.0333219651	8539.41159154998	12234.1726716821	1.43267162386085	0.518707973929437	4.99546856886103e-05	1.12883945366467	up
344	NEG_t266	Butanamide,N-[[[(1S)-1-carboxy-2-(1H-indol-3-yl)ethyl]amino]carbonyl]-L-alanyl-N3-(L-alanyl-3-hydroxy-L-phenylalanyl)-2-amino-N-[(Z)-[(4R,5R)-5-(3,4-dihydro-2,4-dioxo-1(2H)-pyrimidinyl)dihydro-4-hydroxy-2(3H)-furanylidene]methyl]-3-(methylamino)-,(2S,3S)-	Amino acids	Other	2	2641.59714472981	2479.86981524679	2493.42171560004	3216.51015553959	3241.70971712394	3204.42928722902	2538.29622519221	3220.88305329752	1.26891535405944	0.343595834071313	0.00425206090794376	1.11960284072024	up
345	NEG_t267	brevione G	Ketones, Aldehydes,esters	Pyrone	3	344.536990025549	289.490790696539	290.251543076009	438.483483253717	416.895531230755	423.409793190699	308.093107932699	426.262935891724	1.38355232530822	0.468377207037989	0.0148224702987804	1.07693304538441	up
346	NEG_t269	ixerin W	Terpenoids	Terpene Lactones	2	408.044713794338	344.915355104073	363.224522306946	1149.48591387069	1110.50845478194	1067.50872738875	372.061530401786	1109.16769868046	2.98114050512742	1.57586437307265	2.55740757855514e-05	1.1292003366419	up
347	NEG_t27	8α-Epoxymethylacrylyloxyambrosin	Lipid	Isoprene lipid	3	497.647028799456	410.083636663299	534.159088776575	670.933731507283	683.349060909617	699.761336894467	480.629918079777	684.681376437122	1.42455005542014	0.510506315545694	0.0262069236239959	1.06258430263639	up
348	NEG_t270	(3aR,4R,5aR,6R,9aS,9bR)-6-hydroxy-5a,9-dimethyl-3-methylidene-2-oxo-2,3,3a,4,5,5a,6,7,9a,9b-decahydronaphtho[1,2-b]furan-4-yl acetate	Lipid	Isoprene lipid	2	1036.46888972452	961.134999834429	920.351910052288	1165.95661196214	1151.67972541742	1107.21199842616	972.651933203746	1141.61611193524	1.17371494669728	0.231082072059109	0.0215419038938722	1.03176053415342	up
349	NEG_t271	3alpha-hydroxy-2alpha-succinyloxy-labda-3,13-dien-15,16-olide	Terpenoids	Terpene Lactones	3	8213.53424930102	7764.48982961198	8017.52308288085	1835.42968532524	1834.1228497681	1820.91002420339	7998.51572059795	1830.15418643224	0.228811725870488	-2.12777	0.000437078725872851	1.13197334198367	down
350	NEG_t273	Dihydrotentoxin	Organic Acid	Carboxylic Acids	3	2136.58399003551	1992.22403775554	2030.44155670131	4157.40482901395	4117.64635653301	4094.13293339285	2053.08319483079	4123.06137297994	2.00822907876354	1.00592384695097	6.01804930799845e-05	1.1318200658457	up
351	NEG_t276	3,4',6,7-Tetrahydroxyflavone; 3-Me ether	Flavonoids	Other	3	515.482994467274	507.048560786541	496.613837581933	1805.94031082531	1717.94586098958	1754.32945405175	506.381797611916	1759.40520862221	3.47446376808867	1.79679033645068	0.000242398157793215	1.13199724075269	up
352	NEG_t277	(3-Ethenyl-5,10,10b-trihydroxy-3,4a,7,7,10a-pentamethyl-1-oxo-5,6,6a,8,9,10-hexahydro-2H-benzo[f]chromen-6-yl) acetate	Terpenoids	Triterpenoids	3	3412.77209186629	3137.16661836783	3190.57648787309	1472.89629307648	1396.8139288492	1415.02339034954	3246.83839936907	1428.24453742507	0.439887780587605	-1.18479	0.00115827511758161	1.12777292238082	down
353	NEG_t279	Hydrangenoside A dimethyl acetal	Terpenoids	Iridoid	2	2732.64583755826	2556.35389420625	2666.00232529927	1375.42166728649	1374.85459047028	1381.68802028717	2651.66735235459	1377.32142601465	0.519417122510345	-0.945035	0.00159552163349826	1.12930335810311	down
354	NEG_t28	N-acetylasimilobine 2-O-beta-D-glucopyranosyl-(1->2)-beta-D-glucopyranoside	Alkaloids	Other	3	10.0057732041337	10.0057732041337	10.0057732041337	199.111357655161	224.964154305003	215.221857237889	10.0057732041337	213.099123066018	21.2976167576914	4.41262009415405	0.00137480853405223	1.12987873319042	up
355	NEG_t280	JBIR-57	Organic Acid	Carboxylic Acids	3	2101.06608167746	1971.46456286741	2005.63680511133	828.34730767984	848.057934851833	840.463997570065	2026.05581655207	838.956413367246	0.414083563993305	-1.27201	0.000856158274975477	1.13051299066949	down
356	NEG_t281	(11alpha,12beta)-13,16-dihydroxy-2,12-dimethoxy-1-oxopicras-2-en-11-yl acetate	Lipid	Isoprene lipid	2	7790.84292288113	7348.09967902719	7514.93663602322	2459.63653345709	2454.05894793454	2447.66362096444	7551.29307931051	2453.78636745202	0.324949163233388	-1.62171	0.000635665740393524	1.13152678561293	down
357	NEG_t282	7-isovaleroylcycloepiatalantin	Lipid	Fatty Acyls	3	6704.1000143884	6116.5724064297	6253.53084380175	4062.28089698427	3978.56686951457	4082.4203199304	6358.06775487328	4041.08936214308	0.635584507422982	-0.653844	0.00470931374220247	1.11949502070501	down
358	NEG_t283	Taxayuntin E	Terpenoids	Diterpene	2	210.861480512762	156.296505353639	167.192619073908	320.458246329868	346.23005893455	287.388383106614	178.116868313436	318.025562790344	1.78548817864183	0.836318582161858	0.00421065348994878	1.07248832962845	up
359	NEG_t285	6'-Me ether-3-(3,4-Dihydroxyphenyl)-1-[3-(3,7-dimethyl-2,6-octadienyl)-2,4,6-trihydroxyphenyl]-1-propanone	Ketones, Aldehydes,esters	Other	3	919.46364406387	884.047141257578	880.570442850159	412.910807778008	404.033071079806	397.637567196355	894.693742723869	404.860482018056	0.452512924462253	-1.14397	0.000170916925212626	1.13133830277919	down
360	NEG_t286	4H-Cyclopent[f]oxacyclotridecin-4-one,13-(b-D-galactopyranosyloxy)-1,6,7,8,9,11a,12,13,14,14a-decahydro-1-hydroxy-6-methyl-,[1R-(1R*,2E,6S*,10E,11aS*,13S*,14aR*)]- (9CI)	Ketones, Aldehydes,esters	Polyketide	2	1163.77300535595	1011.96497635247	908.359600835075	453.679985454565	479.171007333747	535.592639774268	1028.0325275145	489.481210854193	0.476133972178512	-1.07056	0.0120069421260088	1.08820695093214	down
361	NEG_t287	Javanicin J	Lipid	Isoprene lipid	3	307.508114443781	256.171169110206	291.24963477971	497.272203095115	501.774644694237	493.536115080129	284.976306111232	497.527654289827	1.74585621197445	0.803934744068385	0.0042513196824922	1.12137846496801	up
362	NEG_t288	RGD	Amino acids	Other	3	707.469526281766	645.438932846371	590.816540184327	1041.84714258275	1058.49632441017	1076.89008517027	647.908333104155	1059.07785072106	1.6346106333391	0.70894702456202	0.00385294824856959	1.11675888278921	up
363	NEG_t289	3(3'-methoxy-5'-phenylfuran-2'-yl)propan-1-ol	Alcohols	Other	3	1001.92542843096	945.226062510291	985.624478462357	1865.07345139696	1839.67780593291	1881.52653464738	977.591989801203	1862.09259732575	1.90477481071056	0.929620447233254	4.81357281885005e-06	1.13173203627322	up
364	NEG_t29	(+)-(4S,5R)-osmundalactone	Ketones, Aldehydes,esters	Lactones	1	448.090160543683	478.445779587816	493.345038685115	321.056093509596	323.084817922646	270.296191358415	473.293659605538	304.812367596886	0.644023771311301	-0.634814	0.00194245704131461	1.09683759601106	down
365	NEG_t290	5,6-(2,2-dimethyldihydropyrano)-7,3'-dihydroxy-8,4'-diprenylflavonol	Flavonoids	Flavonols	2	3961.85344494133	3661.57566241041	3758.79357311806	1723.99869556339	1686.21646475191	1731.47385938972	3794.07422682327	1713.89633990167	0.451729786355998	-1.14647	0.00144186396990672	1.12879956600633	down
366	NEG_t291	(2R,3R)-2,3-Dihydroxy-beta,beta-caroten-4-one	Terpenoids	Carotenoid	1	6302.03071733464	6193.55314336741	6284.62895352474	4229.01243235854	4063.60231764364	4220.86280408715	6260.0709380756	4171.15918469644	0.666311807958313	-0.585731	2.49094211464699e-05	1.13089872526693	down
367	NEG_t292	5,5a,6,7-Tetrahydro-1,5-dimethylnaphtho[2,1-b]furan-8(4H)-one,	Ketones, Aldehydes,esters	Other	3	406.183546510194	367.345927727595	359.824812777098	624.20620914774	609.505018312612	596.410254329484	377.784762338296	610.040493929945	1.61478321717929	0.691340497741045	0.000605737305628014	1.12178473102156	up
368	NEG_t293	NCGC00380992-01_C21H34O7_2(1H)-Naphthalenone, 6-(hexopyranosyloxy)-3,4,4a,5,6,8a-hexahydro-4,7-dimethyl-1-(1-methylethyl)-	Terpenoids	Terpene Glycoside	3	6162.21701938183	5872.3938223589	5935.77736703734	5043.81637103334	5107.58739614797	5069.81300475596	5990.12940292602	5073.73892397909	0.847016580560129	-0.239538	0.00707701779690825	1.1117685115778	down
369	NEG_t294	(2S,3S,4S,5R)-6-ethoxy-3,4,5-trihydroxyoxane-2-carboxylic acid	Sugars	Sugar Acids	3	1623.47304142756	1514.30673959669	1594.40516032253	2108.1687424452	2122.74274842778	2097.41754957449	1577.39498044893	2109.44301348249	1.3372953760016	0.419318156850522	0.00257966602560941	1.12413503265523	up
370	NEG_t297	boivinide A	Lipid	Steroid	1	526.494456764288	456.854050671845	531.864128675456	929.139545820925	971.20967974686	929.375246258366	505.070878703863	943.241490608717	1.86754281503877	0.901141318428728	0.000385771662014286	1.12390447657069	up
371	NEG_t298	1-Heptadecene-4,6-diyne-3,9-diol	Lipid	Fatty Alcohol	3	433.646953320534	409.194942355718	415.07443212506	10.0057732041337	10.0057732041337	10.0057732041337	419.305442600437	10.0057732041337	0.0238627315259257	-5.3891	0.000323973442557862	1.13224541306944	down
372	NEG_t299	(3S,6R,7R,8R)-3-Hydroxy-8--helianga-1(10),5,11(13)-trien-6,12-olide	Terpenoids	Terpene Lactones	2	2733.15189106083	2656.95716531614	2754.54660903065	2580.2918094885	2598.25351140586	2567.88432683203	2714.88522180254	2582.1432159088	0.951105849769365	-0.0723222	0.0373095712695663	1.02711223785413	down
373	NEG_t3	1beta,6beta,9alpha,11-tetrahydroxy-trans-eudesm-3-ene-6-O-beta-D-glucopyranoside	Terpenoids	Terpene Glycoside	3	23195.0001827527	22583.0111928911	23104.1672094803	27321.7198860446	27085.8937454262	27954.2572329404	22960.7261950414	27453.9569548037	1.19569201433763	0.257845828827062	0.000256775591089369	1.12153123005747	up
374	NEG_t300	pseudodesmin A	Amino acids	Other	3	399.114693831749	413.349714796299	385.80706464232	341.538035185412	316.828426631564	335.89587871531	399.423824423456	331.420780177429	0.829747150550707	-0.269256	0.00342308543383394	1.07878066489098	down
375	NEG_t301	Deoxypumiloside	Alkaloids	Other	3	208.124031994267	186.800424996489	192.374693851649	766.123597723383	763.681718565028	744.854047074303	195.766383614135	758.219787787571	3.87308471347184	1.95348	4.55970105827383e-07	1.13237	up
376	NEG_t302	Gibepyrone D	Ketones, Aldehydes,esters	Pyrone	1	976.197628023689	928.752174219739	935.179327859522	139.560919618137	115.67002070695	147.964786701841	946.709710034317	134.398575675643	0.141963871555486	-2.8164	6.52149125081418e-06	1.13190282432761	down
377	NEG_t303	(2'R,3'R)-7-(2',3'-dihydroxy-3',7'-dimethylocta-6'-enyloxy)-6,8-dimethoxycoumarin	Coumarins	Other	3	481.529461529937	393.294333676697	436.704220752224	320.478903907287	312.815303927412	323.868509685822	437.176005319619	319.054239173507	0.729807297955995	-0.454413	0.041521858568033	1.03898479965985	down
378	NEG_t305	Maytansine,2'-de(acetylmethylamino)-	Ketones, Aldehydes,esters	Polyketide	1	3965.26114390307	3761.31490105385	3838.44104464702	1250.66559491011	1249.68313408298	1267.42990491441	3855.00569653465	1255.9262113025	0.32579101307982	-1.61798	0.00046954410968575	1.13178392310245	down
379	NEG_t308	(4R)-crocusatin C10-O-beta-D-apiofuranosyl(1?6)-beta-D-glucopyranoside	Sugars	Other	2	1349.54011041071	1339.67719368903	1371.52219140114	1033.05470485033	1053.08464996489	1057.27944116049	1353.57983183363	1047.80626532524	0.774100086808937	-0.369408	2.16668450733359e-05	1.12949710130712	down
380	NEG_t309	(-)-4,4',9'-trihydroxy-3',5'-dimethoxy-2,7'-cyclolignan 9-O-beta-D-glucopyranoside	Lignans	Other	2	1647.57839633293	1608.36026156381	1589.21266789706	1352.72321123321	1362.28899840738	1327.44247821295	1615.05044193127	1347.48489595118	0.834329913770288	-0.26131	0.000561743559743627	1.12041940170513	down
381	NEG_t31	4,5-epoxy-8-demethylgeldanamycin	Organic Acid	Other	1	13928.5298983956	13395.1089963872	13640.9044302412	3703.96761701837	3666.61215007235	3703.44973721471	13654.847775008	3691.34316810181	0.270332062936501	-1.8872	0.00022000212707333	1.13243466526754	down
382	NEG_t310	patrinoside-aglycone-11-O-[4''-O-acetyl-alpha-L-rhamnopyranosyl-(1->2)-beta-D-ribohexo-3-ulopyranoside]	Terpenoids	Terpene Glycoside	2	2051.46828200908	1885.4718820853	1972.81828592223	1484.7617237681	1535.26755678672	1419.58308880813	1969.91948333887	1479.87078978765	0.751234150585371	-0.412665	0.00178383901829894	1.10201124706133	down
383	NEG_t311	anodendrosin D	Others	Other	3	4103.45094499993	3932.94351669213	4088.14310798375	3579.83396830276	3545.09328269776	3545.02062487942	4041.51252322527	3556.64929195998	0.88002926417302	-0.184377	0.00985285529492425	1.10422302123151	down
384	NEG_t313	Benz[a]anthracene-1,7,12(2H)-trione,9-[2,6-dideoxy-3-O-[(2S,5S,6S)-5-[(2,6-dideoxy-b-D-arabino-hexopyranosyl)oxy]tetrahydro-6-methyl-2H-pyran-2-yl]-b-D-arabino-hexopyranosyl]-3,4,4a,12b-tetrahydro-3,4a,8,12b-tetrahydroxy-3-methyl-,(3R,4aR,12bS)-	Ketones, Aldehydes,esters	Polyketide	3	3421.69836130035	3226.57606145042	3282.59229506912	3920.53631259103	3918.58888499011	3816.39416755543	3310.28890593996	3885.17312171219	1.17366587391833	0.231021752017114	0.00247864522687563	1.10305255160427	up
385	NEG_t316	2H,3H,4H-pyrido1,2-a1,3,5triazine-2,4-dione	Ketones, Aldehydes,esters	Other	3	112.522816321867	101.015987623835	114.536514920039	166.646943001111	179.766668021204	166.47804623007	109.358439621914	170.963885750795	1.56333508727695	0.644627040615017	0.000543464613226097	1.11146836579506	up
386	NEG_t317	3a-Sulfate-7a,12a-(OH)2-5b-cholanic acid	Others	Other	2	2778.68817579904	2657.4590637052	2694.75995383992	2516.5210132502	2501.89644792128	2467.96447681268	2710.30239778139	2495.46064599472	0.920731446069437	-0.119148	0.0161507947761348	1.06612909858387	down
387	NEG_t318	QUASSIMARIN-1	Lipid	Isoprene lipid	2	1675.91116305468	1609.54765748279	1679.24460038097	876.386071547429	847.637557344182	862.729044234053	1654.90114030615	862.250891041888	0.521028640346684	-0.940565	0.000217370388642077	1.13088156417668	down
388	NEG_t319	Ethanone,1-[2-hydroxy-4-[(6-O-b-D-xylopyranosyl-b-D-glucopyranosyl)oxy]phenyl]-	Polyphenols	Phenolic Glycosides	3	576.172	557.983693161016	563.735162691683	10.0057732041337	10.0057732041337	10.0057732041337	565.963702106366	10.0057732041337	0.0176791783057727	-5.8218	9.31970528060712e-05	1.13276937454836	down
389	NEG_t32	methylglucopyranosiduronic acid	Sugars	Sugar Acids	1	967.517602955964	914.414801556227	942.294445552436	1485.2861755501	1489.05582892415	1493.30741967926	941.408950021542	1489.21647471784	1.5819017597865	0.661660007478425	0.000614603946177611	1.13117352084176	up
390	NEG_t320	Taxumairol A	Terpenoids	Diterpene	3	5000.95105270465	4768.2377055083	4865.41287990147	3924.55759124077	3980.13359588368	3982.39451929732	4878.20054603814	3962.36190214059	0.812258918989841	-0.299988	0.00322776171541256	1.11992948030887	down
391	NEG_t322	(1S)-1-methoxylacinilene C	Lipid	Isoprene lipid	3	273.497167848777	250.149771988047	264.037564022297	492.258530903315	474.543000604287	480.718900351406	262.561501286374	482.506810619669	1.83769062964567	0.877893913175986	2.35785071770959e-05	1.12958169846218	up
392	NEG_t323	hydroleptosphol	Ketones, Aldehydes,esters	Lactones	3	1839.2419410739	1756.22522629054	1758.82893494107	2638.0701018594	2624.30660601756	2627.62295891557	1784.76536743517	2629.99988893084	1.47358299130957	0.559328314468767	0.000822462900508858	1.13058477254314	up
393	NEG_t324	2,6-Epoxy-2H-naphthaceno[1,2-b]oxocin-14-carboxylicacid, 5-[(O-2,6-dideoxy-a-L-lyxo-hexopyranosyl-(1&reg;4)-O-2,3,6-trideoxy-3-C-methyl-3-nitro-b-L-ribo-hexopyranosyl-(1&reg;4)-2,6-dideoxy-a-L-lyxo-hexopyranosyl)oxy]-4-(dimethylamino)-3,4,5,6,9,11,12,13,14,16-decahydro-3,8,10,13-tetrahydroxy-6,13-dimethyl-9,16-dioxo-,methyl ester (9CI)	Sugars	Oligosaccharides	3	1823.35834719748	1608.78741807571	1709.21849930161	1401.45789296792	1405.22287933364	1363.63419262888	1713.7880881916	1390.10498831015	0.811130032871797	-0.301995	0.0301461508576606	1.05491987892241	down
394	NEG_t325	2'-Dehydrokanamycin A	Others	Other	2	4758.10129159619	4640.75889560645	4811.09972846782	2173.71240023123	2113.29251660882	2113.22306650408	4736.65330522349	2133.40932778138	0.450404365763628	-1.15071	6.13086423738199e-05	1.13200122398524	down
395	NEG_t326	Schirubrisin B	Lignans	Other	3	1338.17454758243	1278.57301381761	1335.64241409499	910.455521410842	867.906370425793	901.342310001716	1317.46332516501	893.234733946117	0.677995900822697	-0.560652	0.000143182525327085	1.12617239862343	down
396	NEG_t328	5-Benzofuranol,3-ethyl-	Polyphenols	Other	1	1076.9996160643	1052.0011618545	1074.54230608383	1018.42842953684	988.848791416626	992.754313299344	1067.84769466754	1000.0105114176	0.936472978694719	-0.0946907	0.00551437104677322	1.06591136174707	down
397	NEG_t329	(3R)-9-[4-O-[(2R,6S)-5,6-Dihydro-6-methyl-5-oxo-2H-pyran-2-yl]-2,6-dideoxy-β-D-arabino-hexopyranosyl]-3,4,4a,12b-tetrahydro-3α,4aα,8,12bα-tetrahydroxy-3-methylbenz[a]anthracene-1,7,12(2H)-trione	Ketones, Aldehydes,esters	Polyketide	3	522.622200434159	467.853135753848	474.90398974863	374.411371804833	377.626874981784	371.663602939461	488.459775312212	374.567283242026	0.766833426565394	-0.383015	0.0211741282428343	1.08409811295925	down
398	NEG_t33	2beta-hydroxyarisanlactone C	Others	Furans	3	64675.1931490105	62168.893485594	65322.8005644036	14878.4433553278	14846.440102025	14909.3693221574	64055.629066336	14878.0842598367	0.232268178092966	-2.10614	0.000380565394718077	1.13211563033203	down
399	NEG_t330	Butanamide,N-[[[1-carboxy-2-(3-hydroxyphenyl)ethyl]amino]carbonyl]methionyl-N-[[5-(3,4-dihydro-2,4-dioxo-1(2H)-pyrimidinyl)dihydro-4-hydroxy-2(3H)-furanylidene]methyl]-N3-methyl-N3-[(1,2,3,4-tetrahydro-6-hydroxy-3-isoquinolinyl)carbonyl]-D-2,3-diamino-(9CI)	Amino acids	Other	1	2128.08058592343	2011.18491430549	2176.20225678428	1746.14738801305	1743.99717594435	1720.1493534081	2105.1559190044	1736.76463912183	0.825005228089333	-0.277525	0.015139376552945	1.09386145517486	down
400	NEG_t331	(R)-alpha-terpinyl [alpha-L-(2-O-galloyl)arabinofuranosyl]-(1->6)-beta-D-glucopyranoside	Sugars	Glucosides	2	2094.61278805547	2012.28570018457	2068.18082793265	1005.22817569173	982.025249528804	1010.14384459861	2058.35977205756	999.132423273048	0.485402229890211	-1.04275	0.000131701253186533	1.13164208159648	down
401	NEG_t332	2H-3,9a-Methano-1-benzoxepin-4,5,6,10-tetrol,octahydro-2,2,5a,9-tetramethyl-, 10-acetate 4,5,6-tribenzoate,(3R,4R,5R,5aS,6S,9R,9aS,10R)-	Lipid	Isoprene lipid	3	702.400391461881	644.869288481721	666.556826346559	416.65843354449	434.52500266221	426.591293058837	671.27550209672	425.924909755179	0.63450089929516	-0.656306	0.00245085138304343	1.12154644908349	down
402	NEG_t333	Sylvestroside I	Terpenoids	Iridoid	1	3916.6317420328	3775.00056073773	3945.23441079468	2546.74708039492	2460.91329191841	2495.68385350697	3878.9555711884	2501.1147419401	0.644790768040127	-0.633097	0.000230429501867826	1.12895746157021	down
403	NEG_t334	xylopimarane	Polyphenols	Phenolic Glycosides	3	1232.40186719492	1232.00515738726	1267.82522902819	477.795359815316	454.249667630327	452.645086083897	1244.07741787012	461.563371176513	0.371008559874606	-1.43048	2.68263238833895e-06	1.13221908229391	down
404	NEG_t336	Ixerisoside K	Terpenoids	Terpene Glycoside	1	319.063250275039	320.089160379536	332.165540502855	195.201	187.027146949267	185.028574428189	323.77265038581	189.085466173485	0.584006913333074	-0.775943	2.70556395120178e-05	1.12958288005758	down
405	NEG_t337	(3Z)-Phycoerythrobilin	Others	Other	2	1435.78139692461	1328.05416101512	1601.67300580736	697.631084326363	662.595819979989	742.555792583954	1455.16952124903	700.927565630102	0.481681038116073	-1.05385	0.00710599571009457	1.10658550079747	down
406	NEG_t338	cantleyoside	Lipid	Isoprene lipid	1	957.61847955491	860.432635847458	968.668045024922	629.037089469842	609.609854349297	583.539026040281	928.906386809097	607.395323286473	0.653882169303355	-0.612897	0.0055748479422962	1.10437240056602	down
407	NEG_t339	(4E)-9beta-Acetoxy-8-desacyl-3alpha-hydroxybejaranolid-8-angelat	Terpenoids	Terpene Lactones	2	152.473128972348	143.600344614143	144.648323872799	179.080352643415	179.432444894423	177.773837663025	146.907265819763	178.762211733621	1.21683710289006	0.28313604842769	0.00627386325922688	1.11535145392436	up
408	NEG_t34	3,8,14,17,20-Pentaacetyl-7-(2-methylbutanoyl)-synadenol	Organic Acid	Carboxylic Acids	3	1907.17933878281	1774.82616383753	2014.39977805429	4042.26924224019	4019.9581709326	4002.13474206213	1898.80176022488	4021.45405174497	2.11789041699051	1.0826279439316	0.000804166770389715	1.13050722032583	up
409	NEG_t340	1-isovaleroyl-11alpha-hydroxyazadirachtin H	Terpenoids	Triterpenoids	2	801.56092757248	774.469865480271	830.33113048695	455.880555644002	430.194503960914	439.234639745399	802.121	441.769899783438	0.550752439350776	-0.860524	0.000377055733552881	1.12750004707512	down
410	NEG_t342	b-D-Allopyranoside,3a,5,6,6a-tetrahydro-4-hydroxy-6-(hydroxymethyl)-2-(methylamino)-4H-cyclopentoxazol-5-yl2-(acetylamino)-4-O-[2-(acetylamino)-2-deoxy-6-O-methyl-b-D-allopyranosyl]-2-deoxy-,[3aR-(3aa,4a,5b,6a,6aa)]- (9CI)	Others	Other	2	1088.40760705739	1051.14078251132	1163.80432310278	530.430448356264	506.61432704649	573.725330004592	1101.1175708905	536.923368469115	0.487616747442232	-1.03618	0.000443539393618684	1.12257115341751	down
411	NEG_t343	9-O-β-D-apiofuranosyl-(1→6)-β-D-glucopyranoside	Lipid	Fatty Acyls	1	981.463130868142	930.973518816529	955.009049981083	484.764450529286	485.536166255175	456.162796868423	955.815233221918	475.487804550961	0.49746832653855	-1.00732	3.46865326948761e-05	1.12998294511701	down
412	NEG_t344	100-1	Others	Other	1	1032.12545073842	971.337414881525	1051.4917983245	432.070569561307	410.433849722173	408.08096666543	1018.31822131481	416.861795316303	0.409362993405015	-1.28855	0.000668227944734996	1.12898635220581	down
413	NEG_t347	Trillikamtoside Q	Steroids	Other	1	8321.20251195876	7947.18066804187	8246.2342590811	4858.60122009285	4660.3776622681	4679.66933795413	8171.53914636058	4732.88274010503	0.579191099171684	-0.787889	9.11984053770558e-05	1.1297308475312	down
414	NEG_t348	Leiocinol	Flavonoids	Isoflavonoids	1	492.555840943177	446.551	473.435238052272	228.350479026805	237.31936304162	239.15527613049	470.847455566916	234.941706066305	0.498976267766866	-1.00296	0.00197570240044399	1.12534879906438	down
415	NEG_t349	5,12-Naphthacenedione,8-acetyl-7,8,9,10-tetrahydro-6,8,11-trihydroxy-1-methoxy-10-[[2,3,6-trideoxy-3-[(ethoxycarbonyl)amino]-a-L-lyxo-hexopyranosyl]oxy]-,(8S-cis)- (9CI)	Ketones, Aldehydes,esters	Polyketide	2	1215.37011827904	1277.02111646809	1244.5132632864	977.429338922147	871.761598450507	894.583873678321	1245.63483267784	914.591603683658	0.734237338014614	-0.445682	0.00244704360890884	1.10612467772503	down
416	NEG_t35	ethyl 3-(4-aminophenyl)-3-oxopropanoate	Ketones, Aldehydes,esters	Other	3	371.629808605039	333.174057958339	370.834025353405	1093.48422599095	1071.18566772772	1029.46783876327	358.545963972261	1064.71257749398	2.96952883166843	1.57023404006985	2.02719447724043e-05	1.13065949590854	up
417	NEG_t350	Cyclo[D-alanyl-2,3-didehydroalanyl-N-methylglycyl-2-[(1R)-1-aminoethyl]-4-thiazolecarbonyl-L-tryptophyl-4-methoxy-L-tryptophylglycyl]	Ketones, Aldehydes,esters	Polyketide	2	7266.8347706144	7149.76677199192	7271.17346456947	4280.6091831805	4193.00099814322	4224.97474485143	7229.25833572526	4232.86164205838	0.585518105106383	-0.772214	2.29961573600225e-06	1.1324185504507	down
418	NEG_t351	landomycin F	Others	Other	2	1358.53243390339	1327.4472675078	1368.42694993623	1117.03734612951	1018.81961061182	1005.86745953618	1351.46888378247	1047.2414720925	0.774891293953804	-0.367934	0.00738341061433924	1.10055	down
419	NEG_t352	NCGC00381323-01_C31H42O17_Methyl (2S,3Z,4S)-3-ethylidene-2-[(6-O-hexopyranosylhexopyranosyl)oxy]-4-{2-[2-(4-hydroxyphenyl)ethoxy]-2-oxoethyl}-3,4-dihydro-2H-pyran-5-carboxylate	Terpenoids	Terpene Glycoside	1	3544.52934245696	3355.55856698258	3470.55623305291	606.140283215585	597.551621996298	599.514706199395	3456.88138083082	601.068870470426	0.173876047296123	-2.52387	0.000360463813757625	1.13213915065981	down
420	NEG_t353	Phalloin(6CI,7CI,8CI,9CI)	Organic Acid	Carboxylic Acids	1	8519.73918616176	8161.76018687265	8548.69019025346	4261.34157913708	4186.80255188565	4208.86426299413	8410.06318776262	4219.00279800562	0.501661248413049	-0.995215	0.000635518028777569	1.13092646865192	down
421	NEG_t355	gymnoside VI	Sugars	Other	1	1968.64615842477	1947.23472876945	1944.80014677151	1061.68501196786	1014.9035090523	1019.94690014025	1953.56034465524	1032.17847372014	0.528357609502097	-0.920413	1.39215857939508e-05	1.13224343726231	down
422	NEG_t356	4H-1-Benzopyran-4-one,3-[(6-deoxy-3-O-b-D-galactopyranosyl-a-L-mannopyranosyl)oxy]-7-(b-D-glucopyranosyloxy)-5-hydroxy-2-(4-methoxyphenyl)-8-(3-methyl-2-butenyl)-(9CI)	Flavonoids	Glycosides	1	1469.49576450471	1442.04463265619	1444.10184105129	624.724331884738	605.77783509951	601.880747635479	1451.88074607073	610.794304873242	0.420691786516388	-1.24916	3.56074133674184e-07	1.13257211995536	down
423	NEG_t357	2-Anthracenebutanoicacid,6-[2,6-dideoxy-4-O-[(2S,5S,6S)-5-[[(2R,6S)-5,6-dihydro-6-methyl-5-oxo-2H-pyran-2-yl]oxy]tetrahydro-6-methyl-2H-pyran-2-yl]-b-D-arabino-hexopyranosyl]-b-[[(2S,5S,6S)-5-[[(2R,6S)-5,6-dihydro-6-methyl-5-oxo-2H-pyran-2-yl]oxy]tetrahydro-6-methyl-2H-pyran-2-yl]oxy]-9,10-dihydro-1,5-dihydroxy-b-methyl-9,10-dioxo-, (bR)-	Others	Other	1	591.137061000518	541.796637199473	506.052177852608	371.535938193015	366.543887508337	365.928891102396	546.328625350866	368.002905601249	0.673592575100579	-0.570052	0.0181787028092932	1.09174556464649	down
424	NEG_t359	b-D-Glucopyranoside,4-[(1E)-3-[(3S)-4-carboxy-3-(b-D-glucopyranosyloxy)-3-methyl-1-oxobutoxy]-1-propenyl]-3-[(2E)-3-[4-(b-D-glucopyranosyloxy)-3,5-dimethoxyphenyl]-2-propenyl]-2,6-dimethoxyphenyl(9CI)	Sugars	Other	1	2946.25835820763	2827.65151158133	2864.28166723893	1483.26574452879	1525.48640623129	1484.34917871516	2879.3971790093	1497.70044315841	0.520143748864032	-0.943018	0.000128882396313379	1.13129170842076	down
425	NEG_t36	Chlorovaltrate K	Terpenoids	Iridoid	3	5477.75517160409	5441.68967349901	5522.54448784124	3755.39730799927	3784.52746553872	3792.88789717382	5480.66311098145	3777.6042235706	0.689260432008953	-0.536879	1.10893996153384e-05	1.13245425354909	down
426	NEG_t360	Nogalamycin	Others	Other	2	498.645986786705	501.798811735489	527.60350568906	400.066436390264	354.930802071198	345.250243473376	509.349434737085	366.749160644946	0.720034490338159	-0.473862	0.00460143987366876	1.09394625840629	down
427	NEG_t361	Rubianthraquinone	Quinones	Anthraquinones	3	6593.20646704587	6450.27587029317	6641.07560077904	2248.0102981323	2196.00051308456	2203.28132665929	6561.51931270603	2215.76404595872	0.337690699418961	-1.56623	5.96276007660048e-05	1.1325566150313	down
428	NEG_t364	(1R,3aS,5aR,5bR,7aR,9S,11aR,11bR,13aR,13bR)-9-[(2S,3R,4S,5S)-3-[(2S,3R,4R,5S,6S)-3,5-dihydroxy-6-methyl-4-[(2S,3R,4S,5S,6R)-3,4,5-trihydroxy-6-(hydroxymethyl)oxan-2-yl]oxyoxan-2-yl]oxy-4,5-dihydroxyoxan-2-yl]oxy-5a,5b,8,8,11a-pentamethyl-1-prop-1-en-2-yl-1,2,3,4,5,6,7,7a,9,10,11,11b,12,13,13a,13b-hexadecahydrocyclopenta[a]chrysene-3a-carboxylic acid	Terpenoids	Triterpenoids	2	132.67966904186	124.877221279475	107.157194127867	215.473579078695	193.629931462511	185.829637383815	121.571361483067	198.31104930834	1.63123162304933	0.70596164881819	0.00300429100888635	1.08411820405788	up
429	NEG_t366	beta-D-glucopyranosyl 2,6,6-trimethylcyclohexa-1,3-diene-1-carboxylate	Sugars	Hexose	2	1134.31093903681	1097.77482563827	1083.91246988612	10.0057732041337	10.0057732041337	10.0057732041337	1105.33274485373	10.0057732041337	0.00905227249506459	-6.7875	0.000188277165390819	1.13255314068089	down
430	NEG_t367	7-hydroxy-8-methyl-2H-chromen-2-one	Coumarins	Hydroxycoumarins	1	624.928594233836	608.387589565187	589.492619670575	10.0057732041337	10.0057732041337	10.0057732041337	607.602934489866	10.0057732041337	0.0164676183016371	-5.92422	0.000293317312790231	1.13231491859267	down
431	NEG_t368	iofendylate	Ketones, Aldehydes,esters	Other	3	1091.40580613062	1047.49449698832	1142.49315544829	10.0057732041337	10.0057732041337	10.0057732041337	1093.79781952241	10.0057732041337	0.00914773555546359	-6.77237	0.000640869176177359	1.13153212639649	down
432	NEG_t369	Pyripyropene J	Lipid	Steroid	1	2467.26242407695	2390.02332710568	2549.70052993433	243.799798387368	258.350559291514	242.051350371674	2468.99542703899	248.067236016852	0.100472942679507	-3.31512	0.000371155915469614	1.13199486073288	down
433	NEG_t37	7-Methyl-3-methylene-6E-octen-1,8-diol-1-O-beta-D-(2'-O-acetylglucopyranoside)	Lipid	Isoprene lipid	3	8298.8480330465	7896.78801538863	8261.59959992299	15392.4751096979	15188.8936090462	15391.9555126847	8152.41188278604	15324.4414104763	1.87974327485024	0.910535639886288	1.63616358864771e-05	1.13205563975082	up
434	NEG_t370	1-[(2Z)-3,7-dimethylocta-2,6-dien-1-yl]-3,6,8-trihydroxy-2-methoxy-9H-xanthen-9-one	Coumarins	Benzopyran	3	14790.7666436751	14335.798413276	14739.8397970187	1295.43242288558	1267.71829820373	1322.84422698005	14622.1349513233	1295.33164935645	0.0885870396948586	-3.49676	9.7724540671845e-05	1.13271393809817	down
435	NEG_t371	Spiranthesol	Polyphenols	Other	3	10.0057732041337	10.0057732041337	10.0057732041337	546.247769760381	530.093700381836	558.22897597988	10.0057732041337	544.856815374032	54.4542439907527	5.76697258727879	0.000232207856915437	1.13245370783201	up
436	NEG_t373	5,7-dihydroxy-2-nonadecyl-4H-chromen-4-one	Ketones, Aldehydes,esters	Chromones	3	1076.03698770043	1123.04	1073.70250324927	765.145853165991	738.931748097816	711.710313371602	1090.92664542957	738.595971545136	0.677035412637029	-0.562697	9.44455442650664e-05	1.12403389930509	down
437	NEG_t374	(1S,9R)-14-methoxycaryophylla-2(15),5Z-dien-7-one	Ketones, Aldehydes,esters	Other	2	10357.9311674516	10106.0023055327	10699.9373260836	5807.91353493758	5194.17597914164	6207.09198373795	10387.9569330226	5736.39383260572	0.552215788878572	-0.856696	0.000584958341569184	1.12099624431303	down
438	NEG_t375	nor-strictic acid	Organic Acid	Carboxylic Acids	2	1530.67824531045	1617.95478710278	1584.38100185642	686.061076260351	683.153255128459	590.001061613155	1577.67134475655	653.071797667322	0.413946668827972	-1.27248	3.12173978083229e-05	1.12865842604461	down
439	NEG_t377	Polyphyllin H	Steroids	Steroidal Glycosides	3	191.751210224417	209.328768192697	216.490351859859	6138.34390850789	6256.85987216752	6516.82544694879	205.856776758991	6304.0097425414	30.6232801357902	4.93655691666001	0.000318296390427902	1.13221772620816	up
440	NEG_t378	Seimatopolide B	Others	Other	2	11673.2014365419	11226.4507408843	11663.3602845115	6649.15117455305	6400.38395161813	6537.47982487358	11521.0041539792	6529.00498368159	0.566704507386757	-0.819331	9.94235638796926e-05	1.13054687157895	down
441	NEG_t38	NCGC00380931-01_C26H42O10_	Others	Other	1	1974.17781018778	1860.42151693391	1969.58264016879	599.761	617.785647520988	612.082175481338	1934.72732243016	609.876336194675	0.315225990310937	-1.66554	0.000633099841231307	1.13116321771817	down
442	NEG_t380	2-2-(Methoxycarbonyl)phenylacetic acid	Ketones, Aldehydes,esters	Benzoates	3	4348.64906856051	4182.69318202688	4206.94941881864	924.178768459522	910.059619188024	854.102942117559	4246.09722313534	896.113776588368	0.211044102265438	-2.24438	3.03161373124079e-05	1.13234655609188	down
443	NEG_t382	4-(butanoylamino)-5-[6,12-di(butan-2-yl)-14-hydroxy-9-(4-hydroxybenzyl)-3,10-dimethyl-20-(2-methylpropyl)-5,8,11,19,22,23-hexaoxoicosahydro-13,17-methanopyrrolo[2,3-t][1,4,7,10,15,18]oxapentaazacyclohenicosin-1(2H)-yl]-5-oxopentanamide	Organic Acid	Other	3	10801.6311280463	9730.76633114109	11691.6079794283	44668.5120762218	44450.3564826282	43687.9015752469	10741.3351462052	44268.9233780323	4.12136133687924	2.04312095623449	1.43007484339743e-05	1.1321569614356	up
444	NEG_t383	b-D-Glucopyranoside, (3b,12b)-20-(b-D-glucopyranosyloxy)-12-hydroxydammar-24-en-3-yl O-b-D-xylopyranosyl-(1&reg;2)-O-b-D-glucopyranosyl-(1&reg;2)-	Terpenoids	Triterpenoids	3	782.951605343397	861.028901732875	797.796122894092	1698.87416078739	1642.52086710265	1573.72800511014	813.925543323455	1638.37434433339	2.01292901761445	1.00929629906443	0.000124667887757358	1.12675504031102	up
445	NEG_t384	2alpha,7beta,13alpha-Triacetoxy-5alpha-cinnamoyloxy-9beta-hydroxy-2(3->20)abeotaxa-4(20),11-dien-10-one	Terpenoids	Diterpene	1	557.290882581671	428.268359999108	498.237083582593	6310.10130674905	6415.15612674045	6059.25483937642	494.598775387791	6261.50409095531	12.6597646466997	3.66217867925904	7.75720158974179e-05	1.13213162188906	up
446	NEG_t385	Ixerisoside L	Sugars	Other	2	1836.99235339265	1479.01326135788	2272.42221561791	3928.52012362659	3529.65740296006	3976.6351636654	1862.80927678948	3811.60423008402	2.04615914123707	1.03291835590678	0.00380867119479911	1.09193559762057	up
447	NEG_t386	(2R)-3-[(2S,6R,8S,11R)-2-[(E,2R)-4-[(2S,2'R,4R,4aS,6R,8aR)-4-hydroxy-2-[(1S,3S)-1-hydroxy-3-[(2S,3R,6S)-3-methyl-1,7-dioxaspiro[5.5]undecan-2-yl]butyl]-3-methylene-2'-spiro[4a,7,8,8a-tetrahydro-4H-pyrano[3,2-b]pyran-6,5'-oxolane]yl]but-3-en-2-yl]-11-hydroxy-4-methyl-1,7-dioxaspiro[5.5]undec-4-en-8-yl]-2-hydroxy-2-methylpropanoic acid [(4Z)-7-(hydroxymethyl)-2-methyleneocta-4,7-dienyl] ester	Lipid	Fatty Alcohol	3	6496.53190702562	6263.98040140978	7578.8540585135	16902.1124093909	16655.722969654	15251.3790698218	6779.78878898297	16269.7381496222	2.39974115064768	1.26287879716009	0.000184247401440153	1.12235185865318	up
448	NEG_t387	Toxin II (Microcystisaeruginosa) (9CI)	Organic Acid	Other	3	382.911039679653	394.314546076243	351.212903623824	1739.78967747745	1761.81165584981	1402.60882054073	376.146163126573	1634.74	4.34601460338679	2.11969302224085	0.00782905366650323	1.11391683697002	up
449	NEG_t388	2-[(E)-7-Hydroxy-3,7-dimethyloct-2-enyl]-6-methoxycyclohexa-2,5-diene-1,4-dione	Quinones	Other	3	3169.23731598422	3140.02838570401	3036.81753435054	2538.57838540277	2515.12632711348	2463.37035635961	3115.36107867959	2505.69168962529	0.804302174400694	-0.31419	0.000755138723111584	1.12034235124141	down
450	NEG_t389	1-Hydroxy-2-(9Z,12Z,15Z-octadecatrienoyl)-sn-glycero-2-phosphocholine	Lipid	Other	1	25723.6731143606	25404.7656062596	25785.5290858861	27335.2442537911	27432.8738258013	26532.622607198	25637.9892688354	27100.2468955968	1.0570348014202	0.0800228762568534	0.0231678074664681	1.04380494207813	up
451	NEG_t39	kadcoccilactone L	Others	Pyran	1	20007.2482437675	18699.5897742845	18892.1641578796	9448.53937943489	9483.14652022118	9520.31	19199.6673919772	9483.99775218636	0.493966773411364	-1.01751	0.0017147085063126	1.12899773890869	down
452	NEG_t390	3alpha-propionyloxy-5beta-(4-hydroxytigloyloxy)-7-hydroxycarvotacetone	Terpenoids	Monoterpene	3	3683.95363993888	3701.37577309774	3620.10888188085	3944.8965229023	4111.27282438432	3909.61761396709	3668.47943163916	3988.59565375124	1.08726128306764	0.120698680465598	0.0235489471614077	1.04536703065645	up
453	NEG_t391	(3beta,12beta,20S)-20-{[6-deoxy-alpha-L-mannopyranosyl-(1->2)-[6-deoxy-alpha-L-mannopyranosyl-(1->3)]-beta-D-glucopyranosyl]oxy}-12-hydroxydammar-24-en-3-yl beta-D-glucopyranoside	Sugars	Glucosides	3	2713.21078934328	2395.51372975915	3128.57149011312	6908.2099647346	6976.07755859276	6846.01019923378	2745.76533640518	6910.09924085371	2.51663867601321	1.33149809780868	0.00200272466299354	1.12695911951586	up
454	NEG_t392	LysoPE 17-1	Lipid	Lpe	1	644.60214812289	658.531235153478	519.489878535883	375.379143604379	461.306021489914	366.408102027737	607.54108727075	401.031089040677	0.660088835871536	-0.599268	0.0229036553757124	1.00566096706406	down
455	NEG_t393	5-[5-hydroxy-3-(hydroxymethyl)pentyl]-8a-(hydroxymethyl)-5,6-dimethyl-3,4,4a,6,7,8-hexahydronaphthalene-1-carboxylic acid	Terpenoids	Diterpene	1	1303.64390928673	1139.33453907496	1404.87047972175	589.792756600702	568.185647865482	573.955698898064	1282.61630936115	577.311367788083	0.450104496235225	-1.15167	0.0113927783367513	1.1064851195049	down
456	NEG_t395	BZR-cotoxin II	Organic Acid	Other	3	10.0057732041337	10.0057732041337	10.0057732041337	254.196	154.476669632771	233.425288564643	10.0057732041337	214.032616612638	21.3909122509607	4.41892610482711	0.0214546776217096	1.08584157131245	up
457	NEG_t396	LysoPE 20-2	Lipid	Lpe	2	9410.89615988301	9278.22450725253	9337.77841075411	11306.6621676538	11250.6687649333	10798.1036084978	9342.29969262988	11118.4781803616	1.19012219112741	0.251109704191696	0.00583370063586805	1.11381222669494	up
458	NEG_t398	3,2,1-Benzoxathiazin-4(1H)-one, 2-oxide	Ketones, Aldehydes,esters	Other	3	580.529753812883	609.486884670147	508.419936559732	355.333767034295	356.723950460571	317.307758167537	566.145525014254	343.121825220801	0.606066479483631	-0.722452	0.00881162424116796	1.08717194306479	down
459	NEG_t399	(16R,17S,18S,21S)-6-[(16R,17S,18S,21S)-17-carboxy-18-hydroxy-17,21-dimethyl-10-azapentacyclo[11.8.0.03,11.04,9.016,21]heneicosa-1,3(11),4,6,8,12-hexaen-10-yl]-18-hydroxy-17,21-dimethyl-10-azapentacyclo[11.8.0.03,11.04,9.016,21]heneicosa-1,3(11),4(9),5,7,12-hexaene-17-carboxylic acid	Lipid	Steroid	3	97015.5824957419	94808.9507755776	90211.6261924859	302689.376907047	302476.377118736	302421.70537069	94012.0531546018	302529.153132158	3.21798262010778	1.68615653428012	9.01008803655083e-05	1.13277371963853	up
460	NEG_t4	8-Desmethylgeldanamycin	Ketones, Aldehydes,esters	Polyketide	1	49336.2501937094	47793.3697974001	48894.3834508907	13441.6218053661	13285.8	13572.9858607104	48674.6678140001	13433.4779225455	0.275984994368707	-1.85734	0.000108514068804601	1.13258469848314	down
461	NEG_t401	Antimycin A	Organic Acid	Carboxylic Acids	3	248.837632945989	226.464301271315	210.780386566462	809.17744080678	787.178676022154	735.614592417274	228.694106927922	777.323569748736	3.39896633188597	1.7650960714819	0.000210028566429751	1.12851684421556	up
462	NEG_t402	LysoPE 16-0	Lipid	Lpe	2	45904.6309883552	45047.1704428065	45656.4745707024	53213.4583202521	53407.502914331	52212.8273387428	45536.0920006214	52944.5961911086	1.16269521307156	0.217472960767996	0.00017626688199812	1.12474530113023	up
463	NEG_t403	Niphimycin	Ketones, Aldehydes,esters	Polyketide	1	756.397651907925	741.329546027527	569.827605641734	5141.93471734008	3223.67319495224	5503.51428007584	689.184934525729	4623.04073078939	6.70798286380243	2.74587900340154	0.0300937808276068	1.06566011266877	up
464	NEG_t404	Ergosta-4,6,8,11-tetraen-3-one, 14,22:22,25-diepoxy-23-hydroxy-, (14β,22S,23R)-	Others	Pyran	3	16423.4235468393	15812.0661850976	16482.9207001179	12739.8	12655.6164929931	12220.0555923131	16239.4701440183	12538.4794232621	0.772099047078858	-0.373142	0.000251786575451021	1.12126685594959	down
465	NEG_t405	(2S)-2-Hydroxy-3-[[(9Z,12Z)-1-oxo-9,12-octadecadien-1-yl]oxy]propyl beta-D-galactopyranoside	Lipid	Glycerol Glycolipids	3	643.062992768537	542.187460375027	579.065115852044	835.924146633193	835.710118072464	781.792828778125	588.105189665203	817.809031161261	1.39058291872382	0.475689773354134	0.0050539322656653	1.08501419927942	up
466	NEG_t406	(3R,4S,2E)-2-Hexadec-15-enylidene)-3-hydroxy-4-methylbutanolide	Ketones, Aldehydes,esters	Lactones	2	1714.55625228061	1404.92899601611	1330.93308361954	646.92259750629	698.428395469926	599.518499495742	1483.47277730542	648.289830823986	0.437008242241924	-1.19427	0.0150426616913464	1.08824695215643	down
467	NEG_t407	1,10-didehydrolubimin	Terpenoids	Sesquiterpenoid	3	2968.75597018399	2907.98381015092	2928.68567092971	3427.82734127751	3367.42725912309	3420.79802569471	2935.14181708821	3405.3508753651	1.16019977485904	0.214373244476299	5.7742877834852e-05	1.12605619447751	up
468	NEG_t408	(-)-allo-pertusaric acid	Organic Acid	Other	1	1903.81416818992	1844.27615225545	1876.81430243789	733.216190385414	737.078956898271	699.216008141639	1874.96820762775	723.170385141775	0.38569741193465	-1.37446	2.30580813733012e-06	1.13222685182862	down
469	NEG_t409	LysoPC(16:0/0:0)	Lipid	Glycerophospholipids	3	26600.4289542125	26612.8778264812	26388.1307147979	32129.2832924136	31579.4390999586	30788.017164873	26533.8124984972	31498.9131857484	1.18712353106183	0.247470068406426	0.00485313010337387	1.11883485691152	up
470	NEG_t41	(20S,22R)-12alpha-acetoxy-2alpha,3alpha,6alpha,7alpha-diepoxy-1alpha,5alpha,16alpha,27-tetrahydroxywith-24-enolide	Lipid	Steroid	3	1666.18246068578	1556.50240647469	1565.49138432241	3189.98318633237	3258.62625615114	3253.53640140309	1596.05875049429	3234.04861462887	2.02627166050579	1.01882760799439	1.32025308511208e-05	1.13153412304018	up
471	NEG_t410	24,25,26,30-Tetranoroleana-3,20(29)-diene-5-carboxaldehyde,3-hydroxy-9,13-dimethyl-2-oxo-, (5b,8a,9b,10a,13a,14b)- (9CI)	Lipid	Isoprene lipid	1	345663.898683681	345596.072655658	346530.93790274	351777.629291404	348973.910412746	349079.232982493	345930.303080693	349943.590895548	1.01160143467951	0.0166409881829373	0.0378525754626473	1.02089645823817	up
472	NEG_t411	132473-63-3	Lipid	Isoprene lipid	3	32300.9757111593	29814.5488086721	29667.9028658666	9873.90710409964	10793.7733405254	8885.73409862238	30594.4757952327	9851.13818108247	0.321990749147515	-1.63491	0.000108153551602097	1.12756854238042	down
473	NEG_t415	(E)-Hexadec-9-enoic acid (S)-2-tetradecanoyloxy-3-[(2R,3R,4S,5R,6R)-3,4,5-trihydroxy-6-((2S,3R,4S,5R,6R)-3,4,5-trihydroxy-6-hydroxymethyl-tetrahydro-pyran-2-yloxymethyl)-tetrahydro-pyran-2-yloxy]-propyl ester	Lipid	Other	3	539530.840156977	528290.382951112	431526.98260494	217596.256086696	227986.647348096	235394.541898604	499782.735237676	226992.481777799	0.454182319182855	-1.13866	0.0138637929062431	1.09805127626337	down
474	NEG_t416	1-D-arabinitol monolinoleate	Lipid	Fatty Acyls	3	54840.3118200272	51499.0784767861	57542.4583046784	31539.512561961	31053.5490290119	31161.7991681046	54627.2828671639	31251.6202530258	0.572088132756297	-0.805691	0.00528377768278012	1.12043751214455	down
475	NEG_t418	spirastrellolide C methyl ester	Ketones, Aldehydes,esters	Lactones	2	1919.98508113803	1664.55690279912	1867.58398565595	927.187950621401	1218.25315786992	905.931434733444	1817.3753231977	1017.12418107492	0.5596665521381	-0.837361	0.00401549753326531	1.07958959023187	down
476	NEG_t419	2-[(2R,4aS,8S,8aS)-8-[2-[(4aS,7R,8aR)-7-(1-carboxyethenyl)-1-hydroxy-4a-methyl-2-oxo-6,7,8,8a-tetrahydro-5H-naphthalen-1-yl]ethyl]-4a-methyl-7-oxo-1,2,3,4,8,8a-hexahydronaphthalen-2-yl]prop-2-enoic acid	Terpenoids	Sesquiterpenoid	3	2686.99514913499	2621.69470521127	2650.05037022642	1439.50834900024	1521.89167953728	1377.34463140983	2652.91340819089	1446.24821998245	0.54515470256856	-0.875262	0.000203008679898267	1.12970534368264	down
477	NEG_t420	NCGC00385146-01_C32H54O15_1,3,4,6-Tetrakis-O-(3-methylbutanoyl)-beta-D-fructofuranosyl alpha-D-glucopyranoside	Others	Other	1	6106.11742156949	5818.3505963024	5758.93415044308	4659.0816189083	4811.93955556779	4286.28916223237	5894.46738943832	4585.77011223615	0.777978706007079	-0.362197	0.00355203415329214	1.08829489259579	down
478	NEG_t423	Bryostatin 1	Organic Acid	Carboxylic Acids	3	1133.17503017279	949.239936618752	1023.65636310361	741.354317382331	798.295199512049	633.272124221631	1035.35710996505	724.307213705337	0.699572356952073	-0.515455	0.0127588059899941	1.02790754464163	down
479	NEG_t426	6-methyltricyclo[5.3.0.02,6]decan-3-one	Ketones, Aldehydes,esters	Other	1	3452.86565151985	3475.12401543468	3559.50641235999	4900.44445488587	4795.05311202146	4699.78209252569	3495.83202643817	4798.42655314434	1.37261359151554	0.456925545321589	0.00021561485679646	1.12712934728779	up
480	NEG_t427	(9R,10R,13R,17R)-17-((E)-(R)-4-Isopropyl-1-methyl-hex-4-enyl)-10,13-dimethyl-1,2,9,10,11,12,13,15,16,17-decahydro-cyclopenta[a]phenanthren-3-one	Lipid	Steroid	2	1560.85771767999	1503.50558564298	1676.08868213501	4362.5614879855	4587.84190201327	4259.39970706275	1580.15066181933	4403.26769902051	2.78661257145616	1.47851243549071	0.000122259036529203	1.12959587710044	up
481	NEG_t428	(4E,8E,10E,13E)-4,6,8,10,12-pentamethyl-14-phenyltetradeca-4,8,10,13-tetraene-3,7-diol	Terpenoids	Sesquiterpenoid	1	1226.39487166466	1188.16546511897	1287.51128720875	1331.60180465661	1408.0147619327	1421.50974687597	1234.02387466413	1387.04210448843	1.12399940792551	0.168641275609417	0.019124239796587	1.00266267113994	up
482	NEG_t433	20alpha-dimethylamino-16beta-hydroxy-3-senecioylamino-5alpha-pregn-2-en-4-one	Ketones, Aldehydes,esters	Other	3	2455.19081584456	2799.13442127412	2818.86528682295	3615.21724128082	3796.64865829843	3555.04257082056	2691.06350798054	3655.63615679994	1.35843548320539	0.441946048614798	0.00433081332964816	1.08889126202541	up
483	NEG_t434	2-[(2-hydroxy-5-octylphenyl)methyl]-4-octylphenol	Polyphenols	Phenols	2	91539.7307805058	92239.8513331781	93297.6395811747	106251.704507746	107524.940988239	107594.033644016	92359.0738982862	107123.559713334	1.15985961305012	0.213950195169106	3.07975584361908e-05	1.12831535407979	up
484	NEG_t435	3-(10'-phenyldecyl)phenol	Polyphenols	Other	3	5909.24149705799	5960.11124461163	6044.11475134095	8633.35975400443	8618.99565739732	8178.00680085452	5971.15583100352	8476.78740408542	1.41962253942061	0.505507385437249	0.00212207064144146	1.12446121533304	up
485	NEG_t437	2-O-[(3R,6S)-3-(acetyloxy)-6-hydroxyeicosanoyl]glycerol	Lipid	Isoprene lipid	3	2306.59545931962	2495.8649532566	2598.69501495675	3207.20906132485	3263.9665726105	3076.1427149669	2467.05180917766	3182.43944963408	1.2899767397649	0.367345051905601	0.00377541663774121	1.08951058976133	up
486	NEG_t438	4-(4-decylphenyl)phenol	Polyphenols	Phenols	3	11030.4125671361	11150.8344062823	12441.3865846291	17232.4925647783	17611.5060070738	17077.3672951879	11540.8778526825	17307.1	1.49963652476031	0.584612869074771	0.00287594041809425	1.11767909247002	up
487	NEG_t44	(E)-7-(3,7-dimethylocta-2,6-dien-1-yl)-6,8-dihydroxy-3-(4-hydroxyphenethyl) isocoumarin	Coumarins	Other	3	530.081295009865	489.255129980277	472.043836238877	613.216027831599	641.263606987073	613.946532901564	497.126753743006	622.808722573412	1.25281674720604	0.325175403301629	0.00714186401625418	1.0819756843354	up
488	NEG_t440	22-Hydroxydocosanoic Acid	Lipid	Fatty Acids	1	4747.86042753821	5033.81594701181	4958.20903612423	3311.22508099172	3549.90199544293	3326.12798710115	4913.29513689142	3395.75168784527	0.691135295811625	-0.53296	0.000204488175873657	1.12013895917304	down
489	NEG_t441	Oxiraneoctanoic acid, 3-tetradecyl-	Lipid	Fatty Acids	1	8694.9289075362	8712.57358508802	8939.52424028842	4057.97913310867	4348.67954364993	4113.30784124015	8782.34224430421	4173.32217266625	0.475194664085524	-1.07341	3.08918682077534e-06	1.13147474220713	down
490	NEG_t446	2-Cyclohexen-1-one,3-[(1E,3E,5E,7E,9E,11E,13E,15E,17E,19E,21E)-24-hydroxy-3,7,12,16,20,24-hexamethyl-1,3,5,7,9,11,13,15,17,19,21-pentacosaundecaen-1-yl]-2,4,4-trimethyl-	Terpenoids	Carotenoid	1	147.21490950388	121.760779661606	182.316194854842	254.050361582704	268.642760993732	298.157881280319	150.430628006776	273.617001285585	1.81889157089247	0.86305954255056	0.0061975836362638	1.0678958945159	up
491	NEG_t447	Phosphoric acid,monomethyl ester	Organic Acid	Other	3	735.818397717034	738.31631173127	725.298667026326	833.981825264471	806.161073198819	823.311353838902	733.144458824877	821.151417434064	1.12004040615713	0.163550779346279	0.00258570671612615	1.10983309313842	up
492	NEG_t448	Perfluorobutanoic acid	Others	Other	3	180.526602057587	178.450462609267	183.195915363299	212.33564547967	208.651639902797	220.238317767689	180.724326676718	213.741867716719	1.18269560964564	0.24207881504632	0.00483759071100611	1.10577710755549	up
493	NEG_t45	2-(4,5-dihydroxy-7,7a-dimethyl-2-oxo-5,6,7,7b-tetrahydro-4H-naphtho[1,2-b]oxiren-1a-yl)prop-2-enyl 2,3,4-trihydroxybutanoate	Terpenoids	Sesquiterpenoid	3	10.0057732041337	10.0057732041337	10.0057732041337	960.951386015592	908.743344595762	868.573647638629	10.0057732041337	912.756126083328	91.2229477384356	6.51132488445282	0.000876391954122357	1.13099764779806	up
494	NEG_t452	Glycyrrhetinate	Others	Other	1	22023.8704887426	22343.820572366	22597.7647836601	25132.7691741553	25714.5900259409	25680.391320658	22321.8186149229	25509.2501735847	1.14279443864538	0.192565920597407	0.000243828115758701	1.11916388199039	up
495	NEG_t453	Oxacyclotetracosa-3,5,9,11,17,19-hexaen-2-one,8,14,16-trihydroxy-24-methyl-, (3Z,5E,8S,9E,11Z,14S,16R,17E,19E,24R)-	Others	Other	1	1597.05615194177	1665.18616337011	1623.50791404305	1811.09154989447	1817.39005003336	1819.22136652423	1628.58340978498	1815.90098881735	1.11501871989296	0.157067931553675	0.0101428713096002	1.10803200353511	up
496	NEG_t454	2,5-Piperazinedione, 3,6-bis[(1S)-1-methylpropyl]-, (3S,6S)-	Ketones, Aldehydes,esters	Other	1	648.206666640571	679.337747149412	637.101	703.354652184526	717.476656750542	727.021624930403	654.881640392994	715.950977955157	1.09325248074677	0.128626622104925	0.0226166393210957	1.02488031639216	up
497	NEG_t459	PC(14:1(9Z)/P-18:1(11Z))	Lipid	Glycerophospholipids	3	1183.50748357101	1240.81895953275	898.914797979804	399.935206173632	452.515749258757	390.577431249534	1107.74708036119	414.342795560641	0.374040972805401	-1.41873	0.0196923940856003	1.08217267647132	down
498	NEG_t46	12-hydroxy-11-O-methylcorniculatolide A	Lignans	Other	3	9831.42975342681	9358.90589643536	9724.41566306949	2812.1054767952	2715.8048789625	2844.52650469127	9638.25043764389	2790.81228681632	0.289555900717864	-1.78809	0.000188158344654893	1.1319213730982	down
499	NEG_t460	Clerosterol glucoside	Steroids	Steroidal Glycosides	1	90317.1628467017	92224.2219275585	89051.9795457887	69221.5344966421	72510.284587294	70810.3855063956	90531.1214400163	70847.4015301106	0.782575101282185	-0.353699	0.000119709031545142	1.12286580825169	down
500	NEG_t461	(2S,3R,4S,5S,6R)-2-[(2R,3R,4S,5S,6R)-4,5-Dihydroxy-2-[[(10R,12S,13R,14R,17R)-12-hydroxy-17-[(2S)-2-hydroxy-6-methylhept-5-en-2-yl]-4,4,10,14-tetramethyl-1,2,3,5,6,7,8,9,11,12,13,15,16,17-tetradecahydrocyclopenta[a]phenanthren-3-yl]oxy]-6-(hydroxymethyl)oxan-3-yl]oxy-4,6-bis(hydroxymethyl)oxane-3,5-diol	Terpenoids	Triterpenoids	2	2832.53610645227	3101.37355710647	2807.14349207494	3676.86599107659	4221.66684727521	3736.30183870147	2913.68438521123	3878.27822568442	1.3310563921642	0.412571694444557	0.0150702872689554	1.04922277898379	up
501	NEG_t462	Oligomycin C	Ketones, Aldehydes,esters	Macrolide Antibiotics	1	455192.53776933	470874.89595456	448781.19922541	543304.821860742	562754.035978071	540679.174545248	458282.877649767	548912.677461354	1.19775951542499	0.260338274795213	0.000704564093521493	1.10855596504149	up
502	NEG_t463	(11E,11’E)-(S)-3-(((2R,3R,4S,5R,6R)-3,4,5-trihydroxy-6-(hydroxymethyl)tetrahydro-2H-pyran-2-yl)oxy)propane-1,2-diyl bis(icos-11-enoate)	Lipid	Glycerol Glycolipids	3	1714.05200758622	1557.09696639363	1625.80597519403	889.379890477122	926.626894898049	782.965858435507	1632.31831639129	866.324214603559	0.530732398150636	-0.913943	0.000260114592838849	1.11813998495982	down
503	NEG_t464	Azithromycin	Others	Other	3	159185.977281873	165751.578463766	161884.722042226	103354.043428731	108885.503394757	100943.424024339	162274.092595955	104394.323615942	0.643320951273922	-0.636389	6.00807582820036e-05	1.12683586854251	down
504	NEG_t468	4-hydroxybutyl hexadecanoate	Lipid	Fatty Acyls	2	445.776101578823	515.69105324624	460.742024813541	321.496127096687	307.26927309836	303.540494698521	474.069726546201	310.768631631189	0.655533593961526	-0.609258	0.0123376339981405	1.09415889800871	down
505	NEG_t469	(6S)-6-(6'-O-acetyl-b-D-glucopyranosyloxy)eicosanoic acid	Lipid	Fatty Acyls	3	1195.24260799378	1237.68177904986	1176.78134292397	2164.6762549076	2143.16825088542	1978.64610628046	1203.23524332254	2095.49687069116	1.74155210489413	0.800373637063502	0.00225445251835652	1.1223852300364	up
506	NEG_t47	hainangranatumin C	Organic Acid	Carboxylic Acids	3	5119.46024230412	5089.42663234405	5131.51358324449	4898.40182628408	4887.27731075835	4886.52201132595	5113.46681929755	4890.73371612279	0.956441860083223	-0.0642508	0.00155074610324762	1.12523732303892	down
507	NEG_t476	18-Norpregn-4-ene-3,20-dione,13-(2-propen-1-yl)-	Lipid	Steroid	1	1986612.36427536	1931566.92768077	2025366.13468621	2585753.8396177	2561054.65551527	2551370.71496023	1981181.80888078	2566059.73669773	1.29521668591706	0.37319347671261	0.00069822424144971	1.12742181543809	up
508	NEG_t477	(+)-(2E,4E,6E)-9-{(2S,3R)-3-hydroxy-4-[(3E,5E)-7-hydroxy-4-methyltetradeca-3,5-dienamido]-2-methylbutanamido}nona-2,4,6-trienoic acid	Lipid	Fatty Acids	3	742.744319860721	675.699650795081	673.552914132561	944.903630009539	940.441560863955	918.147145868886	697.332294929454	934.497445580793	1.34010349495621	0.422344422992246	0.00450459087843063	1.11016399091791	up
509	NEG_t48	6-hydroxymetatacarboline F	Alkaloids	Camel Pong Alkaloids	2	2819.80080155531	2682.9675392348	2756.89136136004	3188.5536340311	3036.75553389434	3097.56112895964	2753.21990071672	3107.62343229503	1.1287232928565	0.174691851963662	0.00407376773968231	1.07452436587319	up
510	NEG_t481	Propanoic acid, 2,3,3,3-tetrafluoro-, hexadecyl ester	Organic Acid	Carboxylic Acids	3	1317.55390868909	1276.10463126136	1377.43508329901	1622.27409947403	1556.11354225367	1655.1503348163	1323.69787441649	1611.17932551467	1.21718056412602	0.283543202272012	0.00225808884537719	1.08872199266324	up
511	NEG_t487	PA(16:0/18:2(9Z,12Z))	Lipid	Glycerophospholipids	3	673542.36393711	699037.782334142	739701.468774112	464042.622067673	378545.163599341	465314.206265448	704093.871681788	435967.330644154	0.619189213510422	-0.691548	0.00253548583650132	1.09710791909059	down
512	NEG_t488	16-Oxopalmitate	Lipid	Fatty Acids	1	4900.97438163477	4584.38635144723	4638.56350807627	1969.61292759329	2241.38034992484	1857.91971993151	4707.97474705276	2022.97099914988	0.429690282518249	-1.21863	6.75046463780368e-05	1.12595602331301	down
513	NEG_t489	(2'S)-2'-O-(9E-hexadecenoyl)-3'-O-(9Z,12Z,15Z-octadecatrienoyl)-beta-D-galactopyranoside	Lipid	Glycerol Glycolipids	2	28439.4737848749	27982.3254764729	33712.7433231836	18332.5071820832	21352.1356734915	14718.1786737368	30044.8475281771	18134.2738431038	0.603573502115358	-0.728399	0.0110070264449637	1.03468659531534	down
514	NEG_t49	(20S,22R)-15alpha-acetoxy-5alpha-chloro-6beta,14beta-dihydroxy-1-oxowitha-2,24-dienolide	Lipid	Steroid	3	22352.6686872515	21324.1399026631	22287.1979842937	11391.9075734121	11146.9569818396	11110.4269948822	21988.0021914028	11216.4305167113	0.510115945008268	-0.971103	0.000470101836525432	1.13067647410201	down
515	NEG_t491	18-Hydroxyelaidic acid	Lipid	Fatty Acids	1	9185.43124376381	8344.07682609879	8410.11091054142	3216.53407338465	3706.40729124506	2826.30149575063	8646.53966013467	3249.74762012678	0.375843718743339	-1.4118	0.000133105570676073	1.12239667723731	down
516	NEG_t495	Strevertene A	Ketones, Aldehydes,esters	Macrolide Antibiotics	3	3838.45459048117	3743.56540610668	3518.23232185694	1588.29532077333	1726.53909442736	1440.43607455924	3700.08410614826	1585.09016325331	0.428393008856052	-1.22299	8.38980522759303e-05	1.12502969289893	down
517	NEG_t497	trienomycin B	Ketones, Aldehydes,esters	Polyketide	2	923.638383452508	895.565510790348	739.412824732644	626.48055780744	640.432786552933	543.809595915466	852.872	603.57431342528	0.707696047964884	-0.498798	0.0304250421432274	1.00537382072935	down
518	NEG_t5	everlastoside C	Lipid	Fatty Acyls	1	10186.5376416134	9637.51672191661	10317.0241553027	5665.57464328768	5761.68386331622	5770.91784771436	10047.0261729442	5732.72545143942	0.570589282117842	-0.809475	0.00186161599701699	1.12760369984606	down
519	NEG_t50	9-Hydroxy-gamma-geraniol-1-O--beta-D-glucopyranoside-1	Lipid	Glycolipids	2	213.878739771534	225.753929745313	223.04710555492	690.257973199704	673.505520113336	700.066045657362	220.893258357256	687.943179656801	3.11436928755958	1.63894002269022	2.35493083241551e-05	1.13222023357339	up
520	NEG_t500	Dodecanoic acid, 3-hydroxy-1-methylpropyl ester	Lipid	Fatty Acid Esters	2	1323.86574263448	1268.58633011628	1278.37863917408	569.795304539631	621.257099355645	547.286971901319	1290.27690397495	579.446458598865	0.449086902829748	-1.15493	2.26560750723387e-05	1.12953894204521	down
521	NEG_t501	1,7,7-Trimethylbicyclo[2.2.1]-2-heptanone	Terpenoids	Monoterpene	3	5091.15974592764	4717.12104819725	4800.19559834305	778.929248791121	832.970216580417	638.301008019362	4869.49213082265	750.066824463633	0.154033891895194	-2.69868	6.84148523140218e-05	1.13081571644533	down
522	NEG_t502	geoditin A	Terpenoids	Diterpene	3	52368.9180004437	53597.2149720122	49922.1734425562	24481.4577118307	25249.5760240459	23034.8882922905	51962.768805004	24255.3073427224	0.466782427120908	-1.09918	0.000112946905643745	1.1283177834618	down
523	NEG_t503	(2E,3R,4R)-2-(dodeca-9',11'-diynylidene)-3-hydroxy-4-methylbutanolide	Alcohols	Other	2	16476.5647166062	15564.8347147587	16338.7015343938	9192.33161853989	9925.37924584984	8238.00546034614	16126.7003219196	9118.57210824529	0.565433221069485	-0.822571	0.000803660608559553	1.11852668451886	down
524	NEG_t507	Longilene peroxide	Lipid	Isoprene lipid	1	1103.8447685772	1006.8034506916	1047.74832714478	1496.85134668453	1437.29838888731	1444.39714893431	1052.79884880453	1459.51562816872	1.38631955176055	0.471259842325964	0.000581086295553435	1.1176351905234	up
525	NEG_t508	Cryptoporic acid D	Terpenoids	Other	1	5106.51128458092	5575.25432841573	4377.88455063534	3559.45404015452	3699.45718244958	2959.87851620825	5019.88338787733	3406.26324627078	0.678554257753611	-0.559464	0.0236430074794619	1.00713919769158	down
526	NEG_t510	(8S,6E)-14-((5S)-2-oxo-tetrahydrofuran-5-yl)-tetradec-6-en-8-ol	Lipid	Fatty Acyls	1	13956.2121029796	14171.7895219505	13842.5267224656	8431.34045579696	7906.48273063745	7865.96006848866	13990.1761157986	8067.92775164102	0.576685217173944	-0.794144	8.34266330151851e-05	1.13025059328151	down
527	NEG_t511	12-O-beta-D-glucopyranosyl-3,11,16-trihydroxyabieta-8,11,13-triene	Terpenoids	Terpene Glycoside	3	1276.57255590397	1147.01322924905	1164.03253343538	120.968734829048	224.898208754804	145.864885734123	1195.8727728628	163.910609772658	0.137063585267748	-2.86708	5.79813288705172e-05	1.12740746029159	down
528	NEG_t513	3beta-O-[beta-D-glucopyranosyl-(1->2)-beta-D-glucuronopyranosyl]-21beta-O-[(2E)-3,7-dimethyl-2,6-octadienoyl]-22alpha-O-(2-methylbutanoyl)-R1-barrigenol	Alcohols	Other	1	10.0057732041337	10.0057732041337	107.86826439841	877.513295714556	954.648398082542	915.355953846071	42.6266036022258	915.839215881056	21.4851557123175	4.42526832787886	6.49204972101339e-05	1.12837438401974	up
529	NEG_t515	Jasminoside H	Terpenoids	Monoterpene	2	121.151669296412	10.0057732041337	10.0057732041337	266.294996210227	308.168638600442	219.238235398556	47.0544052348931	264.567290069742	5.62258281130184	2.49123300466022	0.0113081872932043	1.04666524578299	up
530	NEG_t517	(2S)-1-O-linolenoyl-2-O-linoleoyl-3-O-[alpha-D-galactopyranosyl-(1''->6')-beta-D-galactopyranosyl]glycerol	Sugars	Other	1	8305.48773290715	7503.84180842121	8148.58382117616	10860.1282599202	11022.3992798787	10283.0258623437	7985.97112083484	10721.8511340475	1.34258576343646	0.42501424950117	0.00122911348003948	1.10095775646211	up
531	NEG_t518	β-D-Galactopyranoside, (2S)-3-[(1-oxohexadecyl)oxy]-2-[[(9Z,12Z,15Z)-1-oxo-9,12,15-octadecatrien-1-yl]oxy]propyl	Lipid	Glycerol Glycolipids	3	8630.65672765797	8164.56993849975	8546.70938458301	5500.51048137481	5591.36706798304	4972.1	8447.31201691358	5354.65934042795	0.633889138900826	-0.657698	0.000336168390981958	1.11951120160339	down
532	NEG_t519	Trichilenone	Terpenoids	Triterpenoids	2	13485.0518830056	13121.0004323818	13517.0991464941	15035.7804005607	14788.4155699615	14686.8615636355	13374.3838206272	14837.0191780526	1.10936095277672	0.14972885157214	0.00104440369498243	1.10554771685687	up
533	NEG_t52	Amitenon	Terpenoids	Diterpene	3	2306.15325785397	2163.52023506889	2323.45927890887	4357.88899675858	4367.77941224279	4401.34383925163	2264.37759061058	4375.67074941767	1.93239447677001	0.95038963433269	0.000274563568143765	1.13159200100838	up
534	NEG_t520	Isomurolic acid	Lipid	Fatty Alcohol	3	1816.55998598608	1634.67159294995	2038.19787609767	788.85891627099	808.259637786357	823.775322587834	1829.80981834457	806.964625548394	0.441010107967645	-1.18112	0.0122809141784068	1.10439978462719	down
535	NEG_t522	(2R,3S,4S,5S,6R)-2-[[7-hydroxy-4-[(Z)-5-hydroxy-3-methylpent-3-enyl]-4a,8,8-trimethyl-3-methylidene-2,4,5,6,7,8a-hexahydro-1H-naphthalen-2-yl]oxy]-6-(hydroxymethyl)oxane-3,4,5-triol	Terpenoids	Diterpene	3	1112.89045739834	903.43860064218	1141.85330447396	588.752072813363	667.589180715452	603.517742983678	1052.72745417149	619.952998837498	0.588901710866282	-0.763901	0.020628881938005	1.06439564619437	down
536	NEG_t524	LysoPG 18-1 (2n isomer)	Lipid	Glycerol Ester	3	908.252987256059	807.68487471567	857.293046236607	272.848250290537	288.265681077433	249.535893453376	857.743636069445	270.216608273782	0.315031901037508	-1.66643	0.000765424693847737	1.12666133118561	down
537	NEG_t525	(6R,10S,11S)-13xi-oxaspiroirid-16-enal	Ketones, Aldehydes,esters	Other	2	3316.40236070028	3257.24732206305	3181.63158358958	1636.11698850993	1740.39842081949	1573.92112110817	3251.76042211764	1650.14551014586	0.507462203833345	-0.978628	2.00457552649723e-05	1.12956167563149	down
538	NEG_t526	Sterebin A	Terpenoids	Diterpene	1	6042.15625616453	5880.70601421357	5807.61924262818	2616.03671717805	2696.08619392023	2513.90945511368	5910.16050433543	2608.67745540399	0.441388597397715	-1.17988	5.72376442280417e-06	1.13140377459901	down
539	NEG_t527	aplyolide B	Ketones, Aldehydes,esters	Polyketide	2	15511.8717682735	15094.1383281003	15275.4889235118	7692.47449360177	7842.26479944828	7408.44572931278	15293.8330066285	7647.72834078761	0.500053082668876	-0.999847	1.70676620907327e-06	1.13178554296242	down
540	NEG_t529	(9S,12R)-9,12-dihydroxyhexadec-10-ynoic acid	Lipid	Fatty Acids	1	25251.3233920544	25332.6620760695	24168.6617776716	20958.5907487517	21722.8183423005	20141.9072222231	24917.5490819318	20941.1054377584	0.840415940143295	-0.250825	0.00289489752173804	1.08601557125455	down
541	NEG_t530	Bilaid A	Organic Acid	Carboxylic Acids	2	14478.3440544394	13774.8262212602	14490.1913188429	365.393414018961	435.091638437533	360.374857059479	14247.7871981808	386.953303171991	0.0271588351081912	-5.20243	0.0002552135558893	1.13231474528231	down
542	NEG_t531	Micropeptin A	Organic Acid	Other	2	10335.8592885157	9875.51745909651	10447.5326231488	20557.2514993294	20467.3	20376.3521959533	10219.6364569203	20466.9688084276	2.00271006651789	1.00195357648108	9.83128108016912e-05	1.1322628965301	up
543	NEG_t532	Plitidepsin	Amino acids	Dipeptide	1	24148.3281173063	24625.9698489838	21801.0279924961	54937.8956199402	57591.3713061608	51967.2497649204	23525.1086529287	54832.1722303405	2.33079	1.22082124235537	0.000391786381751629	1.12521003423916	up
544	NEG_t533	cyclo(Pro-Gly-Gln-Pro-Pro-Tyr-Val)	Amino acids	Other	1	879.392317133127	803.385512007771	755.640644507221	2885.58310744644	2714.98649745693	2415.85466570816	812.806157882706	2672.14142353718	3.28755066336836	1.71701312747782	0.00344241914633444	1.1200083532499	up
545	NEG_t534	12-O-tiglylphorbol-13-propionate	Terpenoids	Diterpene	2	654.768105547661	557.164800193826	561.62157569873	6199.50710588951	6296.30043536342	5853.70932725709	591.184827146739	6116.50562283667	10.3461816710639	3.37102652438932	0.000318632110524799	1.1315734241614	up
546	NEG_t535	Butanoic acid,2-methyl-,(1S)-1-(2,5-dihydro-5-oxo-3-furanyl)-2-[(1R,4aR,5S,6R,8S,8aR)-octahydro-8-hydroxy-8a-(hydroxymethyl)-5,6-dimethylspiro[naphthalene-1(2H),2'-oxiran]-5-yl]ethylester, (2S)- (9CI)	Lipid	Fatty Acid Esters	3	277.223292669522	199.893544498126	223.821404535343	10.0057732041337	10.0057732041337	10.0057732041337	233.646080567664	10.0057732041337	0.0428244855630524	-4.54542	0.0102850944024676	1.11001358356178	down
547	NEG_t536	carriomycin	Ketones, Aldehydes,esters	Acetal	3	434.005413979562	331.206878693973	299.808131653445	1703.08986580816	1729.4318989854	1714.9662491508	355.006808108993	1715.82933798145	4.83322938825067	2.27298746764756	0.000615695994080843	1.13091304571436	up
548	NEG_t537	RA-XXI	Amino acids	Oligopeptides	2	264.992770607111	197.299531181792	218.535193047479	1654.41764229852	1722.46199138467	1475.27911402574	226.942498278794	1617.38624923631	7.12685487074081	2.8332655460318	0.00157443823928677	1.12621342447708	up
549	NEG_t538	14beta-hydroxy-19beta-oxobufa-4,20,22-trienolide-3beta-O-{alpha-L-rhamnopyranosyl-[(1?4)-beta-D-glucopyranosyl]-(1?3)-alpha-L-rhamnopyranoside}	Lipid	Steroid	3	264.469648470731	192.703990813737	207.516157173691	1541.59798425079	1532.5785385444	1440.25057140385	221.563265486053	1504.80903139968	6.79178034363465	2.76378980072349	1.70069917489864e-05	1.13089029809623	up
550	NEG_t539	arabidopside C	Lipid	Fatty Acyls	2	270.442610693538	173.077893513606	231.750531997013	1150.68177020208	1103.46877687663	1009.92918792254	225.090345401386	1088.02657833375	4.83373276802947	2.27313771619503	0.000154494126315481	1.12541992220328	up
551	NEG_t54	13-O-Cinnamoylbaccatin III	Terpenoids	Diterpene	2	4439.58063778858	4207.76384039582	4342.47671344149	1717.66649855175	1704.23452417541	1770.34945325187	4329.94039720863	1730.75015865968	0.399716855173211	-1.32295	0.000257664776814506	1.13133150051158	down
552	NEG_t540	β-D-Glucopyranoside, (3β,6α,12β,24S)-20,24-epoxy-3,12,25-trihydroxydammaran-6-yl O-α-D-glucopyranosyl-(1→4)-O-β-D-xylopyranosyl-(1→2)-	Terpenoids	Triterpenoids	3	345.626502319076	275.815160523017	264.710857033576	1846.93901726407	1929.40819558846	1711.04447397576	295.38417329189	1829.1305622761	6.19237835897391	2.63049362392723	0.000460690042727864	1.12849502870769	up
553	NEG_t541	Neoaustin	Ketones, Aldehydes,esters	Other	3	10.0057732041337	10.0057732041337	10.0057732041337	777.36090981571	799.632671695808	747.717115820547	10.0057732041337	774.903565777355	77.4456456255892	6.27511222078447	0.000386246513284524	1.13210983452134	up
554	NEG_t542	2,4-Pentadienoic acid,5-(1,2,4a,5,6,7,8,8a-octahydro-2,6,8-trimethyl-1-oxo-2-naphthalenyl)- (9CI)	Lipid	Fatty Acids	3	7420.3224290784	7122.83890066867	7402.31053105637	2322.1136992771	2254.75947017769	2221.53759061351	7315.15728693448	2266.13692002277	0.3097864927758	-1.69065	0.00011990651335194	1.13208000592219	down
555	NEG_t543	1-[4,6-dihydroxy-3-(2-hydroxybenzyl)-2-methoxyphenyl]-3-phenylpropan-1-one	Ketones, Aldehydes,esters	Polyketide	3	134821.315776305	130607.914477982	137646.892100364	6202.26278023189	6225.93777318002	6143.25632274224	134358.70745155	6190.48562538472	0.0460743166021972	-4.43989	0.000254033325419904	1.13240555591846	down
556	NEG_t544	15,17-epoxy-16-hydroxy macrolactin A	Ketones, Aldehydes,esters	Polyketide	3	641.156072156483	583.849265477236	663.56505610694	310.147181494244	343.671731666303	311.925940543866	629.52346458022	321.914951234804	0.511362910752603	-0.967581	0.00179120600051817	1.11698814219025	down
557	NEG_t545	2-Methylene-5-(2,5-Dioxotetrahydrofuran-3-Yl)-6-Oxo--10,10-Dimethylbicyclo[7: 2: 0]Undecane	Others	Other	1	13172.8768569288	13299.3383099511	12697.0560812991	7084.58668963099	6970.30290733481	6315.87899939206	13056.423749393	6790.25619878595	0.520070145479281	-0.943222	5.24925725581255e-05	1.12776447518022	down
558	NEG_t547	Oxaloglutarate	Organic Acid	Carboxylic Acids	3	9545.92082233416	9324.56932682445	9244.56212377583	10148.7627987668	9846.98269574348	9972.89905368718	9371.68409097815	9989.54818273249	1.06592882194451	0.0921111044609471	0.00795656119586049	1.04952869700133	up
559	NEG_t550	2H-Pyran-2-one, 6-heptyl-4-hydroxy-	Ketones, Aldehydes,esters	Other	3	543.948369860455	530.939043864087	515.783907681441	10.0057732041337	10.0057732041337	10.0057732041337	530.223773801994	10.0057732041337	0.0188708498157049	-5.7277	0.000244642011674585	1.13242536561409	down
560	NEG_t552	Kansuinin A	Others	Furans	1	7883.75688267599	7499.34477682881	7915.47677121892	3161.13687195038	3113.43	3038.68845322838	7766.19281024124	3104.41704016392	0.399734736957617	-1.32289	0.000396612797354842	1.13098860250758	down
561	NEG_t553	2-Hydroxybenzoic Acid Pentyl Ester	Ketones, Aldehydes,esters	Benzoates	3	1361.52396506582	1328.54368415982	1315.23182721287	1473.73354661463	1427.77142971494	1463.97233637043	1335.0998254795	1455.15910423333	1.08992531978701	0.124229286870119	0.0036122588858796	1.07694107612196	up
562	NEG_t554	5-Hydroxy-2-oxo-4-ureido-2,5-dihydro-1H-imidazole-5-carboxylate	Organic Acid	Carboxylic Acids	3	10072.7722873633	9817.70965164375	9693.59426109512	10544.6651930996	10260.2452398116	10370.9745005663	9861.35873336739	10391.9616444925	1.05380626802772	0.0756096659832814	0.021815602731092	1.00365788719713	up
563	NEG_t557	N-methylserotonin 5-O-beta-glucoside	Sugars	Other	1	1852.28044044413	1778.74068860863	1832.21547420177	10.0057732041337	10.0057732041337	10.0057732041337	1821.07886775151	10.0057732041337	0.00549442057745025	-7.50782	0.000146822135570292	1.1326481679804	down
564	NEG_t559	1S,4S,5S,6R,7R,8R,9S,10S-8,9-dibenzoyloxy-6,15-diacetoxy-1,4-dihydroxy-dihydro-beta-agarofuran	Lipid	Isoprene lipid	2	335.10661728311	292.289555924017	324.051486222373	181.085142588889	151.111362383796	143.482581726406	317.149219809833	158.559695566364	0.499952973749827	-1.00014	0.000817515503301098	1.10718544326658	down
565	NEG_t56	dichrostachine A	Terpenoids	Diterpene	2	2518.09287763841	2393.05857793524	2442.56410410239	1146.90422551664	1168.03102137742	1098.69120677775	2451.23851989201	1137.87548455727	0.464204309504486	-1.10717	4.74650432003584e-05	1.13069393831219	down
566	NEG_t560	4H-1-Benzopyran-4-one,3-[[6-deoxy-2-O-(6-deoxy-a-L-mannopyranosyl)-a-L-mannopyranosyl]oxy]-7-[(2-O-b-D-glucopyranosyl-b-D-glucopyranosyl)oxy]-5-hydroxy-2-(4-methoxyphenyl)-8-(3-methyl-2-butenyl)-(9CI)	Flavonoids	Glycosides	2	1841.68195291005	1757.65598435852	1847.36065960091	1063.29591700797	992.611636943858	1017.33150487108	1815.56619895649	1024.41301960764	0.564238869503311	-0.825622	5.33023560170505e-05	1.12841432368277	down
567	NEG_t564	Butanoic acid, (1R,3aS,4E,6Z,8S,8aR,9S,11R,12S,12aS,13S,13aS)-8,9,12,13-tetrakis(acetyloxy)-5-[(acetyloxy)methyl]-1,2,3a,8,8a,9,10,11,12,12a,13,13a-dodecahydro-13a-hydroxy-1,8a,12-trimethyl-2-oxobenzo[4,5]cyclodeca[1,2-b]furan-11-yl ester (9CI)	Terpenoids	Diterpene	3	7513.29010200081	7171.72891758484	7521.19242832804	5669.85525911109	5618.01488615238	5603.36895254766	7402.0704826379	5630.41303260371	0.760653798935076	-0.394688	0.0033664888549584	1.12323323670825	down
568	NEG_t566	LL-D49194beta2	Lipid	Steroid	2	3985.9063648241	3965.89391347885	4060.71294133873	2209.19041168214	2242.21333181915	2257.21566127263	4004.17107321389	2236.20646825797	0.558469263018553	-0.84045	1.73446514813104e-05	1.13223408836015	down
569	NEG_t567	(9S)-15-hydroxy-13-methoxy-9-methyl-10-oxabicyclo[10.4.0]hexadeca-1(12),13,15-triene-7,11-dione	Ketones, Aldehydes,esters	Other	1	441.151517770601	384.538086146443	575.515142620404	956.894253326925	869.362709534538	1144.32084707133	467.068248845816	990.192603310931	2.12001694775404	1.08407579796912	0.00834162715301923	1.05970882173293	up
570	NEG_t568	aphanamolide B	Terpenoids	Triterpenoids	1	1087.77301072546	1025.2531247882	1069.61581483296	663.803844826932	594.341219816764	637.234337454581	1060.88065011554	631.793134032759	0.59553648562065	-0.747738	0.000102946185596683	1.1238149337418	down
571	NEG_t569	3-Pyridinecarboxylicacid, 1,6-dihydro-1-methyl-6-oxo-,10,21,22-tris(acetyloxy)-12-[(acetyloxy)methyl]-5,7,8,9,10,12,13,14,15,17,18,19-dodecahydro-20-hydroxy-8,18,19,20-tetramethyl-5,17-dioxo-13-[(1-oxo-2-butenyl)oxy]-8,11-epoxy-9,12-ethano-11,15-methano-11H-[1,8]dioxacycloheptadecino[4,3-b]pyridin-14-ylester, [8R-(8R*,9R*,10R*,11S*,12R*,13R*,14R*,15S*,18S*,19S*,20S*,21S*,22R*)]-(9CI)	Alkaloids	Other	2	299.448236224623	298.870720595785	296.548410708437	252.718293629765	244.821626925853	253.698163272361	298.289122509615	250.412694609326	0.839496567969067	-0.252404	0.00165795072920196	1.12450468201081	down
572	NEG_t571	2-Propenoic acid, 3-(4-hydroxy-3-methoxyphenyl)-, 3-[4-[2-hydroxy-2-(4-hydroxy-3-methoxyphenyl)-1-[[[3-(4-hydroxy-3-methoxyphenyl)-1-oxo-2-propenyl]oxy]methyl]ethoxy]-3-methoxyphenyl]propyl ester (9CI)	Lignans	Other	2	4045.02275437646	3945.62100076492	4137.43212812911	2532.14625867602	2452.58776966171	2455.93361899335	4042.69196109016	2480.22254911036	0.613507675821419	-0.704847	0.000191974846179462	1.12952718895463	down
573	NEG_t572	Hydroxymethylbilane	Alkaloids	Nicotinic Acid Alkaloids	3	6219.13381056567	5926.14407134526	6194.41657668322	3437.90840772725	3366.48422060722	3274.83901481397	6113.23148619805	3359.74388104948	0.549585581477625	-0.863584	0.000136564426629512	1.12969792882975	down
574	NEG_t573	(6'-O-beta-D-glucopyranosyl)-6alpha-dihydrocornic acid methyl ester	Lipid	Isoprene lipid	1	1092.57838500797	1057.26298689842	1063.90204004816	515.680911438411	512.020554100046	536.160770325968	1071.24780398485	521.287411954808	0.486617018037948	-1.03914	6.40504251148869e-06	1.13167990741849	down
575	NEG_t574	(4E,6E)-1-(3',4'-dihydroxyphenyl)-7-(4''-hydroxyphenyl)-hepta-4,6-dien-3-one	Ketones, Aldehydes,esters	Polyketide	3	732.925186783847	690.664255071818	751.517725630779	246.619164511095	239.873533338667	242.487431564954	725.035722495481	242.993376471572	0.335146764403855	-1.57714	0.0012433991412519	1.12979711453666	down
576	NEG_t575	Patellamide G	Organic Acid	Carboxylic Acids	1	5394.61341477184	5212.97162944088	5413.88947482657	2706.19176223401	2653.48956763153	2663.85401177818	5340.49150634643	2674.51178054791	0.500798808006645	-0.997697	0.000286355854638702	1.13159546653195	down
577	NEG_t576	(1S,14R,20S,23S,28S,31S,34R)-34-[(1S)-1-hydroxyethyl]-28-(2-hydroxy-2-methylpropyl)-23,31-dimethyl-12-thia-10,16,22,25,27,30,33,36-octazapentacyclo[12.11.11.03,11.04,9.016,20]hexatriaconta-3(11),4,6,8-tetraene-15,21,24,26,29,32,35-heptone	Organic Acid	Carboxylic Acids	3	1390.5694752062	1391.85070038895	1418.45818631162	716.246109586941	663.91501639962	707.158599563262	1400.29278730226	695.773241849941	0.496876973272417	-1.00904	2.6447884312178e-05	1.13142370275432	down
578	NEG_t577	Triplostoside A	Lipid	Isoprene lipid	1	789.011629380099	761.807384977349	797.535761593717	405.577705525816	393.181094960251	388.140103106578	782.784925317055	395.632967864215	0.505417203459775	-0.984453	8.86640106503235e-05	1.13082792615805	down
579	NEG_t578	isolimonic acid 17-beta-D-glucopyranoside	Lipid	Glycolipids	3	258.356564589991	255.988993399521	269.142649610594	182.124796049259	199.013719071555	191.718731656249	261.162735866702	190.952415592354	0.731162564056676	-0.451736	0.000456543981471653	1.11489202212477	down
580	NEG_t579	Ergosta-2,16,24-trien-26-oicacid, 15-(acetyloxy)-5-chloro-6,14,22-trihydroxy-1-oxo-, d-lactone, (5a,6b,15a,22R)-	Lipid	Steroid	1	35527.622224692	34274.6331439032	35472.0708029603	17948.2950589253	17516.6545675869	17702.0999384932	35091.4420571852	17722.3498550018	0.505033387517144	-0.985549	0.000199068129790213	1.13161197856578	down
581	NEG_t58	(12R,14R,18R,19R)-18-Hydroxy-11-methyl-20-oxo-1,11-diazapentacyclo[10.8.1.02,7.08,21.014,19]henicosa-2,4,6,8(21),15-pentaene-15-carbaldehyde	Alkaloids	Other	3	337.040638281904	303.929921740774	308.469165241069	703.19925791214	668.124972712739	663.103399191423	316.479908421249	678.142543272101	2.14276649236596	1.09947464112006	3.29798514347492e-05	1.12839528080272	up
582	NEG_t580	(+)-lyoniresinol 9'-O-beta-D-glucopyranosyl-(14)-beta-D-glucopyranoside	Lignans	Other	2	301.593839761419	293.760318804651	295.345870661311	197.596467912607	186.242609173334	193.054898983841	296.90000974246	192.297992023261	0.647686041472567	-0.626633	2.9697959900188e-05	1.12956080279551	down
583	NEG_t581	β-??D-??Glucopyranoside, 2-??hydroxy-??4-??(2-??propen-??1-??yl)??phenyl 6-??O-??(6-??deoxy-??α-??L-??mannopyranosyl)??	Polyphenols	Phenolic Glycosides	2	326.619888913987	315.787073437561	312.380219226206	436.733769065845	467.830560539895	432.202846688507	318.262393859251	445.589058764749	1.40006820586477	0.485497111360232	0.00340372655631087	1.11342149552718	up
584	NEG_t582	2,3-dihydro-3beta-O-sulfate withaferin A	Lipid	Steroid	1	2942.78534251032	2805.35433073888	2912.09474777048	1202.71941332455	1196.45114453072	1217.3564612505	2886.74480700656	1205.50900636859	0.417601515534951	-1.2598	0.000479766658236544	1.13156149545809	down
585	NEG_t584	diastovaricins II	Ketones, Aldehydes,esters	Polyketide	1	2120.75936002483	1987.63460109368	2026.06044310155	648.177254123279	656.71064408587	643.730998673584	2044.81813474002	649.539632294244	0.317651541356673	-1.65448	0.000727651874918452	1.13114346907644	down
586	NEG_t585	coumabiocin E	Coumarins	Other	2	683.621298375879	661.879151378993	715.569511442557	463.208200901932	466.603983367155	475.858405196807	687.023320399143	468.556863155298	0.682010128685411	-0.552135	0.0034030998443613	1.12095925533828	down
587	NEG_t586	3-Pyridinecarboxylicacid, 1,6-dihydro-1-methyl-6-oxo-,(8R,9R,10R,11S,12R,13R,14R,15S,18S,19S,20S,21S,22S)-10,21-bis(acetyloxy)-12-[(acetyloxy)methyl]-13-(benzoyloxy)-5,7,8,9,10,12,13,14,15,17,18,19-dodecahydro-20,22-dihydroxy-8,18,19,20-tetramethyl-5,17-dioxo-8,11-epoxy-9,12-ethano-11,15-methano-11H-[1,8]dioxacycloheptadecino[4,3-b]pyridin-14-ylester (9CI)	Alkaloids	Other	1	1630.43237246774	1557.08522010939	1639.57198220051	434.381595034543	430.253387425739	437.91646423409	1609.02985825921	434.183815564791	0.269841987913467	-1.88981	0.000453931968948928	1.13185611485173	down
588	NEG_t588	Lappaol F	Lignans	Other	2	684.247887697779	655.63618784443	682.04134830105	387.44129069589	378.89400429345	352.857103603421	673.975141281086	373.064132864254	0.553528030952501	-0.853272	3.01768901757071e-05	1.12818830707791	down
589	NEG_t589	4H-1-Benzopyran-4-one,7-[[2-O-[3-(4-hydroxyphenyl)-1-oxo-2-propen-1-yl]-b-D-glucopyranosyl]oxy]-3-[4-methoxy-3-(3-methyl-2-buten-1-yl)phenyl]-	Flavonoids	Isoflavonoids	2	201.809164721328	200.63286416656	206.194077430013	159.981047545185	140.501456018878	133.836049085812	202.878702105967	144.772850883292	0.713593143984499	-0.486826	0.0144852722127253	1.09210499025006	down
590	NEG_t590	Yadanzioside A	Terpenoids	Diterpene	3	503.567094177596	441.16510974834	499.05179215714	327.472471504641	300.132928785188	317.409799147087	481.261332027692	315.005066478972	0.654540569781007	-0.611445	0.00727272168713887	1.0965088868141	down
591	NEG_t591	5-O-beta-D-Glucopyranosylmyricanol	Polyphenols	Other	2	1440.14913861788	1422.88415404881	1465.65189119265	828.494049710404	770.795693143885	808.373878901228	1442.89506128645	802.554540585172	0.556211301929079	-0.846295	1.49117332687251e-05	1.13056260314493	down
592	NEG_t593	Deoxytrillenoside A	Steroids	Other	2	3607.27641700184	3255.34297636387	3467.43099645786	1935.00881850251	1891.52111326491	1909.51986688818	3443.35012994119	1912.01659955187	0.555278007579358	-0.848718	0.00397488174606556	1.12284555625544	down
593	NEG_t594	2-(hydroxymethyl)-2-propenoic acid [(3S,3aR,4S,4'R,6aR,8S,9S,9aR,9bR)-8-hydroxy-4',9-dimethyl-6-methylene-2-oxo-4-spiro[4,5,6a,7,8,9,9a,9b-octahydro-3aH-azuleno[4,5-b]furan-3,2'-oxetane]yl] ester	Ketones, Aldehydes,esters	Other	3	1129.33688271991	1094.99329477838	1131.25176417314	1360.54539180941	1303.97488578223	1306.13250501293	1118.52731389048	1323.55092753486	1.18329781588548	0.242813221123021	0.00154750301823123	1.10788779390005	up
594	NEG_t596	Neoantimycin	Amino acids	Dipeptide	1	5621.36886067624	5424.71568020837	5726.35543645981	4059.32	3883.38765585959	4046.26899385046	5590.81332578147	3996.32553201102	0.714802176202586	-0.484384	0.00030159241203915	1.12329355429987	down
595	NEG_t597	Altoside	Sugars	Glycosides	1	1513.72168246906	1451.47774270142	1547.73853387445	320.149760070199	309.995495029335	305.309734256662	1504.31265301498	311.818329785399	0.20728292696365	-2.27033	0.000425149221230716	1.13168818347035	down
596	NEG_t598	Triptogelin A-2	Lipid	Other	1	528.365599928807	480.892	536.435069580344	357.84879418951	352.219322569734	343.161415238638	515.230988906717	351.076510665961	0.681396341106966	-0.553434	0.00797334479802033	1.10710794529596	down
597	NEG_t60	taxezopidine N	Organic Acid	Carboxylic Acids	2	205660.207094054	215318.510958864	190676.256931826	316866.614346493	321941.705941678	290490.186577495	203884.991661581	309766.168955222	1.51931815299768	0.603424009201687	0.00137008537674192	1.10450843085347	up
598	NEG_t600	macrocliniside D-1	Lipid	Isoprene lipid	1	1476.14753763403	1404.67113544662	1514.78286140885	765.284946080052	729.979632326188	785.646399620396	1465.2005114965	760.303659342212	0.518907585259895	-0.94645	0.000322706238441821	1.1270817725095	down
599	NEG_t601	Dispiro[furan-3(2H),1'(5'H)-naphthalene-5',2''-oxirane]-2,4'(4'aH)-dione, 6'-(acetyloxy)-4'a-[(acetyloxy)methyl]-5-(3-furanyl)octahydro-2'-methyl-, (1'R,2'R,2''R,4'aS,5R,6'S,8'aS)- (9CI)	Terpenoids	Diterpene	3	313.697714903393	312.392337856615	330.092263424664	10.0057732041337	10.0057732041337	10.0057732041337	318.727438728224	10.0057732041337	0.0313928830352931	-4.99342	0.000340106849031752	1.13221355453883	down
600	NEG_t602	Fraxiformoside	Sugars	Glycosides	1	3082.13708293736	2882.0425082098	3016.00422846657	1457.82051588729	1418.11218435294	1412.75792336656	2993.39460653791	1429.56354120226	0.477572698928479	-1.06621	0.000824076066651754	1.12959698127052	down
601	NEG_t603	Card-20(22)-enolide, 3-[(6-deoxy-4-O-β-D-glucopyranosyl-2,3-di-O-methyl-β-D-galactopyranosyl)oxy]-5,14-dihydroxy-	Lipid	Steroid	3	2277.07419938044	2212.19046783789	2272.60497363791	2876.44297717937	2913.27877036367	2846.58968885224	2253.95654695208	2878.77047879843	1.27720762083513	0.352993066310846	2.68420122453129e-05	1.12831777422691	up
602	NEG_t604	2H-Pyran-4-acetic acid,3-ethylidene-2-(b-D-glucopyranosyloxy)-3,4-dihydro-5-(methoxycarbonyl)-,[(1S,2R,3R,5R)-5-[(1R)-2-[[[(2S,3E,4S)-3-ethylidene-2-(b-D-glucopyranosyloxy)-3,4-dihydro-5-(methoxycarbonyl)-2H-pyran-4-yl]acetyl]oxy]-1-(hydroxymethyl)ethyl]-3-hydroxy-2-methylcyclopentyl]methylester, (2S,3E,4S)- (9CI)	Terpenoids	Terpene Glycoside	2	7894.75604980398	7747.79473056682	7860.27494063561	5560.82244211674	5563.91873096105	5498.89332405624	7834.27524033547	5541.21149904468	0.707303653376288	-0.499598	3.21913328343063e-05	1.13193921660595	down
603	NEG_t605	phyllanthoside	Sugars	Glycosides	1	1157.24882437261	1098.35371306919	1126.03959042446	935.93991223334	914.700844720963	875.516991397738	1127.21404262209	908.71924945068	0.806163882892063	-0.310855	0.000886822516470512	1.10540906836525	down
604	NEG_t606	6-O-trans-cinnamoyl E-harpagoside	Lipid	Isoprene lipid	3	597.582894807681	546.425363529848	638.92970013629	450.576830704097	411.878836411226	467.839119889566	594.312652824606	443.431595668296	0.746125113710413	-0.422511	0.0134851556256723	1.0457378955524	down
605	NEG_t608	1,3,5-Tricaffeoylquinic acid	Phenylpropanoids	Phenylpropanols	3	3561.56763456208	3430.40048794563	3543.49888806489	5710.48046698579	5703.86769131301	5759.45285348391	3511.82233685753	5724.6003372609	1.63009394785712	0.704955114273365	4.39649938274912e-05	1.13206203111337	up
606	NEG_t609	Picras-3-ene-2,16-dione, 11,20-epoxy-1,11,12-trihydroxy-6-[(3-methyl-1-oxo-2-butenyl)oxy]-	Lipid	Isoprene lipid	3	1047.4062814324	992.593476152567	1061.79886922282	1728.5959019735	1669.60114786391	1698.28449344018	1033.9328756026	1698.82718109253	1.64307298972617	0.716396570109683	2.35159856738068e-05	1.12923197164907	up
607	NEG_t611	1,6-Dioxaspiro[4.4]non-7-ene-2,3-dicarboxylicacid, 2-(carboxymethyl)-8-nonyl-9-oxo-, (2S,3S,5S)-	Organic Acid	Carboxylic Acids	3	785.799047203822	765.949116523504	780.358958327663	892.213709190944	875.557993706677	881.884855026644	777.369040684996	883.218852641422	1.13616417224843	0.184171314926878	0.000200431259672792	1.12130545395106	up
608	NEG_t612	Cryptomoscatone D2	Polyphenols	Other	2	8257.39534018471	7976.11475686621	8153.04365413082	14338.5548261029	14170.7084532477	14371.1483742014	8128.85125039391	14293.470551184	1.75836291142507	0.814232861425133	1.07407959201435e-06	1.13235049415002	up
609	NEG_t614	Archazolid A	Ketones, Aldehydes,esters	Polyketide	3	232.465998237336	219.533300781028	212.56572207687	308.482654675335	276.233803352333	282.715	221.521673698411	289.143961186323	1.30526262445983	0.384340112455243	0.00771321786975724	1.0731625116859	up
610	NEG_t616	Deacylmetaplexigenin	Steroids	Other	3	787.130957512994	729.35350195457	738.505948058235	2128.58229766179	2087.25779266774	2062.06748434833	751.663469175266	2092.63585822595	2.78400633267706	1.47716249283585	9.64410488818213e-07	1.13210567837292	up
611	NEG_t617	Man2XylManGlcNAcFucGlcNAc	Sugars	Oligosaccharides	2	1386.49175370004	1229.70927382463	1264.68640772134	1036.63642202784	1049.52885213809	1024.57389134903	1293.63	1036.91305517165	0.80155356665679	-0.319129	0.0302049196135047	1.06101574412056	down
612	NEG_t618	2-Butenoic acid, 2-methyl-, dodecahydro-4,10-dihydroxy-6,10-dimethyl-3-methylene-5-(2-methyl-1-oxobutoxy)-2,9-dioxocyclodeca[b]furan-11-yl ester	Terpenoids	Terpene Lactones	2	2150.54100693108	2081.78136582368	2165.73556362782	2771.93053904896	2724.57948566626	2775.90075366504	2132.68597879419	2757.47025946009	1.2929565284708	0.370673769955667	0.000113056790083815	1.12756788618285	up
613	NEG_t62	(2'R)-6-(2'-acetoxypentadecyl)-5-hydroxy-2-methoxy-1,4-benzoquinone	Lipid	Fatty Alcohol	2	14093.2216316634	13708.8618291591	14011.4442223103	6782.89470623185	7206.47136892342	6752.68664599797	13937.8425610443	6914.01757371775	0.496060817406717	-1.01141	4.89118843782857e-06	1.13136705626354	down
614	NEG_t620	Affinoside Lb	Steroids	Steroid Lactone	2	9898.40937801218	9376.03923893548	10025.2153589762	2747.90901749889	2717.80657515581	2654.86775289124	9766.55465864129	2706.86111518198	0.277156193744024	-1.85123	0.000646454580890076	1.13115709928925	down
615	NEG_t622	Regelidine	Terpenoids	Sesquiterpenoid	3	370.061589889916	334.542498475468	329.371694427313	100.389824759949	10.0057732041337	10.0057732041337	344.658594264232	40.1337903894055	0.116445059131869	-3.10228	0.00398796382082626	1.10768313564153	down
616	NEG_t623	(3beta,5beta,12beta)-3-[(6-deoxy-3-O-methyl-beta-D-galactopyranosyl)oxy]-12,14-dihydroxy-11-oxocard-20(22)-enolide	Lipid	Steroid	2	277.329507883334	246.586419380919	258.890414337863	10.0057732041337	10.0057732041337	10.0057732041337	260.935447200705	10.0057732041337	0.0383457798144132	-4.70479	0.0012650631437081	1.13011578803295	down
617	NEG_t624	Rehmannioside A	Terpenoids	Iridoid	3	690.636349097889	762.416453078116	676.871788654085	1169.51956065356	1168.25461184356	1128.99151493539	709.97486361003	1155.5885624775	1.62764714880418	0.702787977340902	0.000705951479680754	1.1230681525027	up
618	NEG_t625	hamigeromycin A	Ketones, Aldehydes,esters	Polyketide	3	239.829611335751	241.892301165347	261.858297099859	410.025231883802	402.635324475946	381.963217812595	247.860069866986	398.207924724114	1.60658360557153	0.683996059679518	0.000196885637709002	1.12114976773949	up
619	NEG_t626	4-Oxepincarboxylic acid	Organic Acid	Carboxylic Acids	2	236.432585554431	224.042605343267	220.121765211841	315.010889994231	314.566611145908	333.817540984105	226.865652036513	321.131680708081	1.41551476755237	0.501326800436478	0.000419797366058028	1.11690961042892	up
620	NEG_t627	4A-alpha-L-cinerulosyl-3-alpha-L-rhodinosyl-4C->1D-alpha-L-rhodinosylaquayamycin	Ketones, Aldehydes,esters	Polyketide	2	974.009177777875	932.788747979434	905.704623263611	823.044881655106	734.588945630375	769.049457229635	937.50084967364	775.561094838372	0.827264418062509	-0.27358	0.00891935740181962	1.05139809240472	down
621	NEG_t628	5,4'-dihydroxy-8-(3,3-dimethylallyl)-6'',6''-dimethyl-5''-(1,1-dimethylallyl)pyrano[2'',3'':7,6]isoflavone	Flavonoids	Other	3	3677.77381312509	3560.5941331953	3729.81976020065	1846.74583225116	1851.39058185116	1787.87873655373	3656.06256884035	1828.67171688535	0.500175169995895	-0.999495	0.000144204142774538	1.13100326844377	down
622	NEG_t629	6-O-(4''-O-trans-p-methoxy-cinnamoyl)-alpha-L-rhamnopyranosyl-aucubin	Lipid	Isoprene lipid	2	6104.83955728105	5710.47900089806	5910.6089478413	3789.13079056595	3786.86979283154	3758.49069080516	5908.6425020068	3778.16375806755	0.639430081746245	-0.645141	0.00267587888080044	1.12651159901803	down
623	NEG_t630	lyaloside	Terpenoids	Terpene Glycoside	2	364.985361353309	338.942584182168	366.424447756951	514.28333710618	528.463806412935	501.603453715136	356.784131097476	514.783532411417	1.44284312990023	0.528914454356204	0.000204381540147672	1.12049922960702	up
624	NEG_t631	2-Propenoic acid, 3-phenyl-, (2R,3aS,5R,6aR,6bR,7S,9R,9aR,11aR,11bR,12S,12aR)-9-(acetyloxy)-2-(3-furanyl)-3,3a,6,6a,6b,7,8,9,9a,10,11a,11b,12,12a-tetradecahydro-12-hydroxy-5-methoxy-1,6b,9a,12a-tetramethyl-2H,5H-cyclopent[a]isobenzofuro[7,1-gh][3]benzoxepin-7-yl ester, (2E)-	Lipid	Isoprene lipid	2	10.0057732041337	10.0057732041337	10.0057732041337	543.417413699051	502.663741453931	480.751707160478	10.0057732041337	508.94428743782	50.865063304409	5.66860317548745	0.0013514413405582	1.12992392580079	up
625	NEG_t632	6-O-Trans-Caffeoyl Ajugol	Terpenoids	Monoterpene	3	1085.14803109671	1043.13660992784	1024.39469897896	352.452963613908	346.471156075448	297.344574935135	1050.8931133345	332.08956487483	0.316006985544994	-1.66197	8.84090767627556e-06	1.1302349256579	down
626	NEG_t633	(2S)-2-[2,2-dimethyl-8-(3-methylbut-2-enyl)chromen-6-yl]-7-hydroxy-8-(3-methylbut-2-enyl)-2,3-dihydrochromen-4-one	Flavonoids	Flavanones	3	2302.29197850206	2201.40095120557	2237.44780213058	1438.86329739008	1416.26237481574	1425.79101237357	2247.04691061274	1426.97222819313	0.635043363560228	-0.655073	0.000810819718192967	1.12991022246069	down
627	NEG_t634	Largazole	Amino acids	Dipeptide	3	738.496455834122	746.034684734113	750.773660936932	1232.23867266217	1219.88036436211	1216.53058610174	745.101600501722	1222.88320770867	1.64123014483559	0.714777557884045	3.87955278659787e-07	1.13262679912451	up
628	NEG_t636	5a,11a-Dehydrotetracycline	Others	Other	3	918.262309209229	852.902308853766	887.525367721362	1773.57450517321	1813.78598607718	1744.20507958402	886.229995261452	1777.18852361147	2.00533555974617	1.00384366803956	5.74317704071823e-06	1.1308158564694	up
629	NEG_t639	klysimplexin E	Lipid	Isoprene lipid	2	2219.26118516994	2206.43367786667	2210.62651099228	1511.2560547106	1469.76833327724	1501.09954247586	2212.1071246763	1494.04131015457	0.675392838569332	-0.566201	9.9579633493292e-05	1.13223722813314	down
630	NEG_t640	(8E)-decaene-4,6-diyn-1-O-beta-D-apiofuranosyl-(1->6)-beta-D-glucopyranoside	Lipid	Fatty Acyls	2	719.718812630458	734.570035511699	674.218793529497	547.487020566376	612.434485514896	593.142792028878	709.502547223885	584.354766036717	0.823611935324487	-0.279963	0.00919039808983987	1.0434554328014	down
631	NEG_t641	2,23-disulfate ester of niga-ichigoside F1	Terpenoids	Triterpenoids	3	645.308024515968	603.890312218429	656.42137667918	505.727262502261	507.78969905974	491.656129842322	635.206571137859	501.724363801441	0.789860159825947	-0.340331	0.00886527097661526	1.0988267243317	down
632	NEG_t642	Saframycin R	Others	Other	3	1263.84724856068	1210.86795936283	1236.99439375867	1716.23959536556	1700.56661829286	1739.26639127403	1237.23653389406	1718.69086831082	1.38913685558689	0.474188738376484	2.93033574280336e-05	1.12947806649277	up
633	NEG_t644	Polymatin A	Lipid	Isoprene lipid	3	212.694214452323	216.732842375789	209.43983356614	288.48700692816	283.272915323599	307.059489875772	212.955630131417	292.93980404251	1.37559079260658	0.460051364459982	0.00494445891291251	1.1134575643424	up
634	NEG_t645	(2-{[3-(hexadecanoyloxy)-2-(tetradecanoyloxy)propyl phosphonato]oxy}ethyl)trimethylazanium	Lipid	Glycerophospholipids	3	8710.12746328588	9122.51092378891	8934.87303956903	8034.67045031215	7767.44218721305	7944.26508849826	8922.50380888127	7915.45924200782	0.887134307987511	-0.172776	0.00360513181708824	1.09007057857977	down
635	NEG_t646	4H-1-Benzopyran-4-one,5,8-dihydroxy-2-phenyl-	Flavonoids	Other	3	139.133892450792	152.245745498177	149.33665360875	378.461600077563	377.268512366697	398.656300342998	146.90543051924	384.795470929086	2.61934136518317	1.38920409090803	5.28217109533499e-05	1.13042504425931	up
636	NEG_t649	(2R)-2-beta-D-glucopyranosyloxy-2-(2-methylpropyl)butanedioic acid	Lipid	Fatty Acyls	2	162.647054089834	177.737700423987	186.987058472926	414.763442462681	406.677401305284	370.692895298105	175.790604328916	397.377913022023	2.26051849892104	1.17665372397959	0.000687153316986691	1.12234162550328	up
637	NEG_t652	acacetin-7-O-(6''-acetyl)glucopyranoside	Flavonoids	Glycosides	2	449.34686937178	447.573062477715	458.190931720062	146.931598121642	142.375675030622	126.696997417041	451.703621189852	138.668090189768	0.306989104547129	-1.70374	2.02156799497123e-05	1.13186611116151	down
638	NEG_t653	2-Pentenedioic acid, 3-methyl-, 1-[(1S,2R,4R,4aS,5S,6S,8aR)-5-acetyl-1,2,3,4,4a,5,6,8a-octahydro-1-hydroxy-4,5-dimethyl-6-[(1R)-1-methylpropyl]-2-naphthalenyl] ester, (2E)-	Lipid	Fatty Acids	3	10834.2213591842	10337.3287737591	10528.1551132514	6601.94478588075	6517.51662467843	6562.97733525168	10566.5684153982	6560.81291527029	0.620902894615198	-0.68756	0.000992857804735217	1.12994832685045	down
639	NEG_t654	Picrasa-3,13(21)-dien-16-one,11,20-epoxy-1,2,11,12,14,15-hexahydroxy-, (1b,2a,11b,12a,15b)-	Lipid	Isoprene lipid	2	4868.86347026404	4541.79540556247	4589.9249514858	2504.70893715484	2496.01740525922	2435.19868488624	4666.86127577077	2478.64167576677	0.531115353403643	-0.912903	0.00146565879712562	1.12786365538129	down
640	NEG_t655	(3S,6S,12S,15S,21S,24S,27S)-24-Benzyl-15-[(1R)-1-hydroxyethyl]-3-(hydroxymethyl)-12,21-bis(2-methylpropyl)-1,4,10,13,16,19,22,25-octazatricyclo[25.3.0.06,10]triacontane-2,5,11,14,17,20,23,26-octone	Organic Acid	Carboxylic Acids	3	10.0057732041337	10.0057732041337	10.0057732041337	322.445013571227	348.483212006532	325.599768166412	10.0057732041337	332.175997914724	33.1984336580297	5.05304326998062	0.000647874626788725	1.13151982867108	up
641	NEG_t656	Olivetonide	Coumarins	Isocoumarins	3	207.433463455874	183.727046118724	195.105881791528	334.916555414552	321.399202508215	343.323122783867	195.422130455375	333.212960235545	1.70509327402729	0.769850661417166	0.000127910743219879	1.12266468661506	up
642	NEG_t657	2,3,5-trimethyl-6-(2-methylprop-2-enyl)cyclohexa-2,5-diene-1,4-dione	Ketones, Aldehydes,esters	Other	3	735.844679923702	653.776768418853	696.294998227815	1170.0010467782	1147.90450965673	1140.19052008659	695.305482190123	1152.69869217384	1.65783058195225	0.729296581582884	0.000913520226392051	1.12610433403114	up
643	NEG_t658	6-amino-2,4-dihydroxy-3-(methylamino)cyclohexyl 2,6-diamino-2,3,4,6-tetradeoxyhexopyranoside	Sugars	Amino Sugars	3	399.864222186506	364.732510881756	367.899155459258	102.85619098944	10.0057732041337	103.399963540167	377.498629509173	72.0873092445802	0.19096045285862	-2.38865	0.00526464180530275	1.10742016615465	down
644	NEG_t662	Strophanthosid-19-carboxylsaeure	Lipid	Steroid	3	10.0057732041337	10.0057732041337	10.0057732041337	153.775949475731	142.467963593493	130.546035606117	10.0057732041337	142.263316225114	14.2181232097426	3.82965913687049	0.00256155071100335	1.12719877084486	up
645	NEG_t663	Euchrenone a11	Others	Other	3	3987.31845653446	3721.43747111943	3659.51096482262	2182.55124094583	2124.75722496771	2112.12412602561	3789.42229749217	2139.81086397972	0.564679968605198	-0.824495	0.00261853731834529	1.12426399201995	down
646	NEG_t664	12-oxo-17-oic-strictic acid	Ketones, Aldehydes,esters	Other	2	375.373	364.068299449708	357.969998753038	206.145577591121	194.680514980878	208.825409429169	365.803657041915	203.217167333723	0.55553618292678	-0.848047	2.10700983929554e-05	1.12915970933197	down
647	NEG_t665	Saussureamine C	Lipid	Isoprene lipid	3	681.666932912666	620.511023874725	635.668148397637	469.242317048201	477.420324652093	474.457208631396	645.948701728343	473.70661677723	0.733350211107708	-0.447426	0.0102349362864319	1.10758312279584	down
648	NEG_t666	2,4,10-Undecatrienamide, 7,9-dimethoxy-3,6,8-trimethyl-11-phenyl-, (2E,4E,6S,7S,8R,9S,10E)-	Others	Other	3	10.0057732041337	10.0057732041337	10.0057732041337	131.565777507506	133.502572665503	135.306420915284	10.0057732041337	133.458257029431	13.3381253309135	3.7374840053492	7.65322840014947e-05	1.1328088005698	up
649	NEG_t667	3-(4-hydroxy-2,2-dimethyl-1-oxo-3,3a-dihydroimidazo[1,2-a]indol-4-yl)-2-(4-oxoquinazolin-3-yl)propanoic acid	Others	Other	3	1208.10237936416	1064.44062260989	1050.19	1872.13357444724	1791.54	1835.65544573718	1107.57783854235	1833.11024831614	1.65506223086645	0.726885463844887	0.00132263879228313	1.11993288701919	up
650	NEG_t668	Tentoxin	Amino acids	Peptide	2	8170.19304524207	7755.24729685433	7594.09751169308	5929.43901542252	5859.61932451978	6081.42232765811	7839.84595126316	5956.82688920014	0.759814277758911	-0.396281	0.00374859222062327	1.11200925695305	down
651	NEG_t669	Oseltamivir	Organic Acid	Carboxylic Acids	3	2737.23667032309	2558.95379110205	2589.23229274956	4887.77591038102	4806.07954125154	4816.60097592956	2628.47425139157	4836.81880918737	1.84016214221108	0.879832892074554	7.27345983925076e-05	1.13127291387366	up
652	NEG_t67	ansellone A	Terpenoids	Diterpene	2	71103.0828976064	66778.6753955448	68510.7584757304	38704.4189072829	43162.7783626421	35137.9737512428	68797.5055896272	39001.7236737226	0.566906072239965	-0.818818	0.00132082391299174	1.11558927052412	down
653	NEG_t670	Cyclopenta[c]pyran-4-carboxylic acid, 6-[[[(1S,4aS,7S,7aS)-1-(β-D-glucopyranosyloxy)-1,4a,5,6,7,7a-hexahydro-7-methylcyclopenta[c]pyran-4-yl]carbonyl]oxy]octahydro-7-methyl-3-oxo-, methyl ester, (4S,4aS,6S,7R,7aS)- (9CI)	Lipid	Isoprene lipid	1	2910.95890133596	2660.60852243278	2641.00625189772	1562.59001113388	1621.79780813581	1668.65528415194	2737.52455855549	1617.68103447388	0.590928409908944	-0.758945	0.0027921016177383	1.11792582158425	down
654	NEG_t671	Heptonamide,5-amino-2,5,6,7-tetradeoxy-N-[1-(3,4-dihydro-8-hydroxy-1-oxo-1H-2-benzopyran-3-yl)-3-methylbutyl]-2-methyl-	Organic Acid	Carboxylic Acids	3	1072.21625529008	1015.96282735688	933.90665189628	812.063181959066	789.43081384788	797.910987463114	1007.36191151441	799.80166109002	0.793956622687512	-0.332868	0.032566996645044	1.05475843899313	down
655	NEG_t674	glaupalol-beta-D-glucoside	Polyphenols	Phenolic Glycosides	2	1020.69076370995	938.294771778278	942.653117373643	1176.18779250602	1091.10958513776	1110.3355976368	967.21288428729	1125.87765842686	1.16404328014766	0.219144699907366	0.0129818624359725	1.02605741200515	up
656	NEG_t676	23-hydroxytormentic acid 23-sulfate ester	Terpenoids	Triterpenoids	3	10.0057732041337	10.0057732041337	10.0057732041337	418.545747797168	428.234209293064	424.812639976844	10.0057732041337	423.864199022359	42.3619634759708	5.4046975546472	4.69790112487443e-05	1.13287654956068	up
657	NEG_t677	3,12-di-O-acetyl-8-O-benzoylingol	Terpenoids	Diterpene	3	5698.97850562977	5145.71099279434	5342.39572220761	3341.23927934768	3264.05550761117	3216.98207157698	5395.69507354391	3274.09228617861	0.606797130221849	-0.720714	0.00416890680760962	1.11936160986293	down
658	NEG_t678	Isojasminin	Terpenoids	Iridoid	1	5138.35850025191	4906.64406721033	4989.93580221516	1712.54446483282	1700.72808427593	1700.31760444673	5011.6461232258	1704.53005118516	0.340113808771482	-1.55591	0.000402452345338686	1.13202557822468	down
659	NEG_t679	Hexadecatetraenoic acid	Lipid	Fatty Acids	2	4694.05681571997	4461.46830114652	4624.29997594025	1164.67126015002	1120.77321261242	1148.99680545591	4593.27503093558	1144.81375940612	0.249236928269226	-2.00441	0.000264080850709721	1.1320454461021	down
660	NEG_t680	7β,8-Epoxy-11α,14-dihydroxy-12-oxo-3β,2α-[[(2S,3S,4R,6R)-tetrahydro-3-hydroxy-4-methoxy-6-methyl-2H-pyran-2,3-diyl]bis(oxy)]carda-4,20(22)-dienolide	Others	Other	2	5255.19974130455	4803.68492953152	4820.15925915794	3648.54859620549	3666.65994250569	3645.93525301008	4959.68	3653.71459724042	0.736683340898347	-0.440883	0.0124468864560612	1.10494435344227	down
661	NEG_t681	Butanoic acid, 2-methyl-, (1R,4aR,5S,6S,8S,8aR)-5-[(1S)-1-(acetyloxy)-2-(2,5-dihydro-5-oxo-3-furanyl)ethyl]octahydro-6-hydroxy-8a-(hydroxymethyl)-5,6-dimethylspiro[naphthalene-1(2H),2'-oxiran]-8-yl ester, (2S)-	Ketones, Aldehydes,esters	Carboxylic acid ester	1	12233.6346340103	11598.6956199444	11579.0316899441	5774.07384430837	5821.1752667619	5751.29661965845	11803.7873146329	5782.18191024291	0.489858191791955	-1.02956	0.00116434216931357	1.13007151336251	down
662	NEG_t683	8-epicordatin	Terpenoids	Diterpene	3	10.0057732041337	10.0057732041337	113.342182424669	329.794938597172	336.91595091211	321.642800888871	44.4512429443121	329.451230132718	7.41151896574522	2.88976924830332	0.0131930994481741	1.10075604850386	up
663	NEG_t684	Imidazo[5,1-d]-1,2,3,5-tetrazine-8-carboxamide,3-ethyl-3,4-dihydro-4-oxo-	Others	Other	2	137.474454858782	142.542464066655	137.882095364387	331.508	298.464135968871	315.061825024887	139.299671429941	315.011311055353	2.26139306591102	1.17721177712017	0.00232981909597505	1.12616233869232	up
664	NEG_t688	4H-Cyclohepta[b]thiophen-4-one, 5,6,7,8-tetrahydro-	Ketones, Aldehydes,esters	Other	3	825.412452254116	774.55073522669	787.907040588003	2063.44514348507	2000.22428814769	2012.88952735049	795.956742689603	2025.51965299442	2.54476097048945	1.34753015025589	1.72433060152471e-06	1.1320765097553	up
665	NEG_t689	19-O-[beta-D-apiofuranosyl(1->2)-beta-D-glucopyranosyl]-3,14-dideoxyandrographolide	Terpenoids	Diterpene	1	2898.38870717791	2650.57938917318	2788.62436101865	5793.37033221933	5674.97126474383	5663.8917122083	2779.19748578991	5710.74443639049	2.05481779023967	1.03901046944353	2.9068073657454e-05	1.13118002412014	up
666	NEG_t69	p-menthane-5,6-dihydroxy-3-carboxylic acid	Terpenoids	Monoterpene	3	5116.36178697376	4901.67775519567	5186.37392796766	1026.72258399861	1115.7260931075	964.092189396843	5068.13782337903	1035.51362216765	0.204318362730959	-2.29111	3.11111861538442e-05	1.13169031222799	down
667	NEG_t690	Margosan O	Terpenoids	Triterpenoids	3	3918.12494807402	3536.16252507141	3798.95620050895	1685.77595345905	1658.61284583513	1633.96727903148	3751.08122455146	1659.45202610855	0.442392986653331	-1.1766	0.00251645733417295	1.12632577129619	down
668	NEG_t691	Copal-8-ol diphosphate	Lipid	Isoprene lipid	3	2400.84458970304	2144.81433432276	2160.55644984817	525.877903034047	509.155709992203	518.073445411463	2235.40512462466	517.702352812571	0.231592183049816	-2.11034	0.00225185192343767	1.1277224338547	down
669	NEG_t692	5-Amino-imidazol-carbonsaeure-(4)-succinylamid-ribosid	Nucleosides	Ribonucleotides	3	169.658041344528	132.939231525823	142.600550589888	368.309254107008	345.183871534275	362.403098169708	148.399274486746	358.632074603664	2.41666999952681	1.27302048404675	0.000256702188392451	1.12442383326433	up
670	NEG_t693	3,4-Dihydroxy-1,7-dioxaspiro[4.4]nonan-8-one; 4-Octanoyl	Lipid	Fatty Acid Esters	3	1648.45190881587	1575.43556369446	1660.45839229448	2818.27452584675	2757.86858784958	2714.04192672804	1628.11528826827	2763.39501347479	1.69729688885487	0.763238941201056	1.08629921595542e-05	1.13014642071061	up
671	NEG_t694	(2R,3R,4R,5R,7S,8S,9S,11E,13S,15R)-2,3,5,7,8,9,15-heptahydroxyjatropha-6(17),11-diene-14-one-7,8,9-triacetate-2-ncotinate-5-(2-methylbutyrate)	Terpenoids	Diterpene	3	7110.59170376048	6630.3884513783	6801.82339545668	15874.3299289744	15705.2870409258	15592.9256474739	6847.60118353182	15724.180872458	2.29630500536071	1.1993142798606	6.97742907953873e-06	1.13222461349471	up
672	NEG_t695	Chlorahololide D	Terpenoids	Sesquiterpenoid	3	1136.49031728906	1048.3712073733	1028.30975999203	908.035912412379	891.569740294558	891.161012647042	1071.0570948848	896.92222178466	0.837417749313479	-0.255981	0.0315845153257797	1.05662359468733	down
673	NEG_t697	(3S,4aR,5S)-4a,5-dimethyl-3-[(E)-1-[[(2R,3R,4S,5S,6R)-3,4,5-trihydroxy-6-(hydroxymethyl)-2-oxanyl]oxy]prop-1-en-2-yl]-3,4,5,6,7,8-hexahydronaphthalen-2-one	Lipid	Isoprene lipid	2	419.347607667514	371.745471889046	399.28964762154	270.544868478057	261.070626604755	266.246367079236	396.794	265.953954054016	0.670256585504601	-0.577215	0.00887356758029883	1.10765446414684	down
674	NEG_t698	8H-Cyclopentacyclododecen-8-one, 6,13a-bis(acetyloxy)-3-(benzoyloxy)-1,2,3,3a,6,7,9,12,13,13a-decahydro-13-hydroxy-2,5,9,9,12-pentamethyl-, (2R,3S,3aS,4E,6R,10E,12R,13R,13aR)-	Terpenoids	Diterpene	2	2358.75565246706	1781.86550254065	1647.40363777208	940.753341399187	955.493400504566	1043.79566769357	1929.34159759326	980.014136532441	0.507952628894204	-0.977234	0.046297955166271	1.02745249438666	down
675	NEG_t7	6'-O-(1-hydroxy-4-oxo-cyclohexanacetyl)acteoside	Lipid	Glycolipids	3	33788.9323945526	33357.6972432795	34250.5080264916	19815.5102913774	19284.6046849686	19441.5440588945	33799.0458881079	19513.8863450802	0.577350213070543	-0.792481	8.42172171090196e-06	1.13197227954896	down
676	NEG_t70	Citropeptin (9CI)	Organic Acid	Other	1	7757.33740084937	7094.66365706633	7436.99126230137	2699.2571406944	2871.36433345491	2110.86391450567	7429.66410673902	2560.49512955166	0.344631344400776	-1.53687	0.000104613367997695	1.12450287106138	down
677	NEG_t700	Ansamitocin P-4	Ketones, Aldehydes,esters	Polyketide	3	2626.05263421718	2370.64352817272	2491.95582298425	3604.04786366533	3503.16457294054	3558.38941470301	2496.21732845805	3555.20061710296	1.42423521244405	0.510187427065583	0.00178728969335186	1.12048445923329	up
678	NEG_t701	Pravastatin	Organic Acid	Hydroxy Acids	3	10150.8001639811	9638.01035451034	10093.3747304135	5803.72430515247	5648.11413342447	5609.83437917591	9960.72841630165	5687.22427258428	0.570964696043376	-0.808527	0.000442909110225973	1.12929756603801	down
679	NEG_t702	Dihydrokaempferide	Flavonoids	Flavonols	3	116.934151764351	107.543963959541	110.179604448605	542.896750824957	559.174	521.575711531987	111.552573390832	541.215563567315	4.85166363371222	2.27847953174512	0.000314810062688573	1.13143886074511	up
680	NEG_t703	(1-Methyl-1H-indol-5-yl)methanol	Alcohols	Other	2	364.168007712476	329.577532740268	347.991100324013	392.544595619652	394.328035152372	398.556441902818	347.245546925586	395.143024224947	1.13793546878695	0.186418746132393	0.037305257023217	1.04318155165312	up
681	NEG_t704	benzyl 6-O-alpha-L-arabinofuranosyl-beta-D-glucopyranoside	Others	Other	3	111.200290633893	10.0057732041337	10.0057732041337	265.162369742305	260.152362755467	254.023994237983	43.7372790140535	259.779575578585	5.93954588476146	2.57035263223023	0.0226853235545939	1.08106712241886	up
682	NEG_t705	Ergosta-2,24-dien-26-oic acid, 15-(acetyloxy)-16,17-epoxy-28-(β-D-glucopyranosyloxy)-5,6,14,22-tetrahydroxy-1-oxo-, δ-lactone, (5α,6β,14β,15α,16β,17α,22R)- (9CI)	Lipid	Steroid	2	156.520637471126	168.186314213205	216.547464696879	321.515285437797	324.156378894234	313.367164857827	180.418138793737	319.679609729953	1.77188176237328	0.825282336100031	0.0147448901179067	1.09435016898962	up
683	NEG_t706	12-O-Benzoyl-14-O-(2E,4E)-decadienoyl-5beta,12beta-dihydroxyresiniferonol-6alpha,7alpha-oxide	Lipid	Isoprene lipid	1	7666.84288709277	7234.77792671029	7753.19592794377	15502.4191545502	15621.9450817525	15898.6277335869	7551.60558058228	15674.3306566299	2.07562888307274	1.05354851671482	5.21680553922586e-06	1.13162874238479	up
684	NEG_t707	eurochevalierine	Terpenoids	Sesquiterpenoid	3	1916.69090577524	1604.13851859233	1737.9488324416	946.737161861953	907.137374448725	980.847803018745	1752.92608560306	944.907446443141	0.539045801305459	-0.89152	0.00933724860126797	1.10409096953378	down
685	NEG_t708	1beta,6beta,9alpha-trihydroxy-trans-eudesm-3-ene-6-O-beta-D-glucopyranoside	Terpenoids	Terpene Glycoside	1	3028.49746753576	2875.26910921976	2937.75473788266	5517.21578313567	5473.56243777394	5488.39614119555	2947.17377154606	5493.05812070172	1.86383923938768	0.898277429444941	0.000111165540825345	1.13223522575651	up
686	NEG_t709	Fusacandin B	Lipid	Fatty Acyls	1	568.056736686149	537.95047611852	564.465348875185	602.214	600.899127562757	590.57978758509	556.824187226618	597.897782406882	1.07376402843569	0.102676979906132	0.0359850634975073	1.01510302724642	up
687	NEG_t71	kunzeaphlogin F	Sugars	Other	3	6134.66198510111	5850.45505940511	6061.01265341715	4803.03933875842	4822.38164548194	4799.81054601729	6015.37656597446	4808.41051008588	0.799353200476976	-0.323095	0.0047097243908133	1.12178504057595	down
688	NEG_t710	9,14-Methano-2H,6H-difuro[3′′,4′′:1′,8′a;2′′,3′′,4′′:4′,5′]naphtho[2′,3′:4,5]furo[2,3-e]furo[2,3-b]oxepin-8-carboxylic acid, 2a,3,4,5,8,8a,8b,8c,9,10a,13a,14,14a,15a,15b,15c-hexadecahydro-5,8c,13a-trihydroxy-8-methoxy-2a,8b,14a-trimethyl-3-[[(2E)-2-methyl-1-oxo-2-butenyl]oxy]-, methyl ester, (2aR,3R,5S,5aS,8S,8aR,8bS,8cR,9S,10aS,13aS,14S,14aR,15aS,15bR,15cS)-	Organic Acid	Carboxylic Acids	1	1358.72847320231	1244.27161266416	1334.33444841814	1861.11162635317	1876.68681519767	1876.05912535039	1312.44484476154	1871.28585563374	1.42580152080505	0.511773164895597	0.00328990708559729	1.12411565743162	up
689	NEG_t711	(2R,3S,4S,5R,6R)-2-(hydroxymethyl)-6-[(1S,5R)-2-methyl-5-prop-1-en-2-ylcyclohex-2-en-1-yl]oxyoxane-3,4,5-triol	Terpenoids	Terpene Glycoside	2	428.367702110161	420.660942175695	433.433702976859	939.381220651323	940.090560401087	913.56477128777	427.487449087572	931.012184113393	2.17787021841353	1.1229179848951	3.70895058711619e-05	1.13218021762472	up
690	NEG_t712	Lactuside B	Others	Other	2	12313.723518498	11702.8609704792	12022.9958010104	4498.2593912473	4482.82760042106	4622.05927656041	12013.1934299959	4534.38208940959	0.377450185567448	-1.40564	0.000278334802635903	1.13164244274026	down
691	NEG_t713	Obetrioside B	Lipid	Steroid	3	504.013332052198	494.311495013881	504.156768023312	221.702802882073	249.359598228496	200.410263241563	500.82719836313	223.824221450711	0.446909077985865	-1.16195	0.00170164761488379	1.12678168305817	down
692	NEG_t715	pulcherrin B	Terpenoids	Diterpene	2	107.715123219441	122.994077546272	136.198152907045	161.747072575143	159.574492128844	166.551816821999	122.302451224253	162.624460508662	1.32969093326245	0.411090951842506	0.0328396871736301	1.04425267658428	up
693	NEG_t716	Rubia akane RA-XIII	Lignans	Other	3	581.749915825602	498.702013365533	588.058362092073	411.925090291143	399.97973381696	382.65896686031	556.170097094403	398.187930322804	0.715946312833171	-0.482077	0.0241143428014191	1.05907452352743	down
694	NEG_t717	11beta-acetoxybacunol	Lipid	Isoprene lipid	2	3223.70673809152	3060.64674869998	3246.65777043014	2420.71900644636	2385.90067587943	2365.80332506892	3177.00375240721	2390.80766913157	0.752535362075055	-0.410169	0.00337961890976619	1.11970442174182	down
695	NEG_t719	Ajugamarin chlorohydrin	Terpenoids	Diterpene	2	6528.51018014707	6114.61855156378	6433.88	3921.6072725525	3864.67200715798	3833.06244822721	6359.00179967928	3873.11390931256	0.609075768701293	-0.715306	0.00178096951559994	1.12703048954749	down
696	NEG_t72	(1R,3R,4S,5R)-3,4-bis[[(E)-3-(3,4-dihydroxyphenyl)prop-2-enoyl]oxy]-1,5-dihydroxycyclohexane-1-carboxylic acid	Organic Acid	Carboxylic Acids	3	7847.89470519106	7654.86114345976	7574.47747285847	24639.1902830658	24216.9328342518	24491.5372405535	7692.41110716976	24449.2201192904	3.17835588590713	1.66828067474533	2.75550356385656e-07	1.13280491926751	up
697	NEG_t721	(5alpha,6alpha,7alpha,8xi,9xi,14xi)-5-hydroxy-6,7:22,26-diepoxyergosta-2,24-diene-1,12,26-trione	Lipid	Steroid	2	152.64170937766	150.620678222622	147.525216767196	231.015714171209	230.966299750422	216.770874030542	150.262534789159	226.250962650724	1.50570441905687	0.590438586069544	0.00192842517691241	1.12343	up
698	NEG_t722	cyclo(-Leu1-Pro2-Tyr3-Phe4-Pro5-Gly6-)	Organic Acid	Carboxylic Acids	2	1930.22892525758	1800.17878471143	1848.03022823241	2902.12329019858	2896.00467709522	2847.21218934408	1859.47931273381	2881.78005221263	1.54977795798967	0.632061530432345	0.000236237241919846	1.12922561669403	up
699	NEG_t723	Expansol B	Terpenoids	Sesquiterpenoid	3	4636.50293304809	5122.41819919281	4660.54112667446	8198.2527158748	8234.35320367734	8393.03812014987	4806.48741963845	8275.21467990067	1.72167613423674	0.783813781832205	0.000654774418436549	1.12763397750038	up
700	NEG_t725	(1S,4aS,6S,7aS)-1,4a,5,6,7,7a-hexahydro-6-hydroxy-7-methylene-1-(O-beta-D-glucopyranosyl)cyclopenta[c]pyran-4-carbaldehyde	Ketones, Aldehydes,esters	Other	2	205.145852097611	198.202725808313	207.618038943051	133.190871387614	147.478540412839	130.945255377612	203.655538949658	137.204889059355	0.673710569164881	-0.569799	0.00130610032270836	1.11554618670529	down
701	NEG_t726	NCGC00381280-01_C17H24O10_Phenyl 6-O-[(2R,3R,4R)-3,4-dihydroxy-4-(hydroxymethyl)tetrahydro-2-furanyl]-beta-D-glucopyranoside	Sugars	Glycosides	3	107.857529099323	107.194992213378	106.999637489024	125.928809147811	131.66702174121	124.832	107.350719600575	127.475981868607	1.18747207604116	0.247893588196757	0.0100565096951562	1.10832688761568	up
702	NEG_t728	15,24-dihydroxy-5-methoxy-14,16-dimethyl-3,21,22-trioxo-2-azabicyclo[18.3.1]tetracosa-1(23),6,8,10,16,20(24)-hexaen-13-yl N-(cyclohexylcarbonyl)-D-alaninate	Ketones, Aldehydes,esters	Polyketide	2	586.357824186499	557.110845027638	563.889024079954	617.445523849194	625.927880090723	612.091596769013	569.11923109803	618.488333569643	1.08674650191729	0.12001545179295	0.0174139739400531	1.05433393410678	up
703	NEG_t729	kadsuketanone A	Alcohols	Tertiary Alcohol	2	221.678611588478	196.510881952675	203.355260624599	339.579185776299	336.745089442708	326.333644470774	207.181584721917	334.21930656326	1.61317091483712	0.689899299575421	0.000586948336924444	1.12292582524966	up
704	NEG_t730	NCGC00386015-01_C32H44O8_Estra-1,5-diene-3,11-dione, 17-[(1R,3E)-1-(acetyloxy)-5-hydroxy-1,5-dimethyl-2-oxo-3-hexen-1-yl]-2,16-dihydroxy-4,4,9,14-tetramethyl-, (9beta,10alpha,16alpha,17beta)-	Others	Other	1	1889.00675391946	1713.59115647562	1864.77204929834	619.840045862695	611.104964621795	606.47273840273	1822.45665323114	612.472582962407	0.336069767078695	-1.57317	0.00196133311516352	1.1283222008528	down
705	NEG_t732	DAUMONE	Lipid	Fatty Acids	3	167.416510877685	166.152056402608	166.190114791561	290.934168093042	283.483453945599	283.68937693163	166.586227357285	286.035666323424	1.71704270431643	0.779925920842315	0.00029942795159625	1.13200091316361	up
706	NEG_t734	Lucidenic acid B	Terpenoids	Triterpenoids	1	43522.5721672282	41388.4919035793	43719.4334875564	47281.1035132461	47329.1611444489	48085.412853783	42876.8325194546	47565.2258371593	1.10934560792422	0.149708895852888	0.0160368062609633	1.07359042899141	up
707	NEG_t736	3-O-beta-D-glucopyranosyl-3beta,14-dihydroxycostunolide	Lipid	Isoprene lipid	3	963.100875101181	889.662383349712	931.41029274919	136.171499010816	135.588693019367	110.990448560503	928.057850400028	127.583546863562	0.137473700382545	-2.86277	0.000151726348679645	1.13113976291675	down
708	NEG_t737	cytospolide J	Ketones, Aldehydes,esters	Lactones	3	349.585833552721	356.718939408898	406.69630824643	230.741184590842	227.143601533239	244.862423924847	371.000360402683	234.249070016309	0.631398497192984	-0.663377	0.0114286364838204	1.09261348029866	down
709	NEG_t739	1-{[(2S,8S,11S,14S,19S)-19-amino-11-(2-amino-2-oxoethyl)-8-(3-amino-3-oxopropyl)-5-[(2S)-butan-2-yl]-2-(4-hydroxybenzyl)-3,6,9,12,20-pentaoxo-1,4,7,10,13-pentaazacycloicosan-14-yl]carbonyl}-L-prolyl-L-leucylglycinamide	Amino acids	Peptide	1	130.498643460961	117.909112902311	145.495122262777	10.0057732041337	10.0057732041337	10.0057732041337	131.300959542016	10.0057732041337	0.0762048749608098	-3.71397	0.00429344715361787	1.12331781149012	down
710	NEG_t74	16beta-O-acetyl-scillarenin-3-O-beta-D-glucoside	Lipid	Steroid	2	2627.51499187521	2263.85687518905	2389.80092590308	6582.3233089913	6591.30707220989	6521.38099768503	2427.05759765578	6565.00379296207	2.70492294838944	1.43558749846625	0.000418714066181384	1.13142124681093	up
711	NEG_t740	PI(18-2-0-0)	Lipid	Glycerol Ester	2	2569.64766625222	2346.19679440004	2567.18575351694	5232.6753734055	5292.8582222273	5417.97038407632	2494.34340472307	5314.50132656971	2.13062135570693	1.09127422672871	1.45023141549814e-05	1.13057900758738	up
712	NEG_t741	1beta-O-beta-D-glucopyranosyl-4beta-hydroxyl-5alpha,6beta,11betaH-eudesma-12,6alpha-olide	Terpenoids	Sesquiterpenoid	2	8491.87889598409	8319.82031832648	8799.2890693997	7506.82065489632	7526.2727119891	7418.17998556146	8536.99609457009	7483.75778414896	0.876626591045176	-0.189966	0.0135092194668069	1.09279785929127	down
713	NEG_t742	5-Methoxy-3-methyl-1-benzofuran	Others	Benzofuran	3	149.225344941279	163.867415578599	181.040270647748	10.0057732041337	10.0057732041337	10.0057732041337	164.711010389209	10.0057732041337	0.0607474459690962	-4.04103	0.00351311467847765	1.12507230738717	down
714	NEG_t743	Formamide,N-[11-(16-hydroxy-10-methoxy-11,21-dimethyl-12,18-dioxo-3,7,19,27-tetraoxa-29,30,31-triazatetracyclo[24.2.1.12,5.16,9]hentriaconta-2(31),4,6(30),8,13,24,26(29),28-octaen-20-yl)-4,10-dimethoxy-5,9-dimethyl-6-oxo-1-undecenyl]-N-methyl-	Terpenoids	Terpene Lactones	3	1120.80193172707	1050.32190362082	1144.73155336068	1880.66365519466	1855.14180981635	1902.19269891488	1105.28512956952	1879.33272130863	1.70031485182523	0.765801918779627	0.000196039514436385	1.1292622711174	up
715	NEG_t745	[(1S,2S,6R,10S,11R,13S,14R,15R)-13-acetyloxy-1,6-dihydroxy-8-(hydroxymethyl)-4,12,12,15-tetramethyl-5-oxo-14-tetracyclo[8.5.0.02,6.011,13]pentadeca-3,8-dienyl] (2E,4E,6E)-deca-2,4,6-trienoate	Alcohols	Other	2	513.824751531472	479.871241228486	539.325834629504	136.504503820748	148.800098234002	135.066314637948	511.007275796487	140.123638897566	0.274210653222424	-1.86664	0.00125521441635821	1.12781813743796	down
716	NEG_t746	1'-O-acetyl-2-O-decanoyl-3-O-isobutyryl-3'-O-2-methylbutanoylsucrose	Lipid	Glycerol Glycolipids	2	692.459935540999	648.377782254388	705.691683541615	1303.94240834869	1329.9630508674	1329.73557334827	682.176467112334	1321.21367752145	1.93676232062677	0.95364691734205	7.21506102972937e-05	1.13091024567637	up
717	NEG_t747	11-beta-Hydroxyandrosterone-3-glucuronide	Sugars	Sugar Acids	1	29590.9696787897	28099.6636452424	28916.3253591553	20657.3434299637	20629.5561300978	20707.8470560556	28868.9862277291	20664.9155387057	0.715817153248586	-0.482337	0.00268765581597149	1.12675153111542	down
718	NEG_t748	5-Ac,Me ether-4,5,10-Trihydroxy-11(13)-amorphen-12-oic acid	Terpenoids	Sesquiterpenoid	2	721.127621802036	688.348152992449	723.359429532218	1224.35278016687	1200.32438778591	1211.48584548873	710.945068108901	1212.05433781384	1.70484949144928	0.769644379997719	1.7354088228286e-05	1.13139361186193	up
719	NEG_t749	5, 8-Dihydroxy-2H-1-benzopyran-2-one, 9CI	Coumarins	Hydroxycoumarins	3	412.977586328761	415.922698899052	428.718784603299	624.829413512292	627.542807318364	629.985845470543	419.206356610371	627.452688767066	1.49676329777186	0.581846087708095	0.000189636384820344	1.13164583577446	up
720	NEG_t75	1-(hexopyranosyloxy)-4a-hydroxy-4,7-dimethyl-1,4a,5,6,7,7a-hexahydrocyclopenta[c]pyran-7-yl acetate	Sugars	Glycosides	3	6777.03903523308	6380.12943723927	6589.35	4672.8007510391	4562.92108548259	4516.75204706148	6582.17387657745	4584.15796119439	0.6964504504366	-0.521907	0.00103892145687549	1.1243997055349	down
721	NEG_t751	epsilon-Caesalpin	Terpenoids	Diterpene	3	569.839341335642	469.321278449786	536.949347406031	405.571548855137	388.571700943714	378.345711509892	525.36998906382	390.829653769581	0.743913169585529	-0.426794	0.0375460641003344	1.0310721089418	down
722	NEG_t752	Cucurbitacin E 2-O-Glucoside (Elaterinide)	Terpenoids	Triterpenoids	2	543.589392439822	495.102582665739	542.486034330439	10.0057732041337	10.0057732041337	10.0057732041337	527.059336478667	10.0057732041337	0.0189841494336923	-5.71906	0.000953992527749097	1.13082147602796	down
723	NEG_t753	deacetylnomilinic acid 17-beta-D-glucopyranoside	Lipid	Glycolipids	2	1139.91902307601	1029.62897992956	1075.97488295292	1264.2056691133	1266.73251113628	1237.88408544669	1081.84096198616	1256.27408856542	1.16123731001923	0.215662830948195	0.0246837611694375	1.05857802330519	up
724	NEG_t754	N-trans-p-Coumaroyl-N'-trans-feruloyl-3-hydroxy-cadaverine	Others	Other	3	6465.82215955598	6054.19975266478	6530.4598472016	7355.51072352313	7358.68991708019	7432.99906266631	6350.16058647412	7382.39990108988	1.16255326153711	0.217296813764961	0.0179520920374625	1.08724039327214	up
725	NEG_t756	Canescein	Others	Other	2	1120.51432687846	993.343570802772	1123.22824552774	762.264953162012	762.608648051747	733.930565905117	1079.02871440299	752.934722372959	0.697789328794225	-0.519137	0.0135281134630798	1.09402732577391	down
726	NEG_t757	10-Carboxyloganin	Sugars	Glycosides	3	138.775869770641	135.925012313524	138.768360568983	10.0057732041337	10.0057732041337	10.0057732041337	137.823080884383	10.0057732041337	0.0725986760702829	-3.78391	5.51252824313294e-05	1.13285664005035	down
727	NEG_t758	D-Fructose 1-phosphate	Sugars	Other	3	165.249281701982	144.847042326372	143.179180411201	326.894945257647	352.869191478892	350.015001271108	151.091834813185	343.259712669216	2.27186143509101	1.1838748449644	6.97914936124932e-05	1.1258231792858	up
728	NEG_t76	6beta-cinnamoyloxy-7beta-acetoxyvouacapen-5alpha-ol	Alcohols	Other	2	5387.97956760928	5133.29122533415	5367.54462010427	5028.72778055331	4893.67262253256	4872.73658779103	5296.27180434923	4931.7123302923	0.931166774001749	-0.102889	0.0269324225292091	1.00423793079739	down
729	NEG_t760	2-oxo-2H-chromen-7-yl 6-O-acetyl-beta-D-glucopyranoside	Coumarins	Other	2	631.920541298714	617.54655340291	625.230337021862	1217.98075601456	1176.68199003222	1172.53804006725	624.899143907829	1189.06692870468	1.90281414256516	0.928134653207201	0.000276163995568642	1.13136300672072	up
730	NEG_t761	Fumitremorgin A	Alcohols	Polyol	3	309.090295215059	308.994443138444	320.801450299274	370.47758711386	375.962230630754	355.213661506052	312.962062884259	367.217826416889	1.17336210987558	0.230648310470144	0.00338376998170076	1.09364639462496	up
731	NEG_t762	1,8-dihydroxy-3-{[(alpha-rhamnopyranosyl)oxy]methyl}anthracen-9,10-dione	Quinones	Anthraquinones	3	548.345796102007	484.428544748073	507.68202324265	1376.21132585888	1364.89955686835	1400.33301197784	513.485454697577	1380.48129823502	2.68845258537669	1.42677602789193	2.24178650944022e-05	1.1316053977898	up
732	NEG_t763	micropeptin MM916	Amino acids	Dipeptide	1	348.262442184299	327.921749883313	389.406909896239	595.651838389548	534.329578038785	584.656269278018	355.19703398795	571.54589523545	1.60909534862512	0.686249816995441	0.00117269348318102	1.10126011136412	up
733	NEG_t764	serfurosterone B	Lipid	Steroid	3	10889.7348075854	10309.3035312197	10493.8833342485	27728.6611139451	27355.0431435459	27863.472621511	10564.3072243512	27649.0589596673	2.61721458610509	1.38803221617729	2.31048615025981e-07	1.13257512819625	up
734	NEG_t766	8:1+2O fatty acyl hexoside	Others	Other	3	221.762710181845	192.520842615086	237.600752944912	540.849460329641	556.349477308996	544.612913331383	217.294768580614	547.270616990007	2.51856324275462	1.33260095845804	0.000541475090109458	1.12892474839866	up
735	NEG_t767	7-Hydroxy-4-methyl-2H-1-benzopyran-2-one, 9CI, O-beta-D-Glucopyranoside	Coumarins	Other	2	10420.0496816621	9994.52316117112	10473.8993721064	16690.9958649852	16569.798310042	16790.6313447664	10296.1574049799	16683.8085065979	1.62039174911298	0.696342644084101	8.96703678773308e-05	1.13148143070301	up
736	NEG_t768	2H-Pyran-2-one, 4-hydroxy-6-methyl-3-(2-propenyl)-	Ketones, Aldehydes,esters	Other	3	548.341409130842	509.366378544947	519.136248123705	424.403356402214	422.252941499659	399.158782179534	525.614678599831	415.271693360469	0.790068676290964	-0.33995	0.00238390199153785	1.09707885640518	down
737	NEG_t769	2H-Pyran-2-one,4-(fluoromethyl)tetrahydro-4-hydroxy-, (R)- (9CI)	Ketones, Aldehydes,esters	Other	3	274.833592076938	277.790434364888	263.784545901663	454.505917133608	431.275043824504	463.426695368851	272.136190781163	449.735885442321	1.65261328951273	0.724749174374991	0.000714842660931408	1.12515459317627	up
738	NEG_t77	1beta-acetoxy-8beta,9alpha-dibenzoyloxy-6alpha-hydroxy-2beta(alpha-methylbutanoyloxy)-beta-dihydroagarofuran	Lipid	Isoprene lipid	3	12164.8678281053	11386.1441147591	11913.8513414588	26303.9723807131	26282.6019325961	26764.2039671236	11821.6210947744	26450.2594268109	2.23744774212929	1.16185398715841	3.01717776597607e-06	1.13216477874996	up
739	NEG_t770	Spiro[furan-3(2H),1'(2'H)-naphthalene]-5'-acetic acid, 5-(3-furanyl)decahydro-2,4'-dihydroxy-2',4'a,5',8'a-tetrakis(hydroxymethyl)-6'-[[(2Z)-2-methyl-1-oxo-2-butenyl]oxy]-, (1'R,2R,2'R,4'R,4'aS,5S,5'R,6'R,8'aR)- (9CI)	Lipid	Isoprene lipid	3	1200.11433541039	1154.72267861913	1286.5093928371	2853.95084049329	2824.23522445166	2871.30800291993	1213.78213562221	2849.83135595496	2.34789363949082	1.23136705527306	0.000143935698438944	1.13155726027121	up
740	NEG_t771	L-Leucine,(2S)-2-amino-4-(hydroxymethylphosphinyl)butanoyl-L-alanyl-	Amino acids	Peptide	2	202.561036078493	172.207616470942	194.575470274092	347.08650407987	335.684459760009	344.364921180395	189.781374274509	342.378628340091	1.80406865346469	0.851254241103512	0.00129109460834674	1.12391320166952	up
741	NEG_t773	(6R)-beta-D-glucopyranosyl 2-(2,6-dimethyl-6-vinylcyclohex-1-enyl)acetate	Lipid	Fatty Acyls	3	3384.6495688376	3189.45708281144	3274.85834200569	1644.1067837345	1580.15858160287	1628.43565999088	3282.98833121824	1617.56700844275	0.492711775141311	-1.02118	0.000387969390367958	1.13008060228744	down
742	NEG_t774	beta-D-Glucopyranose, 1-[(2E)-2,6-dimethyl-2,5-heptadienoate]	Sugars	Hexose	3	1137.00779380174	1069.8333452346	1069.81605814214	2349.87357014145	2297.48753629039	2336.05990684785	1092.21906572616	2327.80700442656	2.13126384392395	1.09170920539573	4.56463187155265e-06	1.1318753352026	up
743	NEG_t775	6-O-ethyl-aucubin	Lipid	Isoprene lipid	3	1099.59502210287	1046.51608131566	1059.87276826744	2412.25221815337	2318.77549232347	2409.80172344748	1068.66129056199	2380.27647797477	2.22734	1.15532449062969	4.0314861807235e-05	1.13140219620618	up
744	NEG_t776	1,5-di-O-Caffeoylquinic acid	Phenylpropanoids	Phenylpropanols	3	875.976847848429	822.540539358857	854.716965006177	9286.9149159815	8954.55980085671	9323.22559514128	851.078117404488	9188.2334373265	10.7959930462642	3.43242404756029	0.000156563534692301	1.13252357148058	up
745	NEG_t777	D-glycero-beta-D-manno-Heptose 7-phosphate	Sugars	Phospho Sugar	2	366.523652374763	355.128753290692	349.635935767065	501.794737685773	503.811202628976	508.767911314556	357.09611381084	504.791283876435	1.41360060878129	0.499374566313397	0.00023610136665802	1.12998417450141	up
746	NEG_t778	kadcoccilactone M	Others	Pyran	3	1445.74773288826	1401.36419851163	1374.0451302463	2708.6702408478	2591.38259778297	2727.42348381015	1407.05235388206	2675.82544081364	1.90172414937584	0.927307994258761	0.000141768919077037	1.12982717466156	up
747	NEG_t780	Cyclo[2-[(1S)-1-amino-2-(4-hydroxyphenyl)ethyl]-4-thiazolecarbonyl-L-asparaginyl-L-prolyl-L-seryl-2-(1-amino-3-methylbutyl)-4,5-dihydro-4-thiazolecarbonyl-L-isoleucyl-L-leucyl]	Amino acids	Oligopeptides	2	207.032419770955	203.039658533863	216.275760338334	127.50752349978	101.414074449927	100.614494237255	208.782612881051	109.845364062321	0.526123140938478	-0.926528	0.00283245448813987	1.11197084292586	down
748	NEG_t781	Guanosine, 8-(dimethylamino)-	Nucleosides	Purine Nucleosides	3	164.184831014884	135.693605063962	147.290293856882	206.50440221065	184.427248102896	187.381819369153	149.056243311909	192.771	1.29327797533119	0.371032399301232	0.0164093831146364	1.0160454671478	up
749	NEG_t782	D-Arginine	Amino acids	Other	1	114.72171296496	107.209434276486	114.616994953775	231.412992718797	222.97093782402	237.05996770981	112.182714065074	230.481299417542	2.0545170558438	1.03879930727809	7.37410861273822e-05	1.12928127192079	up
750	NEG_t783	Bouvardin,3-(N-methyl-L-tyrosine)- (9CI)	Organic Acid	Carboxylic Acids	2	1227.46341708019	1167.4746996941	1182.91873988476	2200.62689859115	2138.25842833885	2255.86328820699	1192.61895221968	2198.25	1.84321197838392	0.882221997489067	0.000111645993095203	1.12968395924706	up
751	NEG_t787	Cyclohexanethiol, 4,4-difluoro-	Alcohols	Other	1	397.131425019787	361.051013637487	350.961828118059	573.375588440519	572.513610295959	580.211496525997	369.714755591778	575.366898420825	1.55624542899261	0.638069599699996	0.00372855386364697	1.12230512273758	up
752	NEG_t788	β-D-Glucopyranoside, [(1R,3aR,4R,5R,7aS)-octahydro-1-hydroxy-1-(hydroxymethyl)-7a-methyl-5-(1-methylethyl)-1H-inden-4-yl]methyl	Terpenoids	Terpene Glycoside	2	2803.86469511703	2630.36416617108	2882.82969138438	3420.0275855802	3340.58595334246	3515.24226482312	2772.35285089083	3425.28526791526	1.23551562594733	0.3051132569914	0.00311176241800875	1.09218609351256	up
753	NEG_t789	1-acetyl-4-isopentenyl-6-methylphloroglucinol	Polyphenols	Other	2	10.0057732041337	10.0057732041337	10.0057732041337	120.813444013054	115.107144437325	123.990555606465	10.0057732041337	119.970381352281	11.9901159965047	3.58377371083488	0.000558068552581446	1.13171478222078	up
754	NEG_t79	(4S)-4,5-dihydro-4-hydroxygeldanamycin	Ketones, Aldehydes,esters	Polyketide	1	14401.3140522865	13719.0990619226	14675.4053803434	27776.6257536287	27999.4485379835	28335.6421161246	14265.2728315175	28037.2388025789	1.96541903780724	0.974836935545408	1.78122318574942e-05	1.13170323390319	up
755	NEG_t790	3-O-sulfoquillaic acid 28-beta-glucopyranosyl ester	Terpenoids	Triterpenoids	3	3301.24195739439	3106.91332711852	3168.80091990751	4060.06948941074	3930.29377327642	4109.82279897217	3192.31873480681	4033.39535388644	1.26346887292585	0.337390122194306	0.000438926325459327	1.11378	up
756	NEG_t791	methyl (2S,3S,4E,6R,8R,10E,12S,13E)-8,13-bis(acetyloxy)-2,5,9,9,12-pentamethyl-3-[(phenylcarbonyl)oxy]-2,3,3a,6,7,8,9,12-octahydro-1H-cyclopenta[12]annulene-6-carboxylate	Terpenoids	Diterpene	3	431.942072723703	396.267726548849	409.08382744734	261.733845978358	259.920593408613	259.376341556395	412.431208906631	260.343593647789	0.631241254360863	-0.663737	0.00452043640117168	1.12240831825033	down
757	NEG_t792	(16R)-13,16-Epoxy-19-hydroxy-4,8-dimethyl-17,23-dioxo-16,24-cyclo-21-nor-13,17-seco-5α-chol-20(22)-ene-4β-carboxylic acid	Lipid	Steroid	3	468.80357191346	438.159884996467	483.547618434088	922.655226850399	885.840554882998	979.703073560555	463.503691781338	929.399618431317	2.00516119916855	1.00371822266162	0.000716653936378706	1.12344770846263	up
758	NEG_t794	Pterocarpadiol A	Polyphenols	Other	3	595.579961861689	572.10012968833	553.083053339101	932.773201813626	904.772881523077	920.809	573.58771496304	919.451606092868	1.60298343585011	0.680759517731781	6.06627070334973e-05	1.12889833645962	up
759	NEG_t795	1020102-60-6	Lipid	Isoprene lipid	2	2768.22534272507	2544.99178917301	2591.4788848822	2098.8354640608	2161.8171251846	2284.16865544751	2634.89867226009	2181.6070815643	0.827966215373672	-0.272356	0.00737998939233265	1.05757273537901	down
760	NEG_t798	Cytochalasin V	Ketones, Aldehydes,esters	Other	1	376.295472292239	352.98647655554	398.858540726105	136.126092580307	143.169602237203	142.551842343738	376.046829857961	140.615845720416	0.37393174082475	-1.41915	0.00251300828728722	1.12567705594919	down
761	NEG_t799	7-beta-D-glucopyranosyl-3-[(Z)-4-hydroxy-3-methyl-2-butenyl]isoguanine	Sugars	Other	3	1487.73239041113	1382.13	1363.42619031554	758.667029765253	764.835862562878	785.553620796391	1411.09550646189	769.685504374841	0.545452452261514	-0.874475	0.00260439466413492	1.12445725649465	down
762	NEG_t80	11-O-beta-D-Glucopyranoside-Abscisic alcohol	Terpenoids	Terpene Glycoside	1	7319.49081012544	6754.96184333263	7317.06863820017	2175.42752771224	2203.68116226924	2236.39	7130.50709721941	2205.16646943616	0.309258014804596	-1.69312	0.00133480613083836	1.12967182392678	down
763	NEG_t800	(-)-3-oxo-alpha-ionyl-O-beta-D-glucopyranoside	Sugars	Glycosides	2	325.421777706715	288.46773700629	337.160606727249	10.0057732041337	10.0057732041337	10.0057732041337	317.016707146751	10.0057732041337	0.0315622898685333	-4.98565	0.0022758276278747	1.12784165121507	down
764	NEG_t801	3-O-Coumaroylquinic acid	Phenylpropanoids	Phenylpropanols	3	3227.9767731735	3093.20674632288	3120.91694821311	4767.3435628074	4755.35691584064	4863.47273757771	3147.36682256983	4795.39107207525	1.52362001076182	0.607503141056201	8.90838201841981e-06	1.13060619257379	up
765	NEG_t802	D-ribosylnicotinic acid	Sugars	Other	2	276.608230626028	256.242353995856	252.832698193087	10.0057732041337	10.0057732041337	10.0057732041337	261.89442760499	10.0057732041337	0.0382053688413149	-4.71008	0.000867186531318036	1.13101451632729	down
766	NEG_t803	D-myo-Inositol,O-2,3-diamino-2,3-dideoxy-a-D-glucopyranosyl-(1&reg;1)-O-[2,6-diamino-2,3,4,6-tetradeoxy-a-D-erythro-hexopyranosyl-(1&reg;3)]-2,4-diamino-6-[(4-amino-2-hydroxy-1-oxobutyl)amino]-2,4,5,6-tetradeoxy-,(S)- (9CI)	Sugars	Amino Sugars	2	974.115610487579	900.504574120502	944.344494535521	10.0057732041337	10.0057732041337	10.0057732041337	939.654893047867	10.0057732041337	0.010648348961052	-6.55323	0.000528418751093445	1.13178285639147	down
767	NEG_t804	(2S,3S,4R,5R,6R)-2-(dihydroxymethyl)-3-methyl-6-{[(4aS,7S,7aS)-7-methyl-1,4a,5,6,7,7a-hexahydrocyclopenta[c]pyran-1-yl]oxy}tetrahydro-2H-pyran-3,4,5-triol (non-preferred name)	Sugars	Glycosides	1	190.33584368189	183.648792363304	185.812591121917	365.941705069622	354.32362333737	372.279056091187	186.59907572237	364.181461499393	1.95167880703352	0.964715644279925	0.000222921068702583	1.13072076636424	up
768	NEG_t805	5'-acetoxymethylen-2-(4-acetoxy-but-3-inyl)-dithiophene	Others	Other	3	5873.28861920057	5722.56183513556	5702.26930335891	34285.7883515418	33950.1035490005	33682.8290960195	5766.03991923168	33972.9069988539	5.89189590684984	2.5587319422546	8.11720819119634e-06	1.1328871529788	up
769	NEG_t807	4H-1-Benzopyran-4-one,7-[(6-O-D-apio-b-D-furanosyl-b-D-glucopyranosyl)oxy]-3-(4-hydroxyphenyl)-(9CI)	Flavonoids	Isoflavonoids	2	19170.1249992362	19202.4754208116	18959.2671379695	894.791347748119	895.035699261428	945.872520676131	19110.6225193391	911.899855895226	0.0477169100573476	-4.38936	7.17007031188746e-06	1.13293989125601	down
770	NEG_t808	Lapathoside B	Phenylpropanoids	Cinnamic Acids And Derivatives	2	120.323588668785	10.0057732041337	10.0057732041337	1901.81059732528	1979.3615509842	1936.71405281596	46.7783783590175	1939.29540037515	41.4570891169276	5.37354691697862	1.08416285782418e-05	1.1318153735602	up
771	NEG_t809	(R)-4-Dehydropantoate	Organic Acid	Carboxylic Acids	3	13269.3779212465	13139.3002004429	13124.0083236542	42077.9078981609	41654.1689458701	41712.1258705826	13177.5621484479	41814.7342382045	3.17317678089112	1.66592789749587	2.69349737957967e-06	1.13292717901491	up
772	NEG_t81	9,14-Methano-2H,6H-difuro[3′′,4′′:1′,8′a;2′′,3′′,4′′:4′,5′]naphtho[2′,3′:4,5]furo[2,3-e]furo[2,3-b]oxepin-8-carboxylic acid, 3-(acetyloxy)-2a,3,4,5,8,8a,8b,8c,9,10a,13a,14,14a,15a,15b,15c-hexadecahydro-8c,13a-dihydroxy-8-methoxy-2a,8b,14a-trimethyl-5-[[(2E)-1-oxo-3-phenyl-2-propenyl]oxy]-, methyl ester, (2aR,3R,5S,5aS,8S,8aR,8bS,8cR,9S,10aS,13aS,14S,14aR,15aS,15bR,15cS)-	Others	Furans	3	4920.0887797071	4508.40539935125	4871.91720423485	6546.86445672061	6444.03584933536	6532.30381418165	4766.80379443107	6507.73470674587	1.36521975466007	0.449133195423955	0.00370291241591967	1.11982119114772	up
773	NEG_t810	plumiepoxide	Sugars	Other	1	4165.32667218467	4028.25757877091	3993.77887192397	874.011223524183	825.396662779803	846.533039771236	4062.45437429318	848.646975358407	0.208900063156047	-2.25912	0.000107754508364373	1.13233482623282	down
774	NEG_t811	Kipukasin H	Nucleosides	Pyrimidine Nucleotide	3	270.464085183867	266.118560824656	258.703434814958	1271.17819519034	1267.20173903259	1254.9416141016	265.095360274494	1264.44051610818	4.76975724810464	2.25391584361707	4.0916266941804e-08	1.13290171254579	up
775	NEG_t813	5-hydroxy-4H-chromen-4-one	Ketones, Aldehydes,esters	Chromones	3	661.520339930631	673.857373847562	646.322896439785	752.616227409977	755.066906683126	748.612138909759	660.566870072659	752.098424334287	1.13857	0.187216859588534	0.00536012807943686	1.11530436112191	up
776	NEG_t814	4,4'-di-O-acetyl-3,6'-di-O-feruloylsucrose	Sugars	Other	2	417.192836365611	403.732058569537	416.940575020665	104.366890080876	100.813331532198	144.764343646218	412.621823318604	116.648188419764	0.282699997497938	-1.82266	0.00100835000006563	1.1273762676826	down
777	NEG_t815	Ethyl 4-fluorobenzobthiophene-2-carboxylate	Ketones, Aldehydes,esters	Other	1	10.0057732041337	102.573135681974	101.035177537872	207.607914898848	218.564908462301	200.656421050544	71.2046954746599	208.943081470564	2.93440032399159	1.55306570333576	0.0425568597244882	1.03286830060757	up
778	NEG_t816	2-Propenoic acid, 3-phenyl-, (2S,3aS,4aR,6S,8S,8aS,9R,10R)-2,8,9,10-tetrakis(acetyloxy)-2,3,3a,4,4a,5,6,7,8,8a,9,10-dodecahydro-3a-(1-hydroxy-1-methylethyl)-1,8a-dimethyl-5-methylenebenz[f]azulen-6-yl ester, (2E)-	Lipid	Isoprene lipid	3	335.946624242786	326.281299717075	372.82486434967	1286.12986613376	1310.17993864808	1280.09231918622	345.017596103177	1292.13404132269	3.74512504845195	1.90501389058512	3.35355447145175e-06	1.13226174356643	up
779	NEG_t817	selagin-7-O-(6''-acetyl)-beta-D-glucopyranose	Flavonoids	Glycosides	2	1358.97610847427	1377.43996163509	1324.26868706727	750.387199689868	637.856215490715	660.305918956926	1353.56158572554	682.849778045836	0.504483715589351	-0.98712	0.00059326921277305	1.12587569996981	down
780	NEG_t818	1,3,5-trihydroxy-4-[(E)-3-(3-hydroxy-4-methoxyphenyl)prop-2-enoyl]oxycyclohexane-1-carboxylic acid	Organic Acid	Carboxylic Acids	1	398.315350562062	407.574138556598	411.721583945565	533.379536456831	553.526938491839	539.842848687104	405.870357688075	542.249774545258	1.33601718941494	0.417938569880942	0.00011844723192165	1.12682458189202	up
781	NEG_t819	DL-DJENKOLIC ACID	Organic Acid	Carboxylic Acids	3	10.0057732041337	10.0057732041337	10.0057732041337	354.205888180789	358.868874646912	365.625247674791	10.0057732041337	359.566670167497	35.9359204762855	5.16735473515739	8.99157725769979e-05	1.13277829074973	up
782	NEG_t82	Scuterivulactone A	Terpenoids	Terpene Lactones	3	7097.30923735189	6451.35905135869	6806.71061770893	1915.13962716332	1847.92935761464	1840.36751207969	6785.12630213984	1867.81216561922	0.275280382773444	-1.86103	0.00123624546278953	1.12966999330588	down
783	NEG_t820	swietemahonin F	Lipid	Isoprene lipid	3	914.933788893438	840.710817871403	929.603738901212	4470.30129805462	4487.66648071936	4530.5621974001	895.082781888684	4496.17665872469	5.02319645702207	2.32860569986122	3.25227492075016e-07	1.13279384595266	up
784	NEG_t821	Chaenorrhinoside	Others	Other	1	846.834673821741	817.852598576833	837.545737183425	3504.81040372735	3453.3021789365	3440.39612943409	834.077669860666	3466.16957069931	4.15569160516951	2.05508859548347	3.47082947315062e-06	1.13283124333442	up
785	NEG_t822	Cyclohexanone, 2-[2-(b-D-glucopyranosyloxy)-1-hydroxy-1-methylethyl]-5-methyl-(9CI)	Terpenoids	Terpene Glycoside	1	475.173681799926	432.503	442.271195582042	2614.19936624775	2621.9819177121	2665.6337600599	449.982645040256	2633.93834800658	5.85342207535792	2.54928031148395	8.7423270623512e-08	1.13278176221611	up
786	NEG_t825	b-D-Glucopyranoside,(2E)-2-hexen-1-yl	Lipid	Fatty Acyls	2	155.463736154764	148.269936037872	150.822451046643	223.19178486868	227.099123437351	245.257928709478	151.518707746426	231.849612338503	1.53017152658478	0.613693382776112	0.00402344263622819	1.11560440060167	up
787	NEG_t826	1-(3-Methylbutanoyl)-6-apiosylglucose	Sugars	Glycosides	2	260.104841302294	236.536532509843	220.267988802238	392.317421028807	414.925131900824	391.452800832158	238.969787538125	399.565117920596	1.67203194193262	0.741602408440094	0.000673187783049485	1.11643559835732	up
788	NEG_t827	L-glycero-D-altro-Pentadec-14-en-7-ulo-7,4-furanosonicacid,2,7-anhydro-3,4-di-C-carboxy-8,9,10,12,13,14,15-heptadeoxy-10,12-dimethyl-15-phenyl-,5-[(6E,12E)-6,12-tetradecadienoate], (7S,10x,11x,12x)- (9CI)	Organic Acid	Carboxylic Acids	3	564.463601577927	524.473814472506	538.721564730883	10.0057732041337	10.0057732041337	10.0057732041337	542.552993593772	10.0057732041337	0.0184420200833421	-5.76086	0.000482485773901444	1.1318862629171	down
789	NEG_t828	3beta,5alpha,20-trihydroxy-15beta-cinnamoyloxy-14-oxolathyra-6Z,12E-diene	Terpenoids	Diterpene	1	1044.41958973139	914.809677438789	920.720651254055	1102.75743706184	1171.00763310765	1171.4594039721	959.983306141411	1148.4081580472	1.1962793005882	0.258554261217554	0.0281472846879993	1.00945097332172	up
790	NEG_t829	Bakkenolide Db	Terpenoids	Sesquiterpenoid	3	800.695586401469	766.188955422241	792.362218467892	566.143178874249	561.954032680804	579.333222499943	786.415586763867	569.143478018332	0.723718460820927	-0.4665	0.000368790883546467	1.12653210323933	down
791	NEG_t83	3beta-[(2-O-sulfo-beta-D-xylopyranosyl)oxy]urs-12-ene-27,28-dioic acid 28-beta-D-glucopyranoside	Lipid	Isoprene lipid	3	1586.40652505376	1458.94599803461	1619.80734239987	2009.72376188998	2016.43899172692	1983.50369175671	1555.05328849608	2003.22214845787	1.28820160908776	0.365358399096532	0.00945756727967106	1.10576177685561	up
792	NEG_t831	1H-Cyclotridec[d]isoindole-1,14,17-trione,2,3,3a,4,5,6,6a,9,10,13-decahydro-6,13-dihydroxy-3-(1H-indol-3-ylmethyl)-4,10,12-trimethyl-5-methylene-,(3S,3aR,4S,6S,6aR,7E,10S,11E,13R,17aR)-	Ketones, Aldehydes,esters	Other	2	675.319	672.469475079645	774.02505532378	268.091370099822	273.020321057275	286.749843572922	707.271074868175	275.953844910006	0.390167016177553	-1.35784	0.00494448868164037	1.11928614558488	down
793	NEG_t832	Picras-2-ene-1,16-dione,11,13,14-trihydroxy-2,12-dimethoxy-, (11a,12b)- (9CI)	Others	Other	3	388.21959437092	364.399725428945	409.45529045258	695.335174561895	728.953565571793	736.643838367592	387.358203417482	720.310859500427	1.85954719209625	0.894951361523065	5.24530873460111e-05	1.12629385556636	up
794	NEG_t833	deacetylnomilin 17-beta-D-glucopyranoside	Sugars	Glucosides	3	608.457563855267	506.536038312116	586.407964845477	1799.20952792224	1872.99783023179	1868.56959234978	567.133855670953	1846.92565016794	3.25659565497622	1.70336460313148	9.34205429593368e-06	1.13087629113975	up
795	NEG_t834	Salannal	Lipid	Isoprene lipid	3	499.948013080834	437.536963865313	482.98598696646	759.421398096419	772.114296394802	779.525475349513	473.490321304202	770.353723280245	1.62696825810156	0.702186104528459	0.00194720508179659	1.12330302446712	up
796	NEG_t835	Spiro[4H-4a,7-ethanonaphtho[2,3-b]furan-10,3'(2'H)-naphtho[2,3-b]furan]-2,2',6',8(3H,4'H,7H)-tetrone, 3a,3'a,8a,8'a,9,9',9a,9'a-octahydro-5,5',8a,8'a-tetramethyl-3-methylene-, (3'S,3aR,3'aR,4aR,7R,8aR,8'aS,9aR,9'aR)- (9CI)	Lipid	Isoprene lipid	3	627.502095053614	606.716596839273	650.252985777149	802.692339216156	826.893989339927	781.68917434773	628.157225890012	803.758500967938	1.2795498767512	0.355636384609989	0.000640175447294151	1.10958626124474	up
797	NEG_t836	2,4,6-Nonatrienamide,N-[(1S,5S,6R)-5-hydroxy-5-[(1E,3E,5E)-7-[(2-hydroxy-5-oxo-1-cyclopenten-1-yl)amino]-7-oxo-1,3,5-heptatrien-1-yl]-2-oxo-7-oxabicyclo[4.1.0]hept-3-en-3-yl]-8-methyl-,(2E,4E,6E)-	Ketones, Aldehydes,esters	Ketenes	2	846.979114849696	821.283892668884	841.638380572094	878.401488803865	900.818952827535	879.510065384004	836.633796030225	886.243502338468	1.05929679932085	0.0831068678159327	0.00987698088946259	1.04035157053806	up
798	NEG_t837	methyl (1R,4aR,5S,7S,7aR)-5,7-bis(acetyloxy)-1-(beta-D-glucopyranosyloxy)-7-methyl-1,4a,5,6,7,7a-hexahydrocyclopenta[c]pyran-4-carboxylate	Lipid	Isoprene lipid	3	200.065896838189	186.884940626153	177.49803365432	10.0057732041337	10.0057732041337	103.478847295669	188.149623706221	41.1634645679788	0.218780477776836	-2.19244	0.0372667017784633	1.03962808773864	down
799	NEG_t838	(R)-3-hydroxy-1-[(R)-4-hydroxy-1,3-dihydroxyisobenzofuran-1-yl]butan-2-one	Ketones, Aldehydes,esters	Butanone	1	572.983428289336	549.697496056326	546.896160978223	2166.07603446609	2182.06744269671	2209.23711182896	556.525695107962	2185.79352966392	3.92756982988879	1.97363692601946	3.21455615299803e-07	1.13278901161984	up
800	NEG_t839	Guanylurea	Others	Other	2	463.986779528065	458.164262783653	449.935378007295	993.259391853064	998.298335084586	1011.80982123483	457.362140106338	1001.12251605749	2.18890552642755	1.1302096888744	4.49494892336555e-07	1.13262068577185	up
801	NEG_t84	5-Carboxystrictosidine	Terpenoids	Terpene Glycoside	3	1051.91738380437	1225.96409669417	1166.86460782034	1722.85371316942	1668.67862733454	1688.28707445825	1148.24869610629	1693.27313832074	1.47465714009745	0.560379564793673	0.00511097023025256	1.11174522044348	up
802	NEG_t840	6-Methoxy-3-(propan-2-ylideneamino)-1,3-benzoxazine-2,4-dione	Ketones, Aldehydes,esters	Other	3	123.486456160091	109.451161641264	10.0057732041337	326.783651594561	329.152783281537	323.702840355452	80.9811303351629	326.546425077183	4.03237672437616	2.01163042876847	0.0203384734680912	1.08782014076225	up
803	NEG_t841	foliasalacioside C	Lipid	Fatty Acyls	3	1987.9386328133	1933.20187690766	1964.44725951175	4137.44447063002	4196.05559204429	4192.66007003934	1961.86258974424	4175.38671090455	2.12827683892422	1.08968582384947	1.43053012518093e-07	1.13270078963116	up
804	NEG_t842	1-O-Caffeoyl xylose	Polyphenols	Phenolic Acids	1	190.199460230155	171.359479424478	177.95657626798	254.339136072957	264.188391683422	248.651836968117	179.838505307538	255.726454908165	1.42197831588321	0.507899465093552	0.000538234749339794	1.11342997759925	up
805	NEG_t843	5-Amino-6-(1-D-ribitylamino)uracil	Alkaloids	Other	2	286.826116790649	276.66961321112	264.587795107165	805.825166860237	835.611271088379	823.773278454596	276.027841702978	821.736572134404	2.9770061130958	1.57386218406299	2.21323804828094e-06	1.13210246323485	up
806	NEG_t844	Ixosid	Sugars	Glycosides	2	197.737807328617	210.07007192874	180.296762508917	252.426207933649	255.989932910095	258.668324027161	196.034880588758	255.694821623635	1.30433329444076	0.383312566499308	0.0169733183960424	1.08645143797829	up
807	NEG_t845	rubiyunnanin E	Organic Acid	Carboxylic Acids	2	514.870099218997	470.082112032553	515.411639892779	924.119741614168	951.32757830216	945.445480415828	500.121283714776	940.297600110719	1.88013913970312	0.910839432504911	0.000100428512665663	1.12956447246387	up
808	NEG_t846	shinjuglycoside D	Lipid	Isoprene lipid	2	587.347607564559	577.396091647584	598.637401620006	713.31721652642	707.228090488417	706.078825783884	587.793700277383	708.874710932907	1.20599235854074	0.270220766002249	0.000913547932747544	1.12643694236636	up
809	NEG_t847	alboside B	Lipid	Isoprene lipid	2	812.733360918701	787.851282689556	815.410358757053	1702.66596082838	1734.02490192776	1738.14552909932	805.331667455103	1724.94546395182	2.14190691073002	1.0989	6.73782780978714e-07	1.13244131146781	up
810	NEG_t848	jasminoside I	Sugars	Glycosides	1	472.323036315173	422.300264336131	456.766282315483	861.701403718265	904.367952756265	885.185423880769	450.463194322262	883.751593451766	1.96187303333717	0.972231677590818	2.97403870888893e-05	1.12854238603746	up
811	NEG_t849	4H-1-Benzopyran-4-one,2,3-dihydro-7-hydroxy-2-[2-(4-hydroxyphenyl)-5-benzofuranyl]-, (2S)-	Flavonoids	Flavonoids	3	2154.16705685541	2101.24864991931	2166.41480979917	11944.1187391332	11787.5490634997	11950.6655982451	2140.6101721913	11894.111133626	5.55641157280415	2.47415346613933	2.99246029957832e-06	1.13290385427941	up
812	NEG_t85	Benzoic acid, 2,4-dihydroxy-6-methyl-, (6R,7R)-5,6,7,8-tetrahydro-7-hydroxy-3-[(1E)-3-hydroxy-1-propen-1-yl]-7-methyl-8-oxo-1H-2-benzopyran-6-yl ester	Ketones, Aldehydes,esters	Other	2	2436.31504841052	2545.60432608781	2529.63157204521	2831.20183417078	2825.85569058846	2941.30053472695	2503.85031551451	2866.11935316206	1.14468478223432	0.194950370621928	0.00211495500662641	1.09092683101187	up
813	NEG_t850	(3S,3aR,6S,6aR,7E,10S,11Z,13R,15E,17aR)-6,13-dihydroxy-3-(1H-indol-3-ylmethyl)-4,5,10,12-tetramethyl-2,3,3a,6,6a,9,10,13-octahydro-1H-cyclotrideca[d]isoindole-1,14,17-trione	Ketones, Aldehydes,esters	Other	1	543.711148188704	506.355372004079	524.653975743068	656.606145490244	656.516588884457	717.817597587633	524.906831978617	676.980110654111	1.28971480158157	0.367052073529427	0.00687063679078415	1.08409204414832	up
814	NEG_t851	Fulvestrant	Lipid	Steroid	3	246.396122257407	239.726652186555	272.402968634806	1586.92313373808	1556.80103946871	1632.73433797545	252.841914359589	1592.15283706075	6.29702888104384	2.65467128422325	2.56797127752721e-05	1.13223885423775	up
815	NEG_t852	(1R,4S,5S,6R,7R,9S,10S)-1-acetoxy-6,9-dibenzoyloxy-14-hydroxydihydro-beta-agarofuran	Lipid	Isoprene lipid	2	2284.13352318727	2256.9049492143	2369.54025272242	1555.64746536408	1559.3301093358	1557.04478410089	2303.53	1557.34078626692	0.676068176723787	-0.564759	0.00204325326342613	1.12832424169502	down
816	NEG_t853	(-)-Pisumionoside	Terpenoids	Terpene Glycoside	1	541.23491313972	505.512681071192	549.068277628915	1042.23338489017	1170.36992520424	1171.98607204304	531.938623946609	1128.19646071248	2.12091472572919	1.08468661651167	0.00273747988944759	1.12028572477216	up
817	NEG_t854	Angustidienolide; 2-Hydroxy	Lipid	Isoprene lipid	2	10.0057732041337	10.0057732041337	10.0057732041337	117.074844673513	118.949408070265	145.09364671712	10.0057732041337	127.039299820299	12.6965999756836	3.66637030409398	0.0059179630448825	1.1196852865137	up
818	NEG_t856	5-hydroxy-1,2,3,4-tetrahydroisoquinolin-1-one	Ketones, Aldehydes,esters	Other	3	2748.65079035209	2631.60960129537	2683.82115093906	2874.62005203663	2899.58468248899	2870.91836019889	2688.02718086217	2881.7076982415	1.0720530353109	0.100376278824979	0.0230887606158495	1.06545412682286	up
819	NEG_t857	2-amino-3-[[(6E,9E)-5-hydroxy-8-methoxy-5,9,13,14-tetramethyl-2-oxo-1-oxacyclotetradeca-6,9-dien-4-yl]sulfanyl]propanoic acid	Others	Other	2	356.500330746182	345.200397672906	366.215613246224	280.302613919631	318.178914219469	300.386571963816	355.972113888437	299.622700034305	0.841702729917232	-0.248617	0.0187286187445328	1.0354325110325	down
820	NEG_t858	Quinoxaline,2,6-dimethyl-	Others	Naphthalenes	3	12977.6248437491	12330.7853899813	12896.3852201403	23160.3480910462	23149.2776484106	23311.5670951778	12734.9318179569	23207.0642782115	1.82231554985543	0.865772796019614	0.000172197421034837	1.13207243391925	up
821	NEG_t859	2-(1H-Indol-4-yl)ethanamine	Others	Indole And Its Derivatives	1	10.0057732041337	10.0057732041337	10.0057732041337	185.036499130531	194.715225326872	199.504955959162	10.0057732041337	193.085560138855	19.2974152221525	4.27033571461318	0.000539825307274949	1.13176103041876	up
822	NEG_t86	(-)-beta-Peltatin-5-O-beta-D-glucopyranoside	Lignans	Other	2	65010.0563115556	66773.1783590629	68214.8612251999	54877.4193830721	53583.2299078757	57533.4173230208	66666.0319652728	55331.3555379895	0.829978234894981	-0.268855	0.00192842070035358	1.09592068684298	down
823	NEG_t860	4-Hydroxyphenylacetaldehyde	Others	Other	1	312.170708885715	296.106348047314	287.97723219351	592.203909571276	610.031856178083	589.762	298.751429708846	597.33254686342	1.99942991886453	0.9995887147672	6.95346060142291e-06	1.13067509378257	up
824	NEG_t861	[(2R,3S,4S,5R,6S)-3,4,5-trihydroxy-6-[(2S,3R,4S,5S,6R)-3,4,5-trihydroxy-6-(hydroxymethyl)oxan-2-yl]oxyoxan-2-yl]methyl 8-methylnonanoate	Lipid	Glycolipids	3	5494.41154679398	5177.71099693031	5363.01286033199	11261.6341476832	11371.2549262329	11246.1980738369	5345.04513468543	11293.029049251	2.1128033093617	1.07915846636583	2.64541368818449e-05	1.13234570822954	up
825	NEG_t863	2H-1-Benzopyran-2-one, 3,4-dihydro-6,7-dihydroxy-	Ketones, Aldehydes,esters	Polyketide	1	315.508194392721	304.216486900883	310.976546225409	586.688198379938	626.625857558925	629.674016726822	310.233742506338	614.329357555228	1.98021450726843	0.985656719097895	0.00128236908477934	1.12805691037083	up
826	NEG_t864	xylogranatin L	Sugars	Other	1	5304.73667327363	5091.8223012428	5186.9277703617	1380.07136548741	1387.26335591552	1424.41033582897	5194.49558162604	1397.24835241063	0.268986339569327	-1.8944	0.000140090452096179	1.13235485394054	down
827	NEG_t865	Cylindramide	Alkaloids	Other	2	1509.80685558584	1403.67999177807	1472.93597158518	529.434382907857	531.180396293595	544.387895144025	1462.1409396497	535.000891448492	0.365902408543919	-1.45047	0.000895281930994407	1.13037784964285	down
828	NEG_t866	(Z)-venusol	Others	Pyran	1	727.336610420395	648.368153014662	696.011509072163	1849.56165374153	1905.55107061854	1882.93765902742	690.57209083574	1879.35012779583	2.72143944525967	1.44436993501744	5.45694410180156e-06	1.1317192983561	up
829	NEG_t867	2-Hydroxy-4,6-dimethoxybenzoic acid	Organic Acid	Benzoic Acids	2	600.469542630511	553.947312635562	561.888181985623	10.0057732041337	10.0057732041337	10.0057732041337	572.101679083899	10.0057732041337	0.0174895015518148	-5.83737	0.000652747011339268	1.13150022550898	down
830	NEG_t868	Agrochelin	Organic Acid	Hydroxy Acids	2	1597.06397017097	1506.64468481007	1510.21596727738	1834.66153215415	1829.3335638791	1766.81277938578	1537.97487408614	1810.26929180634	1.17704737724145	0.235172391349748	0.00244029283306516	1.0939139689658	up
831	NEG_t869	Jnk-IN-8	Others	Other	2	1246.85181723278	1192.10880208372	1197.83466822306	1642.07169499083	1608.62941572243	1627.06110166026	1212.26509584652	1625.92073745784	1.34122539948448	0.423551709571003	0.000184013734793993	1.12778589290744	up
832	NEG_t870	Kanokoside A	Sugars	Glycosides	3	121.721743137677	120.508924361501	122.744	10.0057732041337	10.0057732041337	10.0057732041337	121.658286123626	10.0057732041337	0.0822448969399922	-3.60393	3.34786036937124e-05	1.13290624028473	down
833	NEG_t871	1,11(4H,5H)-Naphthacenedione,2-acetyl-4-(dimethylamino)-4a,5a,6,12a-tetrahydro-3,5,6,10,12,12a-hexahydroxy-6-methyl-,(4S,4aR,5S,5aR,6S,12aS)-	Ketones, Aldehydes,esters	Other	3	596.399211873995	558.505136041554	584.68990888209	297.250055809729	296.149875355527	300.422779106893	579.86475226588	297.94090342405	0.513811026208811	-0.96069	0.00139568709127509	1.12937141010583	down
834	NEG_t872	10-dehydrogardenoside	Sugars	Glycosides	1	219.358718614426	177.89178652684	191.976202325205	10.0057732041337	10.0057732041337	10.0057732041337	196.408902488824	10.0057732041337	0.0509435828892892	-4.29496	0.00423825335303613	1.12342923111307	down
835	NEG_t873	Quinol glucuronide	Sugars	Other	1	671.637614022092	605.072169742886	631.312307962808	1169.07419818676	1248.99141924682	1250.61870989036	636.007363909262	1222.89477577465	1.9227682652258	0.943184897490474	0.000117182067404278	1.12582891781985	up
836	NEG_t874	acremonone H	Coumarins	Isocoumarins	1	500.860074845174	409.589675357358	450.752121617093	1423.87748843304	1474.85562115367	1446.06209088404	453.733957273208	1448.26506682358	3.1918815940671	1.67440713438589	4.31475038183163e-05	1.13089946928072	up
837	NEG_t875	Ilicicolin H	Ketones, Aldehydes,esters	Other	3	10.0057732041337	10.0057732041337	10.0057732041337	338.135368251589	376.804011627301	363.395319001432	10.0057732041337	359.444899626774	35.9237504482188	5.16686607053977	0.00105074680086958	1.13060957653451	up
838	NEG_t876	Grevilloside Q	Others	Other	1	631.012569560751	553.915688848102	589.854617091309	2376.04096242537	2473.1716333259	2432.72003968304	591.594291833387	2427.3108784781	4.10299915328073	2.03667885650736	1.56428961280725e-06	1.13211982466704	up
839	NEG_t877	2H-Pyran-2-one, 4-hydroxy-6-(2-oxopropyl)-	Ketones, Aldehydes,esters	Other	1	884.703247992505	825.662085130242	837.62362268345	646.888554298456	693.588394492093	685.722090894223	849.329651935399	675.399679894924	0.795215000860815	-0.330583	0.00199786480951263	1.09501722609078	down
840	NEG_t878	3-hydroxy-3-methyl-5-oxo-5-[[(2R,3S,4S,5R,6S)-3,4,5-trihydroxy-6-(2-methyl-4-oxopyran-3-yl)oxyoxan-2-yl]methoxy]pentanoic acid	Alcohols	Tertiary Alcohol	2	10.0057732041337	10.0057732041337	10.0057732041337	260.753442419472	258.678344830286	272.582797178286	10.0057732041337	264.004861476015	26.3852534022004	4.72165993403114	0.000290564234248312	1.13232231691188	up
841	NEG_t879	2(5H)-Furanone,5-(2E,4E,6E)-2,4,6-tetradecatriene-8,10-diynylidene-, (5Z)- (9CI)	Ketones, Aldehydes,esters	Furanone	2	356.027896706709	306.252179855275	329.061601637706	1828.38388867936	1955.45058137355	1906.01330753028	330.447226066563	1896.61592586106	5.73954258426433	2.5209357651747	0.000112789748849141	1.13153507744296	up
842	NEG_t88	Pentasaccharides (Hex-Hex-Hex-Hex-Hex)	Sugars	Oligosaccharides	1	183397.780397598	187716.30191379	191532.282349403	147153.037945824	145564.824925873	155638.891252734	187548.788220264	149452.25137481	0.796871325019112	-0.327581	0.000891497864510636	1.10984126313548	down
843	NEG_t880	1,2-dihydroxy-4-methoxybenzene 1-O-alpha-L-rhamnopyranosyl-(1->6)-beta-D-glucopyranoside	Sugars	Glucosides	1	497.909494045412	454.533839160829	465.592699383923	217.907712214846	228.305232790334	237.615076986124	472.678677530055	227.942673997101	0.482235998433858	-1.05219	0.000713944730789585	1.12541729864875	down
844	NEG_t881	5H,14H-Pyrrolo[1'',2'':4',5']pyrazino[1',2':1,6]pyrido[3,4-b]indole-5,14-dione, 1,2,3,5a,6,11,12,14a-octahydro-5a-hydroxy-6,9-dimethoxy-12-(2-methyl-1-propen-1-yl)-, (5aS,6S,12S,14aS)-	Others	Indole And Its Derivatives	2	272.384507257573	244.711844620631	273.452226386356	410.36698648314	418.908337877139	431.19826148218	263.516192754853	420.157861947486	1.5944290085367	0.673039863465304	0.000390816011373864	1.12161062899087	up
845	NEG_t882	Cis-Zeatin-7-N-glucoside	Alkaloids	Other	2	820.251	719.823982088548	792.010484211843	1176.00608736272	1203.63585547488	1244.09058027499	777.361734991797	1207.91084103753	1.55385940247017	0.635855970582494	0.000600970732640518	1.11760093207691	up
846	NEG_t883	γ-Glutamyltyrosine	Amino acids	Other	1	1010.90189841379	960.564445351578	1003.85383417865	514.215030264018	536.804	543.902570457741	991.773392648006	531.640593354586	0.536050470092892	-0.899559	8.98511492166201e-05	1.12948636758035	down
847	NEG_t884	2-[4-(2-sulfoethyl)piperazin-1-yl]ethanesulfonic acid	Others	Other	3	241.151948332977	194.441914559982	226.297390040357	739.996842801135	775.466058420537	789.601794745419	220.630417644439	768.354898655697	3.48254291887329	1.80014113271572	1.14361941383556e-05	1.12992055650168	up
848	NEG_t885	(3R,3aR,4R,5R,6R,7aS)-6-[(1S,2R,3R,4S,6S)-4-(acetyloxy)-6-hydroxy-2-(2-methoxy-2-oxoethyl)-1,3-dimethyl-7,9-dioxabicyclo[4.2.1]non-3-yl]-5-(formyloxy)-3-(furan-3-yl)-7a-hydroxy-3a-methyl-7-methylidene-1-oxooctahydro-1H-inden-4-yl (2R,3R)-2-hydroxy-3-methy	Organic Acid	Carboxylic Acids	3	10.0057732041337	10.0057732041337	10.0057732041337	104.53394237517	123.484530526972	126.204508080128	10.0057732041337	118.07432699409	11.8006199606153	3.56079075028891	0.0039538874829087	1.12408097644331	up
849	NEG_t888	5H,14H-Pyrrolo[1'',2'':4',5']pyrazino[1',2':1,6]pyrido[3,4-b]indole-5,14-dione,1,2,3,5a,6,11,12,14a-octahydro-5a,6-dihydroxy-12-(2-methyl-1-propen-1-yl)-,(5aR,6S,12S,14aS)-	Others	Indole And Its Derivatives	1	352.394730642346	296.105606296327	356.143909064302	883.556086280893	924.740344925106	918.24828660194	334.881415334325	908.848239269313	2.71394051044002	1.44038909723657	5.16363423050134e-05	1.12928692378381	up
850	NEG_t889	Emiline	Alkaloids	Other	1	137.710360689022	133.036003060827	132.154363787197	539.491431388433	633.158902711195	604.409071469778	134.300242512349	592.353135189802	4.41066318354069	2.14099559448394	0.00353213369150006	1.12476110130289	up
851	NEG_t890	2,5-Dihydroxybenzoic acid O-glucoside	Polyphenols	Phenolic Acids	1	2393.23964378072	2242.5156629313	2316.29047906141	1100.52759469181	1231.69464856785	1208.08597015803	2317.34859525781	1180.1027378059	0.509246964492456	-0.973563	4.55962161380188e-05	1.1268500987066	down
852	NEG_t891	Niazimicin	Polyphenols	Other	1	2065.25600454428	1756.44368772303	1982.67427970902	3019.2120733376	3546.84079739235	3340.5705948161	1934.79132399211	3302.20782184868	1.70675141081114	0.771252944419165	0.00339534215114184	1.09601329594397	up
853	NEG_t894	Nigerohexaose	Sugars	Oligosaccharides	1	21753.0822332547	18533.5758653218	21385.9373357589	12232.7905206834	13312.0158603043	13405.6787482514	20557.5318114451	12983.4950430797	0.631568768185065	-0.662988	0.0101823138170665	1.08915689307282	down
854	NEG_t895	6-[4,5-dihydroxy-6-methyl-3-(3,4,5-trihydroxy-6-methyloxan-2-yl)oxyoxan-2-yl]oxy-5-hydroxy-7-methoxy-2-phenylchromen-4-one	Flavonoids	Glycosides	1	205.082441584207	174.232004919852	200.522230191871	10.0057732041337	10.0057732041337	10.0057732041337	193.278892231977	10.0057732041337	0.0517685769438527	-4.27178	0.00274045278809178	1.12679348085213	down
855	NEG_t896	3,4-dihydroxy-2-oxobutanal	Sugars	Monosaccharide	1	734.41350003748	684.787569600388	723.489749582197	511.160549975874	562.702274447335	554.126153160747	714.230273073355	542.662992527985	0.759787162469171	-0.396333	0.00146046410331706	1.09766415511284	down
856	NEG_t898	Uridine-5-oxyacetic acid methyl ester	Nucleosides	Pyrimidine Nucleotide	1	644.285225804209	694.232046515485	677.97554347366	893.534105770965	833.109365608945	875.423504643952	672.164271931118	867.355658674621	1.2903923860498	0.36780983102048	0.00127661135077039	1.10231485194084	up
857	NEG_t899	Voachalotinal	Alkaloids	Other	3	1440.59731155748	1951.28311704318	1494.56279364369	5191.61313736895	3124.6868710298	4148.36317722555	1628.81440741478	4154.88772854143	2.55086626789849	1.3509872659741	0.0434275091521368	1.01756286437853	up
858	NEG_t90	Neobudofficide	Flavonoids	Glycosides	1	3872.87574699622	4355.33127249575	4136.56680549485	2991.94619063439	3015.5758291227	3249.88753943573	4121.59127499561	3085.80318639761	0.748692187194349	-0.417555	0.00609636538925935	1.08136095892997	down
859	NEG_t900	6-Methylpurine-2'-deoxyriboside	Nucleosides	Purine Nucleosides	1	339.401391811228	363.668809652516	357.643018465729	7049.17456696841	6720.59733775154	7269.41019857255	353.571073309824	7013.0607010975	19.8349390843751	4.30997206167709	0.000559416830011027	1.13167858945361	up
860	NEG_t902	13-O-Ethylpiptocarphol	Terpenoids	Sesquiterpenoid	1	1659.88021725588	1712.79281452238	1634.85930644487	2713.75758802379	2520.94041267543	2824.44133033024	1669.17744607438	2686.37977700982	1.60940335212876	0.68652594271115	0.00505054185067925	1.11502740508349	up
861	NEG_t903	b-D-Glucopyranoside,2-hydroxy-1-methylpropyl	Sugars	Other	1	205.125	208.148325238254	202.327017204926	1354.92756898119	1365.34758266463	1440.76176400803	205.200064771593	1387.01230521795	6.75931709262287	2.75687749549349	0.000500481294439782	1.13179171404542	up
862	NEG_t904	6′′-O-Acetylnaringin	Others	Other	2	146.928634029556	145.809052860312	120.455483510733	10.0057732041337	10.0057732041337	10.0057732041337	137.731	10.0057732041337	0.0726471823900152	-3.78295	0.0045487039616553	1.12273678288127	down
863	NEG_t905	8-(4-Hydroxyphenylactyl),Me ester-6,8,15-Trihydroxy-2-oxo-1(10),3,11(13)-guaiatrien-12-oic acid	Terpenoids	Sesquiterpenoid	1	184.165569843697	200.285701445582	181.602859579511	294.779130273002	267.164323804938	301.122100249535	188.684710289597	287.688518109158	1.52470498360789	0.608530121455932	0.00308363085636112	1.10131438181939	up
864	NEG_t906	NCGC00380816-01_C11H20O7_	Others	Other	1	262.771593470984	272.63874210935	267.304350382824	636.240352155022	598.790985224175	619.959802912803	267.571561987719	618.330380097333	2.3108972250411	1.2084530987408	0.000478291855769061	1.1306683698269	up
865	NEG_t907	Aethyl-(O6-beta-D-xylopyranosyl-beta-D-glucopyranosid)	Sugars	Other	1	15906.1434008543	15115.0869763215	15781.7336064925	20139.3	21000.7587788139	21367.6069071609	15600.9879945561	20835.8887954749	1.33554931282208	0.417433245947137	0.000580622300936248	1.11737364016386	up
866	NEG_t908	5-[2,3-epoxy-3-methylbutyl]-3'-O-beta-D-xylopyranosyl-6,5'-dihydroxy-2-phenylbenzofuran	Flavonoids	Other	3	178.495337979878	195.061217456805	169.622275845989	285.427782472086	225.612873329577	265.362551986767	181.059610427557	258.80106926281	1.42936941403813	0.515378822609675	0.0326305901504619	1.01690727048246	up
867	NEG_t91	2-Oxa-11,14-diazatricyclo[15.2.2.13,7]docosa-3,5,7(22),17,19,20-hexaene-15-carboxylic acid, 9-amino-4-hydroxy-12-[(1S)-1-hydroxyethyl]-10,13-dioxo-, (9S,12S,15S)-	Organic Acid	Carboxylic Acids	1	141.511674396975	165.163932895089	151.176671651096	193.53571080252	195.180225042636	228.482033764823	152.617426314387	205.73265653666	1.34802860659475	0.430851112361372	0.0236975745880707	1.01310315536398	up
868	NEG_t913	splenocin J	Organic Acid	Benzoic Acids	2	543.903423892274	546.31895989122	552.684536279061	125.961800382862	129.772512421517	142.692955667305	547.635640020852	132.809089490561	0.242513598065868	-2.04386	5.74044709741508e-06	1.13255562281565	down
869	NEG_t915	Desacetyldoronine	Alkaloids	Other	1	374.097588029991	391.532071653276	361.026387729901	10.0057732041337	10.0057732041337	10.0057732041337	375.552015804389	10.0057732041337	0.02664284249068	-5.23011	0.000583803581569609	1.13165985490363	down
870	NEG_t916	Pyridoxine 5'-β-D-Glucoside	Sugars	Glucosides	2	195.87211752769	203.222195112819	229.118442826408	337.84081712775	337.442685303558	375.828442495282	209.404251822306	350.370648308863	1.67317829155722	0.742591185149383	0.00121570403255435	1.10404283045775	up
871	NEG_t919	(S)-5-Oxo-2,5-dihydrofuran-2-acetate	Organic Acid	Carboxylic Acids	3	173.622737270764	189.255290770063	186.408104897208	219.27007069158	217.393028265708	221.455874176572	183.095377646012	219.37299104462	1.19813505870556	0.26079054380471	0.0131845746047071	1.09301344733369	up
872	NEG_t92	Xylotuberin	Others	Pyrrole	1	437.332121285078	447.827347748446	441.818900789436	996.337558564872	974.02817358656	1024.05476662098	442.32612327432	998.140166257471	2.25657069238583	1.17413197507464	0.0004205012710893	1.1313777524602	up
873	NEG_t920	D-Arabinono-1,4-lactone	Sugars	Monosaccharide	1	2004.68	1971.79961892671	1953.0368843716	3129.55904936772	3125.57497850959	3226.0583001021	1976.50397633477	3160.3974426598	1.5989835995779	0.677155141489306	0.000103097088752237	1.13087508140504	up
874	NEG_t921	5-methyl-1,3-dioxolane-2,4-dione	Ketones, Aldehydes,esters	Other	3	3574.81019469086	3658.05372085733	3656.8776084192	5010.7790236106	5047.67937681187	5099.41538524665	3629.91384132246	5052.62459522304	1.39194063994154	0.477097687991245	3.08629437364419e-06	1.13139247457882	up
875	NEG_t922	2-O-caffeoyl-(+)-allohydroxycitric acid	Organic Acid	Carboxylic Acids	3	1378.81020037667	1392.97720230133	1402.19165814632	1824.2043364477	1873.28003032634	1859.46106356228	1391.32635360811	1852.31514344544	1.33133045215586	0.41286870987874	0.000143489204659034	1.13022490730879	up
876	NEG_t923	1-(difluoromethyl)-2-methyl-1H-1,3-benzodiazole	Others	Other	1	677.964367413912	720.923490333359	670.631600185206	879.916016708591	901.247011469901	929.311504498783	689.839819310826	903.491510892425	1.30971203111332	0.389249638515065	0.000571840192118918	1.11125242340996	up
877	NEG_t924	Comenic Acid	Organic Acid	Carboxylic Acids	1	455.571860646698	469.893955543824	476.176742210083	316.535508033081	328.083669322088	320.970370275483	467.214186133535	321.863182543551	0.688898565360681	-0.537637	0.000188752002145578	1.12782004207984	down
878	NEG_t925	3,6-dihydro-2H-pyran-2,6-dione	Ketones, Aldehydes,esters	Other	1	59129.1985005575	58779.3089064552	60398.6955352165	45755.4097040394	46372.2015905849	47741.4728334735	59435.7343140764	46623.0280426993	0.784427559964668	-0.350288	9.20472240984753e-05	1.12497664563248	down
879	NEG_t926	(2E)-4-Hydroxy-2-butenal	Ketones, Aldehydes,esters	Other	1	591.619710868016	548.734773035222	575.673585128226	424.415879342156	422.319630469657	416.158297362446	572.009356343821	420.96460239142	0.735940064131377	-0.44234	0.00532004666752066	1.11714503073456	down
880	NEG_t927	(3R,6Z,9Z,12Z,15Z,18Z,21Z)-3-Hydroxytetracosahexaenoyl-CoA	Lipid	Fatty Acyls	1	1139.86515983972	1145.36253535039	1170.12640058612	789.689447289487	748.875497857863	907.371265304565	1151.78469859208	815.312070150638	0.707868468080244	-0.498447	0.0164677009005086	1.08880852112562	down
881	NEG_t93	4,25-dehydrominiolutelide B	Others	Furans	1	122.42687274977	196.656720719284	142.022925741385	1197.69942966284	1212.11596765958	1257.55342987024	153.702173070146	1222.45627573089	7.95340918942626	2.99157339705105	4.63283769840818e-06	1.13135914492632	up
882	NEG_t931	2-ethynyl-1-benzothiophene	Others	Thiophene	2	8304.25056157365	8447.59134852557	8683.87551716186	10168.7947148409	10067.0935695944	10642.4886477013	8478.57247575369	10292.7923107122	1.21397703919459	0.279741135141073	0.00206692409080033	1.1040370089613	up
883	NEG_t932	Alaninamide,2,3-didehydro-N-[[14-ethylidene-9,10,11,12,13,14,20,21,22,23,24,25,26,27,32,33,34,35,36,37-eicosahydro-11-(1-hydroxyethyl)-17,30-dimethyl-21,27,34,37-tetrakis(methylene)-24-(1-methylethyl)-9,12,19,22,25,32,35-heptaoxo-19H-8,5:18,15:31,28:41,38-tetranitrilo-5H,15H,38H-pyrido[3,2-z][1,14,30,24,4,7,10,17,20,33,36]trioxathiaheptaazacyclononatriacontin-2-yl]carbonyl]alanyl-2,3-didehydro-(9…	Organic Acid	Carboxylic Acids	2	362.703952326809	383.386925320383	387.900347057572	496.131115296705	434.419352252332	448.297852627864	377.997074901588	459.616106725634	1.21592503551858	0.282054286166871	0.0340334568579236	1.01498666585481	up
884	NEG_t933	4H-1-Benzopyran-4-one, 6-[6-O-(6-deoxy-α-L-mannopyranosyl)-β-D-glucopyranosyl]-5-hydroxy-2-(4-hydroxyphenyl)-7-methoxy-	Flavonoids	Glycosides	1	14555.8208266469	13654.2649903352	13892.3825411684	10435.4713341894	10600.0330022435	9325.07599830543	14034.1561193835	10120.1934449128	0.721111647812946	-0.471705	0.00216465162970176	1.09998592477682	down
885	NEG_t935	Nonioside A	Sugars	Glycosides	1	2301.20855289004	2738.48598571386	2466.31546433301	1122.36439974682	1064.08441547048	1133.01119668168	2502.0033343123	1106.48667063299	0.442240286197349	-1.1771	0.00697584184583321	1.11403664072706	down
886	NEG_t936	2-O-α-D-Glucopyranosyl-L-ascorbic Acid	Sugars	Glycosides	1	1303.35361325596	1352.50327026225	1373.0388834921	1963.3373722379	1942.81412353841	2031.27040730165	1342.9652556701	1979.14063435932	1.47370948429472	0.559452150704233	7.32934897769582e-05	1.12663255617569	up
887	NEG_t937	3-Dehydro-L-Threonic Acid	Sugars	Other	1	25846.8766313922	25048.8506824179	26215.5673247055	28111.0540596311	27690.4433629142	28372.5428131578	25703.7648795052	28058.013411901	1.09159158370115	0.126433176419978	0.008008171574665	1.07341060311091	up
888	NEG_t938	alpha-1,5-L-Arabinotetraose	Others	Other	1	448.370915568265	474.865123149786	453.402668717701	576.091234486246	595.852589019007	589.837521203801	458.879569145251	587.260448236351	1.27977030951767	0.355884901588467	0.000371036762285701	1.11945386145912	up
889	NEG_t939	javaniside	Others	Other	1	157765.828752847	157344.563489349	162184.747233525	133017.045266332	132196.877258494	134586.522251515	159098.37982524	133266.814925447	0.837637787838143	-0.255602	0.000915349423863944	1.12331041788018	down
890	NEG_t94	2-Butenoic acid,2-methyl-,(1R)-2-hydroxy-2-methyl-1-[[(7-oxo-7H-furo[3,2-g][1]benzopyran-4-yl)oxy]methyl]propylester, (2Z)-	Coumarins	Psoralen	1	11023.9361949454	10416.0166920523	10784.6326767585	13776.4525177818	14165.2497680416	14452.0579261289	10741.5285212521	14131.2534039841	1.31557192963976	0.395690130828099	0.000224748223333671	1.11951127656989	up
891	NEG_t941	(R)-2-Amino-4-((((2S,3S,4R,5R)-5-(6-amino-9H-purin-9-yl)-3,4-dihydroxytetrahydrofuran-2-yl)methyl)thio)butanoic acid	Nucleosides	Deoxyribonucleosides	1	1219.90897665897	1322.76961466791	1339.86	2155.14549596769	2011.8152232009	2115.29934778224	1294.18077298063	2094.08668898361	1.61807896756241	0.694282017737387	0.000164208180256728	1.1217037675152	up
892	NEG_t942	3-(R)-3-beta-D-glucopyranosyloxy-4-hydroxybutanoic acid	Sugars	Glycosides	1	361.09566025366	410.450678270815	362.736139613037	963.821559433945	914.194852860785	1009.88102316752	378.094159379171	962.632478487417	2.54601255959112	1.34823953613445	0.000228274555582169	1.12623463935779	up
893	NEG_t943	(2S,E)-1-[5-Amino-1-(1,2,3,4-tetrahydro-5-hydroxymethyl-2,4-dioxopyrimidin-1-yl)-1,5-dideoxy-β-D-allofuranulonoyl]-3-ethylidene-2-azetidinecarboxylic acid	Nucleosides	Ribonucleotides	2	545.83901806675	582.96925756319	587.563368378676	278.131544761777	271.730531282121	240.485553761171	572.123881336205	263.449209935023	0.460475813943883	-1.1188	6.95129785518505e-05	1.12569267068118	down
894	NEG_t944	Glucosylgalactosyl hydroxylysine	Amino acids	Other	1	1455.80183924263	1483.75512279029	1450.29762055961	1784.64421792217	1809.62092508621	1889.66	1463.28486086418	1827.97422702579	1.24922650122017	0.321035080277534	0.00403340018200484	1.1145198966737	up
895	NEG_t945	Rifamycin B	Ketones, Aldehydes,esters	Polyketide	2	1953.18407832885	1795.15313437169	1979.07842126081	2534.3575992482	2596.3367460566	2658.14048049137	1909.13854465378	2596.27827526539	1.35992135433849	0.443523221338419	0.00125591842883287	1.11162162625588	up
896	NEG_t946	1207613-17-9	Lipid	Glycolipids	3	583.036521016969	573.840596494146	585.106010757959	788.101480659372	806.000829617183	831.621061454797	580.661042756358	808.574457243784	1.3925068115566	0.477684384638834	0.00172043592993065	1.12557585600383	up
897	NEG_t947	Dulcioic acid	Terpenoids	Triterpenoids	1	305.723308761539	335.434075242159	314.782558280798	214.57884604795	222.678601639126	204.257012490394	318.646647428165	213.83815339249	0.671082388967224	-0.575438	0.00132676415446158	1.11178770581173	down
898	NEG_t948	[(2S,3R,4S,5R,6S)-4,5-Dihydroxy-6-[[(1S,2S,4S,5S,6R,10S)-2-(hydroxymethyl)-10-[(2S,3R,4S,5S,6R)-3,4,5-trihydroxy-6-(hydroxymethyl)oxan-2-yl]oxy-3,9-dioxatricyclo[4.4.0.02,4]dec-7-en-5-yl]oxy]-2-methyloxan-3-yl] (E)-3-(3-hydroxy-4-methoxyphenyl)prop-2-enoate	Coumarins	Coumaric Acids	1	15813.6007824686	15804.9047662369	16131.4882324578	27461.662381884	27248.5680625523	27490.9275038141	15916.6645937211	27400.3859827501	1.72149	0.783658171698078	3.93949304026437e-07	1.13268136533632	up
899	NEG_t949	2-Fucosyllactose	Sugars	Oligosaccharides	1	229479.252307277	231666.561983231	237467.011868308	179189.263587716	177496.055950302	177652.723608706	232870.942052939	178112.681048908	0.764855758639125	-0.38674	0.00120724399029753	1.12850331976922	down
900	NEG_t95	2-Butenenitrile, 4-(b-D-glucopyranosyloxy)-3-(hydroxymethyl)-,(2Z)-	Lipid	Fatty Acyls	1	114.971358083757	126.807732169229	133.321281007161	167.580214823887	169.816478339177	187.947359946424	125.033457086716	175.114684369829	1.40054261035413	0.485985876887203	0.00438528011643716	1.0742298338282	up
901	NEG_t950	2-{[3,4-dihydroxy-2,5-bis(hydroxymethyl)oxolan-2-yl]oxy}-6-(hydroxymethyl)oxane-3,4,5-triol	Others	Glycosides	1	52117.2724075881	52617.1341605158	54111.8226646666	91693.2750270651	89807.3694756983	91007.2818728323	52948.7430775902	90835.9754585319	1.71554545356105	0.778667350762016	1.37615386375805e-06	1.13193256630669	up
902	NEG_t951	2-epi-5-epi-Valiolone	Alcohols	Polyol	1	132121.585089718	131190.887763723	136443.721759623	93118.8021159772	92139.301065707	92301.9260475918	133252.064871021	92520.009743092	0.694323272458441	-0.526321	0.0011424934605118	1.12930219211888	down
903	NEG_t953	lisianthioside	Others	Other	2	1747.62220827427	1973.93878136219	1736.91771175461	4303.04462857551	4167.45468223779	4348.17511152883	1819.49290046369	4272.89147411404	2.34839689290632	1.23167625301312	3.24654877520584e-05	1.12963287723401	up
904	NEG_t955	a-L-Talofuranuronamide,1-deoxy-5-O-[4-deoxy-N-[(3S)-hexahydro-2-oxo-1H-azepin-3-yl]-b-L-erythro-hex-4-enopyranuronamidosyl]-1-(3,4-dihydro-2,4-dioxo-1(2H)-pyrimidinyl)-3-O-methyl-	Amino acids	Alpha Amino Acids	1	6526.49810664165	6760.92157732122	6714.49637181646	19188.5387895905	19036.6619525228	19102.4817142371	6667.30535192644	19109.2274854501	2.86610954152996	1.51909374986593	1.86644796806254e-07	1.13287702730576	up
905	NEG_t957	4-O-beta-D-mannopyranosyl-(2S,3R)-erythritol	Sugars	Glycosides	1	382.817761677723	422.700497590072	406.852232948169	745.039670089201	693.899394597561	734.518798126021	404.123497405321	724.485954270928	1.79273405016659	0.84216148209143	0.000135611746661758	1.12472408953443	up
906	NEG_t958	alpha-L-ido-hept-2-ulopyranose	Sugars	Other	1	7762.8433929346	7703.66841618517	7947.59499900303	6858.79192184746	6694.98295638772	6793.32279028233	7804.70226937427	6782.36588950584	0.869010201211635	-0.202555	0.000701629829658524	1.11673929167613	down
907	NEG_t96	cichorioside I	Terpenoids	Terpene Glycoside	1	7486.13615812471	7182.98767539573	7570.07	8189.63053962901	8295.24041373328	8133.0878600833	7413.06483367115	8205.98627114853	1.10696270102425	0.146606611501664	0.0119629934389413	1.07914265210094	up
908	NEG_t961	hexopyranosyl 4,6-dideoxy-4-{[4,5,6-trihydroxy-3-(hydroxymethyl)cyclohex-2-en-1-yl]amino}hexopyranosyl-(1->4)hexopyranosyl-(1->4)hexopyranosyl-(1->4)hexopyranoside	Sugars	Glycosides	3	231.575528481658	270.891386768772	246.217490226455	320.302204359329	319.231589156187	344.625417788652	249.561468492295	328.053070434723	1.31451811217745	0.394534020364905	0.00678822773125711	1.06575630746799	up
909	NEG_t964	alpha-Maltose 1-phosphate	Sugars	Other	3	3938.49538965993	4091.79961503024	3967.03895848387	1243.60520426602	1257.40846455573	1257.56311871593	3999.11132105801	1252.85892917923	0.313284334592558	-1.67446	0.00025995627091927	1.13231170597824	down
910	NEG_t966	2-Thiouridine	Nucleosides	Glycosides	3	606.202081641797	625.290003496457	627.98328863098	682.749220005064	657.423780098655	703.088476827718	619.825124589745	681.087158977146	1.09883761073408	0.135978196570192	0.0258940647200635	1.01903202647399	up
911	NEG_t967	(4-Methyloxazol-2-yl)methanol	Alcohols	Other	2	367.466314779049	354.656869184182	365.644918385709	1021.47506107506	1015.22183119475	1034.07077625289	362.589367449647	1023.5892228409	2.8229984515005	1.49722833742623	2.44012391768903e-07	1.13273917391663	up
912	NEG_t969	4-Deoxy-4-thio-alpha-D-digitoxosyl-calicheamicin T0	Ketones, Aldehydes,esters	Cyclohexanones	3	153.970920160644	133.625169454664	144.313457353341	495.945019229595	479.652795160261	486.425161524371	143.96984898955	487.340991971409	3.38502120681382	1.75916487216639	2.25633387002406e-06	1.13189089157942	up
913	NEG_t97	b-D-Galactopyranose, O-b-D-galactopyranosyl-(1&reg;3)-O-[O-b-D-glucopyranosyl-(1&reg;4)-a-D-glucopyranuronosyl-(1&reg;2)]-O-b-D-galactopyranosyl-(1&reg;4)-O-b-D-glucopyranosyl-(1&reg;6)- (9CI)	Sugars	Oligosaccharides	2	1984.50207035874	1867.26947526487	2069.82326571579	1112.65821069254	1131.30199031253	1182.13852883003	1973.86493711313	1142.03290994503	0.578577028484689	-0.789419	0.00220650113277519	1.1204924434206	down
914	NEG_t970	{[2-amino-4-hydroxy-4-(4-hydroxyphenyl)-3-methylbutanoyl]amino}[5-(2,4-dioxo-3,4-dihydropyrimidin-1(2H)-yl)-3,4-dihydroxytetrahydrofuran-2-yl]acetic acid (non-preferred name)	Organic Acid	Carboxylic Acids	3	162.818665638461	169.165546219091	159.827871404793	310.879110347051	322.219373833114	316.242031393247	163.937361087448	316.446838524471	1.93029115770425	0.948818474485558	4.92874783078688e-06	1.13120619978035	up
915	NEG_t972	9-((2S,3S,4R,5S)-3,4-Dihydroxy-5-(hydroxymethyl)tetrahydrofuran-2-yl)-1H-purin-6(9H)-one	Nucleosides	Purine Nucleosides	3	2934.30350115982	2927.36800824893	3012.92449861924	4145.76722098213	4143.52175149575	4243.04204324646	2958.19866934266	4177.44367190811	1.41215791731675	0.497901429820634	1.18791718303921e-05	1.13020019804128	up
916	NEG_t973	3,3-difluoro-1-(hydroxymethyl)cyclobutane-1-carboxylic acid	Organic Acid	Carboxylic Acids	3	1472.67425876594	1514.44598336952	1530.46430977026	1062.53504086179	1026.60909930635	1063.9556095313	1505.86151730191	1051.03324989981	0.697961424622218	-0.518781	6.10359707601062e-05	1.12813870364923	down
917	NEG_t974	D-Ornithine	Organic Acid	Carboxylic Acids	3	1917.58816991263	1945.5152925681	1972.7559931296	2081.30619360766	2033.05912073927	2117.66892924942	1945.28648520344	2077.34474786545	1.06788627981867	0.0947580212979622	0.0150882435239209	1.03599134814986	up
918	NEG_t975	4-amino-1-3,4-dihydroxy-5-(hydroxymethyl)oxolan-2-yl-1,2-dihydropyrimidin-2-one	Nucleosides	Pyrimidine Nucleotide	3	1787.47863647172	1818.00859781055	1843.8888740438	2530.42093813977	2439.87796707772	2546.0577631258	1816.45870277536	2505.4522227811	1.37930590932402	0.463942460420059	0.000397103610064361	1.12652813400936	up
919	NEG_t976	Mucic acid Dimethyl Ester	Polyphenols	Phenolic Acids	3	413.388103295454	450.470695776245	423.227719290299	577.158940012137	568.484005935189	574.898391375192	429.028839453999	573.513779107506	1.33677209167893	0.418753519109658	0.00409566674294197	1.11914444205556	up
920	NEG_t977	alpha-D-Galactopyranoside, 1-(hydroxymethyl)-2-(phosphonooxy)ethyl, homopolymer	Sugars	Glycosides	2	1007.05016125268	1020.65337024925	1026.97319816468	1631.47919562479	1620.9895652499	1683.67329512382	1018.22557655554	1645.38068533284	1.61592943962265	0.692364203455446	0.000385374826682833	1.13062113651062	up
921	NEG_t99	1(3H)-Isobenzofuranone,4-[(2R,4R,5S)-4-[(1S,2S)-2-(acetyloxy)-1-methylpropyl]-2,3,4,5-tetrahydro-5-hydroxy[2,3'-bifuran]-4-yl]-(9CI)	Ketones, Aldehydes,esters	Benzoates	1	4972.19641605954	4501.00700099838	4768.0143081558	13236.8742821775	14263.0030619188	13869.8244376325	4747.07257507124	13789.9005939096	2.90492727377412	1.53850204553039	0.000171760466735973	1.13000917493604	up
922	POS_t1	acuminoside	Lipid	Isoprene lipid	1	38139.2457439554	38232.3013486418	38144.7711736477	116959.87308552	114760.322709448	112431.456660926	38172.1060887483	114717.217485298	3.00526	1.58749124399863	0.000289655191074489	1.13232076484283	up
923	POS_t10	2,5-Anhydro-D-mannose	Sugars	Other	1	38283.7862967914	38814.6152824931	37798.1016281268	50947.4248674643	50576.3029243656	49537.794096471	38298.8344024704	50353.8406294336	1.31476170006327	0.394801335417694	4.86553633897794e-05	1.12888736992529	up
924	POS_t100	Bicyclo[2.1.1]hexan-2-one, 1-fluoro-	Ketones, Aldehydes,esters	Other	3	1977.75303188849	1932.97923515689	1960.74359616073	3753.98066662137	3653.54824705228	3651.25177177407	1957.1586210687	3686.26022848257	1.88347545712452	0.913397234179686	7.15971687952976e-05	1.13198377407722	up
925	POS_t1000	3-Oxepinacetic acid, 2-[(acetyloxy)methyl]-4-[(1aR,3S,3aR,4R,5R,6R,7aS)-5-(formyloxy)-3-(3-furanyl)octahydro-4-[[(2R,3R)-2-hydroxy-3-methyl-1-oxopentyl]oxy]-3a-methyl-7-methyleneindeno[1,7a-b]oxiren-6-yl]-2,3,4,7-tetrahydro-2,4-dimethyl-7-oxo-, methyl ester, (2S,3R,4R)-	Organic Acid	Carboxylic Acids	1	1403.12860000332	1490.86893260927	1508.66206602547	1045.12597670644	1048.13434953939	1010.90176222015	1467.55319954602	1034.72069615533	0.705065204093053	-0.504171	0.00246783262152173	1.11867436913744	down
926	POS_t1003	Psoralenol	Flavonoids	Isoflavonoids	3	652.302552404358	625.830546498741	672.393392920135	295.093925904829	293.412689874236	260.266630546962	650.175497274411	282.924415442009	0.435150842546437	-1.20041	3.91968814167776e-05	1.1278	down
927	POS_t1004	6'-O-sinapoyljasminoside A	Coumarins	Coumaric Acids	1	117.291248658619	145.378	156.692	219.781436632872	215.050451279779	204.878061359754	139.78691786694	213.236649757468	1.52544067078183	0.609226070029103	0.0152421275310734	1.07243734123858	up
928	POS_t1005	Cerberalignan H	Lignans	Furanoid Lignans	3	2051.80281979041	2076.36161645806	2065.10680448147	1380.77617839561	1415.39603708952	1408.8321703199	2064.42374690998	1401.66812860168	0.678963381766794	-0.558594	3.63206846573178e-06	1.13214093282767	down
929	POS_t101	[(3aR,4S,6R,11aR)-6,9-dihydroxy-6,10-dimethyl-3-methylidene-2,7-dioxo-3a,4,5,8,9,11a-hexahydrocyclodeca[b]furan-4-yl] 2-methylprop-2-enoate	Terpenoids	Sesquiterpenoid	2	329.256850169305	297.118038116157	301.134826206697	858.387650760974	798.992762490419	803.655870353555	309.16990483072	820.345427868316	2.65338060092712	1.40783163059391	0.000149996664208698	1.1289626843132	up
930	POS_t1010	2,4-Pentadienoic acid,5-(decahydro-1,3,4-trihydroxy-2,6,8-trimethyl-1-naphthalenyl)- (9CI)	Lipid	Fatty Acids	2	1950.85441517302	1959.06083649683	1853.08384554198	2859.28253282946	2904.71818726714	2932.1513407788	1920.99969907061	2898.71735362513	1.50896293998773	0.593557373821869	6.837388747208e-05	1.12918869817948	up
931	POS_t1011	[(1S,2S,5R)-2-hydroxy-2-methyl-5-prop-1-en-2-ylcyclohexyl] benzoate	Terpenoids	Monoterpene	3	323.259565558361	323.420277358946	379.09425221502	512.312775909065	459.07392623691	566.550663629056	341.924698377442	512.645788591677	1.49929440904494	0.584283706010327	0.0147835078480636	1.04317406402709	up
932	POS_t1013	Precorrin 4	Others	Other	3	3587.82121807688	3593.39500948838	3572.05923959511	3244.08235655934	3208.60990225008	3293.44991474304	3584.42515572012	3248.71405785082	0.906341719164211	-0.141873	0.00341532924744009	1.12022079357334	down
933	POS_t1014	1-Naphthacenecarboxylicacid,2-ethyl-1,2,3,4,6,11-hexahydro-2,5,7,10-tetrahydroxy-6,11-dioxo-4-[[2,3,6-trideoxy-4-O-[2,6-dideoxy-4-O-[(2R,6S)-tetrahydro-6-methyl-5-oxo-2H-pyran-2-yl]-a-L-lyxo-hexopyranosyl]-3-(dimethylamino)-a-L-lyxo-hexopyranosyl]oxy]-,methyl ester, (1R,2R,4S)-	Ketones, Aldehydes,esters	Polyketide	1	6515.39897692608	6766.77950432439	6571.6576396579	3399.70218170568	3397.66956645073	3433.30821068505	6617.94537363612	3410.22665294715	0.515299909626401	-0.956516	0.00043481386360878	1.13167958380671	down
934	POS_t1015	Ergosta-2,16,24-trien-26-oic acid, 15-(acetyloxy)-28-(β-D-glucopyranosyloxy)-5,6,14,22-tetrahydroxy-1-oxo-, δ-lactone, (5α,6β,15α,22R)- (9CI)	Lipid	Steroid	1	31228.4795036958	31414.9056805524	31933.7746108713	23281.0183211604	23000.6566375455	23062.8352141282	31525.7199317065	23114.836724278	0.733205673791153	-0.44771	0.000119207189054648	1.13133285378237	down
935	POS_t1016	Bromelain	Sugars	Amino Sugars	2	5417.78147906506	5521.93995328755	5570.58301058778	5187.02436999038	5180.73304312583	5220.02236165764	5503.43481431346	5195.92659159128	0.944124309072871	-0.0829513	0.0155999721436277	1.08413108665388	down
936	POS_t1017	5-hydroxy-6,7-dimethoxy-2,8-dimethylchromen-4-one	Ketones, Aldehydes,esters	Chromones	2	1185.87752726877	1184.31774676113	1212.52600997307	834.823798190133	789.886833842561	801.882401288802	1194.24042800099	808.864344440499	0.677304440107121	-0.562124	5.11988914796069e-05	1.12897875218578	down
937	POS_t102	N-(carboxycarbonyl)-L-homoserine	Amino acids	Alpha Amino Acids	3	1061.22162464641	1060.52106434271	1044.47233073599	2818.83953679646	2821.88035791891	2849.54004727249	1055.40500657504	2830.08664732929	2.68151717084741	1.42304949155547	3.06722663554439e-07	1.13289189193076	up
938	POS_t1020	Adenosine,2-amino-3'-deoxy-3'-fluoro- (9CI)	Nucleosides	Purine Nucleosides	1	1425.15819889166	1459.8589470931	1503.59867115174	1322.72748066396	1337.83711751939	1297.88818002415	1462.8719390455	1319.4842594025	0.901982069779424	-0.148829	0.0112814890761566	1.06744889624764	down
939	POS_t1022	2-Cyclopenten-1-one, 4-hydroxy-2-(2-propenyl)-	Alcohols	Glycols	1	221.629387386853	238.041428887318	232.077363359794	134.699714698681	126.438564036685	124.646968451624	230.582726544655	128.595082395663	0.557696078638221	-0.842449	0.000169216799526952	1.12595779042769	down
940	POS_t1023	Senescaposon	Lipid	Isoprene lipid	2	759.20184206147	739.519302475857	759.908169895697	506.620581104848	484.670415265571	547.032768142108	752.876438144341	512.774588170842	0.681087310202864	-0.554088	0.00252798473305608	1.11841019814717	down
941	POS_t1024	1-(buta-2,3-dienyloxy)-4-methoxybenzene	Polyphenols	Other	3	233.332779087932	236.786707464551	234.071856898023	10.0057732041337	10.0057732041337	10.0057732041337	234.730447816835	10.0057732041337	0.0426266523887067	-4.5521	2.18318563859422e-05	1.13293291657254	down
942	POS_t1025	Ethyl 3-amino-5-methyl-1H-pyrrole-2-carboxylate	Ketones, Aldehydes,esters	Carboxylic acid ester	3	591.849242322103	594.390802781073	602.187247016658	199.779642398848	191.18938666339	210.882190469832	596.142430706611	200.617073177357	0.336525405412871	-1.57121	7.22518798470592e-06	1.13237469574853	down
943	POS_t1026	2-Cyclohexen-1-one, 4-methylene-	Ketones, Aldehydes,esters	Other	1	260.583067308747	267.850945895993	279.145644910465	163.20048588893	167.144064985165	153.216733414358	269.193219371735	161.187094762818	0.598778435575046	-0.739906	0.000141759807623959	1.12408930485527	down
944	POS_t1027	yadanzioside J	Lipid	Isoprene lipid	2	3638.64098212294	3672.69373443467	3637.0156494054	3454.42115238552	3309.20794477356	3374.27705623442	3649.45012198767	3379.30205113117	0.925975678026429	-0.110954	0.0175342371644213	1.07828634988811	down
945	POS_t1028	Methyl (4S,5E,6S)-5-(2-acetyloxyethylidene)-4-[2-[2-(3,4-dihydroxyphenyl)ethoxy]-2-oxoethyl]-6-[(2S,3R,4S,5S,6R)-3,4,5-trihydroxy-6-(hydroxymethyl)oxan-2-yl]oxy-4H-pyran-3-carboxylate	Sugars	Glycosides	1	621.232654418152	629.536386662755	678.402106565546	561.182115235566	553.05745353721	521.096597479989	643.057049215484	545.112055417588	0.847688484377262	-0.238394	0.0139870102047533	1.03643008265582	down
946	POS_t1029	sarubicin A	Others	Pyran	3	402.148747831993	433.991408848504	431.416953988979	213.683974961268	245.115699914118	229.625559590465	422.519036889825	229.475078155284	0.543111808273673	-0.880679	0.000158753492779197	1.1218029721949	down
947	POS_t103	Desoxyphyllostin	Ketones, Aldehydes,esters	Cyclohexanones	1	269.091436208523	256.095590788158	264.044482255164	708.653688621782	686.745014797786	691.312576451181	263.077169750615	695.570426623583	2.6439786747096	1.40271054068268	7.36106346002526e-06	1.13226879949073	up
948	POS_t1030	Clonostachydiol	Ketones, Aldehydes,esters	Polyketide	1	6306.78950899184	6391.5091359898	6515.83429765895	3863.98948743359	3873.64029179762	3843.96681440774	6404.7109808802	3860.53219787965	0.602764466562877	-0.730334	0.000450613536940634	1.13167067683687	down
949	POS_t1031	Nordihydrocapsiate	Others	Other	3	10.0057732041337	10.0057732041337	10.0057732041337	148.796669520869	115.516206963506	131.70083185728	10.0057732041337	132.004569447218	13.1928404486205	3.72168330845054	0.00614577771137031	1.11917007839851	up
950	POS_t1032	(7R,8R)-7,8-dihydroxy-3,5,7-trimethyl-8H-isochromen-6-one	Others	Other	2	355.881465662954	351.766373026688	397.999456674002	260.208474009559	253.238269244043	250.555293067829	368.549098454548	254.667345440477	0.690999778613987	-0.533243	0.0138202481077697	1.09537856612042	down
951	POS_t1033	b-D-Allofuranuronic acid,5-[[(2S,3S,4S)-2-amino-4-hydroxy-4-(5-hydroxy-2-pyridinyl)-3-methyl-1-oxobutyl]amino]-1-(4-carboxy-2,3-dihydro-2-oxo-1H-imidazol-1-yl)-1,5-dideoxy-(9CI)	Amino acids	Dipeptide	1	723.404645150407	745.305841340383	731.379184571024	543.064255331334	553.55896958326	498.09778692461	733.363223687271	531.573670613068	0.724843642881863	-0.464258	0.00314096790583535	1.11503259594705	down
952	POS_t1034	GlcNAcMan3GlcNAc2-I	Sugars	Oligosaccharides	3	8597.80385648821	8691.53341066231	8927.95474296226	7073.0827109369	7050.85235737703	7018.64585192284	8739.09733670426	7047.52697341226	0.806436489019593	-0.310367	0.0027496960412488	1.12523183539609	down
953	POS_t1035	Benzoic acid,2-hydroxy-6-methyl-,[(1S,2R,3R,4S,5S)-5-[(3-acetylphenyl)amino]-4-amino-3-[[(dimethylamino)carbonyl]amino]-1,2-dihydroxy-3-[(1S)-1-hydroxyethyl]-2-methylcyclopentyl]methylester	Ketones, Aldehydes,esters	Other	3	12373.0259899206	12515.1345168661	12668.6125826096	8266.16886802186	8237.09085827824	8184.13872758109	12518.9243631321	8229.1328179604	0.657335453051779	-0.605298	0.000157042585111868	1.1320183471619	down
954	POS_t1036	(2R,5R,6R,8S,9S,10S,12S)-15,16-epoxy-2-hydroxy-6-O-{beta-D-glucopyranosyl-(1->6)-alpha-D-xylopyranosyl}-cleroda-3,13(16),14-trien-17,12-olid-18-oic acid methyl ester	Sugars	Glycosides	1	710.318427332375	699.952203757998	755.871794574165	542.728581693603	558.724725403082	516.073260035227	722.047475221513	539.175522377304	0.746731400469053	-0.421339	0.00149046152918474	1.1036858126688	down
955	POS_t1038	jaspamide M	Organic Acid	Other	3	3819.1945018696	3820.47798896708	3893.06494425431	3420.1586311509	3448.04795495393	3431.68463143635	3844.25	3433.29707251373	0.893100296049523	-0.163106	0.00159198678939631	1.12421329948782	down
956	POS_t1039	4,6-dihydroxy-3,10-dimethyl-2-oxaspiro[4.5]dec-8-ene-1,7-dione	Ketones, Aldehydes,esters	Other	1	4540.11114924753	4633.32481765119	4671.25034372573	2701.37658274574	2663.40435925268	2654.0006613072	4614.89543687482	2672.92720110187	0.579195615082444	-0.787877	8.46999738138239e-05	1.13194924803607	down
957	POS_t104	(+)-8-oxo-beta-cyperone	Ketones, Aldehydes,esters	Other	1	4237.35252175613	4272.2924710606	4241.32393689834	14786.1606616793	14436.2406271914	14263.2464286603	4250.32297657169	14495.2159058437	3.4103798665991	1.76993244339497	0.000210526664768928	1.13246805005274	up
958	POS_t1040	cyclopenicillone	Lipid	Fatty Alcohol	2	1097.7770041306	1097.46105281228	1053.66963044783	1152.1378050503	1153.47099955628	1189.7580978853	1082.96922913024	1165.12230083063	1.07585910060101	0.105489148364328	0.0135524732201879	1.0269356048002	up
959	POS_t1041	2-(2-hydroxy-ethylamino)-phenoxazin-3-one	Ketones, Aldehydes,esters	Other	3	204.337383809041	221.449883106057	209.719058390295	167.106369103508	151.593300639848	168.422508174489	211.835441768464	162.374059305948	0.766510353274231	-0.383623	0.00264402535642085	1.08548972114589	down
960	POS_t1042	myxotyroside B	Sugars	Other	3	311.703581423526	336.816016001141	321.393528922081	10.0057732041337	10.0057732041337	10.0057732041337	323.304375448916	10.0057732041337	0.0309484620807882	-5.01399	0.000544256545485107	1.13175237365659	down
961	POS_t1043	7-O-ethyl-morroniside	Terpenoids	Iridoid	2	515.839439985354	485.384502399634	524.576619303024	1082.11608419801	1088.04307764269	1040.53125638996	508.600187229337	1070.23013941022	2.10426611370403	1.07331716501236	1.24688987452482e-05	1.1303750236257	up
962	POS_t1044	5,6,7,8-tetrahydro-2H-chromen-2-one	Ketones, Aldehydes,esters	Other	1	854.200040554827	795.264095231364	870.142048654128	201.284818656775	212.23924845698	197.23262543044	839.868728146773	203.585564181398	0.242401648446447	-2.04453	0.000883153920882832	1.12997708001193	down
963	POS_t1045	5,5'-Dimethoxylariciresinol 4-O-glucoside	Lignans	Other	2	609.67563720657	581.738327117195	633.089094294784	487.066819708473	488.81363468972	493.095321152605	608.167686206183	489.658591850266	0.805137469412113	-0.312693	0.0143005114979624	1.09855727329111	down
964	POS_t1046	7-epi-desacetylsenaetnin	Others	Other	3	919.222222049318	845.529235382997	918.107354129878	585.285494495975	559.567179308611	591.91718257021	894.286270520731	578.923285458265	0.647357903774108	-0.627365	0.00225227506222455	1.11754324332879	down
965	POS_t1047	(-)-Indolactam V	Amino acids	Alpha Amino Acids	3	867.141048747127	844.383085589647	929.684866859013	1134.23718907627	1108.82998742472	1199.7020253207	880.403000398596	1147.58973394056	1.30348230687651	0.382371000246116	0.00201522728903762	1.09146200506637	up
966	POS_t1049	887143-76-2	Others	Other	3	493.61321906953	441.650440840357	463.778020619178	260.84786379132	314.390472382363	285.635818102607	466.347226843022	286.95805142543	0.615331313039037	-0.700565	0.00114901004740134	1.10150376816732	down
967	POS_t105	Secologanol	Terpenoids	Terpene Glycoside	1	1823.75901049111	1812.95557657124	1843.7578424598	2357.0050058253	2288.0602957573	2282.0206123397	1826.82414317405	2309.0286379741	1.26395780710574	0.337948304895327	0.000837477274381377	1.12659960425736	up
968	POS_t1052	Nudifloside B	Terpenoids	Iridoid	2	2881.32781200897	2931.49330074942	3012.27193538883	3328.31591925167	3408.18301298127	3457.74606035444	2941.69768271574	3398.08166419579	1.15514306047205	0.208071535496344	0.00104671889504867	1.10292012441879	up
969	POS_t1053	2''-O-tigloylaloesin	Sugars	Other	1	3025.27629991582	3080.83473198704	3086.82451645153	2061.4028161338	2100.89404427358	2058.15025457134	3064.31184945146	2073.48237165957	0.676655142664655	-0.563507	6.19242713111163e-06	1.13166345189566	down
970	POS_t1054	1,4-Isobenzofurandione,3a-[(2S)-2-[(6R)-6-(3-furanyl)-5,6-dihydro-4-methyl-2-oxo-2H-pyran-3-yl]-2-hydroxyethyl]-3,3a,7,7a-tetrahydro-,(3aS,7aR)-	Others	Benzofuran	2	105.090839270494	102.202774215621	105.907484676249	291.965147360353	311.351383107314	269.280434114307	104.400366054121	290.865654860658	2.7860597223373	1.47822618406852	0.00396828769180639	1.12339945696345	up
971	POS_t1056	jiadifenone	Ketones, Aldehydes,esters	Other	1	202.981931347522	199.781550607206	211.660030187514	141.012971661874	149.560611199831	144.20481622007	204.807837380747	144.926133027258	0.707620054391932	-0.498953	0.000307141781670969	1.12127635009453	down
972	POS_t1059	genipin 1-O-alpha-L-rhamnopyranosyl(1->6)-beta-D-glucopyranoside	Lipid	Isoprene lipid	1	4641.03688594648	4619.96037450683	4766.64799778457	3799.68697635239	3827.22327995973	3766.02855394903	4675.88175274596	3797.64627008705	0.812177567975675	-0.300133	0.000884652000909811	1.1259701854387	down
973	POS_t106	2-ethenylcyclohexa-2,5-diene-1,4-dione	Ketones, Aldehydes,esters	Other	2	676.791854547732	672.440119207657	681.332530092979	2286.97002074924	2310.02699098373	2241.89944605013	676.854834616123	2279.63215259437	3.36797794151424	1.75188268954082	0.000124000057229195	1.13262470986423	up
974	POS_t1060	aceroside III	Lignans	Other	2	730.473416126246	717.293440525699	709.384565537874	320.319567135569	338.726830198927	335.966168276923	719.050474063273	331.670855203806	0.461262271797933	-1.11634	1.40120805230283e-06	1.13191168111251	down
975	POS_t1062	(1S,5R,7S,8R,9S)-7,10-diacetoxy-5-hydroxy-1-isovaleroxy-11-[alpha-(isovaleroxy)isovaleroxy]-5,6-dihydrovaltrate hydrin	Ketones, Aldehydes,esters	Carboxylic acid ester	2	1859.02873915323	1844.66693157035	2045.02418517919	1115.94992747522	1124.92510967027	1203.09707604198	1916.23995196759	1147.99070439582	0.599085048413206	-0.739167	0.00254294329994811	1.11452816871652	down
976	POS_t1064	2(5H)-Furanone,5-(2-hydroxyethylidene)-	Ketones, Aldehydes,esters	Other	1	10.0057732041337	10.0057732041337	10.0057732041337	3663.4432646535	3688.09523623229	3584.20604237357	10.0057732041337	3645.24818108645	364.314491915576	8.50904057436652	7.43148269332178e-05	1.13281448500186	up
977	POS_t1065	prop-2-ynyl acetate	Ketones, Aldehydes,esters	Carboxylic acid ester	1	10.0057732041337	10.0057732041337	10.0057732041337	514.568261124469	511.575194685572	468.20311899726	10.0057732041337	498.115524935767	49.7828118600549	5.63757581459943	0.000940679328570901	1.13085521957092	up
978	POS_t1067	Radicicol A	Ketones, Aldehydes,esters	Polyketide	1	154.147275410512	173.561392659513	170.899155195644	107.074023921888	107.184886685272	106.366523247795	166.202607755223	106.875144618318	0.64304132204544	-0.637017	0.010226139577946	1.10991019471343	down
979	POS_t1068	2-Cyclopenten-1-one, 2-[(acetyloxy)methyl]-	Ketones, Aldehydes,esters	Carboxylic acid ester	2	3524.27176614101	3577.52041209553	3734.91578738275	3017.40588726501	2937.84259329263	3010.34006438872	3612.23598853976	2988.52951498212	0.827335070151445	-0.273456	0.00458305394484227	1.10687621622909	down
980	POS_t1069	Shinanolone	Ketones, Aldehydes,esters	Other	1	1086.22570224744	1051.31711914463	1155.69641889311	1271.09935953944	1265.63145379441	1303.95167891771	1097.74641342839	1280.22749741719	1.1662324574752	0.221855380151956	0.016815736954385	1.06568719444195	up
981	POS_t107	(10-hydroxy-1,6-dimethyl-2,9-dioxatricyclo[5.2.1.03,8]dec-4-en-7-yl)methyl acetate	Ketones, Aldehydes,esters	Ketal	1	2497.35987377128	2500.59891133765	2545.31930116297	3111.16530485484	3095.84775660477	2939.55642717844	2514.4260287573	3048.85649621268	1.21254571076784	0.278039135303914	0.00682526066915952	1.10808026787549	up
982	POS_t1071	Hexadecanoic acid, dihydroxy-	Lipid	Fatty Acids	3	878.161574823498	906.34286488771	887.343371462332	1779.09793248201	1826.96229088965	1752.87639404406	890.615937057847	1786.31220580524	2.00570429011896	1.00410891869857	0.000126172764970143	1.13146472329223	up
983	POS_t1073	Hydroxytuberosone	Flavonoids	Other	1	357.148894947489	390.730859521168	374.926144605742	218.899585478092	228.175352975035	215.663057406478	374.269	220.912665286535	0.590251615533854	-0.760598	0.00145121183714284	1.12270799775848	down
984	POS_t1074	1-hydroxy-4,7-dimethoxy-1-(2-oxopropyl)-1H-phenanthren-2-one	Lipid	Steroid	1	3800.62149375935	3889.41951491487	3931.23398211905	2756.62566918078	2668.99736971792	2651.57399889513	3873.75833026442	2692.39901259794	0.695035359217713	-0.524842	2.46730411021619e-05	1.12888886223928	down
985	POS_t1076	1H-Indole-3-acetic acid, 7-(β-D-glucopyranosyloxy)-2,3-dihydro-3-hydroxy-2-oxo-, (3R)-	Polyphenols	Phenolic Glycosides	1	1263.77869938793	1267.63510052082	1296.4119811524	875.835760051604	936.379453243543	876.797640757544	1275.94192702038	896.337618017564	0.702490919873381	-0.509449	0.000464586919252742	1.1250880886434	down
986	POS_t1077	3-Hydroxypropyl undecanoate	Lipid	Fatty Acid Esters	3	3367.14661130252	3356.7513100315	3421.3413579143	6768.32571733794	6771.82320426426	6606.10468229254	3381.74642641611	6715.41786796491	1.98578397703276	0.989708688216437	5.30410545143374e-05	1.1322921673505	up
987	POS_t1079	Jangomolide	Terpenoids	Triterpenoids	3	839.99684751204	840.133556065396	839.844348199276	811.076350217247	824.257827336385	814.349274956955	839.991583925571	816.561150836862	0.972106347805046	-0.0408139	0.0273858898406998	1.0731961869767	down
988	POS_t108	Strictosidinic acid	Alkaloids	Tryptophan Alkaloids	1	5357.51273448249	5347.62425003567	5435.50662626981	7325.4446322953	7147.64879785218	7151.86745356298	5380.21453692932	7208.32029457015	1.33978305978189	0.421999415672214	0.000138944076186447	1.13013762282154	up
989	POS_t1082	pochonin F	Phenylpropanoids	Phenylpropanols	3	328.755695964047	384.098180318368	336.151893594138	432.862535989767	409.744193959252	431.297396170512	349.668589958851	424.63470870651	1.21439191537473	0.280234091380174	0.0342535786337819	1.01181305267619	up
990	POS_t1083	Chenodeoxycholic acid glycine conjugate	Lipid	Steroid	3	250.803376342214	272.403009576478	254.831116708633	220.766468860883	211.373516610474	221.673628222513	259.345834209108	217.93787123129	0.840336887985517	-0.25096	0.0120254276750848	1.06684753358926	down
991	POS_t1085	Nigericin, 30-deoxy-	Ketones, Aldehydes,esters	Other	2	2238.20489672683	2235.30075720745	2228.42328554405	2365.91397500987	2339.47047071523	2289.35260581441	2233.97631315944	2331.57901717984	1.04369012484396	0.0616934344073472	0.0469668963839586	1.02779440649218	up
992	POS_t1086	ilexin C	Lignans	Other	3	1785.55207333464	1811.23008549758	1801.86857987984	1247.58561671921	1220.92580466387	1175.26948880541	1799.55024623735	1214.5936367295	0.674942886017808	-0.567163	0.000414672287377434	1.12967311200737	down
993	POS_t1088	(6R,7R,8R)-3-Oxo-8-acetoxysarracenyloxyhelianga-1(10),4,11(13)-trien-6,12-olide	Terpenoids	Sesquiterpenoid	1	291.033456683192	286.154916123322	293.602271659075	246.623006344563	252.323975045355	239.115364533295	290.263548155196	246.020781974404	0.847577257075572	-0.238583	0.00163353047628447	1.11115958624636	down
994	POS_t1089	10-des-cinnamoylglobularinin	Lipid	Isoprene lipid	3	579.615748443228	582.119900056776	635.325570397594	236.169162522986	247.799880932269	245.659040869052	599.020406299199	243.209361441436	0.406011813427199	-1.30041	0.0018950291401029	1.12690012022578	down
995	POS_t1091	toonaciliatin J	Others	Other	1	670.500614992707	655.384961819831	662.284119399708	841.525755002172	842.300006676468	847.245932898737	662.723232070749	843.690564859126	1.27306622739469	0.348307473008798	0.000102069757337361	1.13144503354689	up
996	POS_t1092	4-Formylathrixianon	Terpenoids	Diterpene	3	380.909623967167	359.254905956084	460.149939935582	1175.06163235931	1118.61758408526	1278.28666323071	400.104823286278	1190.65529322509	2.97585838492422	1.57330587314327	0.000353535969223483	1.12180600995911	up
997	POS_t1093	4,8-Cycloundecadien-1-one,2,6,6,9-tetramethyl-, (4E,8Z)-(+)-	Others	Other	1	3478.77429652516	3443.54131321034	3524.10311542513	5399.29545766094	5356.97772094396	5351.02751136748	3482.13957505354	5369.10022999079	1.54189690397699	0.624706305399829	1.68530280838618e-06	1.13248810791255	up
998	POS_t1095	11-acetoxy-cis-guai-10(14)-en-4alpha-ol	Lipid	Isoprene lipid	3	515.649617723463	496.753671472604	514.073424961496	439.206822900971	446.350811544973	442.421523224104	508.825571385854	442.659719223349	0.869963586966957	-0.200973	0.00435324341699491	1.1123732551658	down
999	POS_t1096	6''-O-Carbamoylkanamycin A	Alcohols	Polyol	3	184.708253716656	169.282390562989	191.252258831135	350.922067638642	343.356506659916	324.321440831519	181.74763437026	339.533338376692	1.86815822694555	0.901616651815455	0.000131927597314903	1.12354283330108	up
1000	POS_t1097	(3aR)-3c-Hexanoyl-9a-methyl-6-trans-propenyl-(3ar,9at)-3a,4,8,9a-tetrahydro-3H-furo[3,2-g]isochromen-2,9-	Ketones, Aldehydes,esters	Ketenes	3	665.204576169148	665.155528153443	659.181810561452	784.226837154227	771.035984471914	779.760091666914	663.180638294681	778.340971097685	1.17364851467789	0.231000413511946	0.000120349128703137	1.12974538168641	up
1001	POS_t1098	Leukotriene E4	Lipid	Fatty Acyls	3	786.217180221939	791.331981946837	806.009993948994	285.864437217034	268.708815124792	264.926833318762	794.519718705923	273.166695220196	0.343813613166351	-1.5403	5.16899758378263e-07	1.13234579069258	down
1002	POS_t11	4alpha,18-epoxytafricanin A	Terpenoids	Terpene Lactones	1	50804.5010114915	51705.5448027135	52063.1939158497	35936.8190210277	34607.279088335	34844.2576377221	51524.4132433516	35129.4519156949	0.681802076032915	-0.552575	8.40004713751438e-06	1.13040256994815	down
1003	POS_t110	regaloside J	Lipid	Other	3	753.248795345608	725.358144805177	754.982666852759	1305.12823365878	1260.6163141966	1210.16443507943	744.529869001181	1258.63632764494	1.69051152955549	0.757459855672763	0.00112490351443764	1.12580946215922	up
1004	POS_t1100	Zearalanone	Polyphenols	Phenols	2	370.80391941599	389.427852146488	396.059618963361	677.307330366653	687.257209776327	697.774455837761	385.430463508613	687.44633199358	1.78358068984918	0.834776485337657	1.02729858916319e-05	1.13069787581965	up
1005	POS_t1102	11-Dehydroxygrevilloside B	Polyphenols	Other	3	627.148373519364	635.636064098207	606.68822858402	773.619	745.510398157317	789.95627737976	623.15755540053	769.695346910592	1.23515367861644	0.304690554024138	0.00136604909349313	1.10823980303256	up
1006	POS_t1103	(4aS*,7R*,8aR*)-6,9,9-trimethyl-4,4a,7,8,8a,9-hexahydronaphthofuran-6-yl acetate	Ketones, Aldehydes,esters	Other	2	152.80454060309	136.15805309007	146.855587548726	700.377221441213	738.800304461357	726.851679646081	145.272727080629	722.009735182884	4.97002947278712	2.31325440714324	5.08397601836229e-05	1.13194756113315	up
1007	POS_t1105	1,4-Octadien-6-yn-3-ol,8-[(2R,3S)-3-heptyloxiranyl]-, (3R,4E)- (9CI)	Lipid	Fatty Acyls	1	490.781634875288	476.921354809118	510.095178916694	599.568344306283	588.436813137608	611.981543130189	492.599	599.995566858027	1.21801930657281	0.284537001287019	0.00129707922593367	1.10665163678646	up
1008	POS_t1106	Gymnemic acid xiv	Lipid	Isoprene lipid	3	3386.10706541334	3312.40439498783	3366.06354535449	1496.29418216148	1439.46561195499	1538.27777715664	3354.85833525189	1491.34585709104	0.444533183836826	-1.16964	1.72706419891622e-06	1.13213329903833	down
1009	POS_t1107	2'-Dehydroplectaniaxanthin	Others	Other	3	1204.24379304793	1196.03017824238	1226.55566846116	1375.10626694963	1350.19894934729	1309.23508312365	1208.94321325049	1344.84676647352	1.1124151670099	0.153695320078424	0.0089537717327422	1.08129809297472	up
1010	POS_t1108	ramariolide B	Ketones, Aldehydes,esters	Ketal	1	172.533114465369	177.361468086067	158.896516454381	365.404759291209	368.923232084901	359.226192626825	169.597033001939	364.518061334312	2.1493186223968	1.1038793687025	7.42539780836915e-05	1.13069068449669	up
1011	POS_t1109	4alpha-methyl-2alpha,3beta-dihydroxy-5alpha-ergost-7,24(28)-dien-21-oic acid	Lipid	Steroid	3	159.434215212146	154.81165802898	161.642992612748	173.860229286966	197.628508156917	185.126598930975	158.629621951291	185.538445458286	1.1696330305525	0.226055958828961	0.0497888471165737	1.00041541281832	up
1012	POS_t111	methyl 4-methyl-8-oxo-12-(prop-1-en-2-yl)-3,7,17-trioxatetracyclo[12.2.1.1~6,9~.0~2,4~]octadeca-1(16),9(18),14-triene-15-carboxylate	Ketones, Aldehydes,esters	Carboxylic acid ester	2	1145.25044634374	1101.1440640563	1156.5771721951	2072.34024808558	2091.31528208916	2079.95359598477	1134.32389419838	2081.20304205317	1.83475200751541	0.875585075762799	8.95733306121484e-05	1.13218483091644	up
1013	POS_t1110	(13R,17R)-17-[(1R,2S)-1,2-dihydroxyheptyl]-1,5,10-triazabicyclo[11.4.0]heptadec-15-en-11-one	Ketones, Aldehydes,esters	Polyketide	3	319.280579777871	316.226872159979	326.323334673495	10.0057732041337	10.0057732041337	10.0057732041337	320.610262203782	10.0057732041337	0.031208524441348	-5.00192	9.26212809823874e-05	1.13277276464952	down
1014	POS_t1111	2,3-diamino-6-ethyl-3,4-dihydropyrimidin-4-one	Ketones, Aldehydes,esters	Other	3	316.252523454042	317.498218713349	314.101281585286	114.965651737362	111.213555515683	10.0057732041337	315.950674584226	78.7283268190596	0.249179169889926	-2.00474	0.0202902922125794	1.0881511733243	down
1015	POS_t1113	2(1H)-Pyrazinone, 3,6-bis(1-methylpropyl)-	Ketones, Aldehydes,esters	Other	1	297.038159951434	303.681564481039	309.130499996264	343.588350232468	342.547430981685	349.343983523565	303.283408142912	345.159921579239	1.13807716581909	0.1865983809927	0.00131464465240931	1.11199271380433	up
1016	POS_t1114	(4-phenylpiperidin-4-yl)methanol	Alcohols	Other	1	1357.08188848235	1332.00573827379	1383.91813715295	1687.25987793461	1661.31994887082	1715.69316419585	1357.6685879697	1688.09099700043	1.24337486479293	0.314261319756758	0.000110175592711241	1.12331916806179	up
1017	POS_t1115	2-hydroxymethyl-5-methoxy-8,8-dimethyl-8H-pyrano[2,3-f]chromen-4-one	Ketones, Aldehydes,esters	Other	1	5709.70368849573	5726.08345434388	5862.29692452411	5442.19532284998	5420.38762947986	5460.42790702761	5766.02802245457	5441.00361978582	0.943631144107691	-0.0837051	0.0170910844084255	1.08341124208347	down
1018	POS_t1116	(5R)-2,4-dideoxy-2-ethyl-5-[(2S,3S,4S,6R)-6-{(2S,2'R,3'R,4S,5S,5'R)-5'-ethyl-2'-hydroxy-5'-[(1S)-1-hydroxypropyl]-2,3',4-trimethyloctahydro-2,2'-bifuran-5-yl}-3-hydroxy-4-methyl-5-oxooctan-2-yl]-4-methyl-1-C-methyl-alpha-D-ribopyranose	Terpenoids	Sesquiterpenoid	1	7288.21742155548	7282.21824771852	7228.50409976886	7074.9407998319	7053.09419905753	7006.10236634606	7266.31325634762	7044.7124550785	0.969502993684515	-0.0446827	0.00136779947681015	1.09890913043807	down
1019	POS_t1117	Tamirin	Terpenoids	Terpene Lactones	1	671.485414849883	680.047913928616	705.277616481121	816.322536775783	768.411421445202	767.669507224515	685.603648419873	784.134488481833	1.14371399610992	0.193726328357348	0.0103988078764825	1.05688381693074	up
1020	POS_t1118	Halovir B	Amino acids	Peptide	1	2050.80932854515	2196.85373644044	2123.67946399477	1764.04394319149	1696.65022489834	1718.56766807056	2123.78084299345	1726.42061205346	0.81289960673159	-0.298851	0.00413383338938452	1.10307093694371	down
1021	POS_t1119	macrocliniside A	Ketones, Aldehydes,esters	Lactones	1	1083.70523571562	1124.98931585916	1115.99816924758	793.660946240004	790.349617962421	765.292836354085	1108.23090694079	783.101133518837	0.706622716091312	-0.500988	6.38094102572148e-05	1.12793367728919	down
1022	POS_t1121	Epothilone A	Ketones, Aldehydes,esters	Polyketide	1	1167.07924213713	1166.94115698513	1214.99287449941	870.348457850581	842.738899244452	888.767261971857	1183.00442454056	867.284873022297	0.733120565765529	-0.447878	0.000135609342060649	1.1232390836054	down
1023	POS_t1122	9,12-Diazatricyclo[14.3.1.12,6]heneicosa-1(20),2,4,6(21),16,18-hexaene-8-carboxylicacid, 14-amino-11-[(2R)-3-amino-2-hydroxypropyl]-5,17-dihydroxy-10,13-dioxo-,(8S,11S,14S)-	Organic Acid	Carboxylic Acids	1	1395.36590610627	1411.92102292032	1456.87495277564	2742.82528713868	2636.05360838175	2717.20515179777	1421.38729393408	2698.6946824394	1.89863430885894	0.924962058409766	3.36345425662654e-05	1.13107292785749	up
1024	POS_t1123	Corymbivillosol	Terpenoids	Diterpene	3	1216.30946342658	1246.82889298483	1247.57194218228	1284.87918391639	1332.48633866127	1341.26309100801	1236.90343286456	1319.54287119522	1.06681155224808	0.09330535268687	0.0232053062410073	1.01669425349466	up
1025	POS_t1125	5-(3,4-dihydroxyphenyl)-3-methylcyclohex-2-enone	Polyphenols	Catechols	1	5805.73317415246	5767.96822238559	5894.17177822915	6367.30572123473	6188.25892808654	6156.38936999532	5822.62439158907	6237.31800643886	1.07122108296198	0.0992562600853305	0.010238572196761	1.06450486705403	up
1026	POS_t1126	2(5H)-Furanone, 4-(1-hydroxyethyl)-3-[(1E,3E)-1,3-pentadienyl]- (9CI)	Others	Furans	2	562.195591712082	562.702863353785	572.348759572797	1218.14798000205	1164.43764709656	1189.1025392625	565.749071546221	1190.56272212037	2.10440066453225	1.07340941076281	0.00037521625126256	1.13151843954386	up
1027	POS_t1128	Hydroxygaleon	Ketones, Aldehydes,esters	Polyketide	3	795.845907336249	795.11051181918	806.545360922477	1409.7917079166	1378.45591121035	1397.2501897403	799.167260025969	1395.16593628908	1.74577464077263	0.803867335815149	3.1514627878666e-05	1.13236322638947	up
1028	POS_t1129	10-O-Acetylgeniposidic acid	Organic Acid	Other	2	820.874024715669	827.375443940924	793.757606775031	535.006489521893	473.095834186197	459.583639195358	814.002358477208	489.228654301149	0.601016261447168	-0.734524	0.00155204845116081	1.11937571560093	down
1029	POS_t113	12-Hydroxyjasmonic acid	Lipid	Fatty Acids	2	1103.6213989307	1113.11789487839	1143.12216277091	1555.32136122398	1524.97096611009	1534.13743893581	1119.95	1538.14325542329	1.37339882191658	0.457750631203115	1.8173896972116e-05	1.13010324436036	up
1030	POS_t1131	(1aS,3aS,6aS,6bR)-2-(hydroxymethyl)-5,5,6b-trimethyl-3a,4,5,6,6a,6b-hexahydrocyclopropa[e]indene-1a(1H)-carbaldehyde	Alcohols	Primary Alcohol	3	868.707821879741	858.444861269395	862.05803684894	795.72815485185	797.205204249734	809.232235889014	863.070239999359	800.721864996866	0.92775979044007	-0.108177	0.000514245624941097	1.11738036655957	down
1031	POS_t1133	3,4,5-trimethoxyphenol 1-O-beta-D-apiofuranosyl-(12)-beta-D-glucopyranoside	Polyphenols	Phenolic Glycosides	2	513.950197195516	521.255007348145	529.497570378654	2292.4746903528	2277.89851399654	2363.90026736948	521.567591640772	2311.42449057294	4.43168733567504	2.14786	0.000151561148118625	1.1324668169433	up
1032	POS_t1136	Ineupatorolide A	Lipid	Isoprene lipid	3	315.427202539516	297.283675541229	284.343698428111	382.555260148121	390.064195720498	371.988493111153	299.018192169619	381.535982993257	1.27596244303701	0.351585865120285	0.00326923583995338	1.09846259246976	up
1033	POS_t1137	2,2-dimethylcyclohexan-1-one	Ketones, Aldehydes,esters	Other	2	393.047645044129	398.816153432371	395.610166859166	510.69820952002	537.438356845299	486.599161962434	395.824655111889	511.578576109251	1.29243736968492	0.370094370571753	0.0147816852943659	1.09778208876762	up
1034	POS_t1138	3-methylisophosphinoline	Others	Other	3	174.889147978537	160.369461481438	170.317225635779	330.130159812544	318.146699354986	322.187023950677	168.525278365251	323.487961039402	1.91952189118059	0.940747013489151	1.35740326470875e-05	1.13008989210624	up
1035	POS_t1139	3,6-Nonadien-1-ol	Lipid	Fatty Alcohol	1	10.0057732041337	10.0057732041337	10.0057732041337	109.67900624418	109.269100469483	109.633616216336	10.0057732041337	109.527240976666	10.9464045148872	3.45238517107477	1.69930203763153e-06	1.13297788982377	up
1036	POS_t114	4-(4,4-difluorocyclohexyl)phenol	Polyphenols	Phenols	3	5118.12247112281	5070.61856449413	5177.58257989207	7017.26646280704	6912.70560259677	6789.7373461867	5122.10787183634	6906.5698038635	1.34838429347397	0.431231727436848	0.000212187849147982	1.12924138226342	up
1037	POS_t1140	aplyolide C	Ketones, Aldehydes,esters	Polyketide	2	306.475725251083	280.770575285774	336.688389814296	827.760159586629	768.122098659289	770.876741158667	307.978230117051	788.919666468195	2.56160854670915	1.35705002647178	5.7300342076651e-05	1.12676851460457	up
1038	POS_t1141	rac-(1R,2S)-2-(prop-2-yn-1-yl)cyclohexan-1-ol	Alcohols	Glycols	1	122.866669553141	124.771110062386	123.681819842395	151.341860744015	146.78180373247	149.05374291349	123.773199819307	149.059135796658	1.2042924963907	0.268185833827634	0.000743136558773973	1.12581943824255	up
1039	POS_t1142	3-(4-Methyl-3-pentenyl)-2(5H)-furanone	Ketones, Aldehydes,esters	Other	2	268.36907347874	268.134003597083	276.268139843415	390.70232561108	378.189133953195	387.130302454017	270.923738973079	385.340587339431	1.42232	0.50824733948072	3.40643210445346e-05	1.12935729633939	up
1040	POS_t1144	Ergosta-2,16,24-trien-26-oicacid, 15-(acetyloxy)-5,6-epoxy-4,14,22-trihydroxy-1-oxo-, d-lactone, (4b,5a,6b,15a,22R)-	Lipid	Steroid	2	1595.37795774794	1529.06338684572	1583.0134989903	1110.23671381302	1070.84677138138	1033.68021387001	1569.15161452799	1071.58789968814	0.682909089068795	-0.550235	8.16313052603548e-05	1.12480354171709	down
1041	POS_t1145	NCGC00381271-01_C18H24O4_7-Butyl-6,8-dihydroxy-3-[(3E)-3-penten-1-yl]-3,4-dihydro-1H-isochromen-1-one	Others	Other	2	397.593786605124	367.611191294912	381.789022014643	572.282628825471	529.153489087496	548.077144027325	382.331333304893	549.837753980097	1.4381184749554	0.524182532654777	0.000701954701577073	1.11478790083998	up
1042	POS_t1147	(3Z,5R,6S,12R)-5,6-dihydroxy-12-methyloxacyclododec-3-en-2-one	Ketones, Aldehydes,esters	Polyketide	3	476.305327733356	455.431461816056	454.893580749563	878.535583462739	814.357159893063	793.04430180248	462.210123432992	828.645681719427	1.79278998816554	0.842206497253976	0.00294143988957083	1.12118874183992	up
1043	POS_t1148	Mauritine A	Organic Acid	Carboxylic Acids	3	331.139736538837	357.06569590574	372.894824555003	763.360294958239	722.64286094229	725.250023841681	353.700085666527	737.084393247403	2.08392483665479	1.05930324319179	2.96479462600813e-05	1.12805180590356	up
1044	POS_t1149	3-(d-Ribofuranosyl)-3,4-dihydro-9h-imidazo[1,2-a]purin-9-one	Nucleosides	Other	2	1469.85120992287	1398.72646221117	1479.44807458118	1714.91369496407	1648.60253794935	1611.46836703941	1449.34191557174	1658.32819998428	1.14419391460855	0.194331576536185	0.00666009966583253	1.05964747259319	up
1045	POS_t115	N-[(10Z)-7-(1H-indol-3-ylmethyl)-3-(1-methylethyl)-5,8-dioxo-2-oxa-6,9-diazabicyclo[10.2.2]hexadeca-1(14),10,12,15-tetraen-4-yl]-N~2~,N~2~-dimethylisoleucinamide	Amino acids	Oligopeptides	3	3336.22539002388	3249.63734755727	3389.71135689401	11224.5164424197	11233.1104296159	11191.9017674784	3325.19136482505	11216.5095465047	3.37319219132965	1.75411451983219	5.39593896745803e-06	1.13291575976916	up
1046	POS_t1150	1-[4-hydroxy-5-(hydroxymethyl)oxolan-2-yl]-2,4-dioxopyrimidine-5-diazonium	Nucleosides	Pyrimidine Nucleotide	3	563.808686957406	544.851896515689	536.442084549748	619.534651862157	606.87316276884	613.979829452371	548.367556007614	613.462548027789	1.11870686240831	0.161832052799702	0.00670941082443326	1.09300710019495	up
1047	POS_t1152	cis-3,4-Dihydroxy-beta-ionone	Terpenoids	Sesquiterpenoid	1	105.220182483947	10.0057732041337	10.0057732041337	241.799280067475	231.764948496005	244.549020304926	41.7439096307381	239.371082956135	5.73427561226499	2.51961124794991	0.0234443191479758	1.07797295802266	up
1048	POS_t1153	(2R,3R,4R,5S,6R)-2-(hydroxymethyl)-6-methylpiperidine-3,4,5-triol	Alcohols	Other	3	10.0057732041337	10.0057732041337	10.0057732041337	112.647863620401	124.866056656788	121.959587200489	10.0057732041337	119.824502492559	11.9755365275575	3.58201838786818	0.00112412385230772	1.13044359871201	up
1049	POS_t1155	cichorioside L	Lipid	Isoprene lipid	1	570.452574697741	561.132366604464	595.272102830868	367.129852436596	364.769782105647	392.947883085162	575.619014711024	374.949172542468	0.651384271471127	-0.618419	0.000135240198962824	1.12270640949982	down
1050	POS_t1156	(16Xi,17Xi)-17,18-epoxy-17-beta-D-glucopyranosyloxy-16-vinyl-(3xi,15xi,20xi)-19-nor-corynane	Others	Indole And Its Derivatives	3	10.0057732041337	10.0057732041337	10.0057732041337	181.947624378864	172.431215358659	155.171639489164	10.0057732041337	169.850159742229	16.9752158355996	4.08535801297856	0.00239493164293277	1.1275748632014	up
1051	POS_t1157	(+)-asperigillide C	Ketones, Aldehydes,esters	Macrolide Antibiotics	3	832.293880563464	825.988963193394	878.416827147912	504.818564813478	467.733900492319	506.68429486989	845.566556968257	493.078920058562	0.583134368306235	-0.7781	0.000111644511549074	1.12515987514795	down
1052	POS_t1158	2’,2’-Difluoro-2’-deoxycytidine	Nucleosides	Pyrimidine Nucleotide	2	883.909655484633	849.409292543966	894.220205908397	944.521347858661	964.049661260846	931.999029908412	875.846384645665	946.856679675973	1.08107619814979	0.112468213006493	0.0161555685894554	1.02804382771494	up
1053	POS_t1159	(2R)-8-ethyl-7-hydroxy-5-methoxy-2-methyl-2,3-dihydrochromen-4-one	Ketones, Aldehydes,esters	Chromones	2	1360.77766854155	1331.88868453211	1359.90878181828	928.863137297992	913.54815732288	913.818708363064	1350.85837829731	918.743334327979	0.68011817455358	-0.556143	2.92910033882625e-05	1.13158123573824	down
1054	POS_t1161	3-Hydroxy-7,8-didehydro-β-ionol 9-O-β-D-glucopyranoside	Sugars	Glycosides	3	563.627265391493	574.612649642244	583.634598072134	1082.10325558276	1032.62433499401	1041.82649379998	573.95817103529	1052.18469479225	1.83320797209725	0.874370464706686	0.000256537176336902	1.13036622577233	up
1055	POS_t1162	(2E,11alpha,13E,15S)-17-ethyl-11,15-dihydroxy-9-oxoprosta-2,13-dien-1-oic acid	Organic Acid	Other	3	290.435392512985	260.344994452627	263.114383366714	201.843689331435	195.755970612334	189.829	271.298256777442	195.809635742423	0.721750438312084	-0.470428	0.00911433957946117	1.0936621181842	down
1056	POS_t1163	Pseudooxynicotine	Ketones, Aldehydes,esters	Butanone	2	166.543081288686	175.971516717238	186.510522520153	410.312328360428	389.412608817507	383.910324342105	176.341706842026	394.545087173347	2.23738952196259	1.16181644659959	5.37268014196174e-05	1.12834272490939	up
1057	POS_t1164	buxhyrcamine	Terpenoids	Sesquiterpenoid	2	11596.3868168485	11434.467953238	11353.8713464759	9660.18919202719	9280.83149293875	9412.82077052138	11461.5753721875	9451.28048516244	0.824605708923471	-0.278224	0.000297735269054428	1.12332635746739	down
1058	POS_t1166	4-cyclopentyl-2-methyl-cyclohexan-1-ol	Alcohols	Glycols	3	320.499440095781	315.960987301881	309.253171045457	141.472739231997	120.649460622651	139.289590406518	315.237866147706	133.803930087055	0.424453863116688	-1.23632	0.000175730066873605	1.12926434710316	down
1059	POS_t1167	(2xi)-2-({3-amino-6-[(3,6-diaminohexanoyl)amino]hexanoyl}amino)-4-O-carbamoyl-2-deoxy-N-[(3aS,7R,7aS)-7-hydroxy-4-oxo-3a,4,5,6,7,7a-hexahydro-1H-imidazo[4,5-c]pyridin-2-yl]-beta-D-xylo-hexopyranosylamine	Sugars	Other	3	3311.07284741123	3317.35343486306	3337.42096089428	1737.9501637246	1663.23493447391	1727.70307369861	3321.94908105619	1709.62939063237	0.514646476787299	-0.958346	4.85228649433187e-05	1.13245386738978	down
1060	POS_t1168	Toxoflavin	Others	Pyrimidine	3	1109.23945654155	1080.57525857531	1097.55911275127	2676.07613785352	2614.18197787955	2601.26795573348	1095.79127595604	2630.50869048885	2.40055633605388	1.26336879343948	4.47988763545122e-05	1.13240241077002	up
1061	POS_t1169	2(1H)-Naphthalenone,3,4,4a,5,6,7-hexahydro-3,3,5,5-tetramethyl-	Ketones, Aldehydes,esters	Other	1	125.200127797492	137.28863296154	133.222563684832	159.662662243237	146.532523874704	161.921066035725	131.903774814621	156.038750717889	1.18297411076512	0.242418500829451	0.0183054615803901	1.01548829104588	up
1062	POS_t117	Scillirosidin, Glycoside	Lipid	Steroid	3	1852.95234169651	1780.61373540627	1858.40287309415	1586.22740961595	1646.1315946869	1602.95436999725	1830.65631673231	1611.7711247667	0.880433487178895	-0.183714	0.00300786200639262	1.0906656304608	down
1063	POS_t1170	2,4,6-Cycloheptatrien-1-one,2-ethyl-7-hydroxy-	Ketones, Aldehydes,esters	Other	2	164.80688867599	162.127185497544	156.925676999151	190.202443473721	191.904517205457	176.613730962135	161.286583724228	186.240230547104	1.15471619676403	0.207538313257998	0.020649567372099	1.04092526454285	up
1064	POS_t1171	6,15-Dioxabicyclo[12.1.0]pentadeca-3,11-dien-5-one,2,13-dihydroxy-7-methyl- (9CI)	Ketones, Aldehydes,esters	Other	2	188.843496962768	183.715284078519	168.210422211242	594.53134535623	562.156187180551	563.121520344511	180.256401084176	573.269684293764	3.18030139759674	1.66916349639431	3.87217798501588e-05	1.13076423578347	up
1065	POS_t1172	oblongolide N	Others	Furans	3	372.30146415733	356.458505896724	372.624032276269	460.040844310308	432.054252127477	426.657224670147	367.128000776774	439.584107035977	1.19735924828915	0.259856074558609	0.00841487807049315	1.07865504164038	up
1066	POS_t1173	3A-Deolivosylpremithramycin B	Ketones, Aldehydes,esters	Polyketide	3	690.923717388297	660.05778450497	644.109038861653	757.222278776611	776.725859933149	746.050462518874	665.03018025164	759.999533742878	1.14280457686191	0.192578719303237	0.00694991033733035	1.07090446504259	up
1067	POS_t1174	7-Xylosyl-10-deacetyltaxol C	Terpenoids	Diterpene	2	4346.09672486259	4348.97394733378	4313.2113998449	4288.53914911972	4255.48495890494	4270.17	4336.09402401376	4271.39950774389	0.985080001514823	-0.0216872	0.0132196201781561	1.02865532894748	down
1068	POS_t1175	13-dodecan-2-yl-6-(1-hydroxyethyl)-3-(hydroxymethyl)-12-methyl-9-propan-2-yl-1-oxa-4,7,10-triazacyclotridecane-2,5,8,11-tetrone	Amino acids	Peptide	3	6238.04051569444	6384.81916515854	6409.74219599794	5637.21016580305	5587.66603273019	5663.07241961328	6344.20062561697	5629.31620604884	0.88731686436877	-0.172479	0.00200481773267425	1.11839476719499	down
1069	POS_t1176	9-[3-deoxy-3-(methylamino)pentofuranosyl]-3,9-dihydro-6H-purin-6-one	Ketones, Aldehydes,esters	Other	3	171.612534664438	160.432632887929	165.649978697028	795.719488809666	811.62799258748	763.37659180843	165.898382083132	790.241357735192	4.76340605503435	2.25199353602399	0.000287976578682436	1.13175524427839	up
1070	POS_t1177	6(5H)-Phenanthridinone,3-amino-	Ketones, Aldehydes,esters	Other	2	10.0057732041337	10.0057732041337	101.445847268879	259.068963434997	255.554986207525	265.311766759486	40.4857978923821	259.978572134003	6.42147581789219	2.68290490333958	0.0180344822356455	1.09130294728172	up
1071	POS_t1178	4-Methoxy-Cadabicine	Ketones, Aldehydes,esters	Polyketide	2	6208.88521338482	6191.98604940529	6309.26572193062	9502.94815593844	9362.02462943155	9371.57736403422	6236.71232824024	9412.18338313474	1.50915785236971	0.593743714360652	1.1385927233215e-06	1.13221443458348	up
1072	POS_t118	Benzoic acid,2-[[3-hydroxy-2-[[(2E)-2-methyl-1-oxo-2-butenyl]amino]benzoyl]amino]-,(1aR,2S,5R,5aS,6S,8aS,9R,10aR)-4-[(acetyloxy)methyl]-1a,2,5,5a,6,9,10,10a-octahydro-5,5a-dihydroxy-1,1,7,9-tetramethyl-11-oxo-1H-2,8a-methanocyclopenta[a]cyclopropa[e]cyclodecen-6-ylester (9CI)	Lipid	Isoprene lipid	3	7143.24152452981	6897.32481110773	7158.23655323592	4235.40434481318	4242.2592635183	4154.25359620769	7066.26762962449	4210.63906817972	0.595878798947144	-0.746909	0.000289673137611021	1.13077626567467	down
1073	POS_t1182	Hybridaphniphylline A	Alkaloids	Other	2	9176.14716485393	9172.04721949636	9238.4066886503	25049.2751170682	24591.1801134484	24421.7629821563	9195.5336910002	24687.406070891	2.68471704856597	1.42477004569993	0.000121798522225895	1.13264514247832	up
1074	POS_t1183	20-Oxo-5-O-beta-mycaminosyltylactone	Ketones, Aldehydes,esters	Polyketide	2	3133.69257735469	3133.96848560265	3129.71850918971	1382.53814422911	1405.34218127385	1376.32491418379	3132.45985738235	1388.06841322892	0.443124086636775	-1.17422	1.67648435751763e-05	1.13292170175933	down
1075	POS_t1185	5,12-Naphthacenedione,7,8,9,10-tetrahydro-1,6,8,11-tetrahydroxy-8-(1-hydroxyethyl)-10-[[2,3,6-trideoxy-4-O-[2,6-dideoxy-4-O-[(2R,6S)-tetrahydro-6-methyl-5-oxo-2H-pyran-2-yl]-a-L-lyxo-hexopyranosyl]-3-(dimethylamino)-a-L-lyxo-hexopyranosyl]oxy]-,(8S,10S)-	Ketones, Aldehydes,esters	Polyketide	3	5737.14927647828	5746.6648953992	5868.67190932922	14365.4641464367	14068.2104314592	14054.6563537741	5784.1620270689	14162.7769772233	2.44854430269137	1.29192429965906	1.52219891368721e-05	1.13259046180241	up
1076	POS_t1187	Benzoic acid,4-methoxy-,decahydro-7-hydroxy-1,1,7-trimethyl-4-methylene-1H-cycloprop[e]azulen-2-ylester, [1aR-(1aa,2a,4aa,7b,7ab,7ba)]- (9CI)	Terpenoids	Sesquiterpenoid	2	499.962190784804	492.754003258264	493.392760779073	323.4	323.702712126137	339.168938223624	495.36965160738	328.757222772154	0.66366040330771	-0.591483	0.000161871488709667	1.13034497167801	down
1077	POS_t1188	4-decyl-3-hydroxy-5-oxooxolane-2,3-dicarboxylic acid	Ketones, Aldehydes,esters	Other	2	119.144292767435	102.834688998626	109.800226181283	292.387116901375	290.728673095586	281.385828887065	110.593069315781	288.167206294675	2.6056533929071	1.38164518767001	1.6006556062328e-05	1.13054752900789	up
1078	POS_t1189	5,7-Octadien-2-ol, 2,6-dimethyl-, (5Z)-	Alcohols	Tertiary Alcohol	3	565.611131177938	573.822744855692	575.778164864413	1606.90716689117	1603.29545869179	1547.2519147137	571.737346966014	1585.81818009889	2.77368303560053	1.47180293218408	0.000264429944095408	1.13214040457734	up
1079	POS_t119	2H,8bH-Dicyclopent[b,d]isobenzofuro[7,1-fg]benzofuran-3,5,7,8b,9-pentol, 10-(3-furanyl)hexadecahydro-2a,5a,9-trimethyl-, 3,5,7-triacetate, (2aR,3R,5S,5aR,5bR,7S,8aS,8bR,9S,10S,11aS,12aS,12bR,12cR)- (9CI)	Others	Furans	3	51005.4233788417	48696.4785704395	51452.8642213982	15541.1678690002	15443.8000145114	15194.6119035418	50384.9220568931	15393.1932623511	0.305511899868965	-1.7107	0.000505534332149106	1.13161403949702	down
1080	POS_t1190	2-Buten-1-one, 1-cyclopropyl-3-methyl-	Ketones, Aldehydes,esters	Other	3	338.081453921432	339.123469139677	351.314801800671	421.355557422395	394.05629873459	402.066544237144	342.83990828726	405.82613346471	1.18371905853117	0.24332671529278	0.00612662180719799	1.08798572682003	up
1081	POS_t1191	4H-1-Benzopyran-4-one,3-[[6-deoxy-3-O-(6-deoxy-a-L-mannopyranosyl)-a-L-mannopyranosyl]oxy]-7-(b-D-glucopyranosyloxy)-5-hydroxy-2-(4-methoxyphenyl)-8-(3-methyl-2-butenyl)-(9CI)	Flavonoids	Glycosides	3	1819.69758608516	1831.9909261384	1826.15543157939	3117.82934606059	3020.84647046811	2998.85207750934	1825.94798126765	3045.84263134601	1.6680883916701	0.738195738929672	0.000812763049061617	1.13093148101963	up
1082	POS_t1192	cycloaspeptide G	Ketones, Aldehydes,esters	Polyketide	1	2410.19018138834	2350.03071914169	2352.65	2997.87123308997	2988.93208971839	2953.11335398049	2370.95640600068	2979.97222559628	1.25686504317593	0.329829747615572	3.62190353127336e-05	1.12950720513343	up
1083	POS_t1193	H-Lys-Tyr-OH acetate salt	Amino acids	Dipeptide	3	403.475216667207	405.217163475967	421.353842833529	197.111250706914	192.60937371236	194.665977605144	410.015407658901	194.795534008139	0.475093204717305	-1.07372	0.000399651861119539	1.13132230169778	down
1084	POS_t1194	1beta,6beta-dihydroxy-4(14)-eudesmene	Lipid	Isoprene lipid	2	794.951944635349	766.666323803311	817.864380841733	1326.79780300695	1339.04268486814	1290.93638235049	793.160883093464	1318.92562340853	1.66287275573209	0.733677776744393	1.42887126760457e-05	1.12949546813445	up
1085	POS_t1195	Antibiotic JI-20B	Others	Glycosides	1	21748.3596221832	21553.4836328144	21830.4618862592	17657.4969569578	17238.075373292	17211.5830096877	21710.7683804189	17369.0517799792	0.800020131744596	-0.321892	8.23452576716781e-05	1.12968130019497	down
1086	POS_t1196	grincamycin C	Others	Anthracene	2	1416.5278951828	1470.16115147026	1416.71567197329	3489.3380535522	3434.52327072206	3392.28439869328	1434.46823954212	3438.71524098918	2.39720556105642	1.26135362580023	2.97053191276721e-06	1.13235654620623	up
1087	POS_t1197	(-)-penienone	Ketones, Aldehydes,esters	Cyclohexanones	1	5415.68304068747	5328.63018589101	5402.64609277826	1423.10800797322	1439.03590145495	1374.2509877381	5382.31977311891	1412.13163238876	0.262364870894778	-1.93035	1.18161286222476e-07	1.13282070725844	down
1088	POS_t1198	Baccatin VI	Terpenoids	Diterpene	3	4468.6129005709	4410.43456913644	4509.46319387259	7590.77609340513	7528.64148871496	7376.6338557893	4462.83688785998	7498.68381263646	1.68025047768041	0.748676313939487	4.99660271311011e-05	1.13178646274435	up
1089	POS_t12	Kitamycin B	Organic Acid	Benzoic Acids	2	13161.2202247037	13139.7313618747	13327.5603741914	13697.3478323243	13655.5831615435	13588.8478797941	13209.5039869233	13647.259624554	1.03313944551317	0.0470349916405379	0.0070007884526074	1.0830174859925	up
1090	POS_t1200	15-acetyl deoxynivalenol	Terpenoids	Other	3	283.384713453826	288.794176974341	342.734546459673	654.649446484882	681.400097125454	625.247296306068	304.97114562928	653.765613305468	2.14369661745042	1.10010074559521	0.000175602949571479	1.12157290057729	up
1091	POS_t1201	Cyclodeca[b]furan-5(4H)-one,6,7,8,11-tetrahydro-3,6,10-trimethyl-, (6S,9E)-	Lipid	Isoprene lipid	1	3018.54951930381	3039.78370219097	3068.65678394682	1415.84761018813	1390.98743478117	1375.39102408224	3042.33000181387	1394.07535635051	0.458226213303406	-1.12587	1.73076118883023e-07	1.13269215114158	down
1092	POS_t1202	(1S)-1,5-secovibralactone	Others	Other	1	455.794416340298	470.48634476996	444.35748961234	296.541663120051	297.215814253527	293.284590338255	456.879416907533	295.680689237278	0.647174458500765	-0.627773	0.00176068979220035	1.1278994483224	down
1093	POS_t1203	meehanine A	Polyphenols	Phenolic Glycosides	2	744.168782229035	748.172148443813	730.843146245748	3435.93608947433	3489.10138606047	3258.2803600837	741.061358972865	3394.4392785395	4.58051042257054	2.19550837192065	0.000649817561288227	1.13141173210124	up
1094	POS_t1204	4,5-dihydro-19-S-methylgeldanamycin	Ketones, Aldehydes,esters	Polyketide	1	4906.54839610037	4981.08122489823	4982.99582624672	2343.14442510142	2323.24352734248	2353.52420224628	4956.87514908177	2339.97071823006	0.472065696200463	-1.08294	1.56513806632358e-05	1.1327484598069	down
1095	POS_t1205	1D-1-Guanidino-3-amino-1,3-dideoxy-scyllo-inositol	Others	Other	3	280.983551900061	284.404130645102	289.123457692416	297.879791673059	297.184653853967	300.923803803853	284.83704674586	298.66274977696	1.0485389916412	0.0683805114120399	0.0145483343055306	1.05919459788503	up
1096	POS_t1206	Propanoic acid,2-methyl-,(3aS,4S,5R,6E,10E,11aR)-2,3,3a,4,5,8,9,11a-octahydro-3a,4-dihydroxy-6,10-dimethyl-3-methylene-2-oxocyclodeca[b]furan-5-ylester	Terpenoids	Terpene Lactones	2	990.677694768089	996.299545466547	1019.55	1971.07178539802	1901.86295482267	1857.76284171534	1002.17512584988	1910.23252731201	1.90608654918677	0.930613628821656	0.000673617653219881	1.12978969566043	up
1097	POS_t1208	2-Amino-3-fluoropropanoic acid	Amino acids	Other	1	145.114848628053	147.038797710101	156.765767957099	202.346156477362	199.077017778805	194.66179969487	149.639804765084	198.694991317012	1.32782177595686	0.409061517017428	0.000834715350448377	1.11642951232812	up
1098	POS_t1209	micropeptin MZ925	Amino acids	Dipeptide	2	454.766868666188	446.112807134375	444.124759202037	808.751722006604	796.918164436641	805.732903875559	448.334811667533	803.800930106268	1.7928586163466	0.84226172270823	2.2202364814624e-07	1.13256462073047	up
1099	POS_t121	3beta-Hydroxyoplodiol	Terpenoids	Sesquiterpenoid	1	4268.57991756611	4320.72916207805	4285.88495827741	5437.22729267714	5256.31330901535	5123.61931315117	4291.73134597386	5272.38663828122	1.22849876034932	0.296896401909451	0.0071788760073655	1.11347454274683	up
1100	POS_t1210	Cyclotheonamide D	Organic Acid	Carboxylic Acids	3	2142.29912367855	2108.10066213923	2222.91987649228	3402.12351697353	3416.73121638432	3393.26638621474	2157.77322077002	3404.04037319086	1.57757096085199	0.65770490065427	0.000485220677155373	1.13122664869129	up
1101	POS_t1211	(1S,2S,3aR,4S,5S,6E,9R,11R,12E,13aS)-1,2,3,4,5,8,9,10,11,13a-Decahydro-2,5,8,8,12-pentamethyl-3aH-cyclopentacyclododecene-1,3a,4,9,11-pentol 4,9-diacetate 1-benzoate	Terpenoids	Diterpene	3	2365.96618411611	2330.07041234571	2321.63881089715	1341.28111120669	1265.24062595532	1330.45725825336	2339.22513578632	1312.32633180512	0.561008990425365	-0.833904	2.53944739027193e-05	1.13137836058521	down
1102	POS_t1212	2-Cyclopenten-1-one,2-methyl-3-(2-penten-1-yl)-	Ketones, Aldehydes,esters	Other	2	1101.73372821706	1067.51764034576	1091.87002493645	1400.9918042877	1388.83899327751	1352.46647535903	1087.04046449976	1380.76575764141	1.27020640236868	0.345062946980795	0.000166795317394616	1.12477945827114	up
1103	POS_t1213	erythronolide I	Ketones, Aldehydes,esters	Pyrone	3	213.381543159276	206.533697776619	240.745065298727	449.805840624621	452.336275532495	439.250964408224	220.220102078207	447.131026855113	2.03038243391751	1.02175149270688	0.000654016178930564	1.12750615689912	up
1104	POS_t1214	3-hydroxy-2-methoxy-4-propan-2-ylbenzoic acid	Organic Acid	Benzoic Acids	3	4601.99817977396	4622.65528744647	4643.60297811163	6397.11126423667	6260.67566531319	6163.32133455497	4622.75214844402	6273.70275470161	1.35713586911928	0.440565162829099	0.00126709596179173	1.12905781192521	up
1105	POS_t1215	Ganoderic acid K	Terpenoids	Triterpenoids	3	350.242228345924	357.915405921646	383.447786566298	111.216326535511	10.0057732041337	10.0057732041337	363.868473611289	43.7426243145928	0.120215483030063	-3.05631	0.00695602187472033	1.10655833627823	down
1106	POS_t1216	palmerolide E	Ketones, Aldehydes,esters	Polyketide	3	482.767247559553	470.438865551165	493.484211882029	285.429935654092	287.668253413637	290.201026921351	482.230108330916	287.766405329693	0.596740851220808	-0.744824	0.000772102032856864	1.13022271696265	down
1107	POS_t1218	1-Naphthaleneaceticacid, 1,2,3,4,4a,5,8,8a-octahydro-8,8a-dihydroxy-4,7-dimethyl-a-methylene-, (1S,4R,4aS,8R,8aR)-	Terpenoids	Sesquiterpenoid	1	3948.96478232783	3913.14372162685	4025.28736297525	2344.09090831074	2316.42228435763	2288.09390903456	3962.46528897664	2316.20236723431	0.584535686325848	-0.774637	3.24957761880137e-05	1.13185233351971	down
1108	POS_t1220	corotoxigenin 3beta-D-glucoside	Lipid	Steroid	3	2390.23970404758	2420.31405224395	2440.27899884038	1187.0567959432	1230.75311462039	1177.08576040165	2416.94425171064	1198.29855698841	0.495790730853761	-1.0122	7.57866797158516e-07	1.13224525463727	down
1109	POS_t1221	2-(hydroxymethyl)-6-(6-hydroxy-6-methyl-3-propan-2-ylcyclohex-3-en-1-yl)oxyoxane-3,4,5-triol	Terpenoids	Terpene Glycoside	2	1326.43231386547	1285.07723234192	1311.3572926553	1539.56576786845	1554.24778116957	1582.89670028762	1307.6222796209	1558.90341644188	1.19216645413371	0.253585683608561	0.000140497803087041	1.12209664857215	up
1110	POS_t1223	1H-Inden-2-ol, 2,4,5,7a-tetrahydro-1,4,4,7a-tetramethyl-	Alcohols	Glycols	1	384.016683270063	373.605577852964	380.956987197581	297.994324211467	266.589898186866	288.028604505738	379.526416106869	284.20427563469	0.748839246948919	-0.417272	0.00516708518265234	1.10993134137431	down
1111	POS_t1224	3-Octyn-2-ol, (R)-	Lipid	Fatty Acyls	2	174.398253862867	169.221423285667	175.034088566716	270.05046120084	270.971189450552	264.155243720947	172.88458857175	268.392298124113	1.55243622546914	0.634534003331927	5.57466656158533e-06	1.13101567459789	up
1112	POS_t1225	9-oxo-gamma-humulene	Lipid	Isoprene lipid	1	7499.72877738058	7448.08935300922	7546.36671609584	10142.5275138974	9902.69888741336	9783.91516141842	7498.06161549521	9943.04718757639	1.32608235267479	0.407170372815707	0.000992266127195771	1.12848427233703	up
1113	POS_t1226	Destruxin D (9CI)	Organic Acid	Other	3	146.572769821798	176.088611331855	159.812790612866	331.465364052918	291.663706598783	334.431590538706	160.824723922173	319.186887063469	1.98468792160297	0.988912171422646	0.00144124964493312	1.10992244038551	up
1114	POS_t1229	3-Buten-2-one, 4-(3-hydroxy-2,6,6-trimethyl-1-cyclohexen-1-yl)-, (E)-	Terpenoids	Sesquiterpenoid	1	258.00541526091	250.497933259629	240.706949601844	604.07926467045	580.68263877285	564.065985981181	249.736766040794	582.94262980816	2.33422831187354	1.22294567856822	0.000234364682780946	1.12973593599717	up
1115	POS_t123	Pyridomycin	Organic Acid	Other	2	8282.73342192432	8438.74261511168	8286.12816545107	16323.220054972	15639.1206530697	15926.720756624	8335.86806749569	15963.0204882219	1.91497998276472	0.937329311775819	0.000329259907345172	1.13134601528728	up
1116	POS_t1230	2(3H)-Naphthalenone,4,4a,5,6-tetrahydro-4a-methyl-	Ketones, Aldehydes,esters	Other	2	2529.77362047079	2512.72962028021	2563.74779713546	2758.55626937232	2712.93360791475	2710.11097107817	2535.41701262882	2727.20028278841	1.07564170675054	0.105197600222684	0.000915138409278426	1.10500268095928	up
1117	POS_t1231	Oxacyclododec-3-en-2-one,5-hydroxy-12-methyl-, (3E,5S,12R)-	Phenylpropanoids	Phenylpropanols	2	105.652786367754	105.653022154266	107.958385776154	155.032690109797	155.077689778792	158.660534874527	106.421398099391	156.256971587705	1.46828527324712	0.554132296733642	1.81179490620582e-05	1.13113	up
1118	POS_t1232	1-[(1R,4aS,4bR,6aS,7S,10aS,10bR,12S,12aR)-7-ethyl-1,4,4a,4b,5,6,6a,7,8,9,10,10a,10b,11,12,12a-hexadecahydro-1,12-dihydroxy-4b,7,10a,12a-tetramethylchrysen-2-yl]ethanone	Terpenoids	Sesquiterpenoid	2	296.95264698616	310.478710828111	290.969477312923	190.215094079434	199.516579068827	201.065728499831	299.466945042398	196.932467216031	0.657610031678619	-0.604696	0.000396420726236183	1.12344980329866	down
1119	POS_t1233	3a,4,5,6,7,7a-hexahydro-4,7-methano-1H-indenyl formate	Lipid	Isoprene lipid	3	1785.6189522561	1737.98064178348	1816.68368138544	1128.30502170323	1086.0978748349	1082.67713648213	1780.09442514167	1099.02667767342	0.617397966170222	-0.695727	5.52928209161358e-05	1.12939103610715	down
1120	POS_t1234	micropeptin HU975	Organic Acid	Other	3	4489.02771202623	4444.86468542915	4634.00242789915	4259.29184814638	4211.08691514253	4182.55923194798	4522.63160845151	4217.6459984123	0.932564569382728	-0.100724	0.021771201704701	1.05110417267681	down
1121	POS_t1236	D-Streptamine,O-2-C-carboxypentofuranosyl-(1&reg;4)-O-2-deoxy-2-(methylamino)-a-L-glucopyranosyl-(1&reg;2)-O-5-deoxy-3-C-formyl-a-L-lyxofuranosyl-(1&reg;4)-N,N'-bis(aminoiminomethyl)- (9CI)	Sugars	Glycosides	1	656.906783205712	631.002370418375	624.212347692372	409.47397414939	407.859731334381	402.069152390067	637.373833772153	406.467619291279	0.637722475812495	-0.648999	0.0011885348277535	1.12856836884642	down
1122	POS_t1237	Neonuezhenide	Terpenoids	Iridoid	1	2234.37510186355	2138.94604926181	2210.37518697628	6167.76095558827	6120.34098532774	6027.85228199364	2194.56544603388	6105.31807430322	2.78201686139597	1.47613116386959	6.60184686684672e-07	1.13261121253424	up
1123	POS_t1238	(1S,2R,5R,6S,7S,8S,10R)-6-hydroxy-2-methoxy-4-oxopseudoguai-11(13)-en-12,8-olide	Terpenoids	Sesquiterpenoid	3	4598.70496005111	4575.87433399571	4745.74530380791	8655.3605507584	8676.75566544338	8376.17189758575	4640.10819928491	8569.42937126251	1.84681671271871	0.885040693189386	3.67470521597741e-05	1.13119511919049	up
1124	POS_t1239	D-Streptamine, O-a-D-mannopyranosyl-(1&reg;6)-O-b-D-mannopyranosyl-(1&reg;4)-O-2-deoxy-2-(methylamino)-a-L-glucopyranosyl-(1&reg;2)-O-5-deoxy-3-C-formyl-a-L-lyxofuranosyl-(1&reg;4)-N,N'-bis(aminoiminomethyl)-(9CI)	Sugars	Glycosides	1	297.349387371353	289.422566199557	306.523657294682	546.20614261752	536.404009260645	569.399792462111	297.765203621864	550.669981446759	1.84934295461219	0.887012792637109	0.000195854804383862	1.12874513557988	up
1125	POS_t124	1-Naphthacenecarboxylicacid, 4-[[[2''',3''-anhydro]-O-3,6-dideoxy-a-L-erythro-hexopyranos-4-ulos-1-yl-(1&reg;4)-O-2,6-dideoxy-a-L-lyxo-hexopyranosyl-(1&reg;4)-2,3,6-trideoxy-3-(dimethylamino)-a-L-lyxo-hexopyranosyl]oxy]-1,2,3,4,6,11-hexahydro-2,5,7-trihydroxy-6,11-dioxo-2-(2-oxopropyl)-,methyl ester, (1R,2R,4S)- (9CI)	Ketones, Aldehydes,esters	Polyketide	2	2492.97077449989	2555.27873832377	2575.10300114167	3446.38872366954	3394.6136243551	3390.95593204505	2541.11750465511	3410.65276002323	1.34218616564374	0.424584791973017	2.05547442071164e-05	1.13019030842065	up
1126	POS_t1240	(E)-3-(4-Methoxy-phenyl)-acrylic acid (1S,4aR,5S,7aS)-7-hydroxymethyl-1-((2S,3R,4S,5S,6R)-3,4,5-trihydroxy-6-hydroxymethyl-tetrahydro-pyran-2-yloxy)-1,4a,5,7a-tetrahydro-cyclopenta[c]pyran-5-yl ester	Sugars	Glycosides	2	3258.41503311706	3145.9096323609	3249.95725375822	4766.20000025953	4728.95274132056	4675.33864867568	3218.09397307873	4723.49713008526	1.46779341113098	0.553648926144035	1.08349609303597e-05	1.13098504132121	up
1127	POS_t1241	5,9-Methanocycloocta[b]pyridin-2(1H)-one, 5-(dimethylamino)-11-ethenyl-5,6,9,10-tetrahydro-7-(hydroxymethyl)-, (5R,9R,11R)- (9CI)	Ketones, Aldehydes,esters	Other	3	1127.99072269781	1117.28759633724	1184.75380618614	990.007724383305	968.64463515853	951.297430228252	1143.3440417404	969.983263256696	0.848373917075903	-0.237228	0.00497204905179515	1.09275402626298	down
1128	POS_t1242	(3S,5R,6S,9R)-megastigman-3,9-diol 3-O-alpha-L-arabinopyranosyl(1->6)-beta-D-glucopyranoside	Terpenoids	Terpene Glycoside	3	2029.10093431459	2052.88497927719	2099.31946709373	1104.22	1054.53550723572	1006.10024923917	2060.43512689517	1054.9521145033	0.512004527943078	-0.965772	1.94336873482089e-05	1.13024444754589	down
1129	POS_t1243	2H-Pyran-2-one, 6-[(1E)-2-(4-hydroxy-3-methoxyphenyl)ethenyl]-4-methoxy-	Ketones, Aldehydes,esters	Polyketide	2	416.761351295745	412.200460876288	445.530463195288	321.885727311745	338.127227661526	309.456489273415	424.830758455774	323.156481415562	0.760671102511999	-0.394655	0.00193155328344029	1.09591714122524	down
1130	POS_t1244	3'-O-beta-D-glucopyranosyl 10-acetoxyoleuropein	Terpenoids	Terpene Glycoside	1	582.41656061955	539.60317878318	585.280795923097	309.080788143047	260.316305987559	260.142624581784	569.100178441942	276.513239570797	0.485877970250901	-1.04133	0.000195129523808884	1.12040378478356	down
1131	POS_t1245	7-oxocyclohepta-1,3,5-trien-1-yl acetate	Ketones, Aldehydes,esters	Other	3	235.233900412449	226.706113782898	230.300229285866	665.490960720774	669.951633177444	671.435560157479	230.746747827071	668.959384685232	2.8991064488873	1.53560830699791	5.7242519960451e-08	1.13287330468836	up
1132	POS_t1246	2-Ethyl Toluene	Others	Hydrocarbons	3	392.514141285287	371.336389958172	395.622838254025	669.724147217075	651.277036484558	636.955694277079	386.491123165828	652.652292659571	1.68866049836685	0.755879306495971	3.69082857805537e-05	1.12827175931619	up
1133	POS_t1247	Futalosine	Sugars	Glycosides	2	2622.57249281312	2560.38439513955	2658.63006487932	2322.31881969049	2263.84177704431	2256.65491056384	2613.86231761066	2280.93850243288	0.872631464582224	-0.196556	0.00110126449682157	1.10815735395924	down
1134	POS_t1248	Madolin H	Organic Acid	Carboxylic Acids	2	964.870168556175	917.943346150007	975.117450754912	331.828897462917	332.105167582248	309.899340211328	952.643655153698	324.611135085498	0.340747700705701	-1.55322	0.000143249463274297	1.13089552663613	down
1135	POS_t1249	3alpha,6alpha-dihydroxymegastigman-7-en-9-one 3-O-D-apiofuranosyl-(1->6)-beta-D-glucopyranoside	Lipid	Isoprene lipid	3	703.635084928307	703.689546760341	752.124505823039	954.871292221562	949.480991019114	959.140402845694	719.816379170562	954.49756202879	1.32602923418976	0.407112582053577	0.00381508683885445	1.12207425500476	up
1136	POS_t125	Rifamycin W,20-demethyl-20-ethyl- (9CI)	Others	Other	3	4747.90939442986	4747.76864578399	4864.47939435676	4441.54097321268	4503.56439435076	4421.71244480517	4786.71914485687	4455.6059374562	0.930826689976905	-0.103416	0.00366066755680743	1.09156500617219	down
1137	POS_t1252	Formamide, N-[(6R,7R,10aR)-6-chloro-7-ethenyl-5,6,7,9,10,10a-hexahydro-7,10,10-trimethyl-9-oxo-1-anthracenyl]-	Others	Other	3	2482.51436654248	2397.03011591917	2502.15330582541	4250.52798636891	4251.33426774409	4138.05495870827	2460.56592942902	4213.30573760709	1.71233198314861	0.775962435389893	4.78654871691536e-06	1.13117599076014	up
1138	POS_t1254	Notoamide S	Alkaloids	Indole Alkaloids	2	675.892613407758	659.072874640151	692.886328279707	1059.30735530635	1060.38709504967	1050.70655144984	675.950605442539	1056.80033393529	1.5634283413999	0.644713095901155	0.000232024522056377	1.13135034890497	up
1139	POS_t1255	1-Cyclohexene-1-carboxaldehyde, 3-hydroxy-2-methyl-	Alcohols	Glycols	3	1948.53648601204	1946.98464326464	1928.16443682911	2639.67240426306	2573.34846248581	2482.77891899061	1941.22852203526	2565.26659524649	1.3214655390273	0.402138803093241	0.00457300436421873	1.12089834857634	up
1140	POS_t1256	Geyerline	Alkaloids	Terpenoid Alkaloids	3	2037.36675925442	1953.87181062343	2099.67128649537	2584.16838861073	2584.8276217146	2534.27161845916	2030.30328545774	2567.7558762615	1.26471542190436	0.338812795516762	0.0024295163876642	1.1171285633731	up
1141	POS_t1258	(1R,5S)-2-Methyl-5-(1-methylethenyl)-2-cyclohexen-1-yl beta-D-glucopyranoside	Terpenoids	Terpene Glycoside	2	439.027251097446	462.631001716786	448.740170531791	696.656001770131	705.312836719089	667.388181161178	450.132807782008	689.785673216799	1.53240479541063	0.615797445560093	0.00022506010240061	1.1260032691178	up
1142	POS_t1259	n-Butylbenzene	Others	Hydrocarbons	3	3789.75837511646	3755.73344543869	3817.1746394021	3951.58179755468	3893.87037911229	3869.7887212311	3787.55548665242	3905.08029929936	1.0310291989282	0.0440851906618067	0.0205664576802868	1.00852266486773	up
1143	POS_t126	8beta-hydroxy-9,10-dehydroeremophilenolide	Lipid	Isoprene lipid	3	10111.5085361599	10058.2	10242.8076078997	7303.85194672645	7077.97124330764	7011.02281578965	10137.5176515399	7130.94866860791	0.70342157850889	-0.507539	4.0398657924825e-05	1.13027399675362	down
1144	POS_t1260	meehanine V	Polyphenols	Phenolic Glycosides	2	566.095114469524	620.061760977502	592.348784540192	1481.34084292274	1433.70110593818	1471.23209864896	592.835219995739	1462.09134916996	2.46626937782217	1.30233038644934	2.26654337449528e-06	1.13162136534595	up
1145	POS_t1261	torrubiellutin B	Ketones, Aldehydes,esters	Polyketide	3	900.629320296271	917.537934113721	917.010108222056	825.067922128051	818.692619375915	779.555440982239	911.725787544016	807.771994162068	0.885981295251091	-0.174652	0.0101332621785082	1.08703246569855	down
1146	POS_t1263	Benzo[4,5]cyclodeca[1,2-b]furan-2(1H)-one, 8,9,11,13-tetrakis(acetyloxy)-5-(chloromethyl)-3a,8,8a,9,10,11,12,12a,13,13a-decahydro-12,13a-dihydroxy-1,8a,12-trimethyl-, (1R,3aS,4E,6Z,8S,8aR,9S,11R,12S,12aS,13S,13aS)- (9CI)	Terpenoids	Terpene Lactones	3	2404.32748516742	2362.28680485609	2479.3637732081	2664.58836489567	2651.15069706869	2596.94127538761	2415.3260210772	2637.56011245066	1.09200997688682	0.126986037154642	0.00898460124032097	1.06600944837106	up
1147	POS_t1264	6-but-3-enyl-3,4-dihydropyran-2-one	Ketones, Aldehydes,esters	Other	2	347.986683455774	318.863599923147	347.301433491367	433.974637267739	413.318465024517	408.369560436641	338.050572290096	418.554220909632	1.23814084405825	0.308175436900126	0.00331064174709969	1.0828280386484	up
1148	POS_t1265	Nostocyclopeptide A3	Amino acids	Peptide	1	469.435396459059	500.625426897942	556.367619925106	1054.47132243345	1029.25245110148	976.068122524741	508.809481094036	1019.93063201989	2.00454329158106	1.00327	0.000126120923528674	1.12287	up
1149	POS_t1266	5H-Pyrrolo[2,1-c][1,4]benzodiazepin-5-one,1,2,- 3,10,11,11a-hexahydro-2-hydroxy-11- methoxy-,(2S,11S,11aS)-	Others	Other	2	1275.72669654249	1198.81409702371	1314.92961982286	2380.51400398371	2297.63353405986	2282.61237277256	1263.15680446302	2320.25330360538	1.83686878415047	0.877248571894726	2.30076075246302e-05	1.12876566207504	up
1150	POS_t1267	2H-Pyran-2-one,6-[2-[(1S,2S,8S,8aR)-1,2,6,7,8,8a-hexahydro-8-hydroxy-2-methyl-1-naphthalenyl]ethyl]tetrahydro-4-hydroxy-,(4R,6R)-	Ketones, Aldehydes,esters	Lactones	3	1037.12665476622	1038.48554730942	1079.97995563625	1631.39327146977	1652.49571365138	1614.37438372759	1051.86405257063	1632.75445628291	1.55224855559296	0.634359589232513	8.99268622169365e-06	1.13084358209682	up
1151	POS_t1268	2(3H)-Benzofuranone,hexahydro-3a,6-dihydroxy-4,4,7a-trimethyl-, (3aS,6S,7aR)-rel-(-)-	Others	Benzofuran	2	488.734684299059	447.070398077255	504.279563759667	887.394953977567	893.530790446785	856.784057675319	480.02821537866	879.23660069989	1.83163525087025	0.87313223588426	0.00011222694662074	1.12704819046766	up
1152	POS_t1269	Naphthalene, 1,2,3,4,5,6,7,8-octahydro-2,3-bis(methylene)-	Others	Hydrocarbons	3	181.782486151655	183.436792595763	191.824180730067	222.604748069967	226.183604728806	208.571305216713	185.681153159162	219.119886005162	1.18008684390999	0.238893033034631	0.0105700201414914	1.06211787035776	up
1153	POS_t127	4,17-Dioxabicyclo[14.1.0]heptadecane-5,9-dione, 3-[(1E)-2-(2-ethyl-4-thiazolyl)-1-methylethenyl]-7,11-dihydroxy-8,8,10,12,16-pentamethyl-, (1S,3S,7S,10R,11S,12S,16R)-	Ketones, Aldehydes,esters	Polyketide	1	10573.9091871464	10506.8057346466	10528.0816182149	8478.24036766955	8405.59885417722	8361.79041574374	10536.265513336	8415.20987919684	0.798689997755422	-0.324292	7.17858261154664e-06	1.13220389327699	down
1154	POS_t1270	micropeptin HU895B	Organic Acid	Other	2	323.933394691939	308.397107036888	313.696	228.322270559707	228.82	221.646232644086	315.342079914242	226.262955850598	0.717515898646099	-0.478917	0.000441215508288958	1.12558040892104	down
1155	POS_t1271	cyclo(D-Leu-Gly-L-Tyr-L-Val-Gly-S-O-Leu)	Organic Acid	Other	3	417.967016733812	440.067866722892	441.35874248185	683.492582193164	707.109469278631	683.781838461507	433.131208646185	691.461296644434	1.59642455413383	0.674844373798135	1.89510020938664e-05	1.1289682116318	up
1156	POS_t1272	Biliverdin-IX-beta	Organic Acid	Carboxylic Acids	2	5212.7953256891	5197.99839897057	5260.56435576543	4338.05944103458	4204.83289274002	4176.82304211349	5223.78602680837	4239.90512529603	0.811653674851328	-0.301064	0.000847054561417833	1.1264198272454	down
1157	POS_t1273	Herbimycin A	Ketones, Aldehydes,esters	Polyketide	3	524.849710813471	546.119688556286	538.468922120683	135.101180668276	106.751345289493	127.652736838442	536.479440496813	123.16842093207	0.22958646992699	-2.12289	5.98005032710341e-06	1.1315222741871	down
1158	POS_t1275	Biliverdin-IX-delta	Organic Acid	Carboxylic Acids	2	867.379888490177	879.417022442788	919.025191896506	527.221791145235	511.126108531276	507.714770803359	888.607367609824	515.35422349329	0.579957180503117	-0.785982	0.000503662991217874	1.12846910822408	down
1159	POS_t1276	(5alpha,6alpha,7alpha,12alpha,22R)-5,12-dihydroxy-1,26-dioxo-6,7:22,26-diepoxyergosta-2,24-dien-27-yl beta-D-glucopyranoside	Lipid	Steroid	1	8191.94892723299	8089.69297936352	8196.16770355391	2326.84387743425	2294.65686254988	2281.75533376706	8159.26987005014	2301.08535791706	0.282020988956812	-1.82613	3.30432041905882e-06	1.13288994512748	down
1160	POS_t1278	Nomilinic acid glucoside	Lipid	Glycolipids	3	1213.27267007318	1265.03991895129	1230.75085614741	2875.5713991556	2818.83879404489	2872.14518896959	1236.35448172396	2855.51846072336	2.30962762131266	1.20766026627699	4.30474490695328e-07	1.13248792446636	up
1161	POS_t128	(3S,4S,5S,7S)-3-hydroxymethyl-7-methyl-1,6-dioxaspiro[4.5]-decan-4-ol	Ketones, Aldehydes,esters	Ketal	3	1606.84888256541	1635.50336657033	1691.33454136051	1863.70742747235	1832.82582438459	1781.05293803639	1644.56226349875	1825.86206329778	1.11024197977966	0.150874149531643	0.00635116777121149	1.05850183689334	up
1162	POS_t1282	(+)-chloriolide	Ketones, Aldehydes,esters	Polyketide	2	526.333331493038	497.466202681914	501.565121463987	777.852511976269	779.130791864026	775.710372262686	508.45488521298	777.564558700994	1.52926952088441	0.612842691968026	0.000992555027524069	1.13042131147004	up
1163	POS_t1283	10,27-Dioxabicyclo[21.3.1]heptacosa-7,13,15,17,19-pentaene-24-carboxylicacid, 21-[(3-amino-3,6-dideoxy-b-D-mannopyranosyl)oxy]-1,3,5,25-tetrahydroxy-11,12-dimethyl-9-oxo-, (1R,3S,5S,7E,11R,12S,13E,15E,17E,19E,21R,23S,24R,25S)-(9CI)	Others	Other	1	372.747575104656	335.342065207089	377.740621177096	1494.36926856878	1432.86086776821	1445.19309761782	361.94342049628	1457.47441131827	4.02680178388061	2.00963445851397	3.48082384753079e-06	1.13197717313484	up
1164	POS_t1284	12beta-Acetoxy-3beta-hydroxy-7,11,15,23-tetraoxo-lanost-8,20-diene-26-oic acid	Terpenoids	Triterpenoids	3	551.463946162742	535.941037348751	544.568565879688	828.062237367325	808.084265149228	779.007526085384	543.991183130394	805.051342867312	1.47989777745045	0.565497526490332	0.00139407003668646	1.12564165255679	up
1165	POS_t1285	10alpha,13-dihydroxy-1beta-methoxyeremophil-7(11)-en-12,8beta-olide	Terpenoids	Terpene Lactones	2	1795.82078464083	1822.35356806935	1854.93234477712	1355.26010826274	1323.00713463657	1298.17984304868	1824.36889916243	1325.48236198266	0.726542950053134	-0.46088	3.07600624644266e-05	1.12787711316726	down
1166	POS_t1286	L-Prolyl-L-leucylglycinamide	Amino acids	Oligopeptides	3	1608.6396235921	1608.04680838922	1672.07457831981	1350.67594344475	1311.15445569499	1302.52287796938	1629.58700343371	1321.45109236971	0.810911654048094	-0.302383	0.000530175866841426	1.11730992943005	down
1167	POS_t1287	D-Streptamine,O-2-amino-2-deoxy-a-D-glucopyranosyl-(1&reg;4)-O-[O-2,6-diamino-2,6-dideoxy-b-L-idopyranosyl-(1&reg;3)-b-D-ribofuranosyl-(1&reg;5)]-2-deoxy-N3-methyl- (9CI)	Others	Other	2	2014.69560871079	2040.3170704719	2042.36402027547	3289.47124337653	3142.93199125073	3187.46796181569	2032.45889981939	3206.62373214765	1.57770655654223	0.65782889813399	0.000916300600770573	1.12976688633854	up
1168	POS_t1288	N-(1R,2R,3S,4R,5R,6S)-3-carbamimidamido-4-{(2R,3R,4R,5S)-3-{(2S,3S,4S,5R,6S)-4,5-dihydroxy-6-(hydroxymethyl)-3-(methylamino)oxan-2-yloxy}-4-hydroxy-4-(hydroxymethyl)-5-methyloxolan-2-yloxy}-2,5,6-trihydroxycyclohexylguanidine	Sugars	Glycosides	3	1454.08190361322	1447.86334515741	1485.63157739165	1708.09923806294	1651.37373376089	1691.23091928041	1462.52560872076	1683.56796370141	1.15113742532959	0.203060075873705	0.000752326645013436	1.11399538913356	up
1169	POS_t1289	(1R*,2R*,3R*,6R*,7R*)1,2,3,6,7-Pentahydroxy-bisabol-10(11)-ene	Lipid	Isoprene lipid	3	599.630888935722	569.046702071242	605.538035988577	292.581451795587	259.116406033371	254.184348468862	591.405208998514	268.627402099273	0.454218863838158	-1.13854	4.18843942439007e-05	1.12708517770284	down
1170	POS_t129	16-hydroxyphorbol-16-acetate	Terpenoids	Diterpene	2	3015.16546205702	3086.25678921958	3038.58	5514.80684616562	5428.31621053102	5312.48383871994	3046.66888427487	5418.53563180553	1.77851149488967	0.830670298867981	0.000159549267032406	1.13142421851816	up
1171	POS_t1290	robustolide L	Terpenoids	Terpene Lactones	3	386.732073332431	414.610654222876	402.153760648242	535.603998963127	510.201824470846	525.351641603156	401.16549606785	523.719155012376	1.3054940171719	0.384595846071893	0.000375801113835973	1.1153605323605	up
1172	POS_t1292	1-(4-Fluorophenyl)pyrazole	Others	Other	3	266.254035849802	251.820009608997	281.050149419975	503.624212859894	466.794428913446	469.125885156079	266.374731626258	479.84817564314	1.80140275586049	0.849120773649546	0.000243723669179442	1.12253031144614	up
1173	POS_t1293	(1alpha,2beta,5alpha,6beta,9Z)-form-4(15),9-Germacradiene,1,2,5,6-tetrol	Lipid	Isoprene lipid	1	1473.83269859596	1497.21116417326	1474.4694081067	2420.47487207466	2448.4699329284	2386.02530495227	1481.83775695864	2418.32336998511	1.63197580749227	0.706619670869687	4.9381117635361e-05	1.13199004159597	up
1174	POS_t1294	Cyclo[(2S)-2-(formylamino)-b-alanyl-L-prolyl-(3S)-3-amino-6-[(aminoiminomethyl)amino]-2-oxohexanoyl-D-phenylalanyl-(2E,4S)-4-amino-5-(4-hydroxyphenyl)-2-pentenoyl](9CI)	Others	Other	2	587.181213164846	547.279809535826	606.836256332359	1219.18510534564	1216.93197890479	1183.96382947608	580.432426344344	1206.69363790884	2.07895628007688	1.05585941900461	2.81986522318215e-05	1.13046930754969	up
1175	POS_t1295	beta-dihydrohastatoside	Terpenoids	Iridoid	3	194.959392314462	201.691146162259	193.391480070001	10.0057732041337	10.0057732041337	10.0057732041337	196.680672848907	10.0057732041337	0.0508731898218605	-4.29695	0.000185931909864706	1.13256115589077	down
1176	POS_t1296	1'-O-benzyl alpha-L-rhamnopyranosyl-(1''->6')-beta-D-glucopyranoside	Sugars	Glucosides	1	862.519828299295	925.341706831084	891.046825583914	1094.3102380568	1098.36428248625	1019.88445380897	892.969453571431	1070.85299145067	1.19920450488849	0.262077707984865	0.00641148180031516	1.06868	up
1177	POS_t1298	3-O-(beta-D-glucopyranosyluronic acid)-alpha-D-galactopyranuronic acid beta-L-rhamnopyranose 1,2':2,1'-dianhydride	Sugars	Oligosaccharides	3	229.397662318873	253.224411661281	240.43173178803	175.445108181903	180.680711938988	175.892837492463	241.017935256061	177.339552537785	0.735794007816789	-0.442626	0.00847589695983874	1.10593717342928	down
1178	POS_t1299	β-D-Glucopyranoside, (1R,2S,4aR,5R,8aR)-1,2,3,4,4a,5,6,8a-octahydro-5,8a-dihydroxy-1,4a-dimethyl-7-(1-methylethyl)-2-naphthalenyl	Terpenoids	Terpene Glycoside	2	592.737151808095	587.215456267292	628.190944177333	723.549640547145	746.078519654793	719.059348493293	602.714517417573	729.56250289841	1.21046114174309	0.275556766644273	0.00218104340897462	1.10131390554668	up
1179	POS_t13	zoapatanolide F	Organic Acid	Carboxylic Acids	2	3676.90218820637	3958.53812758859	3763.30271120868	14588.1639042837	14672.1763550488	14179.8935319988	3799.58100900121	14480.0779304438	3.8109670240325	1.93015712468889	6.80840139684182e-06	1.13238595484523	up
1180	POS_t130	(3S,7R,10R,11R)-10-[(2R,3R,4R,5R,6S)-4-Amino-3,5-dihydroxy-6-methyl-oxan-2-yl]oxy-3,7,11- triethyl-1-azacyclotetradecan- 2-one	Sugars	Amino Sugars	1	2045.87953274676	2061.1316442735	1987.83923167055	1683.65498070609	1638.57425779529	1737.10052547278	2031.61680289694	1686.44325465805	0.830099087708523	-0.268645	0.000878213451466795	1.10887683775084	down
1181	POS_t1300	4,5-cis-1,10-epoxy-3beta-hydroxygermacranolide	Terpenoids	Terpene Lactones	2	188.237797617036	201.084680234331	201.506362142603	10.0057732041337	10.0057732041337	10.0057732041337	196.942946664657	10.0057732041337	0.0508054407308679	-4.29887	0.000542109950303844	1.1317584750842	down
1182	POS_t1301	3,6-Dihydroxy-2-methoxy-4-n-propyl-benzaldehyd	Polyphenols	Other	1	2792.6795405923	2751.21296271171	2809.1637891384	1548.84219120968	1531.00570234805	1470.40280265865	2784.3520974808	1516.75023207213	0.544740815446594	-0.876358	4.42572531955674e-06	1.13176937086187	down
1183	POS_t1302	2H-Pyran-2-one, 4-(2,3-butadien-1-yl)-	Ketones, Aldehydes,esters	Other	2	606.250834456598	588.745475187631	596.381083028242	275.370360247989	265.03876522449	261.762827830008	597.12579755749	267.390651100829	0.447796179958353	-1.15909	1.4709901872196e-06	1.13209628351268	down
1184	POS_t1303	dracotanoside B	Sugars	Other	3	132.616409963706	127.340704145069	135.97187662641	209.149663399908	200.932376686895	205.267884304204	131.976330245062	205.116641463669	1.5541926425958	0.636165337267187	3.02246667906954e-05	1.1279510151656	up
1185	POS_t1304	b-D-Glucopyranoside,1-[(2S,3S,3aR,5R,8R,8aS)-decahydro-2,3,8-trihydroxy-8-(hydroxymethyl)-3-methyl-5-azulenyl]-1-methylethyl(9CI)	Terpenoids	Terpene Glycoside	3	998.636590018482	1005.89912228216	1045.93867841033	437.697628948938	468.582638296366	475.463500424122	1016.82479690366	460.581255889809	0.452960290988506	-1.14254	1.23343092510255e-05	1.13042059780867	down
1186	POS_t1305	6H-Purin-6-one,2-amino-1,9-dihydro-8-(hydroxymethyl)-	Others	Purines	3	256.330867795297	255.012567403144	256.245679928555	296.371843764594	308.075817294531	297.946183629072	255.863038375665	300.797948229399	1.17562094993869	0.233422973614769	0.00604850750280143	1.1180038591806	up
1187	POS_t1306	Avermectin B1b monosaccharide	Others	Glycosides	1	466.12878655813	465.548132445709	484.046708565431	344.043462525721	333.444267628489	336.105856365384	471.907875856423	337.864528839865	0.715954418490483	-0.48206	0.000279059837415228	1.12710864846627	down
1188	POS_t1307	Coagulin O	Lipid	Steroid	3	6281.34060786504	6191.33031837111	6350.48173977618	1448.08475448352	1352.76846590331	1345.07588641359	6274.38422200411	1381.97636893347	0.220256892156352	-2.18274	3.79758061567541e-07	1.13267804964373	down
1189	POS_t1308	7-hydroxy-5-methoxyphthalide 7-O-beta-D-glucopyranosyl-(1->6)-beta-D-glucopyranoside	Polyphenols	Phenolic Glycosides	2	3826.19123463046	3788.07665863321	3815.58923601249	1811.75785457831	1767.34781728647	1771.25960826501	3809.95237642539	1783.4550933766	0.468104300833778	-1.0951	7.59007944975642e-08	1.13279990684458	down
1190	POS_t1309	Spiro[7H-indeno[4,5-d]-1,3-dioxole-7,1'(2'H)-isoquinoline]-6,7',8-triol,3',4',6,8-tetrahydro-6'-methoxy-2'-methyl-, (1'R,6S,8R)- (9CI)	Others	Quinoline and its derivatives	3	2203.04811334646	2175.62439130892	2210.14587498223	2381.65790537133	2371.93188641193	2406.65972437144	2196.27279321254	2386.74983871823	1.08672740749435	0.119990103037514	0.000208157533072418	1.11961665439995	up
1191	POS_t131	2'-hydroxyzaeralanol	Alcohols	Other	2	1744.76429375222	1705.46453771534	1742.78	1117.11216161001	1130.91247750824	1138.52830487374	1731.00353984119	1128.85098133066	0.652136726094871	-0.616754	3.76664211402589e-05	1.13171561342083	down
1192	POS_t1310	2H-1-Benzopyran-2-one, 4-hydroxy-8-methoxy-	Coumarins	Hydroxycoumarins	1	5006.75587104661	4880.9544576039	4934.16866659117	479.842235379871	463.994	455.545208284082	4940.62633174723	466.460545242718	0.0944132411401686	-3.40487	3.68236226590399e-05	1.13282474829113	down
1193	POS_t1312	4-hydroxy-1-methyl-3-[(E)-benzylidene]-6-[(E)-isobutylidene]-2,5-piperazinedione	Ketones, Aldehydes,esters	Other	2	6290.68408832618	6217.66805140245	6358.38387560737	4695.3256036797	4682.15583263423	4523.70082173104	6288.91	4633.72741934832	0.736809072154572	-0.440637	3.46244382677708e-05	1.12911997437202	down
1194	POS_t1313	α-Propyl-1-cyclopentene-1-acetic Acid	Lipid	Fatty Acids	3	3808.26945285855	3789.85039336593	3876.13675095965	8703.05183736796	8619.72135599802	8332.65159451916	3824.75219906138	8551.80826262838	2.23591171860155	1.16086322679914	0.000306627189342763	1.13163852868682	up
1195	POS_t1314	Citrusin I	Alkaloids	Other	3	194.215863396777	193.549991372634	192.175924730402	10.0057732041337	10.0057732041337	10.0057732041337	193.313926499938	10.0057732041337	0.0517591949286537	-4.27204	1.07346673696792e-05	1.13295716997079	down
1196	POS_t1315	6-hydroxy-3-methylcyclohex-2-en-1-one	Ketones, Aldehydes,esters	Other	1	170.561901412806	172.567829051286	169.453660555613	291.265188371502	269.211703388935	281.485249286172	170.861130339902	280.654047015536	1.64258568614885	0.715968631282857	0.00287045755922139	1.12524488879976	up
1197	POS_t1316	(23S)-23-Des(methoxyimino)-23-((methylsulfanyl)methoxy)moxidectin	Ketones, Aldehydes,esters	Macrolide Antibiotics	2	122.657138535396	109.150553355287	139.094844116376	10.0057732041337	10.0057732041337	10.0057732041337	123.63417866902	10.0057732041337	0.0809304782209141	-3.62717	0.00575566807712863	1.12005413622225	down
1198	POS_t1318	secologanoside 7-methyl ester	Terpenoids	Terpene Glycoside	3	241.042964517433	265.370102738349	259.476616464057	495.335936654589	461.820660307836	474.655051341402	255.296561239946	477.270549434609	1.8694750415617	0.902633210615438	9.18940263145728e-05	1.12617936919706	up
1199	POS_t1319	Antibiotic BU 2313A	Alkaloids	Other	3	459.53899122781	459.583311683584	464.91669102402	306.472893141557	297.191693818684	301.217088231339	461.346331311805	301.62722506386	0.653797818671723	-0.613084	4.43865383449871e-06	1.13206253093281	down
1200	POS_t132	21-O-deacetyl-19,20-epoxycytochalasin Q	Ketones, Aldehydes,esters	Other	3	764.749727607531	731.698523085342	786.181565892168	1227.98136380207	1167.77126666518	1143.44048938459	760.876605528347	1179.73103995061	1.55048930585981	0.632723575330588	0.000407254317559248	1.12174900895982	up
1201	POS_t1321	7,9,13-Cyclotetradecatriene-1,6-dione,5-hydroxy-14-(hydroxymethyl)-4,10-dimethyl-7-(1-methylethyl)-,(4R,5S,7E,9Z,13Z)-	Lipid	Isoprene lipid	2	978.043942727727	1004.54583606652	993.334570668985	1871.22162704715	1792.63952033458	1846.49360155238	991.974783154411	1836.78491631137	1.85164476708825	0.888807348102928	0.000245593735942741	1.13108477574324	up
1202	POS_t1323	chenopotetraol	Terpenoids	Sesquiterpenoid	3	104.77122971743	10.0057732041337	113.560574470077	250.583623682772	238.797724237405	231.792705790889	76.1125257972136	240.391351237022	3.15836780765227	1.65917919000031	0.0353692427790874	1.0486418628972	up
1203	POS_t1324	19-Hydroxybaccatin III	Terpenoids	Diterpene	2	1137.09788230552	1097.06605886287	1155.68357001686	1045.31500800492	1026.95333216601	981.566623270979	1129.94917039508	1017.94498781397	0.900876795597848	-0.150598	0.0122242379490409	1.03005541376824	down
1204	POS_t1325	Tinospinoside C	Terpenoids	Diterpene	1	391.739548298212	351.470350449177	408.159355084313	305.819057372468	292.432118814321	304.188759261616	383.789751277234	300.813311816135	0.783797146263137	-0.351448	0.0324596967048487	1.04517541465222	down
1205	POS_t1327	[(1S)-1,4aα,5,7aα-Tetrahydro-7-(hydroxymethyl)-1α-(3-methyl-1-oxobutoxy)cyclopenta[c]pyran-4-yl]methyl β-D-ribo-3-hexosulopyranoside	Terpenoids	Terpene Glycoside	2	10.0057732041337	118.751987108364	10.0057732041337	390.032882557626	354.486771102238	373.30934240463	46.2545111722105	372.609665354831	8.05563945898306	3.0099991150258	0.00815032788157545	1.10392910657576	up
1206	POS_t1328	4-(hydroxymethyl)-6-(8-methylprop-7-enyl)-5,6-dihydro-2H-pyran-2-one-11-O-beta-D-glucopyranoside	Sugars	Glucosides	1	441.485823598006	408.411157987949	437.455463657931	496.756753017596	480.521596572054	476.393181453601	429.117481747962	484.557177014417	1.12919467890385	0.175294235514554	0.016338838660118	1.03794091354625	up
1207	POS_t1329	Butanoic acid,3-methyl-,(3S,6S,7R,8R)-3-[[(3-hydroxy-4-methoxy-2-pyridinyl)carbonyl]amino]-6-methyl-4,9-dioxo-8-(phenylmethyl)-1,5-dioxonan-7-ylester (9CI)	Ketones, Aldehydes,esters	Carboxylic acid ester	3	10.0057732041337	10.0057732041337	10.0057732041337	634.249849169531	632.724677073461	616.458116025984	10.0057732041337	627.810880756325	62.7448641847046	5.97142547078761	8.49160716437803e-05	1.13279008711451	up
1208	POS_t133	Propanoic acid,2-methyl-,(1aR,1bS,4aR,7aS,7bR,8R,9aS)-3-[(acetyloxy)methyl]-1,1a,1b,4,4a,5,7a,7b,8,9-decahydro-4a,7b-dihydroxy-1,1,6,8-tetramethyl-5-oxo-9aH-cyclopropa[3,4]benz[1,2-e]azulen-9a-ylester	Lipid	Isoprene lipid	2	3801.73341643393	3680.41355169583	3740.21919736608	2063.37546214604	2015.25290457659	2014.88707961551	3740.78872183195	2031.17181544605	0.542979560324203	-0.88103	4.38979941826198e-05	1.13183007006522	down
1209	POS_t1330	picrocrocinic acid	Lipid	Fatty Acyls	2	336.098462283683	340.945600395184	356.76783315843	564.487695643886	563.117756992078	562.790724013324	344.603965279099	563.465392216429	1.63511000739667	0.709387701036352	0.000754570088986524	1.13112721279459	up
1210	POS_t1331	Inosine, 2',3'-diacetate	Ketones, Aldehydes,esters	Carboxylic acid ester	3	352.91526006211	358.475148484617	353.820222827893	668.564135128346	652.394945703547	626.633668458938	355.070210458207	649.197583096944	1.82836397978635	0.870553302103432	0.00143560062551938	1.1290201393784	up
1211	POS_t1332	scyphiphin C	Terpenoids	Iridoid	1	2321.9415986389	2331.5918209212	2305.74858348317	3248.02414702733	3272.93190283938	3193.26189046061	2319.76066768109	3238.07264677577	1.39586496654099	0.481159384581772	0.0002223691016326	1.13134834636447	up
1212	POS_t1333	paratunamide B	Others	Other	2	314.829028539181	314.228833048042	331.646136486515	552.631998891946	549.351905634273	537.013776579663	320.234666024579	546.332560368627	1.70603815992455	0.770649916596536	9.34500011719525e-06	1.13054147212499	up
1213	POS_t1334	9H-Purine,2-fluoro-6-methyl-9-b-D-ribofuranosyl-	Nucleosides	Purine Nucleosides	2	10.0057732041337	10.0057732041337	10.0057732041337	531.92032427109	506.196010417784	535.342070262111	10.0057732041337	524.486134983662	52.4183513141173	5.71200007296514	0.000319495637898871	1.13225528188432	up
1214	POS_t1335	Gelsemide	Others	Furans	1	512.556945495161	515.539883680685	502.024711258778	410.647468794304	416.520588343112	395.928808484627	510.040513478208	407.698955207348	0.799346217474089	-0.323108	0.000351926579627086	1.12140147685386	down
1215	POS_t1336	Pantetheine 4'-phosphate	Others	Other	3	346.093898940828	342.160052808234	339.315110096599	239.358444402704	227.729149753646	220.716534921353	342.52302061522	229.268043025901	0.669350756670611	-0.579166	0.000816069152740096	1.12712413412007	down
1216	POS_t1337	Aucubigenin; 1-O-β-D-Glucopyranoside, 6-O-[4-hydroxy-3-methoxycinnamoyl-(→2)-α-L-rhamnopyranoside]	Sugars	Glycosides	1	391.79868011016	361.975543855129	380.752161852975	1594.11109713616	1524.39172001824	1535.28408141651	378.175461939421	1551.26229952364	4.10196444678933	2.03631498751181	5.35813044597843e-05	1.13208466862079	up
1217	POS_t1338	4-O-[alpha-L-rhamnopyranosyl-(1->6)-beta-D-glucopyranosyl]-1-hydroxymethyl-3,5-dimethoxybenzene	Polyphenols	Phenolic Glycosides	1	163.836807405566	166.969960250113	153.750225643876	10.0057732041337	10.0057732041337	10.0057732041337	161.518997766518	10.0057732041337	0.0619479648988252	-4.0128	0.000692185809509494	1.13141309163713	down
1218	POS_t1339	cytospolide F	Others	Other	2	137.395668194042	145.98392496053	140.802853025575	488.202008951439	474.173975793145	468.202209184205	141.394148726716	476.859397976263	3.37255397249804	1.75384153145588	4.05669138279457e-05	1.13214795077898	up
1219	POS_t134	2-Propenoic acid, 3-methoxy-, (1R,2R,7S,8aR)-1,2,3,4,6,7,8,8a-octahydro-1,8a-dimethyl-7-(1-methylethenyl)-6-oxo-2-naphthalenyl ester, (2E)-	Terpenoids	Sesquiterpenoid	3	1577.25647145186	1500.24631985205	1585.9386171344	839.819964697491	795.818384643983	811.257912679668	1554.48046947944	815.632087340381	0.524697545806747	-0.930442	0.000208646848288005	1.12923373575548	down
1220	POS_t1342	hesseltin D	Others	Pyran	2	233.97303956485	219.839387278375	244.739256176162	335.801108772559	321.486117424964	316.274556480418	232.850561006462	324.52059422598	1.39368611706705	0.478905677174429	0.000724722708089973	1.11046050516522	up
1221	POS_t1343	1,5-Methano-8H-pyrido(1,2-a)(1,5)diazocin-8-one, 1,2,3,4,5,6-hexahydro-3-methyl-4-(2-propenyl)-	Alkaloids	Lupine alkaloid	3	221.231715111497	222.541136656509	224.520352020368	183.47160201857	191.709605228499	173.019368971947	222.764401262791	182.733525406339	0.820299492964188	-0.285777	0.0154778896943421	1.09258645566052	down
1222	POS_t1344	2-methyl-6-(3-methyl-2-butenyl)benzo-1,4-quinone	Lipid	Isoprene lipid	1	106.357718918181	10.0057732041337	10.0057732041337	263.569053585199	252.909232648573	258.557321893791	42.1230884421495	258.345202709188	6.13310211249089	2.61661697119022	0.0205600016960307	1.08568673659535	up
1223	POS_t1345	Amphotericin b	Sugars	Amino Sugars	1	10.0057732041337	10.0057732041337	10.0057732041337	251.491748443685	262.782141062513	243.768124596879	10.0057732041337	252.680671367692	25.2534877827635	4.65841074847087	0.00051718293545168	1.13181439711312	up
1224	POS_t1347	icariside B6	Lipid	Isoprene lipid	2	307.894791495999	301.497264997147	337.519245942346	1127.4726622175	1139.84272430664	1069.37516315547	315.637100811831	1112.23018322654	3.52376251196655	1.81711669544062	6.69504757014783e-05	1.13086455715009	up
1225	POS_t1348	(-)-rishitin	Others	Other	1	10.0057732041337	10.0057732041337	10.0057732041337	449.915704217595	455.679210791636	458.424068539541	10.0057732041337	454.672994516257	45.4410653969668	5.50592475510192	3.17885018128238e-05	1.13291026578667	up
1226	POS_t1349	1-(propan-2-yl)-1H-indene	Others	Other	3	10.0057732041337	10.0057732041337	10.0057732041337	172.731929130596	176.101121471627	169.720624246723	10.0057732041337	172.851224949649	17.2751491986885	4.11062626554596	0.00012804078739293	1.13269351813924	up
1227	POS_t135	tinosinenside	Lipid	Isoprene lipid	2	30076.697078443	29534.2499602515	29960.2685905207	9930.70323372125	9430.52591357068	9545.04984173462	29857.0718764051	9635.42632967552	0.3227183954797	-1.63165	9.93422402941034e-08	1.13270488483677	down
1228	POS_t1350	Phenol,5-butyl-2-methyl-	Polyphenols	Phenols	3	10.0057732041337	10.0057732041337	10.0057732041337	126.820412087072	127.036103077967	119.335782471068	10.0057732041337	124.397432545369	12.4325656805789	3.63605214772884	0.000489417391987523	1.1318753741114	up
1229	POS_t1351	(2E)-1-[(1S,2R,4S)-bicyclo[2.2.1]hept-5-en-2-yl]but-2-en-1-one	Ketones, Aldehydes,esters	Other	3	118.785420372384	115.975636988724	115.113832267805	382.218176944646	386.369377540784	377.473246808283	116.624963209638	382.020267097904	3.2756303332007	1.71177255278162	7.25062596112401e-06	1.13273206404595	up
1230	POS_t1353	3-(4-Ethylphenyl)propanoic acid	Ketones, Aldehydes,esters	Polyketide	2	10.0057732041337	10.0057732041337	10.0057732041337	191.537132840179	193.616700622703	180.398645400878	10.0057732041337	188.517492954587	18.8408720754038	4.23579383848682	0.000528015432216615	1.13178854659357	up
1231	POS_t1355	Perillic acid	Terpenoids	Monoterpene	2	10.0057732041337	10.0057732041337	10.0057732041337	245.95570296631	241.595649487898	220.919562433697	10.0057732041337	236.156971629302	23.6020712054255	4.56084156407959	0.00116385751345781	1.13035068570575	up
1232	POS_t1356	nodulopeptin 901	Organic Acid	Carboxylic Acids	2	10.0057732041337	10.0057732041337	10.0057732041337	226.212985715837	251.649797854347	195.924925597845	10.0057732041337	224.59590305601	22.4466314070783	4.48842704912119	0.00558652836507706	1.12043801926082	up
1233	POS_t1357	(4R,7S,7aR)-3a,4,5,6,7,7a-Hexahydro-1H-4,7-methanoinden-1-ol	Lipid	Isoprene lipid	2	625.062895959622	641.992110176231	635.713949873062	1734.35259211669	1688.9256493538	1662.80836159173	634.256318669638	1695.36220102074	2.67299221326921	1.41845563485213	0.000200130145742354	1.13205306156223	up
1234	POS_t1358	3beta,(24R),(28R)-trihydroxystigmasta-7,9(11)-dien-21,24-lactone-3-O-beta-D-galactopyranosyl-(1->4)-beta-D-glucopyranoside	Terpenoids	Triterpenoids	1	10.0057732041337	10.0057732041337	10.0057732041337	738.369131280099	658.434848842189	634.426617998075	10.0057732041337	677.076866040121	67.6686201282675	6.08041506486823	0.00221119306176572	1.1279845806504	up
1235	POS_t1359	(-)-stephacidin A	Others	Quinoline and its derivatives	3	1463.0011763825	1452.12515123128	1473.59215435965	2550.52526823798	2484.4098110793	2342.04041870772	1462.90616065781	2458.99	1.68089512424316	0.749229713595895	0.0035133732571543	1.12435334453059	up
1236	POS_t136	(9E,12Z)11-hydroxy-6-methyl-7,15-dioxabicyclo[12.1.0]pentadeca-9,12-diene-2,8-dione	Ketones, Aldehydes,esters	Other	1	6344.31389461875	6333.43371270178	6430.09719501254	9165.20844190966	8863.80893775233	8797.01925887778	6369.28160077769	8942.01221284659	1.40392791107788	0.489468858006748	0.00103540107126577	1.12829563038295	up
1237	POS_t1360	4-hydroperoxy-4,7,7-trimethylbicyclo[4.1.0]heptan-3-ol	Terpenoids	Monoterpene	3	1372.30170209031	1381.91591053474	1403.46454482144	5265.87804337423	5198.94534506347	5063.17010128828	1385.89405248216	5175.99782990866	3.73477165923207	1.90102004056103	0.000181895619011396	1.13240793662488	up
1238	POS_t1361	6beta-acetoxy-7beta-hydroxy-8,13-epoxy-labd-14-en-11-one-1alpha-O-beta-glucopyranoside	Terpenoids	Triterpenoids	3	205.24804377814	219.030096667594	210.528790234252	574.427540909911	572.013109614979	541.671043124736	211.602310226662	562.703897883209	2.65925214748581	1.41102057850456	0.000221607011063711	1.13065147202888	up
1239	POS_t1362	bicyclo[3.2.0]hepta-1(7),3,5-triene	Others	Hydrocarbons	1	582.929466022758	574.335111073326	577.868730788215	1126.53049962974	1089.87729723908	1079.19562561077	578.377769294766	1098.53447415986	1.89933730596067	0.925496138464527	0.000549823809848608	1.13121198503926	up
1240	POS_t1363	9-hydroxy-2,2,4-trimethyl-deca-3-en-6-on-1-oic acid 9-O-beta-D-glucopyranoside	Lipid	Glycolipids	1	133.787221221771	122.815594180775	132.588	420.282250523241	385.64785770735	393.741926674072	129.730259061015	399.890678301554	3.08247806792304	1.62409062977451	0.000562182917442726	1.12922468780639	up
1241	POS_t1364	11-benzyl-4-(butan-2-yl)-14-(hydroxymethyl)-17-methyl-19-oxa-6-thia-3,10,13,16,21,22-hexaazatricyclo[16.2.1.1~5,8~]docosa-1(20),5(22),7,18(21)-tetraene-2,9,12,15-tetrone	Organic Acid	Carboxylic Acids	1	409.022820735895	393.689263865699	395.836769254858	202.221694040067	191.016081126702	180.820225427651	399.516284618817	191.352666864807	0.478960869010329	-1.06202	1.98813241988789e-05	1.12979353953587	down
1242	POS_t1365	5-methyl-2-(1,3-oxazol-2-yl)aniline	Others	Oxazole	1	303.344589767713	273.07809602757	310.226397501029	599.348178412672	566.227587237332	561.363568079489	295.549694432104	575.646444576498	1.94771456516846	0.961782267980573	7.18007816308394e-05	1.12518692662559	up
1243	POS_t1366	3-amino-1,3,4,5-tetrahydro-2H-benzobazepin-2-one	Amino acids	Other	1	1260.3693271323	1258.11985332657	1283.30465426872	2686.76297403149	2599.30294047262	2611.64905118131	1267.26461157586	2632.57165522847	2.07736539881346	1.05475500178247	0.000146420221749212	1.13199357401087	up
1244	POS_t1367	2H-1-Benzopyran-2-one,3-amino-3,4-dihydro-	Amino acids	Other	2	6758.18801812697	6772.58312961058	6857.7621652663	13920.1228602223	13625.2429218222	13292.3399523452	6796.17777100128	13612.5685781299	2.00297417707547	1.00214382162725	0.000515293097449235	1.1313338136145	up
1245	POS_t1368	1'-Me ether-9,10-Dihydro-2,6-dihydroxy-5-(1-hydroxyethyl)-1,7-dimethylphenanthrene	Others	Phenanthrene And Derivatives	3	229.088269557999	205.287855728314	226.990501966945	120.147526495987	131.359674668653	119.141164419416	220.455542417753	123.549455194685	0.560427983981301	-0.835399	0.00149903517606113	1.11570575524344	down
1246	POS_t1369	meehanine O	Lipid	Glycolipids	2	760.22029736448	717.284607898132	763.110930915404	10.0057732041337	10.0057732041337	10.0057732041337	746.871945392672	10.0057732041337	0.0133969059433249	-6.22196	0.000404101824800347	1.13206587409876	down
1247	POS_t137	acremolide D	Organic Acid	Other	3	963.684111030442	926.751853861578	960.720823673133	609.681094950486	653.883332220974	657.50671921312	950.385596188384	640.35704879486	0.673786567644833	-0.569636	0.000136578287268002	1.12419656544939	down
1248	POS_t1370	3,4-Dihydrocatalpol	Sugars	Glycosides	1	125.488189510029	136.165050778422	142.009675309051	393.63253121078	391.717780682133	420.489550991059	134.554305199167	401.946620961324	2.98724459515704	1.57881537014719	0.000128554098998077	1.12951676183702	up
1249	POS_t1372	methyl 3-(3,4-dihydroxyphenyl)-2-hydroxypropanoate	Polyphenols	Catechols	3	252.263885502407	251.489269739078	264.673704772922	272.860670845223	277.549973499783	272.801825222449	256.142286671469	274.404156522485	1.07129580237737	0.0993568869049581	0.0378704406441262	1.01395982962583	up
1250	POS_t1373	a-D-Arabinofuranose,2-deoxy-2-fluoro-	Sugars	Monosaccharide	1	10.0057732041337	10.0057732041337	10.0057732041337	184.283351746353	179.448941695278	175.400335141047	10.0057732041337	179.710876194226	17.9607185299765	4.16677316205429	0.000228840122465978	1.13246312802941	up
1251	POS_t1374	(-)-betonicine hydrochloride	Organic Acid	Carboxylic Acids	1	1813.56641792347	1802.85410818009	1811.91486524309	268.663520047247	269.481225629309	251.073333021285	1809.44513044888	263.07269289928	0.145388599229874	-2.78201	1.10585341920833e-07	1.1329368433658	down
1252	POS_t1376	angustifoline N-carboxyethyl ester	Ketones, Aldehydes,esters	Other	3	165.983015082852	162.057121691688	173.221973648842	321.055569759649	299.92310545062	284.877854878405	167.087370141127	301.952176696225	1.80715141091266	0.853717386458002	0.00327951710718028	1.11822248576569	up
1253	POS_t1377	2-Hydroxy-1,8-cineole	Terpenoids	Monoterpene	2	237.258331932756	229.151900793848	238.272396118217	353.576930096782	360.24363133547	341.312976122427	234.89420961494	351.711179184893	1.49731736581097	0.582380042074245	0.000327705714138049	1.12655728899299	up
1254	POS_t1378	2-Oxabicyclo[2.2.2]octane-5,6-diol, 1,3,3-trimethyl-	Sugars	Monosaccharide	1	577.645603933982	597.560782727801	573.090761576433	936.016206217917	879.883178243376	856.039901160239	582.765716079405	890.646428540511	1.52830958302145	0.611936813432816	0.00313921687342366	1.11847619771201	up
1255	POS_t1379	5,6-Dehydroasclepin	Lipid	Steroid	3	216.077138955295	236.653095591579	202.013831219408	333.737492893781	273.653493332067	304.261857256758	218.248021922094	303.884281160869	1.39238046001326	0.477553473239318	0.0205628265787126	1.02602357795474	up
1256	POS_t138	13-deoxyplumieride	Lipid	Isoprene lipid	3	1132.71927802045	1117.8967705765	1141.86053887226	724.901422520933	684.024148504968	681.340774102131	1130.8255291564	696.755448376011	0.616147611113618	-0.698652	0.000124942187636607	1.13002164959275	down
1257	POS_t1380	3-hydroxy-4-[O-beta-D-apiofuranosyl-(1->6)-O-beta-D-glucopyranosyloxy]benzaldehyde	Polyphenols	Phenolic Glycosides	2	159.885475398131	158.90317243975	161.289154024715	4410.41064112641	4000.44622080781	4122.3644506546	160.025933954199	4177.74043752961	26.1066461810204	4.70634522703867	0.000913596891799205	1.13090952639332	up
1258	POS_t1381	3,8-Dihydroxy-16,17-dimethoxy-15-[3,4,5-trihydroxy-6-(hydroxymethyl)oxan-2-yl]oxytricyclo[12.3.1.12,6]nonadeca-1(17),2,4,6(19),14(18),15-hexaen-9-one	Ketones, Aldehydes,esters	Polyketide	1	4319.97240251173	4254.18924579598	4291.27705321317	13572.0207631032	12987.752623892	12945.3503661322	4288.47956717363	13168.3745843758	3.0706394604684	1.61853912803188	0.000467902442136063	1.13179660046092	up
1259	POS_t1382	ichangensin 17-beta-D-glucopyranoside	Sugars	Glucosides	2	190.898248924274	202.879959152792	205.366876523568	155.864402941753	153.708469749632	133.101429591482	199.715028200211	147.558100760956	0.738843251260145	-0.43666	0.00645244715715428	1.07697322471765	down
1260	POS_t1383	Pyroglutamyl-Isoleucine	Amino acids	Peptide	1	687.697473510084	706.388339846344	721.678420844024	641.065843509113	626.602475972888	601.585251034913	705.254744733484	623.084523505638	0.88348859494891	-0.178717	0.00601681501931884	1.06302807573027	down
1261	POS_t1384	4-(4-Hydroxy-3-methyl-2-butenyl)tryptophan	Amino acids	Other	2	499.848699860078	461.596311385153	497.490728157697	546.941543118934	588.773519366216	561.051978175717	486.311913134309	565.589013553622	1.16301698206068	0.217872162809293	0.0104527854741878	1.0370794157855	up
1262	POS_t1386	Cevane-1,3,4,7,14,15,16,20-octol, 4,9-epoxy-, 1-acetate 3-(2-hydroxy-2-methylbutanoate) 15-(2-methylbutanoate), (1α,3β,4α,7α,15α,16β)- (9CI)	Alkaloids	Veratrum Alkaloids	2	433.058949722016	421.277912067669	416.757908543298	1024.08488148595	992.825358030461	1033.72663797284	423.698256777661	1016.87895916308	2.40000741777113	1.26303886481925	7.8467732910131e-05	1.13184819309431	up
1263	POS_t1387	b-D-Glucopyranoside,1,6,7,7a-tetrahydro-7-hydroxy-7-methylcyclopenta[c]pyran-1-yl, (1S,7S,7aS)-(9CI)	Terpenoids	Terpene Glycoside	3	140.248550016832	135.504227901909	132.722494948374	272.496182318157	260.346260609031	253.759	136.158424289038	262.200538013563	1.92570191218548	0.945384399393891	0.00051422094707146	1.12803121672782	up
1264	POS_t1388	3-phenylphosphanylpropan-1-amine	Others	Other	3	1291.12753322035	1278.23633020946	1271.27405280585	1761.36801494073	1779.13701922818	1715.65750395272	1280.21263874522	1752.05417937388	1.36856497612078	0.452663931964035	0.000695418812730982	1.12902650740576	up
1265	POS_t1389	L-Serine,N2-[[[(1S,2S)-1-carboxy-2-methylbutyl]amino]carbonyl]-D-lysyl-(2S)-2-amino-4-(methylsulfonyl)butanoyl-(aS)-a-aminobenzenebutanoyl-(aS)-4-hydroxy-a-(methylamino)benzenebutanoyl-, (5&reg;1)-lactam, 5-acetate (9CI)	Amino acids	Peptide	2	283.563219864396	272.119029398849	300.460579568302	753.579521590832	786.486242662625	767.454049769882	285.380942943849	769.173271341113	2.69525099821558	1.43041963179754	3.40818761502778e-06	1.13145077468132	up
1266	POS_t139	norleptosphol C	Lipid	Fatty Alcohol	3	1887.2769634879	1809.46922761126	1917.41960385013	2047.03558656138	2101.24711001102	2115.04790316552	1871.38859831643	2087.77686657931	1.11562978873418	0.157858361785522	0.00762424282355046	1.06812119244046	up
1267	POS_t1390	(R)-1-O-(beta-D-glucopyranosyl)-2-[2-methoxy-4-(omega-hydroxypropyl)phenoxy]-propan-3-ol	Sugars	Glycosides	1	1034.80161205239	1048.34367192787	1024.83457773802	1496.06338889847	1428.67830722527	1425.66487070795	1035.99328723943	1450.13552227723	1.39975378232551	0.48517307841482	0.00157485392195372	1.12546186500906	up
1268	POS_t1391	5,12-Naphthacenedione,8-ethyl-7,8,9,10-tetrahydro-1,6,8,10-tetrahydroxy-7-[[2,3,6-trideoxy-3-(dimethylamino)-a-L-lyxo-hexopyranosyl]oxy]-,[7R-(7a,8b,10b)]- (9CI)	Ketones, Aldehydes,esters	Other	3	604.449001118749	582.118627476305	611.915344987008	255.32109132621	255.740148334924	260.684365434437	599.494324527354	257.248535031857	0.429109208389377	-1.22058	0.000458108684998678	1.1313778089461	down
1269	POS_t1393	Hexyl 6-O-(beta-D-glucopyranosyl)-beta-D-glucopyranoside	Lipid	Fatty Acyls	2	205.928853766425	203.836328613611	213.251717097659	513.123211874531	464.179478658168	504.942450515625	207.672299825898	494.081713682775	2.37914114736047	1.25044086510328	0.00209137741034834	1.1264742667606	up
1270	POS_t1394	L-Aspartic acid, L-asparaginyl-	Amino acids	Other	2	562.712164065595	553.07586892034	560.622867523903	510.701080139861	524.009505641056	501.930797328529	558.803633503279	512.213794369815	0.916625740528241	-0.125595	0.00875049278989103	1.08433032359169	down
1271	POS_t1395	Butanoic acid, 2-amino-4-(hydroxymethylphosphinyl)-, (2R)-	Amino acids	Other	2	118.210256377841	126.845547353483	136.08074793881	480.262698819699	474.951324478241	465.168580640705	127.045517223378	473.460867979548	3.7267026678878	1.89789971934167	1.1517034993518e-06	1.13210900949548	up
1272	POS_t1397	6-hydroxy-7-methyl-2,4a,5,6,7,7a-hexahydro-1H-[2]pyrindine-4-carboxylic acid methyl ester	Ketones, Aldehydes,esters	Carboxylic acid ester	3	1157.57193179579	1194.53272994941	1166.58961924644	1329.60545120919	1398.91533785639	1327.97976959539	1172.89809366388	1352.16685288699	1.15284257020413	0.205195514990706	0.00718163955737156	1.08849771079628	up
1273	POS_t1398	2-hydroxy-5-(2-hydroxyethyl)phenyl O-alpha-D-apiofuranosyl-(1->6)-O-beta-D-glucopyranoside	Polyphenols	Phenolic Glycosides	1	779.304925450277	856.549128026902	768.145254161715	118.495019281348	133.612749346587	111.748206931654	801.333102546298	121.28532518653	0.151354442741896	-2.724	0.00102707717830856	1.12901278888416	down
1274	POS_t1399	Trihydroxycinnamoylquinic acid	Polyphenols	Phenolic Acids	1	812.137137391712	894.03968922525	822.288811054659	363.218926050545	330.992065309994	320.177502742781	842.821879223874	338.12949803444	0.401187375849583	-1.31765	0.000451897536008064	1.12566195565811	down
1275	POS_t14	taxagifine III	Others	Other	3	34265.9873192525	34166.3183958682	34576.6159724797	24569.2185525629	24163.0436994476	23615.4744516263	34336.3072292001	24115.9122345456	0.702344374820745	-0.50975	0.00010503390829437	1.13100075545914	down
1276	POS_t140	8-Angeloyl-(6beta,7alpha,8alpha,9beta,10beta)-7,8,9-Trihydroxy-1,3-elemadien-12,6-olide	Terpenoids	Diterpene	1	881.110895285886	913.110379885935	951.500971113484	1819.62088897676	1765.64016054074	1740.20915221298	915.240748761768	1775.15673391016	1.93955168223418	0.955723219132816	1.19555619898838e-05	1.13003965504944	up
1277	POS_t1400	2H-Pyrrole-2-carboxamide, 3,4-dihydro-4-hydroxy-5-(3-hydroxy-2-pyridinyl)-4-methyl-	Others	Pyridine And Its Derivatives	1	1463.90431385125	1407.67897238762	1497.23209439415	3818.5039399348	3976.37408633624	3709.76573301197	1456.27179354434	3834.88125309434	2.63335544236617	1.39690226514762	0.000356704639890596	1.13032356434781	up
1278	POS_t1401	6,7-Dimethyl-8-(D-arabityl)-lumazin	Others	Other	1	591.608044082378	567.595273202874	614.625703253209	2179.94507575793	2277.10145893753	2138.8478269859	591.276340179487	2198.63145389379	3.71844990994629	1.89470133819156	0.000204965446591769	1.13135410604255	up
1279	POS_t1402	notoamide H	Coumarins	Benzopyran	1	1225.48356060109	1082.49948236725	1272.46654465133	450.939316578881	489.327101602049	457.862366502471	1193.48319587322	466.043	0.390489727747541	-1.35664	0.00464101623915428	1.1186816655045	down
1280	POS_t1403	(+)-(7S,8S)-guaiacylglycerol 8-O-beta-D-glucopyranoside	Lipid	Fatty Acyls	1	1092.97370959603	1065.89345167624	1088.99487234382	3480.93402477887	3618.73463692448	3433.18101200993	1082.62067787203	3510.94989123776	3.2430101909182	1.69733355736265	0.000403299368171668	1.13177147437627	up
1281	POS_t1405	Cellobiose	Sugars	Oligosaccharides	1	487.793805082176	486.568228851203	493.746866267673	696.199509785033	642.135661962911	620.864544865915	489.369633400351	653.06657220462	1.33450571435508	0.416305483115015	0.0174757001493699	1.09233366565993	up
1282	POS_t1406	1F-beta-D-fructofuranosyl-6G(1-beta-D-fructofuranosyl)2-sucrose	Sugars	Oligosaccharides	1	432.750312914995	370.920517327336	411.567321753645	254.196221241519	257.523075565627	258.112381103055	405.079383998659	256.611	0.633482150511639	-0.658624	0.0142844420312382	1.1004413659631	down
1283	POS_t1407	D-myo-Inositol,1-O-[2-[[(2R)-2-(acetylamino)-3-mercapto-1-oxopropyl]amino]-2-deoxy-a-D-glucopyranosyl]-	Alcohols	Other	1	943.95486174035	834.682344303812	941.088787043894	686.967569667598	631.285216870015	592.887052623981	906.575331029352	637.046613053865	0.70269572891482	-0.509028	0.00492156662378094	1.07428398346984	down
1284	POS_t1408	4-[1-Methoxy-2-(methylamino)ethyl]-1,2-benzenediol	Polyphenols	Other	3	412.999621484401	375.592636053523	403.826656779656	505.763827342372	493.521805751359	474.793949957781	397.472971439193	491.359861017171	1.23620949429096	0.305923250332876	0.00337279544574022	1.08307900825512	up
1285	POS_t1409	L-Serine,L-alanyl-(4R)-4-hydroxy-L-ornithyl-, cyclic13,33-(4,4'-dihydroxy[1,1'-biphenyl]-3,3'-diyl) deriv., (3R)- (9CI)	Organic Acid	Carboxylic Acids	1	651.413179272903	603.381016505439	613.310993298468	547.38392329443	467.567986843204	459.165424889095	622.70172969227	491.37244500891	0.789097607375747	-0.341724	0.0253551943249643	1.02034877899514	down
1286	POS_t141	1'-oxo-nor-podopyrone	Ketones, Aldehydes,esters	Other	3	885.318171989205	911.811962186021	933.574714632198	382.614523998226	343.85716988029	367.142399329664	910.234949602475	364.538031069393	0.400487842428592	-1.32017	1.03619069059306e-05	1.13055070055036	down
1287	POS_t1410	15-acetyl tajixanthone	Ketones, Aldehydes,esters	Other	2	258.370762584026	323.438547561644	267.219644684879	1348.8567553048	1107.98898462538	1242.75611300661	283.009651610183	1233.2006176456	4.35745074639435	2.12348435721746	0.00306199170163121	1.11996232200055	up
1288	POS_t1414	Strictosidine aglycone	Alkaloids	Other	3	607.244780482455	571.78461517003	608.985726891673	972.248912742706	955.122976906644	948.395805634651	596.005040848053	958.589231761334	1.60835759106561	0.685588200983588	7.50851815963095e-05	1.12959650456213	up
1289	POS_t1415	7-Oxabicyclo[4.1.0]hept-3-en-2-one,5-hydroxy-4-(hydroxymethyl)-3-(1E)-1-propenyl-, (1S,5R,6S)-	Ketones, Aldehydes,esters	Other	2	777.735996046284	790.494889242201	763.29957002753	1334.44361744222	1213.72857784482	1274.52528835816	777.176818438672	1274.2324945484	1.63956575172726	0.713313759485616	0.00344683344208821	1.12144588531191	up
1290	POS_t1416	5'-O-beta-D-glucopyranosyldihydroneoascorbigen	Organic Acid	Other	3	287.683838693867	287.131657809237	285.849237473836	149.273869718058	154.446269934307	159.991219902442	286.88824465898	154.570453184936	0.538782805021068	-0.892224	0.000385948583941859	1.13170555188701	down
1291	POS_t1417	cytospolide N	Organic Acid	Carboxylic Acids	2	205.63055156101	210.936552570183	206.08060618808	452.440705304563	397.025691510859	425.176474470995	207.549236773091	424.880957095472	2.04713331497328	1.03360505770479	0.00497693312846923	1.1207538187726	up
1292	POS_t1418	3-O-beta-D-glucopyranosyl-2-deoxy-D-ribono-gamma-lactone	Sugars	Other	2	336.268897716748	354.654276972434	338.248740110965	521.310739821271	476.901836313853	502.882847586813	343.057304933382	500.365141240646	1.45854682015242	0.544531698281037	0.00216558718445313	1.11509465732914	up
1293	POS_t1419	3-(1,3-oxazol-4-yl)propanoic acid	Organic Acid	Other	3	110.358140243697	111.326872088697	113.113489432758	145.125525777726	140.728515282532	139.014334228117	111.599500588384	141.622791762792	1.26902711048093	0.343722890092028	0.000989585484345259	1.12314032988063	up
1294	POS_t142	(2E,4E,6E)-cyclo-[(NMe-L-Ala)-L-Val-(Nalpha-octa-2,4,6-trienoyl-L-Orn)]	Organic Acid	Carboxylic Acids	3	418.770220716607	439.71521031463	424.555018953822	685.682457756445	666.207788509724	612.768300937534	427.68014999502	654.886182401234	1.53125222764924	0.614711942933932	0.00578671522335021	1.1110684808006	up
1295	POS_t1420	Pyrrolidinium,2-carboxy-3-hydroxy-1,1-dimethyl-, inner salt, (2S)-	Organic Acid	Carboxylic Acids	2	144.074667054261	136.788097665346	138.703637669514	216.998567035779	198.091982687587	207.532642343028	139.85546746304	207.541064022131	1.48396818363199	0.569460160820979	0.00256371454579478	1.11626500591714	up
1296	POS_t1421	2-Methylpyrrolidine	Others	Other	3	270.631486054353	269.471550649092	272.551694632461	244.28519062525	236.140749484179	233.525334661956	270.884910445302	237.983758257128	0.878541952986277	-0.186817	0.00630741963292709	1.11004465837454	down
1297	POS_t1422	3-Hydroxy-4-butyrophenetidide	Others	Other	1	29651.1249330662	28262.6554106522	28964.300120456	35660.4342027756	36036.0154669182	35806.2001324067	28959.3601547248	35834.2166007002	1.23739669693129	0.307308087983532	0.00194312015992124	1.12480618919498	up
1298	POS_t1423	b-D-Allofuranuronic acid,5-[[(2S,3S,4S)-2-amino-4-hydroxy-4-(5-hydroxy-2-pyridinyl)-3-methyl-1-oxobutyl]amino]-1,5-dideoxy-1-(3,4-dihydro-2,4-dioxo-1(2H)-pyrimidinyl)-	Organic Acid	Carboxylic Acids	3	197.069788630745	172.703670111497	183.380119948916	308.747372474161	286.661422673142	306.962513356522	184.384526230386	300.790436167942	1.63132146887482	0.706041108139322	0.000310731681278117	1.11663428105544	up
1299	POS_t1424	(3aS)-3a,4,5,6,6aβ,7,8,9,9aβ,9bα-Decahydro-8α-(β-D-glucopyranosyloxy)-3,6,9-tris(methylene)azuleno[4,5-b]furan-2(3H)-one	Ketones, Aldehydes,esters	Lactones	2	208.36637604857	214.992003587495	207.302403754635	128.343397909602	130.734133084417	144.613411647802	210.220261130233	134.563647547274	0.640107888858107	-0.643613	0.0011308325376047	1.12071342068547	down
1300	POS_t1425	13-Hydroxy-8,11,13-podocarpatrien-18-oic acid	Terpenoids	Diterpene	2	10.0057732041337	10.0057732041337	10.0057732041337	527.013022666216	452.669193830426	479.657333084763	10.0057732041337	486.446516527135	48.6165843061652	5.6033766312474	0.00207333916308629	1.12829157602478	up
1301	POS_t1426	(S)-5-(1-hydroxybutyl)-6-(hydroxymethyl)pyridin-2(1H)-one	Ketones, Aldehydes,esters	Pyridone	1	7045.73051519109	6930.35738479158	6832.49493027007	8287.90667637938	8314.90098282532	8326.7	6936.19427675091	8309.8346170609	1.19803948469469	0.260675456903407	0.00148518149528979	1.12830014885005	up
1302	POS_t1427	2-Pyridylacetic acid	Organic Acid	Carboxylic Acids	3	373.690764889707	364.081736227426	375.242595575826	349.077102699564	338.170550758928	348.353794316515	371.005032230986	345.200482591669	0.930446901261297	-0.104004	0.00649709046076768	1.05760135651714	down
1303	POS_t1428	5-methylpyridazine-4-carboxylic acid	Organic Acid	Carboxylic Acids	3	538.947434922814	521.734317823292	543.001368738321	1164.24901205798	1186.65260544184	1188.96411511684	534.561040494809	1179.95524420555	2.20733490625008	1.14230553805893	5.73598243092235e-07	1.13241471465754	up
1304	POS_t1429	Canthoside A	Polyphenols	Phenolic Acids	1	1788.43636535099	1754.10630597586	1694.64973168317	369.944013702653	349.372946552802	358.111783550076	1745.73080100334	359.142914601844	0.205726400883475	-2.2812	0.000222419675839841	1.13205439721781	down
1305	POS_t143	7-(Aminomethyl)-7-deazaguanosine	Nucleosides	Pyrimidine Nucleotide	2	1362.75343978031	1304.16648999637	1494.15747953686	223.947165717646	198.353163688899	188.433920224133	1387.02580310451	203.578083210226	0.146773104548284	-2.76834	0.00166424128583543	1.12773622441541	down
1306	POS_t1432	114474-64-5	Sugars	Oligosaccharides	1	95297.1688329261	96952.497218988	93811.2492802384	85441.2355502945	82470.7801941728	86390.3022336242	95353.6384440508	84767.4393260305	0.888979599617147	-0.169778	0.00262570232895684	1.09067057147674	down
1307	POS_t1433	D-GLYCERO-D-IDO-HEPTONAMIDE, 2,6-ANHYDRO-	Sugars	Other	1	10.0057732041337	10.0057732041337	10.0057732041337	157.744932154952	159.959841860353	162.969015431073	10.0057732041337	160.224596482126	16.0132148923716	4.00119107442582	0.000101544780004578	1.13275198165852	up
1308	POS_t1435	perenniporide B	Others	Other	3	2521.43475263474	2484.45797676605	2382.21940898405	2068.76376036123	2005.4798223704	2072.40754311524	2462.70404612828	2048.88370861562	0.831965055580576	-0.265405	0.00302360282569976	1.10487544239306	down
1309	POS_t1437	D-Streptamine, O-b-D-mannopyranosyl-(1&reg;4)-O-2-deoxy-2-(methylamino)-a-L-glucopyranosyl-(1&reg;2)-O-5-deoxy-3-C-formyl-a-L-lyxofuranosyl-(1&reg;4)-N1,N3-bis(aminoiminomethyl)-	Sugars	Glycosides	3	4593.59795282479	4538.83712917811	4442.19297873217	5299.70048786985	5294.72990537682	5353.48452890184	4524.87602024502	5315.97164071617	1.17483255163935	0.23245514476081	0.000873478383752308	1.12470576679134	up
1310	POS_t1438	(4R,5S)-4-Hydroxy-5-(hydroxymethyl)dihydrofuran-2(3H)-one	Ketones, Aldehydes,esters	Lactones	1	102.927517127827	103.913689593351	108.599616791311	134.689787796163	141.696030085705	140.411749875141	105.14694117083	138.93252258567	1.32131777718526	0.401977476755468	0.000329800296550339	1.11800255068246	up
1311	POS_t1439	Strept-omycin	Sugars	Glycosides	3	12153.5915225861	12249.9644457814	12044.8523318945	13478.9835259087	13340.0727653545	13258.009151429	12149.4694334207	13359.0218142307	1.09955598369447	0.136921060620545	0.0001664937616734	1.12128668378194	up
1312	POS_t1440	2-fluoro-9-(beta-D-ribofuranosyl)-9H-purine	Nucleosides	Purine Nucleosides	2	454.242179425963	487.770002720402	460.343927820615	581.710540229679	547.783386938424	533.373430970773	467.45203665566	554.289119379625	1.18576682935266	0.245820344446388	0.010118651267439	1.04953934024544	up
1313	POS_t1442	(+)-Arabinogalactan (Technical Grade)	Sugars	Oligosaccharides	1	3434.62149522075	3624.41582939394	3730.47226085169	1985.77856862737	1737.11641268753	1800.50310829397	3596.50319515546	1841.13269653629	0.511922997598423	-0.966001	0.000120680047533628	1.12351642068294	down
1314	POS_t1444	3-C-hydroxymethyl-alpha-L-lyxopyranose	Sugars	Monosaccharide	1	4058.57481624641	4124.19649822679	4001.74346947002	5490.5258636711	5402.66086216908	5324.29795177034	4061.50492798107	5405.82822587017	1.33099142355525	0.41250127505583	4.46335974508698e-05	1.12854796311329	up
1315	POS_t1445	2-Methyl-3-oxopropanoate	Others	Other	3	692.983981559692	704.283653535349	671.980300409226	875.229524472576	873.146123550479	863.428689598747	689.749311834756	870.601445873934	1.26219980351717	0.335940303923519	0.000903345864806807	1.12593041871994	up
1316	POS_t1446	rac-(1R,2S)-2-formylcyclopropane-1-carboxylic acid	Organic Acid	Carboxylic Acids	1	1477.5451925899	1458.5513919028	1459.4019698103	1880.32431734994	1932.90867370076	1883.06947908816	1465.16618476767	1898.76749004629	1.29594001676156	0.373998943898993	0.000495456803896226	1.12902998319873	up
1317	POS_t1447	fulvanine C	Others	Other	2	388.656642188592	345.826691173149	383.468472528873	471.069286202394	443.754352603055	476.726902654834	372.650601963538	463.850180486761	1.24473213794016	0.315835312700566	0.00701147043519993	1.06232836424992	up
1318	POS_t1448	Peonidin 3-(6''-feruloylsophoroside)-5-glucoside	Flavonoids	Anthocyanins	3	106.65728204352	110.840593251762	100.992812965062	248.522633778264	259.462507857761	225.126811834189	106.163562753448	244.370651156738	2.30183167198579	1.20278233613282	0.00317029520000289	1.1200832863251	up
1319	POS_t145	Ferutionone	Lipid	Isoprene lipid	3	4248.65920776302	4295.52716140795	4236.31897271798	3043.95993157009	2993.83995517139	2994.22674082018	4260.16844729632	3010.67554252055	0.706703403812883	-0.500823	9.5769905856431e-07	1.13211071110201	down
1320	POS_t1451	3-phenylpropanethioamide	Others	Other	1	869.079200355404	856.932533600249	849.489456905225	945.181148217586	940.919688975723	929.623294115986	858.500396953626	938.574710436432	1.09327230804662	0.128652786681073	0.000501820514862488	1.1143333459962	up
[truncated: 781 more rows]
