# Supplementary material for: Integrated transcriptome and metabolome analysis reveal the sesquiterpenoid biosynthesis mechanism of Atractylodes chinensis under drought stress
Source: Front Plant Sci. 2026 Jan 26;16:1751860. doi: 10.3389/fpls.2025.1751860 (PMC12884327; doi:10.3389/fpls.2025.1751860)
Supplement: Supplementary file 6 [file Table5.xlsx]

## Sheet: CK_vs_MDS.diff_final
No.	ID	name	Class I	Class II	Level	CK2	CK1	CK3	MDS3	MDS2	MDS1	CK_Mean	MDS_Mean	Fold_change	log2FC	Pvalue	VIP	regulated
1	NEG_q1	12,13-Dihome	Organic Acid	Carboxylic Acids	1	582680.168155994	526189.172572206	589725.366051893	229929.117601199	267687.51872993	286409.593189947	566198.235593364	261342.076507025	0.461573456217404	-1.11537	0.000371966958313308	1.11885616759894	down
2	NEG_q3	12-Hydroxystearic Acid	Lipid	Fatty Acyls	1	49652.9733887159	53108.3589623829	59742.3829122486	39563.1939300863	37681.8858415174	40020.5321883105	54167.9050877825	39088.5373199714	0.72161803666998	-0.470693	0.0306279012611332	1.05250280173333	down
3	NEG_q4	1,3-Dicaffeoylquinic Acid	Organic Acid	Carboxylic Acids	1	2033490.82432022	2143427.01047592	2258242.93830292	12723294.7207024	13595648.3936299	13884912.9875243	2145053.59103302	13401285.3672855	6.24752939661135	2.64328578466662	0.000676874016165073	1.13286940051014	up
4	NEG_q5	13(S)-Hydroxyoctadeca-9(Z),11(E)-Dienoic Acid (13-Hode)	Lipid	Fatty Acyls	1	1524997.70621684	1063403.3226304	1120174.43434072	2100998.6401518	2274379.99858522	2472319.47490072	1236191.82106265	2282566.03787925	1.84644971677382	0.884753975054326	0.00568489334235186	1.07298292037444	up
5	NEG_q10	1-O-Acetyl Britannilactone	Terpenoids	Sesquiterpenoid	1	13466802.8753308	12791413.1257718	13327336.3974105	8159600.00277947	7951374.35031509	7552269.39808795	13195184.1328377	7887747.91706084	0.597774751580108	-0.742326	4.75950737793059e-05	1.12919283448988	down
6	NEG_q12	2,6-Dihydroxyacetophenone	Polyphenols	Other	1	10.0057732041337	10.0057732041337	10.0057732041337	73118.8030774418	89735.1641537423	71504.1343804665	10.0057732041337	78119.3672038835	7807.42933205901	12.9306318905987	0.00551840542264777	1.12269812517032	up
7	NEG_q16	2-Furanmethanol	Alcohols	Primary Alcohol	3	17197090.541806	17355782	15708804.8858111	14286845.4657052	14275475.8430381	14947488.5825627	16753892.4758724	14503269.9637687	0.865665694384462	-0.208118	0.0351188245924016	1.01275063334273	down
8	NEG_q23	3,4-Dicaffeoylquinic Acid	Organic Acid	Carboxylic Acids	1	2509749	2924374	2669192.0896802	11204454.5801745	13319459.7696884	13155357.973097	2701105.0298934	12559757.4409866	4.64985896586269	2.21718695872902	0.00377979007903479	1.1241657409593	up
9	NEG_q24	3,4-Dimethoxycinnamic Acid	Phenylpropanoids	Cinnamic Acids And Derivatives	1	783627.580569681	763418.153108128	1206770.46034562	291742.769502588	260339.673041328	300164.101191491	917938.731341143	284082.181245136	0.309478368812351	-1.69209	0.0473666409679711	1.03217098127486	down
10	NEG_q25	3-(Carboxymethylamino)Propanoic Acid	Amino acids	Alpha Amino Acids	1	21607803.8042185	20239005.7299554	20729693.3600215	24583071.2573258	24409318.2319553	23382851.8989081	20858834.2980651	24125080.4627297	1.15658814476356	0.209875219426264	0.0040405693858091	1.07611059212903	up
11	NEG_q30	3-O-Feruloylquinic Acid	Phenylpropanoids	Other	1	1589727.75038829	1737333.69295299	1569153.54410002	3286513.50945521	4413213.97191496	4074764.48854341	1632071.66248043	3924830.65663786	2.40481514805108	1.26592600200387	0.0184987595133604	1.0888018437523	up
12	NEG_q32	4-Acetamidobutanoic Acid	Organic Acid	Carboxylic Acids	1	74476.6931621156	68704.0561807305	75857.7302239679	27034.5604794828	29688.0268489586	31829.7924966353	73012.8265222713	29517.4599416922	0.40427773238841	-1.30658	0.000225118339588375	1.1271344644219	down
13	NEG_q33	4-Acetoxy-3,5-Dimethoxybenzoic Acid	Organic Acid	Carboxylic Acids	1	23258630.318517	26153490.7653709	24150830.0395683	37293263.8953391	39366098.8742963	41094134.172112	24520983.7078187	39251165.6472491	1.60071741472319	0.678718641794847	0.000609717288890521	1.11535423210346	up
14	NEG_q35	4-Hydroxyisoleucine	Amino acids	Other	1	15166102.1864413	1.32124e+07	14281414.8744345	17657540.9646137	17484226.9103963	17542245.1185413	14219978.2629319	17561337.6645171	1.2349764071226	0.304483480957847	0.0265953662407245	1.07488857872213	up
15	NEG_q38	5-Feruloylquinic Acid	Phenylpropanoids	Cinnamic Acids And Derivatives	1	1091195.22866893	1152162.66591302	1100389.62255178	2057806.67716949	2826592.33569063	2659025.77405458	1114582.50571124	2514474.92897157	2.25597918152054	1.17375375441417	0.0260384791856465	1.0764834573536	up
16	NEG_q39	5'-Guanylic Acid (Disodium Salt)	Nucleotides	Purine Nucleosides	1	25302.9421980167	19619	19283.0714639323	11220	11977.2677303941	11021	21401.6764347597	11406.0892434647	0.532953073944218	-0.90792	0.0336947016717145	1.05569627698993	down
17	NEG_q42	5-Methoxy-7-Hydroxycoumarin	Coumarins	Hydroxycoumarins	1	105647.477069278	94187.0455733349	108458.007938144	291306.386631876	193136.414111923	267207.616571318	102764.176860252	250550.139105039	2.43810777996849	1.28576190372231	0.0352735632656969	1.05243767625268	up
18	NEG_q47	9(S)-Hpotre	Lipid	Fatty Acids	1	720336.391102228	685829.50055478	703223.448549223	10.0057732041337	10.0057732041337	10.0057732041337	703129.780068744	10.0057732041337	1.42303362590551e-05	-16.1007	0.00020065530767221	1.13466464087497	down
19	NEG_q50	Aconitic Acid	Organic Acid	Carboxylic Acids	1	4019689.96465729	3382066.3566199	4005326.13660653	1940668.31710253	2214243.52391749	2038715.37676516	3802360.81929457	2064542.40592839	0.54296330728324	-0.881073	0.00763878241240506	1.09889960882592	down
20	NEG_q52	Alismol	Terpenoids	Sesquiterpenoid	1	9978392.06131249	10242456.5745375	11372425.6178097	6492074.7869064	6896285.06756001	7222107.80751182	10531091.4178866	6870155.88732608	0.65236883953523	-0.61624	0.00503896283589593	1.09846469742552	down
21	NEG_q53	Allantoic Acid	Alkaloids	Pseudoalkaloids	1	114108.926546991	103647.070109492	108823.472960188	166108.965853117	202256.858759194	190797.396429263	108859.823205557	186387.740347191	1.71218117813071	0.775835371692744	0.0131989588368965	1.09138615936045	up
22	NEG_q54	Allantoin	Alkaloids	Pseudoalkaloids	1	71421.0557061251	74839.3095301822	57279.5776701182	101573.905638582	102525.132448467	125994.431462972	67846.6476354752	110031.156516674	1.6217626124705	0.697562658719388	0.0158517361814837	1.0326554574941	up
23	NEG_q57	Alpha-Dihydroartemisinin	Terpenoids	Sesquiterpenoid	1	2719363.6753124	2053454.6694754	2323761.88644073	688460.037738897	715978.866360669	860517.05277339	2365526.74374284	754985.318957652	0.319161607855289	-1.64764	0.0098908268826736	1.10145628750147	down
24	NEG_q58	Aminomalonic Acid	Organic Acid	Carboxylic Acids	1	2807632.1100155	2492222.0278226	2763777.82231177	1319615.13011761	1333985.46845956	1450501.1778677	2687877.32004996	1368033.92548162	0.508964421581636	-0.974363	0.00193270556581352	1.12048572204511	down
25	NEG_q62	Apigenin 5-O-Beta-D-Glucopyranoside	Flavonoids	Other	2	109126.728245993	100349	113212.205897342	167374.55068692	150614.646922307	156705	107562.644714445	158231.399203076	1.47106274323344	0.556858781209542	0.0015713975700441	1.10261900508859	up
26	NEG_q66	(-)-Aspartic Acid	Amino acids	Other	1	4708261.99277855	4233874.10085587	4723322.70751024	5894986.66831974	5960427.9362852	5968272.22720785	4555152.93371489	5941228.9439376	1.30428748066035	0.383261891970888	0.0118621540379281	1.10519831791108	up
27	NEG_q68	Azetidine-2-Carboxylic Acid	Organic Acid	Carboxylic Acids	1	132919.525241043	134093.969654753	140012.11023445	30103.2289134674	42307.7800264872	47927.3957855935	135675.201710082	40112.8015751827	0.295653155990126	-1.75802	0.000870920442199845	1.12713	down
28	NEG_q70	Biochanin A	Flavonoids	Isoflavonoids	1	133085.849878128	143163.04846269	136563.450322564	46033.2399938268	39897	31837.5902169817	137604.116221127	39255.9434036028	0.285281752331589	-1.80954	8.39806665333858e-05	1.12915550938721	down
29	NEG_q72	Caffeic Acid	Organic Acid	Carboxylic Acids	1	1305813.44596616	1494419.81706225	1276803.69290448	10.0057732041337	10.0057732041337	10.0057732041337	1359012.3186443	10.0057732041337	7.36253311825393e-06	-17.0514	0.0025103918030956	1.12944417007714	down
30	NEG_q73	Calystegine B4	Alkaloids	Ornithine Alkaloids	1	668791.252834808	568123.371270295	704676.714045465	374929.10690613	331892	338972.164059912	647197.112716856	348597.756988681	0.538626872924864	-0.892642	0.0118459751197017	1.09080414389063	down
31	NEG_q75	Carvacrol	Polyphenols	Monophenols	1	112905.39539092	82600.864962654	83281.4425855808	18578	18310	18036.652978741	92929.2343130516	18308.2176595803	0.197012466474277	-2.34364	0.0174355650641316	1.09648083140433	down
32	NEG_q76	Chlorogenic Acid	Organic Acid	Carboxylic Acids	1	48880966.6405748	50951417.1015875	38537867.4359754	187319110.642155	230617087.691488	189165782.979862	46123417.0593792	202367327.104502	4.38751809832247	2.13340507648414	0.00529078581838183	1.11568471877261	up
33	NEG_q79	Cichoriin	Coumarins	Other	1	1569710.71050499	1902873.25491125	1690788.77657083	792910.609633568	634666.451041069	734133.659875857	1721124.24732902	720570.240183498	0.418662534852865	-1.25614	0.00321505777829808	1.1096754958744	down
34	NEG_q80	Cinnamyl Acetate	Phenylpropanoids	Cinnamic Acids And Derivatives	1	6477307.09897167	6649309.31874251	6750590.62237784	5464029.53531742	5261706.38393874	5710024.24942563	6625735.68003067	5478586.72289393	0.826864666425777	-0.274277	0.00335984063248899	1.09715575328895	down
35	NEG_q82	Cleroindicin F	Others	Benzofuran	1	6649.63685026978	10.0057732041337	10.0057732041337	19335.9324552237	34161.5181420134	39031.6067097938	2223.21613222602	30843.0191023436	13.8731536962453	3.7942238785657	0.0283835111802393	1.03829760247996	up
36	NEG_q86	Cryptochlorogenic Acid	Phenylpropanoids	Other	1	18475490.512587	21783763.3635596	17799620.2712316	97260624.2821296	114710401.022531	133342030.255577	19352958.0491261	115104351.853413	5.94763609579624	2.57231637925804	0.0108019699204617	1.10881972755626	up
37	NEG_q90	Cynarin	Phenylpropanoids	Other	1	480286.626422922	743333.453356242	467242.934406495	14080051.1728637	19163188.7722191	16918885.6674206	563621.004728553	16720708.5375011	29.6665816164074	4.89076679423075	0.0080019022396277	1.11670332355614	up
38	NEG_q94	Danshensu (Sodium Salt)	Phenylpropanoids	Simple Phenylpropanols	1	452071.300619946	347544.303125329	422521.716336393	993425.64724244	953533.037765722	875856.199708757	407379.106693889	940938.29490564	2.30973626149334	1.20772812611826	0.000348343243863501	1.11828	up
39	NEG_q95	Daphnin	Coumarins	Other	1	1832915.38419383	2013008.3462145	1766486.46874381	712210.142451342	773446.460448708	825520.263114326	1870803.39971738	770392.288671459	0.411797567177738	-1.27999	0.00128904923488015	1.12313517308871	down
40	NEG_q97	D-Arabinose	Sugars	Monosaccharide	1	77545.2220533254	78516.1767548891	71955.8648858285	40952.507195966	57772.1172586774	44030.3051783752	76005.754564681	47584.9765443395	0.626070707631021	-0.675602	0.0201716192918474	1.05708020891377	down
41	NEG_q101	Demethoxycurcumin	Polyphenols	Phenols	1	72780.5871606137	76797	65741	32623.2983526962	22110.092417524	27309.9177665551	71772.8623868712	27347.7695122584	0.381032170137622	-1.39202	0.000568367902291271	1.11317336977685	down
42	NEG_q105	D-Gluconic Acid	Sugars	Sugar Acids	1	3363944.80161986	3885280.30845296	4078359.55602792	1868738.26921666	1746210.31973736	1861979.56859599	3775861.55536691	1825642.71918334	0.48350361696615	-1.0484	0.0098192071805819	1.10801165587288	down
43	NEG_q110	Diacetoxy-6-Gingerdiol	Polyphenols	Other	1	260652.579935309	326356.996765352	286028.790434575	70803.7195976401	121088.321960594	99680.617633048	291012.789045079	97190.886397094	0.333974622613712	-1.58219	0.00170848880827912	1.10171205125667	down
44	NEG_q114	Diosmetin	Flavonoids	Other	1	63724.4000644515	40887.7448860143	50904.7011291378	19879.219000158	21022	20430	51838.9486932012	20443.7396667193	0.394370259854451	-1.34238	0.0412656210323882	1.04597597391582	down
45	NEG_q115	Dl-Arginine	Amino acids	Other	1	18197729.1280179	18696574.4982319	18980426.836673	31282743.2552461	29829785.7513085	28216274.0468111	18624910.1543076	29776267.6844552	1.59873349389385	0.676929464094924	0.00410886560003745	1.12014376729715	up
46	NEG_q116	Dl-Asparagine	Amino acids	Other	1	1606468.03799674	1277359.62503607	1596089.45942869	722545.784575393	570041.898707807	746467.655328927	1493305.70748717	679685.112870709	0.455154701052095	-1.13557	0.00691267010442143	1.08777235136726	down
47	NEG_q118	Dl-Isocitric Acid (Trisodium Salt)	Organic Acid	Carboxylic Acids	1	743196881.514577	719133546.289999	762900875.825524	415816256.449523	393616140.207556	415834019.996971	7.41744e+08	408422138.884683	0.550624294497039	-0.86086	0.000113611701290981	1.13075410437587	down
48	NEG_q121	D-(+)-Malic Acid	Organic Acid	Carboxylic Acids	1	27730214.331127	28319863.2379301	29973345.6917428	40299569.2767398	42674550.0133147	47113228.6066093	28674474.4202666	43362449.2988879	1.51223170347771	0.596679205596038	0.0113781731391762	1.09112096668567	up
49	NEG_q124	D-Mannoheptulose	Sugars	Monosaccharide	1	101549.39827728	100344.807302895	119826.42431848	61386.9962703709	50147.4010650452	53510.8567172518	107240.209966218	55015.0846842226	0.513007991140197	-0.962947	0.00504391029579085	1.09505427067939	down
50	NEG_q126	D-(+)-Melezitose	Sugars	Polysaccharides	1	1.4584e+07	13351369.132558	15593818.539534	17405911.6938861	19180119.2801943	17286241.6814679	14509737.704934	17957424.2185161	1.23761191164812	0.307558987478905	0.0181683544631507	1.00819706341337	up
51	NEG_q128	D-Pantothenic Acid (Hemicalcium Salt)	Vitamins	Vitamin B Complex	1	701028.522755908	788441.214764716	757484.479420185	440996.653947719	453149.486419436	437756.477269428	748984.73898027	443967.539212194	0.59275912592912	-0.754482	0.00565467361762298	1.11896180223113	down
52	NEG_q129	D-(-)-Quinic Acid	Organic Acid	Carboxylic Acids	1	93424681.6392528	92052033.3070163	81623848.9847521	183995994.712265	178407555.023487	172893925.682409	89033521.3103404	178432491.806054	2.00410462464018	1.00295782665164	6.30660380379346e-05	1.12832045226206	up
53	NEG_q133	Dulcite	Sugars	Sugar Alcohols	1	179674.640132799	162863.755442454	192429.548820431	150863.749707552	127395.24589476	130408.878148697	178322.648131895	136222.62458367	0.763910955847369	-0.388524	0.0211695190131475	1.00016988315053	down
54	NEG_q134	Echinocystic Acid	Terpenoids	Triterpenoids	1	10.0057732041337	10.0057732041337	10.0057732041337	3189.97212394117	3757.15478768944	2431.29405714413	10.0057732041337	3126.14032292491	312.433657963925	8.28740607078983	0.0148535610699492	1.10213057227028	up
55	NEG_q135	(E)-Ferulic Acid	Phenylpropanoids	Simple Phenylpropanols	1	2461182.81633875	2407741.62019709	2220877.67002516	305488.544823988	333220.477353066	373701.472006056	2363267.36885367	337470.164727703	0.142798131593294	-2.80795	0.000646330314104991	1.13197977341097	down
56	NEG_q140	Ferric Ammonium Citrate	Others	Other	3	254775085.796323	252578880.025123	265818457.648659	127303169.391652	135711332.307172	152775772.843656	257724141.156702	138596758.180827	0.537771733601615	-0.894934	0.000674032363918196	1.12362828011738	down
57	NEG_q141	Ferulic Acid	Organic Acid	Carboxylic Acids	1	3371946.65860771	2711656.50419673	3019535.82548875	388132.044589657	388618.024316081	326644.068644731	3034379.6627644	367798.045850156	0.121210292292522	-3.04442	0.00468485602776392	1.12354432754202	down
58	NEG_q146	Geranyl Ferulate	Lipid	Fatty Acyls	1	123376.609483318	78062.5154900588	118521.864499181	25330.2230331941	28411.5473953579	25405.2520396523	106653.663157519	26382.3408227348	0.247364600911739	-2.01529	0.0300322098663667	1.0684288486066	down
59	NEG_q153	Gluconate (Sodium)	Sugars	Sugar Acids	1	1855495.95967381	2354535.64228774	2161049.84818347	1110015.9453465	942314.249149008	1114985.90319674	2123693.81671501	1055772.03256408	0.497139476630008	-1.00828	0.00996587596208115	1.08960466016084	down
60	NEG_q155	Glycylglycine	Amino acids	Peptide	1	2080841.75567196	2316345.12861607	2252603.03519893	1319166.9082146	1402485.8271779	1483117.56616761	2216596.63982899	1401590.10052004	0.632316261486425	-0.661282	0.001219531248931	1.11133093699275	down
61	NEG_q161	Homoeriodictyol	Flavonoids	Methyl Ketone	1	10.0057732041337	10.0057732041337	10.0057732041337	90136.6112883355	89188.9646605533	113992.924147947	10.0057732041337	97772.8333656119	9771.64196818082	13.254385289058	0.00681919103183026	1.11979679786499	up
62	NEG_q166	Incensole	Terpenoids	Diterpene	1	479926.977009042	452812.664249641	449319.045812343	350147.410655893	362572.859250792	404533.351155189	460686.229023675	372417.873687291	0.808398103143978	-0.306862	0.0160975462749681	1.04185844348051	down
63	NEG_q170	Inosine	Nucleotides	Purine Nucleosides	1	7116.70649941089	4818.88735386816	5669.01611073986	10.0057732041337	1326.88393303651	1059.66725020311	5868.20332133964	798.852318814584	0.136132351772743	-2.87692	0.00568397063363186	1.08466760693863	down
64	NEG_q172	Iristectorigenin A	Flavonoids	Isoflavonoids	1	2102250.20641868	1693728.44925328	1688128.85456791	699306.296904414	675395.530850226	719815.406815005	1828035.83674662	698172.411523215	0.381924904035667	-1.38864	0.0138038814733031	1.10281966750296	down
65	NEG_q177	(±)-Jasmonic Acid	Lipid	Fatty Acids	1	64089.0612469881	54965.1498893145	66624.7234445593	18887.967425409	12282.3271597978	15463.3152318618	61892.9781936206	15544.5366056895	0.251151860184549	-1.99337	0.00125703168283756	1.11840668478217	down
66	NEG_q178	Kumatakenin	Flavonoids	Methyl Ketone	1	42933.6252640596	49781.0724865767	61982.2591751095	10.0057732041337	10.0057732041337	10.0057732041337	51565.6523085819	10.0057732041337	0.000194039496373606	-12.3314	0.011475075580095	1.10951133960376	down
67	NEG_q179	Lactitol (Monohydrate)	Lipid	Fatty Acyls	1	2913467.57612894	3592048.36888103	3299272.18329171	4961106.31602169	4632431.5067164	4840522.1820696	3268262.70943389	4811353.3349359	1.47214399902671	0.557918796748827	0.00651167186586656	1.09208670632868	up
68	NEG_q180	L-Allothreonine	Amino acids	Other	1	2974705.09757977	2730331.50706138	3010401.07066714	1525998.24799712	1291938.04854988	1601465.62065881	2905145.89176943	1473133.97240194	0.507077450593952	-0.979722	0.000371855213737801	1.11735896689459	down
69	NEG_q183	L(+)-Arabinose	Sugars	Monosaccharide	1	100337.435096673	92232.2878585575	102937.631750254	148433.539089392	140917.449951257	125980.823988043	98502.4515684948	138443.937676231	1.40548722871087	0.491070344391182	0.0132809301939994	1.06536757542105	up
70	NEG_q185	L-Aspartic Acid	Amino acids	Other	1	8096373.60291441	7713433.50507423	7997591.69954149	10523648.8475453	9147271.07163229	10166877.0606523	7935799.60251004	9945932.32660996	1.25329933022302	0.325731020130627	0.0319847464423688	1.04433416570113	up
71	NEG_q191	L-Ornithine (Hydrochloride)	Amino acids	Other	1	12142607.4938912	15734160.3138211	17000650.5388451	21787275.294438	23249105.6110602	23410514.3563239	14959139.4488525	22815631.7539407	1.52519680907787	0.608995417862776	0.022595175519218	1.05645636198632	up
72	NEG_q193	L-Threonine	Amino acids	Other	1	3199717.74864509	2890063.79497179	3140973.87570093	1717356.30480257	1583502.28329901	1677943.32507735	3076918.47310594	1659600.63772631	0.539371014289845	-0.89065	0.00145849930225823	1.12333364086714	down
73	NEG_q194	L-Tyrosine	Amino acids	Other	1	204189.630750571	172681.79450752	184270.456254224	424395.697173662	407054.385772432	411280.271391352	187047.293837438	414243.451445815	2.2146455206448	1.14707579741063	0.00015439506724202	1.13023099164431	up
74	NEG_q195	Luteolin 7-Rutinoside	Flavonoids	Glycosides	1	328682.819287205	483122.64605589	497479.698623004	23251.3485179462	36109.8653223438	24073.5409311331	436428	27811.5849238077	0.0637254259558565	-3.97199	0.0165827758790409	1.09718664335187	down
75	NEG_q198	Malic Acid	Organic Acid	Carboxylic Acids	1	105996830.61329	96131439.2876671	106584161.329335	162365687.606802	170703785.46469	169933471.451363	102904143.743431	167667648.174285	1.62935759508702	0.704303266872755	0.00016300159869098	1.12520318998593	up
76	NEG_q199	Malic Acid 4-Me Ester	Others	Other	1	11001.2317193748	11006.0505866448	11924.2088045152	17421.3958408963	17420.8187413266	21622.2	11310.4970368449	18821.467118991	1.66407073514792	0.734716759848102	0.028351168878727	1.06048328120927	up
77	NEG_q200	Malonic Acid	Organic Acid	Carboxylic Acids	1	753774.583704344	783276.137323013	797104.350431354	1100848.57215958	1004839.06503343	1124679.55549624	778051.690486237	1076789.06422975	1.38395569008637	0.468797753150946	0.00861821397262971	1.09866820155754	up
78	NEG_q209	Methyl 3-Phenylpropanoate	Lipid	Fatty Acyls	1	891535.954079754	915230.370770884	840597.811969421	543542.476774214	515838.843810883	437709.112847347	882454.712273353	499030.144477481	0.565502271716466	-0.822395	0.00100322295279403	1.11280801807573	down
79	NEG_q210	Methyl 4-Hydroxyphenylacetate	Polyphenols	Monophenols	1	4635507.24766032	4220547.10280271	4756064.93367238	2675025.60235111	2669285.28864304	2466811.00656076	4537373.0947118	2603707.29918497	0.573835839556489	-0.80129	0.00260125309147946	1.11675640754891	down
80	NEG_q212	Methylmalonic Acid	Organic Acid	Carboxylic Acids	1	2192452.61192413	2012272.1959311	2321178.74535293	922788.263093566	971133.833737534	965840.660036554	2175301.18440272	953254.252289218	0.438217134769297	-1.19028	0.00437595539938018	1.12277	down
81	NEG_q217	N-Acetylnorloline	Alkaloids	Ornithine Alkaloids	1	635278.997818872	597210.777810757	565394.220514145	394060.259167998	418284.743627722	376948.463043086	599294.665381258	396431.155279602	0.661496219105173	-0.596195	0.00237415937847585	1.10584395959005	down
82	NEG_q218	Narirutin	Flavonoids	Flavonones	1	18985.156601797	15006.6274576238	21269.8373347438	881.41676543525	10.0057732041337	3441.16708922825	18420.5404647215	1444.19654262254	0.0784014207068694	-3.67298	0.00329580973430092	1.10190489529805	down
83	NEG_q219	N-Carbamoyl-Dl-Aspartic Acid	Amino acids	Dipeptide	1	709482.865883847	819287.118284403	797435.142439059	1527264.74211365	1321662.24567962	1425342.61847656	775401.708869103	1424756.53542328	1.83744312029082	0.877699590713914	0.00197560936572793	1.11088161114827	up
84	NEG_q221	Neopterin	Alkaloids	Pseudoalkaloids	1	26824.8836164447	30343.2684604125	20421.179328718	49087.4416233339	58069.4818100672	67868.5466659209	25863.1104685251	58341.8233664407	2.25579299278181	1.17363468210297	0.0126048937153484	1.06150815336923	up
85	NEG_q224	N-Oleoyl Glycine	Lipid	Fatty Acyls	1	2798.49939401811	2781.43807807611	2295.30165975748	1323.33418492874	1867.26315758911	1458.67224615001	2625.07971061723	1549.75652955595	0.590365512821536	-0.76032	0.00980940957583899	1.04204415122177	down
86	NEG_q226	Octadecanedioic Acid	Lipid	Fatty Acids	1	13338	11864.5695286327	17157.8123890581	72637.1841630698	78897.8824086011	67554.7139595025	14120.1273058969	73029.9268437245	5.1720445050963	2.37073468949571	0.00064696846189659	1.12655270159514	up
87	NEG_q228	Oleanonic Acid	Terpenoids	Triterpenoids	1	3617.50017486745	2548.45268854194	3447.4316669999	10.0057732041337	10.0057732041337	10.0057732041337	3204.46151013643	10.0057732041337	0.00312245073703747	-8.32311	0.010608015905481	1.11140946181985	down
88	NEG_q230	Olivetol	Polyphenols	Other	1	1818431.83912273	1981430.18164001	2304269.82446166	929627.764368777	987259.909779005	958833.317669798	2034710.6150748	958573.663939193	0.4711105632601	-1.08586	0.0161188069911908	1.09667542909373	down
89	NEG_q231	Orotic Acid	Organic Acid	Carboxylic Acids	1	2971677.89438635	3025866.32732965	2831726.87984725	1411358	1490539.05158321	1497660.11125203	2943090.36718775	1466519.05427841	0.498292227322852	-1.00494	0.000240509760212024	1.13086380841806	down
90	NEG_q246	Pratensein	Flavonoids	Isoflavonoids	1	108776.768680014	123476.493774689	99682.2755362153	24299.5772030781	22775.8411192463	26991.8860232117	110645.179330306	24689.101448512	0.223137615194317	-2.16399	0.00526490616656035	1.12018979386592	down
91	NEG_q251	Rabdoketone B	Terpenoids	Monoterpene	1	33161	38824	36548.9065765466	10.0057732041337	10.0057732041337	10.0057732041337	36177.9688588489	10.0057732041337	0.000276570894379726	-11.8201	0.00206287388283575	1.13045408139836	down
92	NEG_q253	Rhamnazin	Flavonoids	Flavonols	1	2450955.65360393	1857740.25424289	2548945.19317521	735898.064341525	821248.368828695	669897.359943669	2285880.36700734	742347.931037963	0.324753623047141	-1.62258	0.0159658127343962	1.0915067379324	down
93	NEG_q255	Ricinoleic Acid (Purity≥99%)	Lipid	Glycerophospholipids	1	7693380.75308011	7510132.94547791	7515858.06580891	3731018.58419159	3927991.27552311	3.91958e+06	7573123.92145564	3859531.5797799	0.509635339367067	-0.972463	1.98026658901916e-06	1.1338447224669	down
94	NEG_q258	Rutin (Trihydrate)	Flavonoids	Other	1	21578.0390392803	17115.781802096	12377.2120189328	5870.54051362077	7297.29920401978	4220.33144581274	17023.677620103	5796.05705448443	0.340470325145252	-1.5544	0.0404732560409342	1.0156816390821	down
95	NEG_q265	Schaftoside	Flavonoids	Other	1	34669.5776042511	45541.6308002599	44732.9026183044	284205.874377083	349190.198000877	334444.813791612	41648.0370076051	322613.628723191	7.74619050267075	2.95348698211488	0.00390839856476792	1.12381699504416	up
96	NEG_q266	Shikimic Acid	Organic Acid	Carboxylic Acids	1	1297706.42419449	1.32875e+06	1191005.71291532	1095654.88044645	1035925.8842201	952159.497332179	1272488.76342127	1027913.42066624	0.807797640509256	-0.307934	0.0142533154956904	1.02260066685681	down
97	NEG_q267	(S)-Malic Acid	Organic Acid	Carboxylic Acids	1	62412139.0182606	54152880.4296035	60390192.5897113	95337173.1258919	85018360.9932732	93226158.0521319	58985070.6791918	91193897.3904323	1.54605048939278	0.628587434144513	0.00162140848183845	1.10147802137281	up
98	NEG_q270	Stearic Acid	Lipid	Fatty Acyls	1	57107.6355163401	53939.6851207524	52480.0849434288	10.0057732041337	10.0057732041337	10.0057732041337	54509.1351935071	10.0057732041337	0.000183561400646208	-12.4114	0.000627519814748703	1.1336963082302	down
99	NEG_q271	Suberic Acid	Lipid	Fatty Acyls	1	3585105	3597165.25696959	3573183	19598678.9294505	28132136.3366473	22221881.1631814	3585151.08565653	23317565.4764264	6.5039282639204	2.7013113450733	0.0159646639711937	1.09972344953882	up
100	NEG_q272	Succinic Acid	Organic Acid	Carboxylic Acids	1	2323618.50367859	1940835.77667797	2473367.61647037	975875.868573749	982834.046745311	985470.087125419	2245940.63227564	981393.33414816	0.436963168146518	-1.19442	0.0153367621894249	1.10101438217877	down
101	NEG_q278	Tetradecanedioic Acid	Lipid	Fatty Acyls	1	95912.8799810194	49566.5275314607	76541.905842404	22046.4797361061	21445.2128208004	13381.8815605394	74007.104451628	18957.8580391486	0.256162677618873	-1.96487	0.0495279178022113	1.01580678837278	down
102	NEG_q281	Totarol	Terpenoids	Diterpene	1	20485.2113730942	21732.5241421669	15744.4672503242	37670.7620384772	42905.0821083483	38374.4662569324	19320.7342551951	39650.1034679193	2.0522047943006	1.03717470803039	0.00121418246050533	1.10344941319713	up
103	NEG_q282	Tramiprosate	Organic Acid	Other	1	34627.2392822707	23105.3075384064	31085.5950685131	9335.11318024397	12780.3007642283	15250.7651816738	29606.0472963967	12455.3930420487	0.420704355341775	-1.24912	0.0212484702200014	1.03711481887005	down
104	NEG_q284	Trans-Aconitic Acid	Organic Acid	Carboxylic Acids	1	3804643.49577481	3473731.51215162	3958797.60599824	2079711.33579744	2111986.35892224	2229876.16687606	3745724.20464156	2140524.62053191	0.571458148968752	-0.80728	0.004409359778269	1.11575024188836	down
105	NEG_q290	Uric Acid	Organic Acid	Other	1	5877.64567236358	1431.5995551009	8506.40519981075	19601.6789113559	21669	25176.402637264	5271.88347575841	22149.0271828733	4.20134991312321	2.0708529469539	0.00362344570093501	1.08375901711719	up
106	NEG_q291	Uridine	Nucleotides	Pyrimidine Nucleotide	1	66305.4271981712	62416.229898853	70967.6849342603	20893.5207834211	32521.7908654578	25696.8331891791	66563.1140104282	26370.7149460193	0.39617610050347	-1.33579	0.000990759615218219	1.11130386458517	down
107	NEG_q293	Uridine 5′-Diphosphoglucose (Disodium Salt)	Nucleotides	Other	1	775196.104404471	748353.554912652	713770.354705904	958308.096778905	916003.959604052	921561.561720122	745773.338007676	931957.872701026	1.24965297792858	0.321527521664471	0.00153932869761961	1.10419317169384	up
108	NEG_q296	(+)-Usnic Acid	Ketones, Aldehydes,esters	Aromatic Ketone	1	14883.6921569622	15311.0802043628	17858.2773863266	6091.34738211581	4051.63826753141	10.0057732041337	16017.6832492172	3384.33047428378	0.211287139446285	-2.24272	0.00812373442902894	1.08149657128245	down
109	NEG_q297	Usnic Acid	Others	Benzofuran	1	24528.862401658	24711.8611635467	22048.8212048839	6755.13645135858	10.0057732041337	7837.22001835276	23763.1815900295	4867.45408097182	0.204831750434213	-2.28749	0.0097968450048094	1.09458836096785	down
110	NEG_q298	Velutin	Flavonoids	Other	1	37743.7791379607	49202.8681793185	50144.732197473	808.943065860753	3350.13325624783	10.0057732041337	45697.1265049174	1389.69403177091	0.0304109719376198	-5.03926	0.00551741228611745	1.11606919125295	down
111	NEG_q300	Vicenin 2	Flavonoids	Other	1	10.0057732041337	5137.91001538566	10.0057732041337	11754	12562.7403928664	11532.9890446402	1719.30718726464	11949.9098125022	6.95042160064141	2.79710049189468	0.0237258095391818	1.07479224016607	up
112	NEG_q302	Xanthorin	Quinones	Anthraquinones	1	112794.985348088	80710.7530667555	115672.339453087	10.0057732041337	10.0057732041337	10.0057732041337	103059.35928931	10.0057732041337	9.7087477286224e-05	-13.3304	0.011617785968277	1.10919170458522	down
113	NEG_q306	Β-Amyrin	Terpenoids	Triterpenoids	1	82426.0881684643	83707.5038357884	77238.6403154904	56432.4775881602	60269.3243620904	59729.493477896	81124.0774399144	58810.4318093822	0.724944229448291	-0.464058	0.00158288231429336	1.11148638511756	down
114	POS_q9	1F-Fructofuranosylnystose	Sugars	Polysaccharides	1	633473.189064254	423560.239620744	545223.582218277	1299096.10181388	1426834.04273347	1405599.03956766	534085.670301092	1.37718e+06	2.57856832955023	1.36657027605764	0.000709236566457445	1.1186763832039	up
115	POS_q11	1-Linoleoyl Glycerol	Lipid	Glycerophospholipids	1	10.0057732041337	8070.30731102653	10.0057732041337	16705	15197.6453272427	17375.492440831	2696.77295247827	16426.0459226912	6.09100069310474	2.60667926858818	0.0305088213724291	1.05302397196519	up
116	POS_q12	1-Methyl-L-Histidine	Amino acids	Other	1	2224885.05179026	2418551.32572257	2061605.37977576	1335356.06931285	1678390.29243509	1614619.50104265	2235013.9190962	1542788.6209302	0.690281437510723	-0.534743	0.00935352857861962	1.04431	down
117	POS_q16	2,6-Tropanediol	Alkaloids	Other	1	10.0057732041337	10.0057732041337	10.0057732041337	64295.447054139	40192.6217438726	40505.2069000377	10.0057732041337	48331.0918993498	4830.32054727991	12.2379032162959	0.0262226201798455	1.0778048675807	up
118	POS_q27	(-)-3,5-Dicaffeoyl Quinic Acid	Organic Acid	Carboxylic Acids	1	75527	79827.1522378962	82894.4747871442	924757.490772227	769290.153517514	858865.221301982	79416.2090083468	850970.955197241	10.715330860326	3.42160449209568	0.00333356401282547	1.12743772135358	up
119	POS_q31	3-Amino-2-Piperidinone	Alkaloids	Lysine Alkaloids	1	189955.828579247	193102.848694513	191101.475915583	149212.68564475	170249.850737869	163750.683105614	191386.717729781	161071.073162744	0.841600060199374	-0.248793	0.0371163175760425	1.04850880975952	down
120	POS_q41	4',5,7-Trihydroxy-6-Prenylflavone	Flavonoids	Other	1	347565.695752235	386495.653793696	271478.057130694	684522.253587678	868643.455813875	654479.952053857	335179.802225542	735881.887151803	2.19548398282254	1.13453900930536	0.0133025275275618	1.06311239584988	up
121	POS_q42	4,5-Dicaffeoylquinic Acid	Organic Acid	Carboxylic Acids	1	25699.1213095522	17741.4512682428	8649.30390496769	82833.2514170153	74138.7285900236	52752.5011938886	17363.2921609209	69908.1604003092	4.02620423318394	2.00942035624545	0.0129644574083031	1.05810192989135	up
122	POS_q43	4,6-Dimethoxy-2H-1-Benzopyran-2-One	Coumarins	Other	1	10.0057732041337	10.0057732041337	10.0057732041337	216006	206397	221515.978574145	10.0057732041337	214639.659524715	21451.5815165629	14.3887963938008	0.000423370870076186	1.13415962772363	up
123	POS_q44	4',7-Dimethoxyisoflavone	Flavonoids	Isoflavonoids	1	280518.866977487	212482.32202811	249065.127668634	60429.3737358263	90490	113167.291206089	247355.43889141	88028.8883139718	0.355880140370055	-1.49054	0.00373957790137073	1.08343905548962	down
124	POS_q46	4-Hydroxyhygric Acid	Amino acids	Other	1	5783707.0909972	5503223.48208751	5754290.42900447	11218780.2326522	12235506.9642936	12062624.5043476	5680407.00069639	11838970.5670978	2.08417646229335	1.05947743236586	0.00136896550268265	1.12879860913767	up
125	POS_q47	4-Hydroxyphenylacetylglutamic Acid	Amino acids	Other	1	76612.8535809493	84795.7596397533	71768.6617209798	141013.227941145	125113.151317009	133647.67172323	77725.7583138941	133258.016993795	1.71446403206045	0.777757638124622	0.000870021325296305	1.10981046043601	up
126	POS_q49	5,7-Dihydroxyisoflavone	Flavonoids	Isoflavonoids	1	68970.4483872121	80803.1636233188	68855.0253668104	8037.68337986249	35885.0494432863	23547.1615525177	72876.2124591138	22489.9647918888	0.308605017096718	-1.69617	0.0120772841776042	1.06924032382753	down
127	POS_q55	5'-Methylthioadenosine	Nucleotides	Deoxyribonucleosides	1	618276.91418507	603596.128626361	590712.847497354	754249.346088845	925243.548810965	849471.807191633	604195.296769595	842988.234030481	1.39522475354843	0.480497541202803	0.0374026414239509	1.04670399860405	up
128	POS_q59	8-Azabicyclo-3.2.1-Octan-3-Ol	Alkaloids	Tropane Alkaloids	1	28084.4456814948	26774	25516	122932.70297211	121628	105038.668202383	26791.4818938316	116533.123724831	4.34963337177931	2.1208938021092	0.003625074390759	1.12573148962261	up
129	POS_q60	9,12,15-Octadecatrien-1-Ol	Lipid	Fatty Alcohol	1	254532.875088234	293092.823859459	295182.586718389	539509.603245658	534465.759053327	496926.198543118	280936.095222027	523633.853614034	1.86388955538162	0.8983163757519	0.000209895832754277	1.12167342583637	up
130	POS_q62	9-Oxoode	Lipid	Fatty Acyls	1	70233	88156.6657310938	50825.5859601421	340734.082543235	271285.510205327	283859.793055739	69738.417230412	298626.461934767	4.28209405653875	2.09831648498352	0.00257508690802289	1.11108556561525	up
131	POS_q67	Acetylshikonin	Quinones	Naphthoquinones	1	18959.4434171187	11663.9247157985	13239.8157391473	36747.2427464024	57342.3947761031	63614.258288423	14621.0612906882	52567.9652703095	3.59535906629356	1.84613585892407	0.0351796673689664	1.03771529947809	up
132	POS_q70	Adenosine	Nucleotides	Purine Nucleosides	1	766896.937574861	747487.455524003	573288.367701677	232730.196148212	235394.01896914	228703.040275192	695890.920266847	232275.751797515	0.333781839987862	-1.58302	0.0170978441283102	1.09705842623127	down
133	POS_q72	Agmatine (Sulfate)	Alkaloids	Other	1	53423.0322407956	55483	50215.8795877818	91116.3309117566	77731.627538682	83129	53040.6372761925	83992.3260157995	1.58354669794852	0.663159412301605	0.00809016797082916	1.09586196357027	up
134	POS_q77	Allysine(6-Oxo Dl-Norleucine)	Organic Acid	Carboxylic Acids	1	3622018.15414062	3532567.83364491	3475756.66906487	7635527.60363002	7586410.57687858	7741113.69840697	3543447.55228347	7654350.62630519	2.16014220991435	1.11112629330756	3.37872953619051e-07	1.13459816489604	up
135	POS_q81	Apiin	Flavonoids	Hydroxyflavone	1	22628	16491.5417974755	29040.5716089686	3325.14723098076	10.0057732041337	10.0057732041337	22720.037802148	1115.05292579634	0.0490779520486062	-4.34878	0.0196939459569551	1.07118458740541	down
136	POS_q85	Aristolone-2	Terpenoids	Sesquiterpenoid	1	1119804	1043294.59990707	1067696.78241137	1664232.85371963	1824997.2214814	2177928.42570081	1076931.79410615	1889052.83363395	1.75410628971342	0.810736170243556	0.0308479071365423	1.06189928968489	up
137	POS_q90	Atractylenolide I	Terpenoids	Sesquiterpenoid	1	10.0057732041337	8820.55431726121	10.0057732041337	32816.7283674554	28818.3477473398	21398.9	2946.85528788983	27677.9988268451	9.39238480443491	3.23149151663339	0.00539389171739371	1.06802133291635	up
138	POS_q94	Benzoyleneurea	Alkaloids	Other	1	600753.943174281	683786.288869183	691448.838637337	1000649.75606981	840285.196846457	873684.856179039	658663.023560267	904873.269698435	1.37380304849562	0.458175190964426	0.019143686181044	1.03059233954025	up
139	POS_q96	Betaine	Alkaloids	Other	1	357969.68336492	424883.635840879	411640.564709745	571970.301855233	544341.816323631	614327.546600668	398164.627971848	576879.888259844	1.4488476568055	0.53490590660929	0.00345608711756805	1.08018544568136	up
140	POS_q106	Cardamonin	Flavonoids	Chalcones	1	38480.9206599214	42703	46773.2430043576	13753	16936.2234564434	13009.0881936905	42652.387888093	14566.103883378	0.34150734823089	-1.55001	0.00199159029200763	1.11500274580186	down
141	POS_q109	Cephaeline	Alkaloids	Isoquinoline Alkaloid	1	43019.4763579771	47091	48688.7210999542	9871.20079194721	10.0057732041337	7701.54635831831	46266.3991526438	5860.91764115655	0.126677626711774	-2.98077	0.00103560102773633	1.11906651756655	down
142	POS_q114	Chrysin 6-C-Arabinoside 8-C-Glucoside	Flavonoids	Other	2	12513	12527.584739137	11977	10.0057732041337	3094.19400601347	10.0057732041337	12339.1949130457	1038.06851747391	0.0841277348148873	-3.57127	0.00680318071026061	1.11622791397995	down
143	POS_q119	Combretastatin A4	Polyphenols	Monophenols	2	12913.6307942894	17408.5204535068	17164.3090839438	5028.32379567993	7575.36870200808	1791.67401261612	15828.8	4798.45550343471	0.303146758249367	-1.72191	0.00803759530404142	1.05298885839592	down
144	POS_q122	Cornoside	Sugars	Glucosides	1	92209	87250.7240250865	88280	202567.881013075	257370.913080598	266619.666325759	89246.5746750288	242186.153473144	2.7136744951278	1.44024768006838	0.0162199327382955	1.09803037345322	up
145	POS_q133	Deoxycorticosterone	Steroids	Hormone	3	225043.87273775	311874	394863	11173.1066081002	24000	39630.5327296689	310593.755316617	24934.546445923	0.0802802568277813	-3.63881	0.0255256311460003	1.07204694664679	down
146	POS_q134	Deoxyshikonin	Quinones	Naphthoquinones	1	22415.220074481	18716.6324138337	12525.2604949702	2678.78493004975	2596.52150517707	10.0057732041337	17885.7043277616	1761.77073614365	0.098501613571297	-3.34371	0.0228211133215428	1.06319098566201	down
147	POS_q140	Diosbulbin B	Terpenoids	Diterpene	1	16060	14644.1918772746	15809	10.0057732041337	10.0057732041337	923.10408797508	15504.3972924249	314.371878127782	0.0202763043411806	-5.62406	2.38602172274652e-05	1.13234626205355	down
148	POS_q141	Diosmin	Flavonoids	Other	1	2260680.42381414	1568019.16456601	2568092.84258742	413557.772206979	202114.487532985	309508.048089588	2132264.14365586	308393.435943184	0.144631910103985	-2.78954	0.0216085250781819	1.07757	down
149	POS_q145	Dl-Panthenol	Alcohols	Other	1	11054.6845704879	6046.2724009535	15847.8894061037	50683	50973.3696218253	50816.7224630082	10982.948792515	50824.3640282778	4.62756997127357	2.21025480456288	0.00497587661817118	1.12382995346105	up
150	POS_q149	D-Ornithine (Hydrochloride)	Amino acids	Other	1	122850.350678383	132613.435149984	130334.313202906	196287.652725747	225938.839965271	207414.688753522	128599.366343758	209880.393814847	1.63204842902427	0.706683868140607	0.00626904862066092	1.10748145887038	up
151	POS_q153	D-Proline	Amino acids	Alpha Amino Acids	1	47568110.9342659	42214429.2170127	43686315.067991	37230289.6708116	37138126.0994741	37779837.6116567	44489618.4064232	37382751.1273141	0.840257850400375	-0.251096	0.0450170179996476	1.0340077163176	down
152	POS_q159	Epitulipinolide	Terpenoids	Sesquiterpenoid	1	165542.762231619	161796.46956583	139571.113583785	84779.7519039791	77206.813749991	67244.0139762672	155636.781793745	76410.1932100791	0.490952025153929	-1.02635	0.00238438836928682	1.10341371752043	down
153	POS_q160	Erianin	Others	Other	1	48295.6681182397	16987.4859713816	40053.9955105173	101479.476466153	72268.2157007668	96919.0715763572	35112.3832000462	90222.2545810923	2.56952807979646	1.36150341799703	0.0134489499305231	1.02599109357136	up
154	POS_q177	Gaultherin	Others	Glycosides	1	10.0057732041337	10.0057732041337	5791.35626975968	76340.0232282926	73286.0045287321	33467.1436016542	1937.12260538932	61031.0571195596	31.5060373307108	4.97755640580137	0.0480752180180024	1.02654479790873	up
155	POS_q183	(+)-Glaucarubinone	Terpenoids	Diterpene	1	71772.0538866267	72833	67260.1577494098	11717	12645.6455378851	10358.8396096791	70621.7372120122	11573.8283825214	0.163884787310964	-2.60925	0.000191288101080054	1.13293900251086	down
156	POS_q207	Imidazoleacetic Acid (Hydrochloride)	Organic Acid	Carboxylic Acids	1	994741.534242593	1040263.37749836	1060015.18331817	1507262.19047168	1666829.96698939	1498589.53922592	1031673.36501971	1557560.56556233	1.50974195745819	0.594301987624494	0.00571303911397284	1.10847150596331	up
157	POS_q209	Ipriflavone	Flavonoids	Isoflavonoids	1	82683.5163628244	53770.0996696543	62381.6186690201	131677.994285564	153354.052697758	154948.266014484	66278.4115671663	146660.104332602	2.21278846105081	1.1458655384502	0.00226996286662071	1.09210379100018	up
158	POS_q211	Iristectorin A	Flavonoids	Isoflavonoids	1	1038112.10272431	890592.432106628	852941.674199482	394342.076907082	547928.829318544	441638.31903107	927215.40301014	461303.075085565	0.497514464910718	-1.00719	0.00351419371744084	1.08384530241212	down
159	POS_q212	Isochlorogenic Acid A	Organic Acid	Carboxylic Acids	1	100625.491906761	78592.8692366991	73238.8185237359	762116.90109531	783997.486333396	887162.466809582	84152.3932223987	811092.284746096	9.63837454512475	3.26878986498067	0.00192412664088031	1.12849292057269	up
160	POS_q215	Isoleucine	Amino acids	Alpha Amino Acids	1	671232.807867108	585033.759671442	644849.144552428	343439.080950653	392331.014459884	335044.663489809	633705.237363659	356938.252966782	0.563255961796555	-0.828137	0.00144616180818189	1.10743418314337	down
161	POS_q216	Isoquinoline	Alkaloids	Tyrosine Alkaloids	1	35842	36514	35754.461859084	5621.31236472465	10.0057732041337	10.0057732041337	36036.8206196947	1880.44130371097	0.0521811100805958	-4.26033	0.00261881933140261	1.12826681969106	down
162	POS_q217	Isosaponarin	Flavonoids	Flavonoid Glycosides	1	12444	14950	13617.0909795323	4126.36860274753	6398.02911254221	806.872122345865	13670.3636598441	3777.08994587853	0.276297693306691	-1.8557	0.0141628569521683	1.06825	down
163	POS_q224	Kaempferol 3-Neohesperidoside	Flavonoids	Flavonols	1	85782.4814575818	80986.7008447418	87959.0105286411	18273.6704516872	12107.8807731285	14103	84909.3976103216	14828.1837416052	0.174635366154131	-2.51758	1.59963271871517e-05	1.13165186396272	down
164	POS_q228	Knightinol	Alkaloids	Tropane Alkaloids	1	156650.894299863	104234.824074222	152615.672764573	40621.4907781597	66673.665537168	76540.5331709145	137833.797046219	61278.5631620807	0.444583001232509	-1.16948	0.0250888280272279	1.00649370282389	down
165	POS_q236	L-Alloisoleucine	Amino acids	Other	1	874847.500886904	817679.562817173	702177.197049584	301560.152992969	320295.386470091	345791.192068968	798234.753584554	322548.910510676	0.40407775915824	-1.3073	0.00806689645168081	1.10855397450295	down
166	POS_q237	L-Arginine	Amino acids	Other	1	42009787.5452368	39842171.021246	39154299.1907307	56104178.4821041	58980163.7970304	59182673.8785103	40335419.2524045	58089005.3858816	1.44014879385241	0.526217876294828	0.00019715179665007	1.12287649879097	up
167	POS_q238	L-Arginine (Hydrochloride)	Amino acids	Other	1	27078410.5374575	29242690.3266784	25981941.1473168	47002072.9773943	45400185.3255193	47817076.3936267	27434347.3371509	46739778.2321801	1.70369565048432	0.768667634417188	0.00014648789768878	1.12655671462785	up
168	POS_q240	L-Asparagine	Amino acids	Alpha Amino Acids	1	168739.592772335	146171.945960536	137830.590028096	54398.1942145966	80327.2959394256	54829.3342278887	150914.042920322	63184.941460637	0.41868165637837	-1.25607	0.00228111906993646	1.09100535859991	down
169	POS_q244	L-Citrulline	Amino acids	Other	1	534741.400398872	472448.24885764	478041.354504982	638620.413847677	760431.09244786	732534.153834978	495077.001253831	710528.553376838	1.43518796384674	0.521239696309453	0.0133853123745994	1.05801446195506	up
170	POS_q249	L-Glutamine	Amino acids	Other	1	1863265.46084304	1849547.13198389	1965252.25412022	1056814.42598921	1089934.76383429	1154583.53537579	1892688.28231572	1100444.2417331	0.581418637191908	-0.782351	0.000100664097626148	1.12740027150913	down
171	POS_q250	L-Histidine	Amino acids	Other	1	5797153.46991103	6146112.06196375	5934501.93271084	5201371.48616514	5036340.75708748	4976675.51872632	5959255.82152854	5071462.58732631	0.85102280204267	-0.23273	0.00319594448579154	1.09471737618419	down
172	POS_q252	L-Homoserine-1	Amino acids	Alpha Amino Acids	1	114690.814921987	153627.64051152	127700.235873564	91856.2759206943	66401.8583113786	63816.1974738475	132006.23043569	74024.7772353068	0.560767298566029	-0.834526	0.0181473204674098	1.0148600973049	down
173	POS_q257	Limonexic Acid	Terpenoids	Triterpenoids	1	89093.6	53789.727946921	84960.6251547004	9033.84755875071	16653.0217996472	26525.8200497001	75947.9858688171	17404.2298026993	0.229159859917302	-2.12557	0.020421437755934	1.04724691587164	down
174	POS_q258	Lipiferolide	Terpenoids	Sesquiterpenoid	1	18482.2488411446	26708.3517386628	28960.4744077121	10577	10111	11020.8683907311	24717.0249958398	10569.6227969104	0.427625201604536	-1.22558	0.0462548904003691	1.03448700554454	down
175	POS_q260	L-Isoleucine	Amino acids	Other	1	1032612.8144969	767922.165230462	896511.830619227	413565.422262844	366592.354267092	373503.197538217	899015.603448863	384553.658022718	0.427749703728687	-1.22516	0.0184144162818537	1.08649579340109	down
176	POS_q261	L-Lysine	Amino acids	Other	1	2198908.01374701	2304896.27893239	2462571.84321215	1244906.30834978	1302884.12790252	1347997.4064455	2322125.37863052	1298595.94756593	0.559227318006311	-0.838493	0.00220399177035466	1.12075506658753	down
177	POS_q262	L-Lysine Hydrochloride	Amino acids	Other	1	3374059	3878309.52637013	3481206.45333729	2050465.04194499	2001986.9511348	2355946.74870908	3577858.32656914	2136132.91392962	0.59704234180172	-0.744095	0.00230671994212913	1.09793402383208	down
178	POS_q263	L-Methionine-Dl-Sulfoximine	Amino acids	Alpha Amino Acids	1	174077.233297598	161194	182646	95299.0333750549	54078.7897413854	72866	172639.077765866	74081.2743721468	0.429110693423746	-1.22058	0.00513745703357856	1.09508715140037	down
179	POS_q264	L-Nmma (Acetate)	Amino acids	Other	1	1357076.78288914	1343626.22313297	1304258.29646639	1491145.2048812	1646650.39561185	1637623.1078107	1334987.1008295	1591806.23610125	1.19237574289083	0.253838931257661	0.0275375355593403	1.04975956572336	up
180	POS_q269	L-Proline	Amino acids	Other	1	110137358.919223	113411412.621738	110155951.212565	89844932.2145507	91908705.6174856	91428842.2460225	111234907.584509	91060826.6926863	0.818635342718332	-0.288707	0.000370207447235276	1.12644602148511	down
181	POS_q270	L-Tryptophan	Amino acids	Other	1	7677450.50608195	5964296.41017815	7792035.29648392	12072254.8346291	13253059.5554689	10732460.4586906	7144594.07091467	12019258.2829295	1.68228707798242	0.750423918816236	0.00730315233766968	1.05940784947508	up
182	POS_q272	Lusianthridin	Phenylpropanoids	Other	1	2302770.80397255	1911234.88808891	1821183.64170076	681501.034044566	703350.121831347	735834.601430194	2011729.77792074	706895.252435369	0.351386781760517	-1.50887	0.0118740214543362	1.1067454945142	down
183	POS_q273	L-Valine	Amino acids	Other	1	1851450.35204064	1587284.77064043	1840817.70341192	971037.290901454	879247.355351769	1072289.08763423	1.75985e+06	974191.244629151	0.553564635141692	-0.853176	0.00288959507990447	1.09815840905895	down
184	POS_q282	Manool	Terpenoids	Diterpene	2	25595	27557.4157755489	29713	10.0057732041337	7113.54688072744	8891.84781231432	27621.8052585163	5338.46682208196	0.193270018817326	-2.37131	0.00660665544269643	1.09700185226003	down
185	POS_q283	Maohuoside A	Sugars	Glycosides	1	10.0057732041337	10.0057732041337	1980.96115299182	3813.19467159431	4279.77646428483	5947.07407231784	666.990899800029	4680.01506939899	7.01661007789178	2.81077419220741	0.0121640131568481	1.03133123332761	up
186	POS_q291	Methylecgonine	Alkaloids	Ornithine Alkaloids	3	4949352	4687538.17082134	4695344.0315379	3224623	3376648.48745642	3326640.09416213	4777411.40078641	3309303.86053952	0.692698112621151	-0.529701	0.000615515698698536	1.12534555333684	down
187	POS_q295	N1-Methyl-4-Pyridone-3-Carboxamide	Others	Pyridine And Its Derivatives	1	13569	12771.6245701913	12160	1705.92908368975	3274.15518828259	10.0057732041337	12833.5415233971	1663.36334839216	0.129610625824496	-2.94774	0.00253571263068079	1.1164	down
188	POS_q297	N-Acetyl-L-Histidine	Amino acids	Other	1	74039.7667391291	86044.9019447787	106306.884165316	24888.4021137362	30695.9100331781	31408.2226946821	88797.1842830746	28997.5116138655	0.326558908911176	-1.61458	0.0199265976016394	1.08036582484933	down
189	POS_q298	N-Acetylornithine	Amino acids	Other	1	381398.110242776	471179.848090917	318795.364052976	839414.249383083	938018.82439067	1008658.9283427	390457.77412889	928697.334038818	2.37848339967296	1.25004195622613	0.00129261700647493	1.10239498248418	up
190	POS_q303	Neodiosmin	Flavonoids	Other	1	1114363.67402184	1299458.3482405	1158327.4359535	183390.675385804	153659.035624229	62975.7372942557	1190716.48607195	133341.81610143	0.111984521639833	-3.15863	0.000247340789984223	1.12623634744694	down
191	POS_q307	Nerolidol Acetate	Terpenoids	Sesquiterpenoid	1	12765.162526511	11043.3202479907	12592.2589822637	24204.753688121	18505.2633507939	19678.6362669669	12133.5805855885	20796.2177686273	1.71393906538419	0.77731581911743	0.0288826167970284	1.04632410829659	up
192	POS_q311	Nicotiflorin	Flavonoids	Flavonols	1	32039	23825.0905072667	43396.2880467346	12925.6558673564	8778.58001196424	3133.19633660074	33086.7928513338	8279.14407197379	0.250225040219939	-1.9987	0.0307871145605578	1.01061102684261	down
193	POS_q322	O-Acetylethanolamine	Alkaloids	Other	1	117925.278815274	65360.5425347372	92857.6456125484	276524.037416612	305511.492516023	325491.820645556	92047.8223208532	302509.116859397	3.28643426027977	1.7165231265929	0.000548367287058057	1.11358902520774	up
194	POS_q323	Obscuraminol D	Lipid	Fatty Acids	1	631018.593920565	592884.626258985	645753.987555515	529122.152961201	564494.305614325	556538.208888185	623219.069245022	550051.555821237	0.88259744119765	-0.180173	0.0233032211163521	1.0067820190447	down
195	POS_q324	Oleoylethanolamide	Lipid	Fatty Acyls	1	42339.848977874	39724.9947392424	49915.8324726534	63124.2502965196	66477.1272307934	59371.1364961944	43993.5587299233	62990.8380078358	1.43181956237132	0.517849695902512	0.00955246146891107	1.05842007553639	up
196	POS_q325	Oleuropeic Acid	Terpenoids	Monoterpene	2	134694.969557721	137135	145959	10.0057732041337	10.0057732041337	10.0057732041337	139262.989852574	10.0057732041337	7.18480424319914e-05	-13.7647	0.000603086918488044	1.13375343676869	down
197	POS_q326	Olsalazine (Disodium)	Organic Acid	Carboxylic Acids	1	3829.0095122298	4587.43844512271	5493.12714955516	13148.5976934196	13933.6576511639	14989.6629689328	4636.52503563589	14023.9727711721	3.0246731471059	1.59677924998167	0.000210776621813154	1.12206005257599	up
198	POS_q337	Phosphorylcholine	Lipid	Fatty Acids	1	1090798.98863366	1269835.37299831	1237590.01283379	1912996.4692555	1972255.29755624	1672611.68111978	1199408.12482192	1852621.14931051	1.54461280607514	0.627245237635837	0.00677184427947987	1.07879371117145	up
199	POS_q338	P-Hydroxymandelic Acid	Organic Acid	Carboxylic Acids	1	69448	66653.9097402455	77182.3873102141	10.0057732041337	10.0057732041337	10.0057732041337	71094.7656834865	10.0057732041337	0.000140738535501746	-12.7947	0.00195649885781978	1.13069218309985	down
200	POS_q345	Piperlongumine	Alkaloids	Lysine Alkaloids	1	5248617.68880759	4526041.23151444	5302538.93507857	5951043.93915269	6581561.65371904	6830448.5152574	5025732.61846687	6454351.36937638	1.28426079526398	0.360938200769435	0.0169565489489614	1.01244470974643	up
201	POS_q346	Pipermethystine	Alkaloids	Pyridine Alkaloids	1	16392.1941734978	14247.8638005051	16610.912810699	10183.3188323823	10886.2940814405	8932.33572650679	15750.3235949006	10000.6495467765	0.63494883051256	-0.655288	0.00463926198232433	1.07824416947771	down
202	POS_q348	(±)-Praeruptorin A	Coumarins	Other	1	21151.1638377883	29836.3367616954	49769.3823549672	147058.939885107	116334.859074511	89703.8620414759	33585.6276514836	117699.220333698	3.50445201009958	1.8091888681674	0.0205658643571833	1.03801672571945	up
203	POS_q349	Praeruptorin A	Coumarins	Other	1	55014.8618818405	25728.5215548899	56990.4090493998	126585.557898945	104598.719444422	123434.129485821	45911.2641620434	118206.135609729	2.57466523231688	1.36438485984011	0.00604974531575169	1.07535316938581	up
204	POS_q358	Pterolactam	Alkaloids	Ornithine Alkaloids	1	67089826.3293695	64734007.6284064	64936081.6287919	53518974.6605508	52855442.4027189	55377624.9884734	65586638.5288559	53917347.350581	0.822078224467308	-0.282652	0.000396744347169502	1.11660642362661	down
205	POS_q360	Pyridoxine (Hydrochloride)	Alkaloids	Pyridine Alkaloids	1	115396.127521887	94438.2959650913	122289	166777.339942307	226783.272833653	226179.443402333	110707.641673993	206580.018726098	1.86599601980888	0.89994590890772	0.0266745858142984	1.03498441892009	up
206	POS_q362	R162	Polyphenols	Phenols	1	263667.142002833	231335.99572764	260701.953597921	446819.306046654	450322.898779753	489784.148520173	251901.697109465	462308.78444886	1.83527459224684	0.87599593404139	0.000394834600439362	1.12023179235365	up
207	POS_q363	(Rac)-Hydnocarpin	Flavonoids	Other	1	619793.506338122	832294.079895099	871014.024035809	14337.3701038611	17130.2697866828	16088.1824637933	774367.20342301	15851.9407847791	0.0204708318155872	-5.61029	0.0104272767308357	1.11179929776403	down
208	POS_q365	(R)-Ar-Turmerone	Terpenoids	Sesquiterpenoid	1	197291.461216838	150653.180120521	217657.555858507	38304.6233060122	41211	34824	188534.065731955	38113.2077686707	0.202155550089592	-2.30646	0.0162809247797558	1.09729198206517	down
209	POS_q370	Rhoifolin	Flavonoids	Other	1	55371.6669287808	60434.9686840518	75047.9709715783	38510.147710082	7542.2054474256	10907.8439875174	63618.2021948036	18986.732381675	0.298448112751382	-1.74445	0.0254638827805184	1.01001173659966	down
210	POS_q371	Riboflavin	Vitamins	Vitamin B Complex	1	3084.48639352094	6884.71116160897	2836.17053892167	11679	11425.9728069643	11030	4268.45603135053	11378.3242689881	2.66567681274394	1.41450187835816	0.0301527993581988	1.06376917482021	up
211	POS_q380	Scoparone	Coumarins	Other	1	192912.010440324	281514.022295426	282718.987327462	73750.4415149812	99198	128126.322317186	252381.673354404	100358.254610722	0.397644778548542	-1.33045	0.0197385302535771	1.03806247361733	down
212	POS_q384	Senecionine N-Oxide	Alkaloids	Pyrrole Alkaloids	1	31937.0838269139	43522.7890124151	25342.1297278267	3720.31447782693	10.0057732041337	8936.83653509754	33600.6675223852	4222.3855953762	0.125663741429041	-2.99236	0.0169638630540666	1.05305983117581	down
213	POS_q389	Skimmin	Coumarins	Other	1	327231.58537515	402093.177119443	416129.012810248	894556.380533994	967574.119173562	955576	381817.925101614	939235.499902519	2.45990415366842	1.29860210429578	0.000125987943792937	1.12593678238167	up
214	POS_q392	Sn-Glycero-3-Phosphocholine	Sugars	Sugar Alcohols	1	29519989.4354349	26939148.1044119	28489774.945068	43546611.9879633	42534970.5541939	45648396.5173953	28316304.1616383	43909993.0198508	1.55069647398894	0.632916327686746	0.000242312667128196	1.12224273192351	up
215	POS_q397	Spiramine A	Terpenoids	Diterpene	1	57809.2168025492	48432.4163378853	39676.3134684361	10.0057732041337	10.0057732041337	8601.46148269686	48639.3155362902	2873.82434303504	0.0590843911216402	-4.08108	0.00410799727138235	1.09837829133141	down
216	POS_q406	Tectoridin	Flavonoids	Isoflavonoids	1	318560.228791051	348816.289953593	394155.269234156	33417.6473145783	36033	34879	353843.929326267	34776.5491048594	0.0982821696872839	-3.34693	0.00466681228404424	1.12450050309488	down
217	POS_q407	Tectorigenin 7-O-Xylosyl Glucoside	Flavonoids	Isoflavonoids	1	15156.1656387945	13095.2120864465	14327	10.0057732041337	10.0057732041337	3315.42078539843	14192.7925750803	1111.8107772689	0.0783362943823341	-3.67418	0.00165880629810208	1.11481309641753	down
218	POS_q408	Telekin	Terpenoids	Sesquiterpenoid	1	11849.4094124466	10780	12988	895.075222634935	10.0057732041337	10.0057732041337	11872.4698041489	305.028923014401	0.0256921203461648	-5.28253	0.000689845727111856	1.12684119673829	down
219	POS_q409	Tenuazonic Acid	Ketones, Aldehydes,esters	Polyketide	2	927355.741482806	906468	746782.339748576	193594.95930909	271155.539743579	284188.104309948	860202.027077127	249646.201120872	0.290218103727496	-1.78479	0.00265948651132743	1.11121604692184	down
220	POS_q413	Tombozine	Alkaloids	Tryptophan Alkaloids	1	77966.524950124	82114	82268	230779.809617484	262131.09177488	339177.320153778	80782.8416500413	277362.740515381	3.43343629476345	1.77965319557006	0.0256169179842306	1.07859825962616	up
221	POS_q420	Tropine Acetate-1	Alkaloids	Ornithine Alkaloids	1	145880.159201175	171341.218349234	196614.524797714	73014.7778013264	65708.1859583488	75081.8863283905	171278.634116041	71268.2833626886	0.416095584428846	-1.26501	0.0178102485545365	1.08774632618809	down
222	POS_q425	Vasicine	Alkaloids	Anthranilic Acid Alkaloids	1	821630	395810.105957375	1310888.25590624	2765554	2752813	2639771.21448497	842776.120621205	2719379.40482832	3.22669252045714	1.69005610638177	0.0174733473454316	1.09166385767295	up
223	POS_q428	Vicenin 3	Flavonoids	Hydroxyflavone	1	10.0057732041337	958.684692368005	10.0057732041337	70401.0345459511	46639.9358813141	40677.3446224472	326.232079592091	52572.7716832375	161.151446997403	7.33227333235528	0.0287667607751999	1.07213486710446	up
224	POS_q434	Wulignan A1	Lignans	Other	1	260025	126726.782860636	225411.456137051	10.0057732041337	10.0057732041337	10.0057732041337	204054.423524929	10.0057732041337	4.90348262551207e-05	-14.3158	0.0362344443310132	1.05702217522283	down
225	NEG_t10	n-Propyl beta-lactoside	Sugars	Other	1	7121.74366590858	6384.92679597352	6763.90395931029	3382.0973221928	3442.28430511405	3302.86893255873	6756.85814039746	3375.75018662186	0.49960353117955	-1.00114	0.00302228356892825	1.12592011023626	down
226	NEG_t100	[2-(3-methyloxiran-2-yl)-6-oxo-2,3-dihydropyran-3-yl] acetate	Ketones, Aldehydes,esters	Other	3	1210.57602868675	1266.99158611609	1248.84342672692	1838.32514009473	1898.02569859826	1852.08738272906	1242.13701384325	1862.81274047402	1.49968378666243	0.584658335717038	1.53687245917804e-05	1.13158840094375	up
227	NEG_t102	N-Fructosyl gamma-glutamyl-S-methylcysteine	Amino acids	Peptide	1	3246.35720421118	2894.81851870266	3100.59731999417	19701.4435045063	19429.3867078428	18731.0040282525	3080.59101430267	19287.2780802005	6.2609018823508	2.64637049221793	7.28835255478646e-05	1.13430945159887	up
228	NEG_t103	2,5-Cyclohexadien-1-one,2-acetyl-6-[[3-acetyl-2,4-dihydroxy-6-[(3-methyl-2-buten-1-yl)oxy]phenyl]methyl]-3,5-dihydroxy-4-methyl-4-(3-methyl-2-buten-1-yl)-,(+)-	Ketones, Aldehydes,esters	Other	3	7624.49	7293.26865617904	7515.87263133467	2938.24370430273	2988.28530487726	2848.91460401881	7477.87704870057	2925.14787106627	0.391173571324574	-1.35412	6.96505842035023e-05	1.13389884471981	down
229	NEG_t104	domesticoside	Polyphenols	Phenolic Acids	3	4393.76045360858	4318.87163753812	4392.81121289899	2305.65603539198	2240.42177443319	2206.8311539411	4368.48110134856	2250.96965458876	0.515275127067363	-0.956585	8.34078786455868e-07	1.13438401534483	down
230	NEG_t106	Spherosinin	Flavonoids	Isoflavonoids	2	4948.86062026612	4715.28964952424	4735.15276091658	1902.33695469936	1850.38204542654	1708.90007940858	4799.76767690231	1820.53969317816	0.379297460987342	-1.3986	1.06699266976056e-05	1.13284259284727	down
231	NEG_t107	8H-Cyclopentacyclododecen-8-one,6,13,13a-tris(acetyloxy)-3-(benzoyloxy)-1,2,3,3a,6,7,9,12,13,13a-decahydro-2,5,9,9,12-pentamethyl-,(2R,3S,3aS,4E,6R,10E,12S,13R,13aR)-	Terpenoids	Diterpene	3	4725.9035901986	4609.09329910146	4720.71311615621	933.338396794092	868.978662493169	808.910082327794	4685.23666848542	870.409047205018	0.18577696470697	-2.42836	2.2238289617604e-07	1.13469320831999	down
232	NEG_t108	Pilosine	Alkaloids	Other	3	743.034390940328	765.234596152499	786.020349633026	886.759652935291	862.225153584307	823.899061935679	764.763112241951	857.627956151759	1.12142955435909	0.165338996466215	0.0178508334282118	1.02489711903617	up
233	NEG_t109	1H-Xanthene-2,3,5-triol, 7-[(1E)-2-[3,5-dihydroxy-4-(3-methyl-2-buten-1-yl)phenyl]ethenyl]-2,3,4,4a,9,9a-hexahydro-1,1,4a-trimethyl-, (2S,3R,4aR,9aR)-	Alcohols	Other	3	29293.9850291665	28234.9221874106	29007.7213254213	16659.6443696167	16469.6334454981	15937.4945296769	28845.5428473328	16355.5907815972	0.567005823678217	-0.818565	1.64815062137093e-05	1.13299051379251	down
234	NEG_t11	datiscoside C	Lipid	Steroid	3	26403.7296409668	25527.5935076957	24973.5558948813	11442.3689857087	11860.9436661653	12221.2870095901	25634.9596811813	11841.533220488	0.461929075284677	-1.11426	7.34125611903762e-05	1.13245541692481	down
235	NEG_t110	Verrucarin A,2',3'-didehydro-7'-deoxo-2'-deoxy-7',5'-(ethylideneoxy)-4'-hydroxy- (9CI)	Lipid	Isoprene lipid	2	32425.3639787296	31050.990601066	31843.7961370863	9889.13227822892	9744.32069735138	9515.92941791704	31773.383572294	9716.46079783245	0.305805038853498	-1.70932	0.000132663863626303	1.13432552477191	down
236	NEG_t111	Cyclopenta[c]pyran-5(1H)-one,1-(b-D-glucopyranosyloxy)-4a,7a-dihydro-4a-hydroxy-7-methyl-,(1S,4aS,7aR)-	Lipid	Isoprene lipid	2	9045.9664037823	8686.23265468566	8957.64231389733	18597.4925645639	18571.459540748	18402.8705473836	8896.61379078843	18523.9408842318	2.08213386799049	1.05806282775229	2.79434877757187e-06	1.13474309164778	up
237	NEG_t112	Esulatin A	Ketones, Aldehydes,esters	Other	2	9073.32087370171	8672.90861352524	9043.38105337965	8178.23991359297	7891.83421754546	7961.01784941399	8929.8701802022	8010.36399351747	0.897030285084849	-0.156771	0.00613891565175089	1.07563382214913	down
238	NEG_t114	12-O-tiglyl-4-deoxy-4&alpha;-phorbol-13-phenylacetate	Lipid	Isoprene lipid	1	35956.930734337	34257.7795126941	35987.5396624029	11131.9182942851	10820.3785675686	10875.6450618562	35400.7499698113	10942.6473079033	0.309107782101646	-1.69382	0.000396849613125965	1.13384763798304	down
239	NEG_t115	2-Amino-3-methoxypropanoic acid	Amino acids	Other	2	446.96732541565	461.907523818774	458.621078708087	368.520382630514	387.052888168717	372.810726803846	455.831975980837	376.127999201026	0.825146148186932	-0.277278	0.000476497258073126	1.11700909111494	down
240	NEG_t117	4H-1-Benzopyran-4-one,7-[(O-D-apio-b-D-furanosyl-(1&reg;5)-O-D-apio-b-D-furanosyl-(1&reg;2)-b-D-glucopyranosyl)oxy]-2,3-dihydro-5-hydroxy-2-(4-hydroxy-3-methoxyphenyl)-,(2S)- (9CI)	Flavonoids	Glycosides	3	924.032409851406	916.534475380023	918.865906233444	600.691979357469	647.017559544744	570.212	919.810930488291	605.973894863504	0.658802667785016	-0.602082	0.00469114802666042	1.1236888512486	down
241	NEG_t12	10-hydroxyoleoside dimethyl ester	Sugars	Glycosides	2	21482.8311377492	19861.4370686612	20554.9880699756	24297.9545637221	24324.0028244896	23402.6687055379	20633.085425462	24008.2086979165	1.16357821444821	0.218568190377127	0.00619676014699591	1.07757380089281	up
242	NEG_t120	(2S,10R,3'S,4'S,6'S)-4'-deacetyl-griseusin B	Quinones	Other	2	8930.06172059735	9102.76736441622	9168.47378035396	10826.5525522092	10702.8071071358	10636.3309567552	9067.10095512251	10721.8968720334	1.18250551362572	0.241846910382378	7.78890303106939e-05	1.12841094075669	up
243	NEG_t121	Vaccarin E	Flavonoids	Other	3	1518.38711999621	1530.4583566626	1519.26115172872	2310.01929731446	2281.6969015857	2215.20322682274	1522.70220946251	2268.97314190763	1.49009644026756	0.57540570611913	0.00118127766993091	1.13185297142985	up
244	NEG_t122	3',4',7-Tri-Me ether,5-O-neohesperidoside-Me ether-3',4',5,7-Tetrahydroxy-8-methylisoflavone	Flavonoids	Isoflavonoids	1	19108.8050715044	19572.5204608193	21246.9351274294	15511.5506853695	14910.1086875985	15391.5946929526	19976.0868865844	15271.0846886402	0.764468275260458	-0.387471	0.0133000851970639	1.0911157149292	down
245	NEG_t124	Cochinmicin IV (9CI)	Organic Acid	Other	1	709.068396901586	802.313974307367	862.424309979563	1294.23144416067	1307.26392820624	1398.00144009111	791.268893729505	1333.16560415267	1.68484520839564	0.75261605292757	0.000926577932401251	1.11220971235336	up
246	NEG_t125	2-HYDROXYBUTYRIC ACID	Organic Acid	Carboxylic Acids	1	237.918471491326	229.392095434516	257.739183559792	365.945374715292	381.616376557874	361.246327672951	241.683250161878	369.602692982039	1.52928551206789	0.612857777785248	0.00041080027455166	1.12037134678891	up
247	NEG_t128	Loroglossin	Others	Other	2	277.561432095696	263.225359362481	271.413300896311	175.78189886577	201.573905543341	223.734160769839	270.733364118163	200.363321726317	0.740076208851995	-0.434254	0.0283746806262946	1.04985485302147	down
248	NEG_t129	4H-1-Benzopyran-4-one,7-(b-D-glucopyranosyloxy)-3,5-dihydroxy-8-(3-hydroxy-3-methylbutyl)-2-(4-hydroxyphenyl)-	Flavonoids	Other	1	1279.25822057122	1305.51513656966	1263.66663705249	911.079014972712	871.092593601653	892.672515515882	1282.81333139779	891.614708030082	0.695046337769622	-0.524819	2.0727654676364e-05	1.13095334968083	down
249	NEG_t130	(2S)-2-hydroxypropanoic acid	Organic Acid	Carboxylic Acids	3	112.424644070386	126.867020976679	123.029360744938	268.487863246964	267.878721614468	281.991603463091	120.773675264001	272.786062774841	2.25865497740757	1.17546390756181	1.82809824967995e-05	1.13122276059812	up
250	NEG_t131	sanggenon E	Ketones, Aldehydes,esters	Polyketide	3	408.265517012548	478.758057428515	446.714362501297	658.36641650981	647.445240665981	615.796067695659	444.57931231412	640.535908290483	1.44076858852557	0.526838633224967	0.00251369659982942	1.10240040093512	up
251	NEG_t132	(Z)-(5-oxofuran-2(5H)-ylidene)methyl acetate	Ketones, Aldehydes,esters	Other	1	112.16392572914	126.69641126632	121.514337564054	237.031158037139	256.589641686041	233.412272608797	120.124891519838	242.344357443992	2.01743663929944	1.01252336415787	0.000451603905193854	1.12464370868133	up
252	NEG_t133	penicillanthranin A	Quinones	Anthraquinones	3	390.421422965912	386.218379843017	423.98501085974	838.441174027031	876.723630861697	843.428405807626	400.20827122289	852.864403565451	2.13105141720187	1.09156540234036	1.16814576797568e-05	1.13195288944054	up
253	NEG_t134	(5R,6S,9S,10S,12S)-15,16-epoxy-2-oxo-6-O-(beta-D-glucopyranosyl)-cleroda-3,7,13(16),14-tetraen-17,12-olid-18-oic acid methyl ester	Terpenoids	Terpene Glycoside	1	342.267846043042	324.635176765399	339.989942508239	247.241857822524	260.281575605918	257.012040845173	335.630988438893	254.845158091205	0.759301634442504	-0.397255	0.000507323896055468	1.11944357376559	down
254	NEG_t135	cantleyoside methyl hemiacetal	Ketones, Aldehydes,esters	Acetal	1	317.516162091864	391.306919897781	331.470834663008	660.582556643339	708.310587522649	677.412833369046	346.764638884218	682.101992511678	1.96704599034802	0.976030688816931	0.000631099787164372	1.1210999139326	up
255	NEG_t136	Butanamide,2,3,4-trihydroxy-, (2R,3S)-	Sugars	Monosaccharide	3	648.586039301528	620.957018070705	621.292062554415	529.13626980879	506.031221566603	533.011179431822	630.278373308883	522.726223602405	0.829357702467495	-0.269934	0.0010149908036464	1.10591802971745	down
256	NEG_t14	Microcystis aeruginosa toxin	Amino acids	Peptide	3	1161.09985434267	952.877	1748.38735642138	13844.0836912927	13974.5546498603	14230.213694042	1287.45484067095	14016.2840117317	10.8868160411958	3.44451017995993	2.9539001375755e-05	1.13414710074396	up
257	NEG_t140	Cysfluoretin	Others	Other	2	272.05424195307	262.814713069986	271.646557049328	148.654597597149	164.011508421051	158.352904607599	268.838504024128	157.006336875266	0.584017	-0.775917	8.70303434776835e-05	1.12985517092679	down
258	NEG_t142	phenaziterpene A	Others	Other	1	1080.82720002109	1506.55988524788	1136.29223908853	449.451947692647	515.860247616437	490.625750599369	1241.2264414525	485.312648636151	0.390994449061391	-1.35478	0.0277568106538092	1.06896022538053	down
259	NEG_t143	aleurodisconitrile	Polyphenols	Phenols	1	105.902659704161	190.174338897208	10.0057732041337	1157.80895620394	1590.75192584404	1402.33590811399	102.027590601834	1383.63226338732	13.5613538967806	3.76142931190633	0.00399206604779539	1.11049713794158	up
260	NEG_t144	Pukeleimid D	Organic Acid	Carboxylic Acids	1	293.726070839304	300.901546950645	322.529168808025	3347.62695025346	3407.61491328649	3134.23845146202	305.718928865991	3296.49343833399	10.7827586946014	3.43065442379923	0.000684032213679012	1.13335904218146	up
261	NEG_t145	chuktabularin P	Lipid	Fatty Acyls	2	1905.42999694011	1658.46138049927	1952.12169419696	1318.54005039166	1078.22507850507	1275.30021100163	1838.67102387878	1224.02177996612	0.665710050394973	-0.587034	0.00711288005757083	1.06044614995701	down
262	NEG_t146	Man3GlcNAc2	Sugars	Oligosaccharides	2	504.533090785306	416.312074534884	504.965468610082	200.41182420066	180.855714256769	272.591270964036	475.270211310091	217.952936473822	0.458587412564803	-1.12473	0.00320217003020158	1.08253121960081	down
263	NEG_t148	3-Hydroxyoctadecanoyl-CoA	Nucleosides	Glycosides	2	112.187124631673	113.107259879616	175.594969494954	10.0057732041337	10.0057732041337	10.0057732041337	133.629784668748	10.0057732041337	0.0748768190335472	-3.73934	0.0276242683560685	1.07487272558653	down
264	NEG_t149	6-mono-O-galloyl glucose	Organic Acid	Benzoic Acids	1	851.362589901387	640.462292996282	875.181641803178	8675.44640594808	8198.00336187707	8330.19843681539	789.002174900282	8401.21606821351	10.6478997593071	3.41249698959774	1.9437928155966e-05	1.13410956801795	up
265	NEG_t15	Cyclo(L-arginyl-L-phenylalanyl-L-serylglycyl-L-tyrosyl)(9CI)	Amino acids	Other	1	1515.92332402493	1361.03264602592	1472.65475350184	2119.13672419517	2049.56980639745	2051.88111895587	1449.87024118423	2073.52921651616	1.43014813161662	0.516164585941126	0.0013705790435508	1.11996582405426	up
266	NEG_t150	dichotomide XI	Alkaloids	Camel Pong Alkaloids	3	476.436077495256	445.873078022224	474.128652945434	664.588698349333	670.34336491194	702.159421680772	465.479269487638	679.030494980682	1.45877709168037	0.54475944919397	0.000181459617272854	1.12369726542423	up
267	NEG_t151	4-O-Galactopyranosyl-3,6-anhydrogalactose dimethylacetal	Others	Other	1	10.0057732041337	10.0057732041337	10.0057732041337	390.222174181361	411.614576895862	376.401264805853	10.0057732041337	392.746005294359	39.2519	5.29469203954865	0.000715483800920238	1.13349874674383	up
268	NEG_t152	14-Hydroxy-19-methyl-16,19-secostrychnidine-10,16-dione	Others	Indole And Its Derivatives	1	10.0057732041337	10.0057732041337	10.0057732041337	475.963977790862	480.126995355114	467.869139799436	10.0057732041337	474.653370981804	47.4379502011608	5.56796976711297	5.99799251286311e-05	1.13498458041976	up
269	NEG_t154	2alpha,5,7-trihydroxy-3beta-methylchromanone-2-O-beta-D-glucoside	Sugars	Glucosides	1	167.162009837569	145.972511126827	148.433822214051	962.847258679361	1001.32632592645	960.411884170095	153.856114392816	974.861822925302	6.33619162145449	2.66361596659521	1.48555003316903e-05	1.1343803320012	up
270	NEG_t155	GS 9973	Others	Oxazinane	1	1078.07276135287	1004.93141577159	1106.92646757967	278.342	291.325559957047	268.298834540265	1063.31021490138	279.322190153304	0.26269115657768	-1.92856	0.000960287676272167	1.13156909445417	down
271	NEG_t156	Mudanoside A	Polyphenols	Phenolic Acids	1	386.418976833068	373.84025925247	349.241153006577	110.878155301144	132.173362313668	129.69599844331	369.833463030705	124.249172019374	0.335959788498258	-1.57364	0.000160857793055563	1.12897932549778	down
272	NEG_t157	Benzoic acid + 2O, O-Hex	Others	Other	1	145.229972375061	119.398723981655	145.223823242793	1695.6632434421	1712.4787361083	1636.47497847885	136.61750653317	1681.53898600975	12.3083712232845	3.62156795633925	3.92813188423038e-05	1.13454545384686	up
273	NEG_t159	8-Amino-8-demethylriboflavin	Others	Other	3	133.416075808637	107.932104293711	107.144268979321	10.0057732041337	10.0057732041337	10.0057732041337	116.16414969389	10.0057732041337	0.0861347776443976	-3.53726	0.00654229582338592	1.12040806821406	down
274	NEG_t16	2H-1-Benzopyran-6-ol, 2-(6-hydroxy-4,8,12-trimethyl-3,7,11-tridecatrienyl)-2,8-dimethyl- (9CI)	Polyphenols	Other	2	10631.8685509089	10068.0232487101	10737.5909525595	11701.2872125203	12053.1218487019	11859.2452610819	10479.1609173928	11871.2181074347	1.13284052044009	0.17994477504666	0.0100676175011205	1.07716485425143	up
275	NEG_t160	Verbasoside	Polyphenols	Phenolic Acids	1	625.891303597729	558.200032636958	590.046073561758	321.080676049524	346.117160233822	325.554784622974	591.379136598815	330.917540302107	0.559569182986916	-0.837612	0.00217818670146778	1.12061667342922	down
276	NEG_t162	Diderroside	Terpenoids	Terpene Glycoside	1	451.997750902653	402.031011222225	393.374127617904	601.481477700919	601.205664204948	580.108084044556	415.800963247594	594.265075316808	1.42920562442984	0.515213496562462	0.00492836261956139	1.10871107692894	up
277	NEG_t165	NCGC00380663-01_C24H26O8_Spiro[furo[4,3,2-ij]pyrano[4',3':4,5]cyclohepta[1,2-f][2]benzopyran-7(9H),2'-oxirane]-1,5,9,13(2H,3aH,11H)-tetrone, 5a,6,6a,13a,13b,13c-hexahydro-2,5a,11,11,13a-pentamethyl-	Others	Other	2	2514.80748946398	2317.32301717413	2458.14821425943	1059.95208552755	995.666496430367	1035.99495271487	2430.09290696585	1030.53784489093	0.424073434368249	-1.23761	0.00072959930209613	1.13074251258457	down
278	NEG_t166	(3S)-3-[(2S,3R)-3-(acetyloxy)-1-L-valylpyrrolidin-2-yl]-3-[(N-acetyl-L-phenylalanyl)oxy]propanoic acid	Others	Other	1	3775.15837228129	3533.66585291157	3597.51229685185	7504.23592056102	7443.53263911672	7259.09626314869	3635.44550734824	7402.28827427548	2.03614337206084	1.02583915025387	3.3786482475472e-06	1.13342048530671	up
279	NEG_t167	1-O-(3'-methylbut-3'-enyl)-beta-D-glucopyranose	Lipid	Glycosides	1	439.179327993764	390.495866881714	415.48412257014	275.110187725549	274.758167287924	241.66841492178	415.053105815206	263.845589978418	0.635691159231777	-0.653602	0.00135305176547166	1.10457061467703	down
280	NEG_t168	[3,4,5-trihydroxy-6-(hydroxymethyl)oxan-2-yl] 3-hydroxy-4,5-dimethoxybenzoate	Polyphenols	Other	3	10505.3	9964.0541761171	10221.6732752149	9619.89347670383	9540.00027913129	9261.46544808854	10230.351150094	9473.78640130789	0.926047040058917	-0.110843	0.0205688678761899	1.01397192775972	down
281	NEG_t169	noralpindenoside A	Terpenoids	Terpene Glycoside	1	10.0057732041337	10.0057732041337	10.0057732041337	156.977749485338	135.454870106977	154.06336206445	10.0057732041337	148.831993885588	14.8746119714268	3.89478012873988	0.002349671373196	1.12980272448719	up
282	NEG_t17	caryoptosidic acid	Lipid	Isoprene lipid	1	1571.84041187394	1517.47531440274	1555.16546754889	884.683977414225	849.046733190702	826.450357737298	1548.16039794186	853.393689447408	0.551230796616371	-0.859272	7.81363603194851e-06	1.13256218193234	down
283	NEG_t170	Tetrahelin E	Lipid	Isoprene lipid	1	323.371724744101	268.91303719601	296.271176988488	1177.62423097825	1124.8711392866	1132.13481673078	296.185	1144.87672899854	3.86540682079851	1.95062026084143	3.18376343359207e-06	1.13348604148419	up
284	NEG_t172	Virginiamycin M1	Ketones, Aldehydes,esters	Polyketide	1	1269.47578265036	1213.45797009067	1264.74719158498	153.861680402443	129.966161423976	175.748325511843	1249.23	153.192055779421	0.122629480514893	-3.02762	2.55033869422642e-06	1.13418321673562	down
285	NEG_t173	Digalactosyl diglyceride	Sugars	Glycosides	2	1395.05318886824	1288.91141687424	1325.11837215477	336.870895010386	358.898871499863	339.441527973359	1336.36099263242	345.070431494536	0.25821647997582	-1.95335	0.000598784425396812	1.13277239044805	down
286	NEG_t174	chantriolides B	Lipid	Steroid	3	198.92349853703	160.369711468662	168.807386302482	1763.36270736435	1737.10582353668	1745.46481943005	176.033532102725	1748.64445011036	9.93358725024012	3.31231480270401	2.6681892942187e-07	1.13494005581635	up
287	NEG_t175	3,9-dihydroxy-6-oxo-7-(2-oxoheptyl)-1-pentylbenzo[b][1,4]benzodioxepine-2-carboxylic acid	Others	Other	2	839.042044248389	872.960256375399	878.569707213866	444.957532908453	453.721370835973	442.663748025527	863.524002612551	447.114217256651	0.51777856307865	-0.949593	0.000413456999611726	1.13298308542777	down
288	NEG_t176	Luminespib	Others	Other	1	6113.9739700811	6027.83658325787	6114.66616664369	7450.19582932672	7309.73762691138	7022.88335181145	6085.49223999422	7260.93893601652	1.19315556567424	0.254782156356772	0.00855992144974697	1.10872219372325	up
289	NEG_t177	rubiyunnanin D	Amino acids	Peptide	2	1256.75035312525	1181.50642442777	1231.94277400735	669.279614040286	714.43683247529	647.252125089448	1223.39985052012	676.989523868341	0.553367342312918	-0.853691	5.6176184033959e-05	1.12847728604085	down
290	NEG_t178	b-D-Glucopyranoside,[(1R,2S,3S,5S)-2-hydroxy-5-[1-(hydroxymethyl)ethenyl]-2-methyl-3-(3-methyl-1-oxobutoxy)cyclopentyl]methyl(9CI)	Terpenoids	Terpene Glycoside	1	33809.667829292	33203.7912856828	34007.9000503508	62398.7729373735	62798.4961808218	60212.1112127923	33673.7863884419	61803.1267769959	1.83534830517928	0.876053878038943	0.00032464564283678	1.13310434123805	up
291	NEG_t179	1-O-vanilloyl-beta-D-glucose	Polyphenols	Tannin	1	763.211304376776	745.501623037999	741.564447484496	879.020656632904	872.575806699445	810.397245976151	750.092458299757	853.997903102833	1.13852351620572	0.187164090651519	0.0326396189348979	1.03891277866539	up
292	NEG_t18	β-D-Glucopyranoside, (1R,4R,6R)-6-hydroxy-1,3,3-trimethyl-2-oxabicyclo[2.2.2]oct-4-yl	Terpenoids	Terpene Glycoside	2	5246.42503177792	5010.14520538844	5122.85650346059	20379.9776074893	20259.1786795075	19527.8506820158	5126.47558020898	20055.6689896709	3.91217488035967	1.96797086246512	0.000142740126811069	1.13435204468624	up
293	NEG_t180	penicimarin D	Coumarins	Isocoumarins	3	819.892714866818	769.202830308452	781.013996978157	1575.17662734698	1550.77195969478	1548.59480961514	790.036514051142	1558.18113221897	1.97229002015228	0.979871711893739	1.80071692240031e-05	1.13394137038141	up
294	NEG_t181	(2S)-2β-(β-D-Glucopyranosyloxy)-3,4-dihydro-3α-[(S)-1-hydroxyethyl]-5-methoxycarbonyl-2H-pyran-4α-acetic acid methyl ester	Ketones, Aldehydes,esters	Other	3	1573.61708268195	1536.96944674243	1539.01094142027	1634.71644274262	1672.78967955494	1618.04750942522	1549.86582361488	1641.85121057426	1.0593505486461	0.0831800691300423	0.0124648277677241	1.04017792429599	up
295	NEG_t182	2',4,6'-trihydroxy-4'-methoxydihydrochalcone 2'-O-beta-D-ribohexo-3-ulopyranoside	Flavonoids	Chalcones	3	136.879828646508	104.990436901856	134.077260105755	314.381084792892	309.345863359797	297.935	125.315841884706	307.22076941653	2.45157168316501	1.29370694617784	0.000671370145650402	1.12646701583018	up
296	NEG_t183	cyclo(-Gly-transPro-Thr-Trp-Ala-Asn-Leu-)	Amino acids	Peptide	2	325.115582911973	341.634986079076	320.410808896045	191.737572714083	200.137246111513	183.295350651081	329.053792629031	191.723389825559	0.582650600358538	-0.779297	0.00011458707990815	1.12737039986647	down
297	NEG_t184	trichoverritone	Lipid	Isoprene lipid	3	2875.46494560438	2744.6510202425	2871.07672247621	7757.00958174929	7624.11673350924	7348.60362273135	2830.39756277436	7576.57664599663	2.67685951459414	1.42054142627168	0.000170185131608099	1.13348051145249	up
298	NEG_t186	Borapetoside B	Terpenoids	Diterpene	1	773.373655181326	778.441780867523	799.79279130991	1218.14414717575	1155.59558874363	1151.03140643535	783.869409119586	1174.92371411824	1.49887685429372	0.583881858270577	0.00109792225757409	1.12726764055035	up
299	NEG_t19	(S)-1-(stearoyloxy)-3-(((2R,3R,4S,5R,6R)-3,4,5-trihydroxy-6-((((2S,3R,4S,5R,6R)-3,4,5-trihydroxy-6-(hydroxymethyl)tetrahydro-2H-pyran-2-yl)oxy)methyl)tetrahydro-2H-pyran-2-yl)oxy)propan-2-yl (9Z,12Z,15Z)-octadeca-9,12,15-trienoate	Lipid	Glycerol Glycolipids	2	840059.121374123	730757.868847318	860519.430600661	466097.74414247	493084.493791844	631105.911798262	810445.473607367	530096.049910859	0.654079845188539	-0.612461	0.0140904895555843	1.02959397462092	down
300	NEG_t190	NCGC00380752-01_C17H30O12_alpha-D-Glucopyranoside, alpha-D-glucopyranosyl, 2-(2-methylbutanoate)	Lipid	Fatty Acids	2	1318.83189857787	1231.29342248549	1312.6440968146	481.325313244222	477.637480015335	435.821986664934	1287.58980595932	464.92825997483	0.36108414172201	-1.46959	0.000126446897371282	1.13175211553478	down
301	NEG_t191	1,5-Methano-9H-furo[3,4-f][1]benzopyran-9,10-dione, 1,3,3a,4,5,7,8,9b-octahydro-9b-hydroxy-1,4,4,5-tetramethyl-7-phenyl-, (1S,3aR,5R,7R,9bR)- (9CI)	Others	Other	3	1000.43823877851	963.769246435677	933.450828600737	520.62751432667	489.13334960362	501.748033587172	965.886104604975	503.836299172487	0.521631170352683	-0.938898	0.000302015656995732	1.13027249146194	down
302	NEG_t192	(1S,2'R,3'S,10E,12E,14S,15S,16E,19R,21S)-2'-cyclohexyl-7,15-dihydroxy-3',6,14,16-tetramethyl-3-spiro[2,20-dioxatricyclo[17.3.1.04,9]tricosa-4(9),5,7,10,12,16-hexaene-21,6'-2,3-dihydropyran]one	Ketones, Aldehydes,esters	Polyketide	2	631.739134831284	566.863130461375	580.932547751488	342.250586236304	305.879220378915	292.184328529943	593.178271014716	313.438045048387	0.528404461802363	-0.920285	0.000507554459347833	1.11778791269932	down
303	NEG_t193	5-(3-hydroxypropyl)-7-(beta-D-ribofuranosyl)-7H-pyrrolo[2,3-d]pyrimidin-4-amine	Others	Pyrrole	1	2113.01265285807	2035.93158371276	2032.73250396476	3028.29364187735	2924.40320358474	2816.49998053418	2060.55891351186	2923.06560866542	1.41857900276366	0.504446498671147	0.00161440120538536	1.1218450708542	up
304	NEG_t194	20-Deacetyltaxuspine X	Terpenoids	Diterpene	3	1087.52180906004	1082.11465751394	1113.52191413731	1363.85572155284	1299.1151131017	1203.57778864884	1094.38612690376	1288.84954110113	1.17769177570584	0.235962007890476	0.0476277591348209	1.01970280267486	up
305	NEG_t196	Plumieride	Terpenoids	Iridoid	2	6078.54809669184	6075.01031891348	6089.05825219223	5011.1062459631	4796.97939996048	4547.75365459376	6080.87222259918	4785.27976683911	0.786939700698679	-0.345675	0.0104533249508551	1.11160817188194	down
306	NEG_t197	blumenol C 9-O-beta-D-apiofuranosyl-(1->6)-beta-D-glucopyranoside	Sugars	Glycosides	2	2527.21252604239	2440.11116386731	2533.21110575157	4473.75046574062	4358.77781451516	4088.11	2500.17826522042	4306.87810176959	1.72262840681478	0.784611527179363	0.00242439746582703	1.12552469721651	up
307	NEG_t198	Gibepyrone C	Others	Pyran	3	731.835676830035	747.495993224992	736.13065128114	1545.29766335551	1526.44303284883	1467.03946261142	738.487440445389	1512.92671960525	2.04868307400434	1.03469682040264	0.00062065777434777	1.13293852386372	up
308	NEG_t199	2'',6''-Diacetylorientin	Flavonoids	Glycosides	3	206.819363014061	210.077702877456	205.202494845684	624.287503900614	598.402563450101	553.808715608837	207.366520245734	592.166260986517	2.8556502770302	1.51381930762754	0.00273916262864889	1.12864734612983	up
309	NEG_t200	syringetin 3-O-beta-D-(6"-O-acetylglucopyranosyl(1-3)-beta-D-galactopyranoside)	Flavonoids	Glycosides	3	658.038933992364	649.043036416995	606.76858021453	976.61839347703	942.263918425014	828.30938199969	637.950183541296	915.730564633911	1.43542644591877	0.521479405900735	0.0164326517227017	1.07397987217218	up
310	NEG_t202	4-hydroxy-5-(1,2,3-trihydroxy-3-phenylpropyl)oxolan-2-one	Others	Other	2	1100.37066426644	1001.01	1047.96739086209	1358.28309349559	1353.23561420517	1249.23006004732	1049.78163841051	1320.24958924936	1.2576421047413	0.330721423667031	0.00466899002752798	1.07542796486377	up
311	NEG_t203	2-[(2,3-di-O-acetyl-beta-D-glucopyranosyl)oxy]-6-hydroxybenzoic acid	Polyphenols	Phenolic Glycosides	3	886.201183331608	835.537392744953	848.043117091499	405.798365923231	430.996574469524	409.028108608765	856.593897722687	415.274349667173	0.484797230952974	-1.04455	0.00012730146389962	1.13169679050753	down
312	NEG_t205	1H-Indole-3-acetamide, 4-fluoro-N-hydroxy-	Others	Indole And Its Derivatives	3	2000.39294501007	1882.6074061393	2001.27053522387	179.430622669543	190.311978896396	147.432484498488	1961.42362879108	172.391695354809	0.0878911076752258	-3.50814	0.000148299803709232	1.13390290402603	down
313	NEG_t206	Dexamethasone	Lipid	Steroid	2	3313.63065036127	3095.87199609491	3189.8347177337	1207.0753517601	1130.52398155687	1138.14144117689	3199.77912139663	1158.58025816462	0.362081323181748	-1.46561	0.000230470539538798	1.13263850892371	down
314	NEG_t207	Dihydrochlamydocin	Organic Acid	Carboxylic Acids	2	353.082673567472	305.888196864777	328.865342924054	10.0057732041337	10.0057732041337	10.0057732041337	329.278737785434	10.0057732041337	0.0303869398656821	-5.0404	0.00181631967391739	1.13100642266515	down
315	NEG_t208	3-O-(6-Deoxy-3-O-methyl-alpha-L-glucopyranoside),6-Ac-3,6,8,12,14-Pentahydroxybufa-20,22-dienolide	Lipid	Steroid	2	1216.28184101074	1157.71470040195	1174.67199001294	1614.95699284046	1604.71527107087	1551.12147941483	1182.88951047521	1590.26458110872	1.34438979044615	0.426951491697385	0.000113911037843944	1.12574	up
316	NEG_t209	4'-Oxonebramine	Alcohols	Polyol	2	103.998024325831	102.238315108655	10.0057732041337	347.497720058888	332.82409207091	339.30616689717	72.0807042128732	339.875993008989	4.71521465724372	2.23732345019874	0.011987138760653	1.10526783590478	up
317	NEG_t21	11H-Dibenzo[b,e][1,4]dioxepin-7-carboxylicacid, 8-hydroxy-3-methoxy-11-oxo-1-(2-oxopentyl)-6-pentyl-	Polyphenols	Other	2	12163.907537836	11801.2577241663	12025.3526245779	7423.61297771146	7122.49580095075	6949.82275696256	11996.8392955267	7165.31051187492	0.597266524570906	-0.743553	1.81013356003458e-05	1.13218315602488	down
318	NEG_t210	everlastoside D	Lipid	Fatty Acyls	2	5977.22068532528	5948.22718574852	6031.11421588603	6633.8471000061	6571.73560233434	6539.35841215995	5985.52069565328	6581.6470381668	1.09959473416347	0.136971903074415	9.60889315743276e-05	1.12653909957152	up
319	NEG_t211	6'-O-(E-4-hydroxycinnamoyl)desglucouzarin	Lipid	Steroid	1	269.046628145392	232.214066787166	289.205794299195	368.496928868539	381.57880125995	370.395363637948	263.488829743918	373.490364588812	1.41748082813152	0.503329222400918	0.0176400526202539	1.08351417866637	up
320	NEG_t212	2-O-beta-D-Glucopyranoside-(S)-Multifidol	Polyphenols	Phenolic Glycosides	2	2092.8662468376	2015.59759117049	1962.50764925988	2289.96265905395	2233.40371168521	2186.34661392127	2023.65716242266	2236.57099488681	1.10521240278134	0.144323657392186	0.0129971612894653	1.03383021688228	up
321	NEG_t213	Shizukaol C	Terpenoids	Sesquiterpenoid	2	2075.09799658552	1910.89438046864	2044.69828457663	6958.19835567608	6877.85834060957	6661.11715233025	2010.2302205436	6832.39128287197	3.39881035169414	1.7650298639968	1.2665686568198e-05	1.13410501680718	up
322	NEG_t214	16,24-Cycloergost-22-en-26-oicacid, 1,11,12-tris(acetyloxy)-2,3-epoxy-6,15,23,25-tetrahydroxy-7-oxo-, g-lactone, (1a,2a,3a,5a,6a,11a,12a,15a,16b,25S)- (9CI)	Lipid	Steroid	3	734.17445995292	666.689022754227	690.082239139929	10.0057732041337	10.0057732041337	10.0057732041337	696.981907282359	10.0057732041337	0.014355857877499	-6.12222	0.000828371997856574	1.13324102293622	down
323	NEG_t215	6-hydroxy-2,3-dihydro-1,4-benzodioxine-7-carbaldehyde	Ketones, Aldehydes,esters	Other	3	237.285239113846	234.985293945318	234.598596583066	593.983960157465	622.156	596.601788529358	235.623043214077	604.247243798074	2.56446583303434	1.35865835008681	0.000538516289313348	1.13376351013057	up
324	NEG_t216	3-(4-Methoxyphenyl)-1-phenyl-1H-pyrazol-5-ol	Polyphenols	Other	2	532.67295704263	478.285851770096	461.937842080889	212.247331543447	204.389116492928	201.285348046431	490.965550297872	205.973932027602	0.419528278313288	-1.25316	0.00477597722493565	1.12226403331431	down
325	NEG_t217	7-O-Methylmorroniside	Terpenoids	Iridoid	3	315.120422342849	283.495688651074	262.206506829644	160.915218965946	147.906519354666	140.602830472518	286.940872607856	149.80818959771	0.522087314491594	-0.937637	0.00621317344826522	1.10368788197183	down
326	NEG_t218	3,7-dimethyl-3(E),6-octadien-5-one-1-O-beta-D-glucoside	Sugars	Glucosides	3	603.440442576045	580.591027519889	565.208560692952	790.793034654953	752.841505845885	749.797349494139	583.080010262962	764.477296664992	1.31110187831722	0.390779793593542	0.000534687109591939	1.11514975918761	up
327	NEG_t219	NCGC00385192-01_C29H36O6_(2E,4aR,6R,7S,8E,10R)-10-Acetoxy-4a-hydroxy-1,1,3,6,9-pentamethyl-4-oxo-1a,4,4a,5,6,7,7a,10,11,11a-decahydro-1H-cyclopenta[a]cyclopropa[f][11]annulen-7-yl benzoate	Terpenoids	Diterpene	3	11313.302451536	10458.9330327752	10664.8486534189	13357.6042658164	13261.7155127096	13134.0786822605	10812.3613792434	13251.1328202622	1.22555400762876	0.293434062190351	0.00788472159936747	1.10914913351076	up
328	NEG_t22	everlastoside B	Others	Other	3	7943.36805664768	7717.00885774818	7842.18161602947	33620.1042934996	32787.0370029826	31457.6150348763	7834.18617680844	32621.5854437862	4.16400436593604	2.05797158129607	0.00057226264776162	1.13364173385071	up
329	NEG_t220	17-benzoyloxy-3-O-(2,3-dimethylbutanoyl)-20-deoxyingenol	Alcohols	Other	1	1939.56312019565	1911.06424828041	1900.75551098339	2135.88673810717	2169.56784997305	2104.81774123042	1917.12762648648	2136.75744310355	1.11456191730938	0.156476764927786	0.00133309918072288	1.11299730553769	up
330	NEG_t221	6-Nitroquinolin-3-ol	Alcohols	Other	3	366.652779626517	357.662809844248	349.368603589987	420.806991202234	416.625253324196	417.871824446586	357.894731020251	418.434689657672	1.16915576953268	0.225467156525789	0.00460098004920348	1.11908816606119	up
331	NEG_t222	Dopaxanthin quinone	Amino acids	Alpha Amino Acids	2	12888.0501546379	12783.8478594643	13394.9532563303	15051.024375587	14935.5625173163	14769.9598945071	13022.2837568108	14918.8489291368	1.14563998202958	0.196153747635594	0.00394661937778888	1.10933937052152	up
332	NEG_t224	amotsangin C	Organic Acid	Carboxylic Acids	2	3888.96097195123	3636.38906833479	3782.45924701895	18989.4512979277	18763.7025676316	18459.2240504883	3769.26976243499	18737.4593053492	4.97111124602676	2.31356838899674	5.27615286272126e-06	1.13482717573097	up
333	NEG_t225	Pungiolide A	Terpenoids	Sesquiterpenoid	3	1118.99	873.136305334988	939.756576999031	533.275640402789	517.01306496979	520.284423171005	977.29408935734	523.524376181195	0.535687652143133	-0.900536	0.0247478090102862	1.07975275916816	down
334	NEG_t226	Detigloylohchinolal; 1-Benzoyl	Lipid	Isoprene lipid	2	858.664236174452	797.444640374289	781.838264288486	911.301444241236	924.644909893354	921.054964762033	812.649046945742	919.000439632208	1.13087001465907	0.177433111481664	0.0419183471308703	1.03622897694011	up
335	NEG_t228	ternatoside B	Polyphenols	Phenolic Glycosides	3	1812.31103234997	1719.80182174529	1814.22	4690.27435689777	4529.98822003337	4559.7027079667	1782.11133139042	4593.32176163261	2.57746061131257	1.36595038053297	6.41864481483355e-06	1.13414610597002	up
336	NEG_t229	28-O-beta-D-glucopyranosyl-3alpha-hydroxy-6-oxo-19-norwitha-5(10),24-dienolide	Steroids	Steroidal Glycosides	2	2095.99494906676	1959.10778410987	1974.35580412017	14660.437943115	14465.6835194723	14440.3986737344	2009.81951243227	14522.1733787739	7.22561070232585	2.85311952809537	1.48378537468988e-07	1.13502328290316	up
337	NEG_t23	L-Fuconate	Organic Acid	Carboxylic Acids	2	6757.07657482238	6693.99338567133	6845.09221841365	9606.02571617299	9707.5485624204	9491.78215062518	6765.38739296912	9601.78547640619	1.41925139222401	0.505130156834696	8.93108051016794e-06	1.13348680225965	up
338	NEG_t232	2'-Aminobiphenyl-2,3-diol	Others	Other	2	10.0057732041337	10.0057732041337	10.0057732041337	265.306220357206	295.592858406303	290.862641344119	10.0057732041337	283.920573369209	28.375675480223	4.82658283091625	0.00117729818095759	1.13245474001669	up
339	NEG_t233	alpha-(E)-acaridiol 8-O-beta-D-glucopyranoside	Sugars	Glucosides	3	3045.80078953817	2886.74	3013.57314670427	4876.48611575536	4782.56721797371	4741.95927199395	2982.03795023748	4800.33753524101	1.60975065218695	0.686837234480927	1.18696602799636e-05	1.13242201676951	up
340	NEG_t235	(+)-Macrosphelide B	Ketones, Aldehydes,esters	Lactones	2	189.884176683711	138.528906541601	163.800547340196	388.756265726366	368.13820554607	348.810700453914	164.071210188503	368.56839057545	2.24639283242928	1.16761023755211	0.000549854719025579	1.11643974612758	up
341	NEG_t236	6-Hydroxysandoricin	Organic Acid	Carboxylic Acids	2	2372.04869606798	2233.15093212997	2432.7479997947	2807.3027611876	2834.1124943557	2820.35792980724	2345.98254266422	2820.59106178351	1.20230692704998	0.265805236821522	0.0139500014218716	1.10095505965493	up
342	NEG_t238	Deltorphin C (9CI)	Amino acids	Oligopeptides	3	1468.53787606911	1358.18302941372	1500.78021729358	534.447443526566	509.570088465376	502.766083667423	1442.5003742588	515.594538553122	0.357431129831109	-1.48426	0.001420317375641	1.1299848741177	down
343	NEG_t239	[D-Asp(3),Mser7]MC-RY	Amino acids	Peptide	3	479.018971705289	417.437044885276	559.408140079633	1004.55215950204	932.808766363144	970.886769719014	485.288052223399	969.415898528066	1.99760924277155	0.998274401623974	0.00196113393862663	1.11513454294255	up
344	NEG_t24	2'-O-Methylcytidine	Others	Other	2	1026.28721664751	1058.88347841142	1050.10661337347	1710.25529564911	1732.7636270474	1701.13858549301	1045.09243614413	1714.71916939651	1.64073445572237	0.714341765108711	1.01261193639858e-06	1.13419422228068	up
345	NEG_t240	micropeptin HH960	Organic Acid	Other	1	159.766642887589	165.490221962071	195.451056830234	310.641006676218	293.716631444476	301.731006904561	173.569307226631	302.029548341752	1.74010919999461	0.799177844779362	0.00258933103139898	1.11550616808339	up
346	NEG_t243	3-O-Alloside-Cerberidol-Cerberidol	Others	Other	3	488.594229299836	487.731866331236	506.622885680072	773.034912111025	751.525990058805	734.977228054345	494.316327103715	753.179376741392	1.52367893885764	0.607558938188687	0.000189342751364478	1.12975937305311	up
347	NEG_t245	Shashenoside III	Polyphenols	Phenolic Glycosides	3	834.12476811291	782.605979381393	816.303435902034	2543.54296264447	2436.99852847009	2445.64487447164	811.011394465446	2475.3954551954	3.05223264690009	1.60986493128686	5.11054015058804e-05	1.13397797108428	up
348	NEG_t246	Pedein B	Amino acids	Peptide	2	1111.69993696174	956.901704034325	1185.92226227852	1543.17281768055	1425.05606090767	1473.14641526948	1084.84130109153	1480.4584312859	1.36467742313674	0.448559973094647	0.0139767041195333	1.06017778313005	up
349	NEG_t247	RA-XI	Amino acids	Other	3	2064.56884060687	1974.68507131588	2120.02536653326	2957.25538873548	2826.53280911824	2912.03366082631	2053.09309281867	2898.60728622668	1.41182457647218	0.497560840467353	0.000129215457062137	1.12489861773315	up
350	NEG_t25	l-proline, 3,4-dihydroxy- (9ci)	Amino acids	Other	3	4827.80964387137	4776.04837125629	4914.03694114282	6713.06810044639	6745.31871009909	6616.85151281954	4839.29831875683	6691.74610778834	1.3827926420348	0.467584832022075	4.97903654156222e-06	1.13306962588649	up
351	NEG_t250	2-O-alpha-D-Galactopyranosyl-D-ribose	Sugars	Glycosides	1	2059.91449615938	1933.33465302124	1983.76284879624	724.664294329349	684.320292657885	665.484139503703	1992.33733265895	691.489575496979	0.34707454614331	-1.52668	9.73833687762717e-05	1.13290179610432	down
352	NEG_t251	Ixerisoside G	Lipid	Isoprene lipid	3	3613.46857302464	3363.93891805322	3439.57003623327	2890.78917687881	2740.24239260843	2744.75992327255	3472.32584243704	2791.9304975866	0.804051988285491	-0.314639	0.00266153859146656	1.09824645333676	down
353	NEG_t252	rehmaglutosides F	Lipid	Isoprene lipid	1	3655.87489799496	3348.01402539114	3505.58491651528	1523.35644677248	1427.38364945063	1495.33394420707	3503.15794663379	1482.02468014339	0.423053913845786	-1.24109	0.000812442056747178	1.13030873958903	down
354	NEG_t253	pandangolide 1a	Ketones, Aldehydes,esters	Polyketide	2	541.695432156472	519.325913926142	541.294479268334	779.713049018286	758.285119935829	762.664341655969	534.105275116983	766.887503536695	1.43583585346302	0.521890827899987	2.16363668494376e-05	1.13106357711197	up
355	NEG_t254	Beta-Zearalenol	Polyphenols	Phenols	3	140.201409361379	115.144737649732	123.832556871592	273.097890035164	257.577833827663	250.711031592259	126.392901294234	260.462251818362	2.06073481304162	1.04315886270093	0.00018296016025222	1.12296609816178	up
356	NEG_t255	Sialokinin II (9CI)	Amino acids	Peptide	3	544.291940639485	497.112112549755	553.184599585008	814.632382504593	689.04977715673	737.679008584976	531.529550924749	747.120389415433	1.40560461429774	0.491190832524336	0.0145756715570272	1.06262953082735	up
357	NEG_t256	1,5-Anhydro-D-fructose	Sugars	Other	2	128.374325081352	120.76760244673	136.919051706372	103.159699350337	104.136984178581	105.678066393969	128.686993078151	104.324916640962	0.810687344117257	-0.302782	0.0321375525578399	1.05836615893104	down
358	NEG_t257	17-acetoxy-N-(O-methyl)septoriamycin A	Others	Pyridine And Its Derivatives	2	621.553388489891	551.274884880022	670.059024212131	324.871890899423	301.199525171924	304.818045409668	614.295765860681	310.296487160338	0.505125550923481	-0.985286	0.010045652850469	1.10576102715172	down
359	NEG_t258	Herbimycin C	Ketones, Aldehydes,esters	Polyketide	1	5209.58479464936	4826.07073511127	4939.97783699438	11965.3318331577	11461.9325950661	11392.1275503813	4991.87778891834	11606.4639928684	2.32506974001527	1.21727399022722	2.92849833164822e-05	1.13276472711494	up
360	NEG_t26	β-D-Glucopyranoside, 3-hydroxy-4-(hydroxymethyl)phenyl, 6-benzoate	Polyphenols	Phenolic Glycosides	3	1214.62335710979	1246.36101043073	1270.52013869825	1441.33880997521	1540.39935000643	1443.72188051649	1243.83483541292	1475.15334683271	1.18597204776227	0.246070007329126	0.00849230052982656	1.08270342141675	up
361	NEG_t260	Canavalioside	Terpenoids	Terpene Glycoside	1	12732.0115758529	12041.8693285498	12514.5724366184	2599.35207898467	2433.93785849962	2453.90467171462	12429.484447007	2495.73153639964	0.200791235311501	-2.31623	0.000196288013049226	1.13410421570886	down
362	NEG_t261	7-hydroxy-3-(4-methoxyphenyl)-2H-chromen-2-one	Ketones, Aldehydes,esters	Other	3	278.427389829303	267.617340921006	266.869388136718	207.703	186.632997820746	174.716177815075	270.971372962342	189.684100138507	0.700015274915657	-0.514542	0.00714755717433806	1.10007152835875	down
363	NEG_t262	stilbostemin I 2''-beta-D-glucopyranoside	Polyphenols	Stilbene	2	583.10923327194	551.56294287846	652.622577710232	878.526513463034	835.966431676539	858.182624728564	595.764917953544	857.558523289379	1.43942433910862	0.525491958084031	0.0060148243317355	1.1020949206835	up
364	NEG_t263	hirsutatin A	Organic Acid	Other	2	466.989851311391	401.010550444721	418.788410797694	113.924068373671	109.743338855167	114.318044634016	428.929604184602	112.661817287618	0.262658059011312	-1.92874	0.00370499143068259	1.12635446745289	down
365	NEG_t267	brevione G	Ketones, Aldehydes,esters	Pyrone	3	344.536990025549	289.490790696539	290.251543076009	557.577358322002	525.905290353087	533.928154377259	308.093107932699	539.136934350783	1.74991559521855	0.807285337316868	0.00147862027140565	1.11757076625348	up
366	NEG_t269	ixerin W	Terpenoids	Terpene Lactones	2	408.044713794338	344.915355104073	363.224522306946	227.000111646776	211.364526661163	207.517414556313	372.061530401786	215.294017621417	0.578651647723223	-0.789233	0.00883089461282469	1.10096178668884	down
367	NEG_t27	8α-Epoxymethylacrylyloxyambrosin	Lipid	Isoprene lipid	3	497.647028799456	410.083636663299	534.159088776575	898.85187124506	910.508941786116	877.925815429569	480.629918079777	895.762209486915	1.86372544819033	0.898189347273382	0.00524958603548131	1.11653834279639	up
368	NEG_t271	3alpha-hydroxy-2alpha-succinyloxy-labda-3,13-dien-15,16-olide	Terpenoids	Terpene Lactones	3	8213.53424930102	7764.48982961198	8017.52308288085	5640.70313632414	5493.1827495516	5437.13856672187	7998.51572059795	5523.67481753254	0.690587480288105	-0.534104	0.000589145489210744	1.12756768801708	down
369	NEG_t273	Dihydrotentoxin	Organic Acid	Carboxylic Acids	3	2136.58399003551	1992.22403775554	2030.44155670131	3096.87437031211	3066.83363286703	3014.19948626656	2053.08319483079	3059.3024964819	1.49010157220348	0.575410674794683	0.000193733020139486	1.12967109315695	up
370	NEG_t275	2-Imidazolidinone,4-hydroxy-5-(1,2,3,4-tetrahydroxybutyl)- (9CI)	Ketones, Aldehydes,esters	Other	2	136.572206514996	127.310337180163	134.123861396758	175.588441268903	162.803808023663	154.156305831759	132.668801697306	164.182851708108	1.23753926776775	0.307474303386186	0.0227592493364608	1.04186824471606	up
371	NEG_t276	3,4',6,7-Tetrahydroxyflavone; 3-Me ether	Flavonoids	Other	3	515.482994467274	507.048560786541	496.613837581933	2301.89829780699	2237.31872586654	2235.56176288321	506.381797611916	2258.25959551891	4.45959867864289	2.15691388718987	6.61905545569421e-05	1.13474587518718	up
372	NEG_t277	(3-Ethenyl-5,10,10b-trihydroxy-3,4a,7,7,10a-pentamethyl-1-oxo-5,6,6a,8,9,10-hexahydro-2H-benzo[f]chromen-6-yl) acetate	Terpenoids	Triterpenoids	3	3412.77209186629	3137.16661836783	3190.57648787309	2711.58957428077	2647.81777947161	2699.49435417334	3246.83839936907	2686.30056930857	0.8273588762011	-0.273415	0.0177542661468779	1.08449736740719	down
373	NEG_t279	Hydrangenoside A dimethyl acetal	Terpenoids	Iridoid	2	2732.64583755826	2556.35389420625	2666.00232529927	1424.54566447576	1341.62545866042	1334.62743869703	2651.66735235459	1366.9328539444	0.515499371642756	-0.955957	0.000153394615297476	1.13037031788948	down
374	NEG_t280	JBIR-57	Organic Acid	Carboxylic Acids	3	2101.06608167746	1971.46456286741	2005.63680511133	884.003371468713	794.2	826.356864376187	2026.05581655207	834.853402436867	0.412058441636429	-1.27908	4.10708053248579e-05	1.13162631378486	down
375	NEG_t281	(11alpha,12beta)-13,16-dihydroxy-2,12-dimethoxy-1-oxopicras-2-en-11-yl acetate	Lipid	Isoprene lipid	2	7790.84292288113	7348.09967902719	7514.93663602322	3095.2934748513	3034.86056545744	2996.58283271692	7551.29307931051	3042.24562434189	0.402877439981401	-1.31159	0.000489472131424829	1.13317155730244	down
376	NEG_t282	7-isovaleroylcycloepiatalantin	Lipid	Fatty Acyls	3	6704.1000143884	6116.5724064297	6253.53084380175	2850.30875284548	2725.93125302977	2720.46306485515	6358.06775487328	2765.56769024347	0.434969836256264	-1.20101	0.00152413606746444	1.12930704913583	down
377	NEG_t285	6'-Me ether-3-(3,4-Dihydroxyphenyl)-1-[3-(3,7-dimethyl-2,6-octadienyl)-2,4,6-trihydroxyphenyl]-1-propanone	Ketones, Aldehydes,esters	Other	3	919.46364406387	884.047141257578	880.570442850159	166.831069727828	145.131077028993	143.409804170505	894.693742723869	151.790650309109	0.169656546213218	-2.55931	6.78700546408482e-06	1.13425273155414	down
378	NEG_t287	Javanicin J	Lipid	Isoprene lipid	3	307.508114443781	256.171169110206	291.24963477971	1227.16491492132	1222.74080208438	1209.58569206151	284.976306111232	1219.83046968907	4.28046277367686	2.09776677914909	5.94416099190421e-05	1.13445333067918	up
379	NEG_t288	RGD	Amino acids	Other	3	707.469526281766	645.438932846371	590.816540184327	8383.65224156734	8164.15842555317	8097.69476745704	647.908333104155	8215.16847819252	12.6795227942714	3.66442854420589	1.7011921549102e-05	1.13477944306647	up
380	NEG_t289	3(3'-methoxy-5'-phenylfuran-2'-yl)propan-1-ol	Alcohols	Other	3	1001.92542843096	945.226062510291	985.624478462357	171.742297870328	156.927765928284	161.016956216931	977.591989801203	163.229006671848	0.166970482956843	-2.58234	0.000193254460640402	1.1340825071776	down
381	NEG_t290	5,6-(2,2-dimethyldihydropyrano)-7,3'-dihydroxy-8,4'-diprenylflavonol	Flavonoids	Flavonols	2	3961.85344494133	3661.57566241041	3758.79357311806	3034.94738376609	3000.46987203653	2893.76246371464	3794.07422682327	2976.39323983909	0.784484715348119	-0.350183	0.00423338108101426	1.10376319150557	down
382	NEG_t291	(2R,3R)-2,3-Dihydroxy-beta,beta-caroten-4-one	Terpenoids	Carotenoid	1	6302.03071733464	6193.55314336741	6284.62895352474	6022.08646978519	5899.15556866545	5889.69538124363	6260.0709380756	5936.97913989809	0.948388476524704	-0.07645	0.00472867853383723	1.07594668519334	down
383	NEG_t292	5,5a,6,7-Tetrahydro-1,5-dimethylnaphtho[2,1-b]furan-8(4H)-one,	Ketones, Aldehydes,esters	Other	3	406.183546510194	367.345927727595	359.824812777098	244.476181673526	235.736610752698	231.031902240085	377.784762338296	237.08156488877	0.627557245616142	-0.672181	0.00689978585747409	1.11050134615019	down
384	NEG_t293	NCGC00380992-01_C21H34O7_2(1H)-Naphthalenone, 6-(hexopyranosyloxy)-3,4,4a,5,6,8a-hexahydro-4,7-dimethyl-1-(1-methylethyl)-	Terpenoids	Terpene Glycoside	3	6162.21701938183	5872.3938223589	5935.77736703734	4399.91652519556	4375.4038947265	4299.9156552129	5990.12940292602	4358.41202504499	0.727598976896228	-0.458785	0.00119781582464257	1.12781921094167	down
385	NEG_t294	(2S,3S,4S,5R)-6-ethoxy-3,4,5-trihydroxyoxane-2-carboxylic acid	Sugars	Sugar Acids	3	1623.47304142756	1514.30673959669	1594.40516032253	767.771271339453	705.877985704148	715.991859243327	1577.39498044893	729.880372095643	0.462712498227881	-1.11181	0.000117379465714289	1.13061855269536	down
386	NEG_t295	Kaempferitrin	Flavonoids	Flavonols	3	819.587045712312	717.268748424482	784.216744060491	3130.00186344934	3109.92202187253	2990.27038929503	773.690846065762	3076.7314248723	3.97669358571006	1.99157	5.75042200658234e-06	1.13392312995336	up
387	NEG_t298	1-Heptadecene-4,6-diyne-3,9-diol	Lipid	Fatty Alcohol	3	433.646953320534	409.194942355718	415.07443212506	10.0057732041337	10.0057732041337	10.0057732041337	419.305442600437	10.0057732041337	0.0238627315259257	-5.3891	0.000323973442557862	1.13438466439927	down
388	NEG_t299	(3S,6R,7R,8R)-3-Hydroxy-8--helianga-1(10),5,11(13)-trien-6,12-olide	Terpenoids	Terpene Lactones	2	2733.15189106083	2656.95716531614	2754.54660903065	839.451684773513	834.54665561754	805.017954990051	2714.88522180254	826.338765127035	0.304373370369739	-1.71609	4.86409217504684e-05	1.13448911293824	down
389	NEG_t3	1beta,6beta,9alpha,11-tetrahydroxy-trans-eudesm-3-ene-6-O-beta-D-glucopyranoside	Terpenoids	Terpene Glycoside	3	23195.0001827527	22583.0111928911	23104.1672094803	28602.7238281823	28319.7361309242	27934.0803095187	22960.7261950414	28285.5134228751	1.2319084850628	0.300895086349417	4.01456198646006e-05	1.12924894943527	up
390	NEG_t30	Deoxynivalenol-3-glucoside	Terpenoids	Sesquiterpenoid	3	3179.17620941437	3023.45041701636	3002.28368915657	1969.46555391505	1940.08793141013	1919.36817532483	3068.3034385291	1942.97388688334	0.633240461971639	-0.659175	0.00141000634800644	1.12921041792495	down
391	NEG_t300	pseudodesmin A	Amino acids	Other	3	399.114693831749	413.349714796299	385.80706464232	134.79345853055	104.61786187592	10.0057732041337	399.423824423456	83.1390312035346	0.20814740163169	-2.26432	0.0111402665995128	1.1030359109016	down
392	NEG_t301	Deoxypumiloside	Alkaloids	Other	3	208.124031994267	186.800424996489	192.374693851649	473.145027742645	468.599958448404	464.808577627685	195.766383614135	468.851187939578	2.39495249022787	1.25999703684142	0.00011979481854189	1.13370627030317	up
393	NEG_t302	Gibepyrone D	Ketones, Aldehydes,esters	Pyrone	1	976.197628023689	928.752174219739	935.179327859522	216.405827493764	218.014718378274	173.930191216626	946.709710034317	202.783579029555	0.214198266776205	-2.22298	3.62012688738418e-06	1.13336351998391	down
394	NEG_t303	(2'R,3'R)-7-(2',3'-dihydroxy-3',7'-dimethylocta-6'-enyloxy)-6,8-dimethoxycoumarin	Coumarins	Other	3	481.529461529937	393.294333676697	436.704220752224	10.0057732041337	10.0057732041337	10.0057732041337	437.176005319619	10.0057732041337	0.0228872881456943	-5.44931	0.00353694412626687	1.12713052607574	down
395	NEG_t304	[2-(4-hydroxy-3-methoxyphenyl)-4-[(4-hydroxy-3-methoxyphenyl)methyl]oxolan-3-yl]methyl (E)-3-(4-hydroxyphenyl)prop-2-enoate	Lignans	Other	3	817.586298432888	758.616105081238	806.082700635171	456.360248210807	412.143707094588	407.193867475992	794.095034716432	425.232607593796	0.535493346518209	-0.901059	0.000117113462153315	1.1257284883179	down
396	NEG_t305	Maytansine,2'-de(acetylmethylamino)-	Ketones, Aldehydes,esters	Polyketide	1	3965.26114390307	3761.31490105385	3838.44104464702	2945.33614050915	2864.03815975267	2803.40809041129	3855.00569653465	2870.9274635577	0.744727165030767	-0.425216	0.000339486368973354	1.12306493321984	down
397	NEG_t308	(4R)-crocusatin C10-O-beta-D-apiofuranosyl(1?6)-beta-D-glucopyranoside	Sugars	Other	2	1349.54011041071	1339.67719368903	1371.52219140114	814.987788621759	789.458850659265	815.747091294111	1353.57983183363	806.731243525045	0.595998274022897	-0.74662	1.9249213889267e-06	1.13388432564301	down
398	NEG_t309	(-)-4,4',9'-trihydroxy-3',5'-dimethoxy-2,7'-cyclolignan 9-O-beta-D-glucopyranoside	Lignans	Other	2	1647.57839633293	1608.36026156381	1589.21266789706	979.597300448627	951.479741787041	915.659983567346	1615.05044193127	948.912341934338	0.587543470654474	-0.767232	1.28644908439954e-05	1.1318737112931	down
399	NEG_t31	4,5-epoxy-8-demethylgeldanamycin	Organic Acid	Other	1	13928.5298983956	13395.1089963872	13640.9044302412	4805.25828391459	4687.35395689467	4667.35992855926	13654.847775008	4719.99072312284	0.345664104125839	-1.53256	0.00011459577043852	1.13439253148625	down
400	NEG_t310	patrinoside-aglycone-11-O-[4''-O-acetyl-alpha-L-rhamnopyranosyl-(1->2)-beta-D-ribohexo-3-ulopyranoside]	Terpenoids	Terpene Glycoside	2	2051.46828200908	1885.4718820853	1972.81828592223	1542.32019226078	1424.41341319343	1496.09793266314	1969.91948333887	1487.61051270578	0.755163104526684	-0.40514	0.00183821813781954	1.1026557624886	down
401	NEG_t311	anodendrosin D	Others	Other	3	4103.45094499993	3932.94351669213	4088.14310798375	3353.37196257601	3250.02169963264	3254.04525858293	4041.51252322527	3285.81297359719	0.813015660526767	-0.298645	0.000774218695806874	1.1191315743958	down
402	NEG_t312	5-(6-hydroxyhexyl)benzene-1,3-diol 1-O-beta-D-glucopyranoside	Sugars	Glucosides	3	470.722814312075	452.934351079435	453.995308308072	866.762974192851	826.538233137958	846.33044366124	459.217491233194	846.543883664016	1.84344869223227	0.882407263194871	9.85101819366406e-05	1.13258533773526	up
403	NEG_t313	Benz[a]anthracene-1,7,12(2H)-trione,9-[2,6-dideoxy-3-O-[(2S,5S,6S)-5-[(2,6-dideoxy-b-D-arabino-hexopyranosyl)oxy]tetrahydro-6-methyl-2H-pyran-2-yl]-b-D-arabino-hexopyranosyl]-3,4,4a,12b-tetrahydro-3,4a,8,12b-tetrahydroxy-3-methyl-,(3R,4aR,12bS)-	Ketones, Aldehydes,esters	Polyketide	3	3421.69836130035	3226.57606145042	3282.59229506912	2221.00892005743	2100.93199944763	2162.44868452117	3310.28890593996	2161.46320134208	0.65295303907268	-0.614949	0.000266354768675433	1.12734595521736	down
404	NEG_t314	1-Naphthacenecarboxylic acid, 2-ethyl-1,2,3,4,6,11-hexahydro-2,5,7,12-tetrahydroxy-6,11-dioxo-4-[[(2R,5S,6S)-tetrahydro-6-methyl-5-[[(2S,5S,6S)-tetrahydro-6-methyl-5-[[(2S,5S,6S)-tetrahydro-5-hydroxy-6-methyl-2H-pyran-2-yl]oxy]-2H-pyran-2-yl]oxy]-2H-pyran-2-yl]oxy]-, methyl ester, (1R,2R,4S)- (9CI)	Ketones, Aldehydes,esters	Polyketide	2	2632.86395309544	2453.10671410558	2580.35579501566	1620.14320735548	1512.63435567883	1516.28910954284	2555.44215407223	1549.68889085905	0.606426910657924	-0.721594	0.000240291305570378	1.12605120436275	down
405	NEG_t316	2H,3H,4H-pyrido1,2-a1,3,5triazine-2,4-dione	Ketones, Aldehydes,esters	Other	3	112.522816321867	101.015987623835	114.536514920039	148.976	143.931376011309	145.305278665879	109.358439621914	146.070911866796	1.33570771832342	0.417604349535326	0.00716362490732155	1.10285559782824	up
406	NEG_t317	3a-Sulfate-7a,12a-(OH)2-5b-cholanic acid	Others	Other	2	2778.68817579904	2657.4590637052	2694.75995383992	1816.41164833704	1815.46374812415	1760.44504251672	2710.30239778139	1797.44014632597	0.663188044181833	-0.59251	0.00019121925482745	1.13071149311007	down
407	NEG_t318	QUASSIMARIN-1	Lipid	Isoprene lipid	2	1675.91116305468	1609.54765748279	1679.24460038097	956.613706348945	929.874715738508	943.577084078055	1654.90114030615	943.355168721836	0.570037173669069	-0.810872	0.000334704180838269	1.13255193606829	down
408	NEG_t319	Ethanone,1-[2-hydroxy-4-[(6-O-b-D-xylopyranosyl-b-D-glucopyranosyl)oxy]phenyl]-	Polyphenols	Phenolic Glycosides	3	576.172	557.983693161016	563.735162691683	680.553699558542	646.364713913193	647.11030974425	565.963702106366	658.009574405328	1.16264	0.21739904687067	0.00604423018361388	1.09551139659901	up
409	NEG_t320	Taxumairol A	Terpenoids	Diterpene	3	5000.95105270465	4768.2377055083	4865.41287990147	3705.27926374013	3605.35890758097	3654.25291390558	4878.20054603814	3654.96369507556	0.749244247050065	-0.416492	0.000830575540369858	1.12703492077462	down
410	NEG_t322	(1S)-1-methoxylacinilene C	Lipid	Isoprene lipid	3	273.497167848777	250.149771988047	264.037564022297	235.599785029781	217.903006584372	231.62099258247	262.561501286374	228.374594732208	0.869794671394423	-0.201253	0.018506415110407	1.01298838484496	down
411	NEG_t323	hydroleptosphol	Ketones, Aldehydes,esters	Lactones	3	1839.2419410739	1756.22522629054	1758.82893494107	2174.88160565764	2118.46813542206	2107.79526739018	1784.76536743517	2133.71500282329	1.19551569172904	0.257633066252887	0.0007331018607051	1.1138170393376	up
412	NEG_t324	2,6-Epoxy-2H-naphthaceno[1,2-b]oxocin-14-carboxylicacid, 5-[(O-2,6-dideoxy-a-L-lyxo-hexopyranosyl-(1&reg;4)-O-2,3,6-trideoxy-3-C-methyl-3-nitro-b-L-ribo-hexopyranosyl-(1&reg;4)-2,6-dideoxy-a-L-lyxo-hexopyranosyl)oxy]-4-(dimethylamino)-3,4,5,6,9,11,12,13,14,16-decahydro-3,8,10,13-tetrahydroxy-6,13-dimethyl-9,16-dioxo-,methyl ester (9CI)	Sugars	Oligosaccharides	3	1823.35834719748	1608.78741807571	1709.21849930161	818.56579751221	729.729333920689	739.215724291057	1713.7880881916	762.503618574652	0.444922930570285	-1.16837	0.0011450268231165	1.12366676929447	down
413	NEG_t325	2'-Dehydrokanamycin A	Others	Other	2	4758.10129159619	4640.75889560645	4811.09972846782	3113.29681816664	3007.24	3073.57471869364	4736.65330522349	3064.70372139509	0.647018796586907	-0.62812	4.45869088727084e-05	1.13229741557374	down
414	NEG_t326	Schirubrisin B	Lignans	Other	3	1338.17454758243	1278.57301381761	1335.64241409499	982.869257293123	922.018831997526	1011.89702764734	1317.46332516501	972.261705645996	0.73798009179817	-0.438346	0.00071665225851882	1.11508941317795	down
415	NEG_t327	NCGC00381274-01_C18H34O12_3-Hydroxy-3-(hydroxymethyl)-4-methylpentyl 6-O-[(2S,3R,4R)-3,4-dihydroxy-4-(hydroxymethyl)tetrahydro-2-furanyl]-beta-D-glucopyranoside	Others	Other	3	144.993944443859	122.985259275989	125.821506469849	10.0057732041337	10.0057732041337	10.0057732041337	131.266903396566	10.0057732041337	0.0762246457045278	-3.7136	0.00323352913463859	1.12781237401165	down
416	NEG_t328	5-Benzofuranol,3-ethyl-	Polyphenols	Other	1	1076.9996160643	1052.0011618545	1074.54230608383	1405.19190384019	1359.56942146924	1356.23961714193	1067.84769466754	1373.66698081712	1.2863884874938	0.363326400318902	0.000461165273901598	1.12760435289644	up
417	NEG_t329	(3R)-9-[4-O-[(2R,6S)-5,6-Dihydro-6-methyl-5-oxo-2H-pyran-2-yl]-2,6-dideoxy-β-D-arabino-hexopyranosyl]-3,4,4a,12b-tetrahydro-3α,4aα,8,12bα-tetrahydroxy-3-methylbenz[a]anthracene-1,7,12(2H)-trione	Ketones, Aldehydes,esters	Polyketide	3	522.622200434159	467.853135753848	474.90398974863	10.0057732041337	10.0057732041337	10.0057732041337	488.459775312212	10.0057732041337	0.0204843340431425	-5.60934	0.00129014700603732	1.13219562667519	down
418	NEG_t33	2beta-hydroxyarisanlactone C	Others	Furans	3	64675.1931490105	62168.893485594	65322.8005644036	17762.2415992396	17225.2463191269	17251.8531152162	64055.629066336	17413.1136778609	0.271843613616344	-1.87915	0.000288074943630568	1.13412473072244	down
419	NEG_t330	Butanamide,N-[[[1-carboxy-2-(3-hydroxyphenyl)ethyl]amino]carbonyl]methionyl-N-[[5-(3,4-dihydro-2,4-dioxo-1(2H)-pyrimidinyl)dihydro-4-hydroxy-2(3H)-furanylidene]methyl]-N3-methyl-N3-[(1,2,3,4-tetrahydro-6-hydroxy-3-isoquinolinyl)carbonyl]-D-2,3-diamino-(9CI)	Amino acids	Other	1	2128.08058592343	2011.18491430549	2176.20225678428	1311.74701496325	1268.65623094712	1339.24280263145	2105.1559190044	1306.54868284727	0.620642238920329	-0.688166	0.00114934439494195	1.12520426770294	down
420	NEG_t331	(R)-alpha-terpinyl [alpha-L-(2-O-galloyl)arabinofuranosyl]-(1->6)-beta-D-glucopyranoside	Sugars	Glucosides	2	2094.61278805547	2012.28570018457	2068.18082793265	1702.92563382903	1707.22897401858	1691.59640147648	2058.35977205756	1700.5836697747	0.826183883332879	-0.275465	0.00352505110475381	1.12443991368931	down
421	NEG_t332	2H-3,9a-Methano-1-benzoxepin-4,5,6,10-tetrol,octahydro-2,2,5a,9-tetramethyl-, 10-acetate 4,5,6-tribenzoate,(3R,4R,5R,5aS,6S,9R,9aS,10R)-	Lipid	Isoprene lipid	3	702.400391461881	644.869288481721	666.556826346559	462.27599863067	447.769057391438	428.71882286914	671.27550209672	446.254626297083	0.664786104815701	-0.589038	0.00099915621145525	1.11863561688329	down
422	NEG_t333	Sylvestroside I	Terpenoids	Iridoid	1	3916.6317420328	3775.00056073773	3945.23441079468	2663.26091305379	2536.50183922715	2624.51419609432	3878.9555711884	2608.09231612509	0.672369731557931	-0.572673	8.3074634028626e-05	1.12929612173019	down
423	NEG_t334	xylopimarane	Polyphenols	Phenolic Glycosides	3	1232.40186719492	1232.00515738726	1267.82522902819	743.549129061849	739.094182611334	760.938793557663	1244.07741787012	747.860701743615	0.601136786988677	-0.734235	3.07415722938607e-05	1.13341538374313	down
424	NEG_t335	saadamycin	Others	Pyran	3	5236.3440892799	4992.25367044515	4991.40165671257	5540.77868011958	5531.11696499046	5432.87143585912	5073.33313881254	5501.58902698972	1.08441312179973	0.116914475537304	0.0214852035154484	1.04906605784764	up
425	NEG_t336	Ixerisoside K	Terpenoids	Terpene Glycoside	1	319.063250275039	320.089160379536	332.165540502855	170.666920369896	156.634825236037	174.906255031629	323.77265038581	167.402666879187	0.517037701237918	-0.951659	3.95239082894385e-05	1.13067515679971	down
426	NEG_t337	(3Z)-Phycoerythrobilin	Others	Other	2	1435.78139692461	1328.05416101512	1601.67300580736	812.421832023339	829.013522454766	840.975629973402	1455.16952124903	827.470328150502	0.568641877160986	-0.814408	0.0149122914940459	1.09994074186874	down
427	NEG_t338	cantleyoside	Lipid	Isoprene lipid	1	957.61847955491	860.432635847458	968.668045024922	581.049992315944	574.461240011994	601.495650321389	928.906386809097	585.668960883109	0.630492985299575	-0.665448	0.00729144921278116	1.11179674373324	down
428	NEG_t339	(4E)-9beta-Acetoxy-8-desacyl-3alpha-hydroxybejaranolid-8-angelat	Terpenoids	Terpene Lactones	2	152.473128972348	143.600344614143	144.648323872799	10.0057732041337	10.0057732041337	10.0057732041337	146.907265819763	10.0057732041337	0.0681094508722905	-3.876	0.000417848195158601	1.13417166102131	down
429	NEG_t34	3,8,14,17,20-Pentaacetyl-7-(2-methylbutanoyl)-synadenol	Organic Acid	Carboxylic Acids	3	1907.17933878281	1774.82616383753	2014.39977805429	3416.07702820767	3285.36704594611	3338.01865526038	1898.80176022488	3346.48757647139	1.76242072583452	0.817558366153964	0.000289376575215092	1.12841767577774	up
430	NEG_t340	1-isovaleroyl-11alpha-hydroxyazadirachtin H	Terpenoids	Triterpenoids	2	801.56092757248	774.469865480271	830.33113048695	489.304281931454	454.265542843034	493.259903626171	802.121	478.94324280022	0.597096269827573	-0.743965	0.000140508049576509	1.1262355684331	down
431	NEG_t341	Parapyruvate	Organic Acid	Carboxylic Acids	3	3836.56469678961	3708.28918658558	3639.60082894997	4129.06557046954	4119.45165295838	4058.79195968497	3728.15157077505	4102.43639437096	1.10039420782404	0.138020450832258	0.0138823203393067	1.07792723777373	up
432	NEG_t342	b-D-Allopyranoside,3a,5,6,6a-tetrahydro-4-hydroxy-6-(hydroxymethyl)-2-(methylamino)-4H-cyclopentoxazol-5-yl2-(acetylamino)-4-O-[2-(acetylamino)-2-deoxy-6-O-methyl-b-D-allopyranosyl]-2-deoxy-,[3aR-(3aa,4a,5b,6a,6aa)]- (9CI)	Others	Other	2	1088.40760705739	1051.14078251132	1163.80432310278	537.872311656987	520.593135350705	530.710140988301	1101.1175708905	529.725195998664	0.48107959586029	-1.05565	0.00280561588249701	1.12739037422565	down
433	NEG_t343	9-O-β-D-apiofuranosyl-(1→6)-β-D-glucopyranoside	Lipid	Fatty Acyls	1	981.463130868142	930.973518816529	955.009049981083	656.659497573768	598.39609956309	612.296663950789	955.815233221918	622.450753695882	0.651224977444321	-0.618772	0.000158410538419201	1.12462096800717	down
434	NEG_t344	100-1	Others	Other	1	1032.12545073842	971.337414881525	1051.4917983245	560.936837205917	559.726127847239	580.827760288501	1018.31822131481	567.163575113886	0.556961039528081	-0.844352	0.00153046687805	1.12815868553648	down
435	NEG_t347	Trillikamtoside Q	Steroids	Other	1	8321.20251195876	7947.18066804187	8246.2342590811	4970.11062806142	4557.81087008721	4822.2357740499	8171.53914636058	4783.38575739951	0.585371454719142	-0.772576	3.49035169140649e-05	1.12970301793454	down
436	NEG_t348	Leiocinol	Flavonoids	Isoflavonoids	1	492.555840943177	446.551	473.435238052272	276.285007940119	284.260332865737	252.484258758616	470.847455566916	271.009866521491	0.575578912697289	-0.796914	0.000454062871508884	1.12012005606031	down
437	NEG_t35	ethyl 3-(4-aminophenyl)-3-oxopropanoate	Ketones, Aldehydes,esters	Other	3	371.629808605039	333.174057958339	370.834025353405	583.373681486478	547.867378206381	565.950020137133	358.545963972261	565.730359943331	1.57784612515426	0.657956517581284	0.000284840555219768	1.1213	up
438	NEG_t350	Cyclo[D-alanyl-2,3-didehydroalanyl-N-methylglycyl-2-[(1R)-1-aminoethyl]-4-thiazolecarbonyl-L-tryptophyl-4-methoxy-L-tryptophylglycyl]	Ketones, Aldehydes,esters	Polyketide	2	7266.8347706144	7149.76677199192	7271.17346456947	4808.34680180766	4523.36006113665	4664.74203778719	7229.25833572526	4665.4829669105	0.645361218294663	-0.631821	0.000131214176375691	1.13224921112889	down
439	NEG_t351	landomycin F	Others	Other	2	1358.53243390339	1327.4472675078	1368.42694993623	1530.87215521522	1442.40534593311	1530.4349872399	1351.46888378247	1501.23749612941	1.11081913475341	0.151623934066384	0.0233406849227634	1.04429744333145	up
440	NEG_t352	NCGC00381323-01_C31H42O17_Methyl (2S,3Z,4S)-3-ethylidene-2-[(6-O-hexopyranosylhexopyranosyl)oxy]-4-{2-[2-(4-hydroxyphenyl)ethoxy]-2-oxoethyl}-3,4-dihydro-2H-pyran-5-carboxylate	Terpenoids	Terpene Glycoside	1	3544.52934245696	3355.55856698258	3470.55623305291	1138.25796745883	1098.75200205261	1152.06866713817	3456.88138083082	1129.6928788832	0.326795384171295	-1.61354	0.000220974342954144	1.1337483505983	down
441	NEG_t353	Phalloin(6CI,7CI,8CI,9CI)	Organic Acid	Carboxylic Acids	1	8519.73918616176	8161.76018687265	8548.69019025346	5294.96887043787	5107.45058929452	5281.09933094212	8410.06318776262	5227.8395968915	0.621617160320325	-0.685902	0.000229541447835884	1.13085749698135	down
442	NEG_t355	gymnoside VI	Sugars	Other	1	1968.64615842477	1947.23472876945	1944.80014677151	1244.26052857267	1226.89789622794	1251.32234299435	1953.56034465524	1240.82692259832	0.635161809049362	-0.654804	2.87763977748072e-07	1.13462898970862	down
443	NEG_t356	4H-1-Benzopyran-4-one,3-[(6-deoxy-3-O-b-D-galactopyranosyl-a-L-mannopyranosyl)oxy]-7-(b-D-glucopyranosyloxy)-5-hydroxy-2-(4-methoxyphenyl)-8-(3-methyl-2-butenyl)-(9CI)	Flavonoids	Glycosides	1	1469.49576450471	1442.04463265619	1444.10184105129	812.720240640857	767.261299471567	850.727984691251	1451.88074607073	810.236508267892	0.558059958065192	-0.841508	0.000431604889013908	1.13149864552692	down
444	NEG_t357	2-Anthracenebutanoicacid,6-[2,6-dideoxy-4-O-[(2S,5S,6S)-5-[[(2R,6S)-5,6-dihydro-6-methyl-5-oxo-2H-pyran-2-yl]oxy]tetrahydro-6-methyl-2H-pyran-2-yl]-b-D-arabino-hexopyranosyl]-b-[[(2S,5S,6S)-5-[[(2R,6S)-5,6-dihydro-6-methyl-5-oxo-2H-pyran-2-yl]oxy]tetrahydro-6-methyl-2H-pyran-2-yl]oxy]-9,10-dihydro-1,5-dihydroxy-b-methyl-9,10-dioxo-, (bR)-	Others	Other	1	591.137061000518	541.796637199473	506.052177852608	321.543850257359	315.376311726688	322.143528619827	546.328625350866	319.687896867958	0.585156775672602	-0.773105	0.0111719695594064	1.10895260147632	down
445	NEG_t359	b-D-Glucopyranoside,4-[(1E)-3-[(3S)-4-carboxy-3-(b-D-glucopyranosyloxy)-3-methyl-1-oxobutoxy]-1-propenyl]-3-[(2E)-3-[4-(b-D-glucopyranosyloxy)-3,5-dimethoxyphenyl]-2-propenyl]-2,6-dimethoxyphenyl(9CI)	Sugars	Other	1	2946.25835820763	2827.65151158133	2864.28166723893	1471.84332712169	1374.98827577232	1466.68952592617	2879.3971790093	1437.84037627339	0.499354651992854	-1.00186	7.5697509525634e-06	1.13270380735391	down
446	NEG_t36	Chlorovaltrate K	Terpenoids	Iridoid	3	5477.75517160409	5441.68967349901	5522.54448784124	6142.61770763858	6012.18834609587	6008.9288605394	5480.66311098145	6054.57830475795	1.10471637868538	0.14367602429068	0.00131201134812647	1.11836329340992	up
447	NEG_t360	Nogalamycin	Others	Other	2	498.645986786705	501.798811735489	527.60350568906	401.336248543106	352.681210778698	404.712519127363	509.349434737085	386.243326149722	0.758307165588773	-0.399146	0.00694294414952399	1.0838887374393	down
448	NEG_t361	Rubianthraquinone	Quinones	Anthraquinones	3	6593.20646704587	6450.27587029317	6641.07560077904	3460.4780066381	3377.01830897427	3424.82086113094	6561.51931270603	3420.77239224777	0.521338462819675	-0.939708	4.39946272088199e-05	1.13423129554772	down
449	NEG_t363	2-Fluorocyclohexadiene-cis,cis-1,2-diol-1-carboxylate	Organic Acid	Carboxylic Acids	1	4141.54198679815	4201.62620957235	4057.09234473503	4742.73	4712.61335389191	4659.08703183362	4133.42018036851	4704.80975589718	1.13823650889461	0.186800359716268	0.000935449710430496	1.11908573045615	up
450	NEG_t364	(1R,3aS,5aR,5bR,7aR,9S,11aR,11bR,13aR,13bR)-9-[(2S,3R,4S,5S)-3-[(2S,3R,4R,5S,6S)-3,5-dihydroxy-6-methyl-4-[(2S,3R,4S,5S,6R)-3,4,5-trihydroxy-6-(hydroxymethyl)oxan-2-yl]oxyoxan-2-yl]oxy-4,5-dihydroxyoxan-2-yl]oxy-5a,5b,8,8,11a-pentamethyl-1-prop-1-en-2-yl-1,2,3,4,5,6,7,7a,9,10,11,11b,12,13,13a,13b-hexadecahydrocyclopenta[a]chrysene-3a-carboxylic acid	Terpenoids	Triterpenoids	2	132.67966904186	124.877221279475	107.157194127867	152.062362889109	156.69796731239	160.991681105698	121.571361483067	156.584003769066	1.28800074177729	0.365133424320626	0.0326696467868964	1.03290675367769	up
451	NEG_t365	2-Hydroxy-2-hydropyrone-4,6-dicarboxylate	Sugars	Lactol	3	3435.13317024437	3246.78371328504	3132.63182000662	3839.21953128621	3790.86651035646	3796.92561015023	3271.51623451201	3809.00388393097	1.16429313226353	0.219454329055434	0.023180371529815	1.07697558900401	up
452	NEG_t366	beta-D-glucopyranosyl 2,6,6-trimethylcyclohexa-1,3-diene-1-carboxylate	Sugars	Hexose	2	1134.31093903681	1097.77482563827	1083.91246988612	10.0057732041337	10.0057732041337	10.0057732041337	1105.33274485373	10.0057732041337	0.00905227249506459	-6.7875	0.000188277165390819	1.13469276256478	down
453	NEG_t367	7-hydroxy-8-methyl-2H-chromen-2-one	Coumarins	Hydroxycoumarins	1	624.928594233836	608.387589565187	589.492619670575	10.0057732041337	10.0057732041337	10.0057732041337	607.602934489866	10.0057732041337	0.0164676183016371	-5.92422	0.000293317312790231	1.1344544495395	down
454	NEG_t368	iofendylate	Ketones, Aldehydes,esters	Other	3	1091.40580613062	1047.49449698832	1142.49315544829	10.0057732041337	106.924230094266	106.884703602105	1093.79781952241	74.6049023001682	0.068207214321147	-3.87393	2.19806213060826e-05	1.13121204907867	down
455	NEG_t369	Pyripyropene J	Lipid	Steroid	1	2467.26242407695	2390.02332710568	2549.70052993433	1538.45259044159	1395.34557291584	1565.7922712084	2468.99542703899	1499.86347818861	0.607479245106324	-0.719093	0.000178059123333676	1.12341647761619	down
456	NEG_t37	7-Methyl-3-methylene-6E-octen-1,8-diol-1-O-beta-D-(2'-O-acetylglucopyranoside)	Lipid	Isoprene lipid	3	8298.8480330465	7896.78801538863	8261.59959992299	9772.92695901693	9473.41915083345	9535.90221650947	8152.41188278604	9594.08277545328	1.17683980071117	0.234917944463401	0.00125789978263838	1.10899099260563	up
457	NEG_t370	1-[(2Z)-3,7-dimethylocta-2,6-dien-1-yl]-3,6,8-trihydroxy-2-methoxy-9H-xanthen-9-one	Coumarins	Benzopyran	3	14790.7666436751	14335.798413276	14739.8397970187	1116.69416345247	1093.27115345387	1151.20586400548	14622.1349513233	1120.39039363727	0.0766229006480261	-3.70608	9.31869835620489e-05	1.13485894454691	down
458	NEG_t373	5,7-dihydroxy-2-nonadecyl-4H-chromen-4-one	Ketones, Aldehydes,esters	Chromones	3	1076.03698770043	1123.04	1073.70250324927	1214.24785964093	1210.82739341451	1258.22703327974	1090.92664542957	1227.76742877839	1.12543536627519	0.170483205231181	0.00352565124838103	1.07987727374923	up
459	NEG_t374	(1S,9R)-14-methoxycaryophylla-2(15),5Z-dien-7-one	Ketones, Aldehydes,esters	Other	2	10357.9311674516	10106.0023055327	10699.9373260836	5686.80163090177	5763.39475083842	7960.5233815869	10387.9569330226	6470.23992110903	0.622859717538928	-0.683021	0.0291168906889493	1.0573315166533	down
460	NEG_t375	nor-strictic acid	Organic Acid	Carboxylic Acids	2	1530.67824531045	1617.95478710278	1584.38100185642	241.361810960055	268.567180108389	282.055210674569	1577.67134475655	263.994733914338	0.167331893801414	-2.57922	3.4008074100444e-05	1.13408432943208	down
461	NEG_t377	Polyphyllin H	Steroids	Steroidal Glycosides	3	191.751210224417	209.328768192697	216.490351859859	332.701	281.962060513055	364.724850023192	205.856776758991	326.462795818916	1.58587344540581	0.665277646848774	0.0290584416761521	1.04740122720364	up
462	NEG_t378	Seimatopolide B	Others	Other	2	11673.2014365419	11226.4507408843	11663.3602845115	9335.49199084241	9366.04998014285	9430.81816042219	11521.0041539792	9377.45337713582	0.813944101729791	-0.296998	0.00363698629417351	1.12416742272479	down
463	NEG_t38	NCGC00380931-01_C26H42O10_	Others	Other	1	1974.17781018778	1860.42151693391	1969.58264016879	757.058689008776	747.917104740052	711.520795789791	1934.72732243016	738.832196512873	0.381879238457668	-1.38881	0.000253391263071386	1.13262721311088	down
464	NEG_t380	2-2-(Methoxycarbonyl)phenylacetic acid	Ketones, Aldehydes,esters	Benzoates	3	4348.64906856051	4182.69318202688	4206.94941881864	783.710248215163	708.364844988551	689.939398578082	4246.09722313534	727.338163927265	0.171295692421803	-2.54544	7.10140234602823e-06	1.1344790337068	down
465	NEG_t382	4-(butanoylamino)-5-[6,12-di(butan-2-yl)-14-hydroxy-9-(4-hydroxybenzyl)-3,10-dimethyl-20-(2-methylpropyl)-5,8,11,19,22,23-hexaoxoicosahydro-13,17-methanopyrrolo[2,3-t][1,4,7,10,15,18]oxapentaazacyclohenicosin-1(2H)-yl]-5-oxopentanamide	Organic Acid	Other	3	10801.6311280463	9730.76633114109	11691.6079794283	6329.79925741796	6363.10066954112	6473.59049702338	10741.3351462052	6388.83014132749	0.594789200259204	-0.74955	0.0160955648469407	1.09826288672952	down
466	NEG_t383	b-D-Glucopyranoside, (3b,12b)-20-(b-D-glucopyranosyloxy)-12-hydroxydammar-24-en-3-yl O-b-D-xylopyranosyl-(1&reg;2)-O-b-D-glucopyranosyl-(1&reg;2)-	Terpenoids	Triterpenoids	3	782.951605343397	861.028901732875	797.796122894092	376.138676877097	380.966522195696	412.176697844908	813.925543323455	389.761	0.478865217467452	-1.06231	0.00070390687246408	1.12638365821702	down
467	NEG_t384	2alpha,7beta,13alpha-Triacetoxy-5alpha-cinnamoyloxy-9beta-hydroxy-2(3->20)abeotaxa-4(20),11-dien-10-one	Terpenoids	Diterpene	1	557.290882581671	428.268359999108	498.237083582593	10.0057732041337	10.0057732041337	10.0057732041337	494.598775387791	10.0057732041337	0.0202300808292311	-5.62735	0.00586939876124472	1.12190824134025	down
468	NEG_t386	(2R)-3-[(2S,6R,8S,11R)-2-[(E,2R)-4-[(2S,2'R,4R,4aS,6R,8aR)-4-hydroxy-2-[(1S,3S)-1-hydroxy-3-[(2S,3R,6S)-3-methyl-1,7-dioxaspiro[5.5]undecan-2-yl]butyl]-3-methylene-2'-spiro[4a,7,8,8a-tetrahydro-4H-pyrano[3,2-b]pyran-6,5'-oxolane]yl]but-3-en-2-yl]-11-hydroxy-4-methyl-1,7-dioxaspiro[5.5]undec-4-en-8-yl]-2-hydroxy-2-methylpropanoic acid [(4Z)-7-(hydroxymethyl)-2-methyleneocta-4,7-dienyl] ester	Lipid	Fatty Alcohol	3	6496.53190702562	6263.98040140978	7578.8540585135	20196.7310263241	21067.2805574579	20919.1748443533	6779.78878898297	20727.7288093784	3.05728238069313	1.61224981045555	2.96282540355345e-05	1.13237234938435	up
469	NEG_t387	Toxin II (Microcystisaeruginosa) (9CI)	Organic Acid	Other	3	382.911039679653	394.314546076243	351.212903623824	10.0057732041337	179.299631935204	128.043996642169	376.146163126573	105.783133927169	0.281228799591857	-1.83018	0.0265540276741385	1.06007468416031	down
470	NEG_t388	2-[(E)-7-Hydroxy-3,7-dimethyloct-2-enyl]-6-methoxycyclohexa-2,5-diene-1,4-dione	Quinones	Other	3	3169.23731598422	3140.02838570401	3036.81753435054	2422.21845288885	2624.39314576701	2490.87334920864	3115.36107867959	2512.4949826215	0.806485963959719	-0.310279	0.00189241703293303	1.10432843429607	down
471	NEG_t389	1-Hydroxy-2-(9Z,12Z,15Z-octadecatrienoyl)-sn-glycero-2-phosphocholine	Lipid	Other	1	25723.6731143606	25404.7656062596	25785.5290858861	26796.2365924194	27205.0475238766	26587.8597916535	25637.9892688354	26863.0479693165	1.04778294770449	0.0673398879610362	0.00747467717736955	1.07036348654996	up
472	NEG_t39	kadcoccilactone L	Others	Pyran	1	20007.2482437675	18699.5897742845	18892.1641578796	7389.48381240602	7009.18244276355	7053.47774766197	19199.6673919772	7150.71466761051	0.372439507498891	-1.42492	0.000499711610982991	1.13230667312023	down
473	NEG_t390	3alpha-propionyloxy-5beta-(4-hydroxytigloyloxy)-7-hydroxycarvotacetone	Terpenoids	Monoterpene	3	3683.95363993888	3701.37577309774	3620.10888188085	224.301675522069	243.076994083789	248.634221646143	3668.47943163916	238.670963750667	0.0650599160219425	-3.94209	1.29246387853558e-05	1.13499231953279	down
474	NEG_t391	(3beta,12beta,20S)-20-{[6-deoxy-alpha-L-mannopyranosyl-(1->2)-[6-deoxy-alpha-L-mannopyranosyl-(1->3)]-beta-D-glucopyranosyl]oxy}-12-hydroxydammar-24-en-3-yl beta-D-glucopyranoside	Sugars	Glucosides	3	2713.21078934328	2395.51372975915	3128.57149011312	11733.2493963638	12420.3407250688	12643.3385641125	2745.76533640518	12265.6428951817	4.46711258699192	2.15934261610255	1.76974867112852e-05	1.13212694002026	up
475	NEG_t392	LysoPE 17-1	Lipid	Lpe	1	644.60214812289	658.531235153478	519.489878535883	126.640950945201	137.04855366377	134.213571692727	607.54108727075	132.634358767233	0.218313397309579	-2.19553	0.00830770343840283	1.11585075409243	down
476	NEG_t394	(ADMAdda5)Microcystin LR	Organic Acid	Other	3	10.0057732041337	10.0057732041337	10.0057732041337	1522.05590764203	1693.19423514832	1788.23941149536	10.0057732041337	1667.82985142857	166.686753477436	7.3809956483177	0.00219958795941965	1.13014582073537	up
477	NEG_t395	BZR-cotoxin II	Organic Acid	Other	3	10.0057732041337	10.0057732041337	10.0057732041337	719.380061492166	603.915882379108	730.465543141661	10.0057732041337	684.587162337645	68.4192164234565	6.09632967650754	0.00357847653936901	1.12703758598657	up
478	NEG_t396	LysoPE 20-2	Lipid	Lpe	2	9410.89615988301	9278.22450725253	9337.77841075411	7816.15323521405	7769.09381922618	7792.60607214129	9342.29969262988	7792.61770886051	0.834122000497167	-0.26167	0.00016342890483789	1.13355735255649	down
479	NEG_t397	PI(18:2(9Z,12Z)/22:2(13Z,16Z))	Lipid	Glycerophospholipids	3	10.0057732041337	10.0057732041337	10.0057732041337	4874.12707031644	5041.58710546897	4960.98207148214	10.0057732041337	4958.89874908918	495.603752745516	8.95304330148013	9.54474667824224e-05	1.13490462124328	up
480	NEG_t399	(16R,17S,18S,21S)-6-[(16R,17S,18S,21S)-17-carboxy-18-hydroxy-17,21-dimethyl-10-azapentacyclo[11.8.0.03,11.04,9.016,21]heneicosa-1,3(11),4,6,8,12-hexaen-10-yl]-18-hydroxy-17,21-dimethyl-10-azapentacyclo[11.8.0.03,11.04,9.016,21]heneicosa-1,3(11),4(9),5,7,12-hexaene-17-carboxylic acid	Lipid	Steroid	3	97015.5824957419	94808.9507755776	90211.6261924859	4962704.50813095	4982046.84613185	4956130.37293233	94012.0531546018	4966960.57573171	52.8332315810995	5.72337375091507	5.99790410850197e-07	1.13511459083692	up
481	NEG_t4	8-Desmethylgeldanamycin	Ketones, Aldehydes,esters	Polyketide	1	49336.2501937094	47793.3697974001	48894.3834508907	15075.7131018344	14843.4448750151	14692.7810335661	48674.6678140001	14870.6463368052	0.305510997910252	-1.7107	8.40307568165944e-05	1.13467782606256	down
482	NEG_t400	27-O-Demethyl-25-O-desacetylrifamycin SV	Others	Other	2	10.0057732041337	10.0057732041337	10.0057732041337	2451.08870537148	2373.81705445199	2427.64312079967	10.0057732041337	2417.51629354105	241.612141732564	7.91654914599904	9.02576506522772e-05	1.13491529730854	up
483	NEG_t401	Antimycin A	Organic Acid	Carboxylic Acids	3	248.837632945989	226.464301271315	210.780386566462	9616.57024457106	9583.18103028042	9741.61855604789	228.694106927922	9647.12327696646	42.1835236882906	5.39860770674001	1.06199573225827e-05	1.13505813476113	up
484	NEG_t402	LysoPE 16-0	Lipid	Lpe	2	45904.6309883552	45047.1704428065	45656.4745707024	43359.9820229444	42901.2480832404	42854.4932693061	45536.0920006214	43038.574458497	0.945153010888806	-0.0813802	0.00232621156813084	1.10341548425098	down
485	NEG_t403	Niphimycin	Ketones, Aldehydes,esters	Polyketide	1	756.397651907925	741.329546027527	569.827605641734	110.97480264721	178.131829643403	234.60389544946	689.184934525729	174.570175913358	0.253299466033004	-1.98108	0.00382370247128035	1.09563551088601	down
486	NEG_t404	Ergosta-4,6,8,11-tetraen-3-one, 14,22:22,25-diepoxy-23-hydroxy-, (14β,22S,23R)-	Others	Pyran	3	16423.4235468393	15812.0661850976	16482.9207001179	6223.27873752549	6129.38062741926	6505.81168771864	16239.4701440183	6286.15701755446	0.387091263557632	-1.36925	2.89354394211435e-05	1.13377592925586	down
487	NEG_t405	(2S)-2-Hydroxy-3-[[(9Z,12Z)-1-oxo-9,12-octadecadien-1-yl]oxy]propyl beta-D-galactopyranoside	Lipid	Glycerol Glycolipids	3	643.062992768537	542.187460375027	579.065115852044	950.789552073909	941.370441676453	981.055562505557	588.105189665203	957.738518751973	1.62851567301624	0.703557604458411	0.00242430062004306	1.11867791316447	up
488	NEG_t406	(3R,4S,2E)-2-Hexadec-15-enylidene)-3-hydroxy-4-methylbutanolide	Ketones, Aldehydes,esters	Lactones	2	1714.55625228061	1404.92899601611	1330.93308361954	173.664857981627	135.166616243465	162.689399551094	1483.47277730542	157.173624592062	0.105949786876138	-3.23855	0.00732038393814582	1.11754628048011	down
489	NEG_t407	1,10-didehydrolubimin	Terpenoids	Sesquiterpenoid	3	2968.75597018399	2907.98381015092	2928.68567092971	3324.03584088504	3348.56778054581	3363.91544584512	2935.14181708821	3345.50635575866	1.13981080446653	0.188794373416287	0.000126298643296559	1.12906508983708	up
490	NEG_t408	(-)-allo-pertusaric acid	Organic Acid	Other	1	1903.81416818992	1844.27615225545	1876.81430243789	471.424344831109	477.807616162987	511.728310787192	1874.96820762775	486.986757260429	0.259730674514516	-1.94491	9.81515186439687e-07	1.13458683887768	down
491	NEG_t409	LysoPC(16:0/0:0)	Lipid	Glycerophospholipids	3	26600.4289542125	26612.8778264812	26388.1307147979	27985.5963319273	28140.473716606	28093.1460988867	26533.8124984972	28073.1	1.05801124699777	0.0813549638429231	0.000187307719150397	1.12808115766193	up
492	NEG_t41	(20S,22R)-12alpha-acetoxy-2alpha,3alpha,6alpha,7alpha-diepoxy-1alpha,5alpha,16alpha,27-tetrahydroxywith-24-enolide	Lipid	Steroid	3	1666.18246068578	1556.50240647469	1565.49138432241	5766.45389699103	5616.11616008201	5552.20502467966	1596.05875049429	5644.9250272509	3.5367902500473	1.82244066229882	8.72801962209752e-06	1.13439136463554	up
493	NEG_t410	24,25,26,30-Tetranoroleana-3,20(29)-diene-5-carboxaldehyde,3-hydroxy-9,13-dimethyl-2-oxo-, (5b,8a,9b,10a,13a,14b)- (9CI)	Lipid	Isoprene lipid	1	345663.898683681	345596.072655658	346530.93790274	362267.718271218	379072.056523062	365882.023157127	345930.303080693	369073.932650469	1.06690257940305	0.0934284473631325	0.0449624426473389	1.03820653577524	up
494	NEG_t411	132473-63-3	Lipid	Isoprene lipid	3	32300.9757111593	29814.5488086721	29667.9028658666	8888.4748333726	9085.45948107453	9079.95229852333	30594.4757952327	9017.96220432349	0.294757859709062	-1.7624	0.00148268028548247	1.13155597710137	down
495	NEG_t412	D-Alanine,N-(4-methyl-1-oxopentyl)-,(5R,6E,8E,10E,13S,14R,15R,16Z)-15,22-dihydroxy-5-methoxy-14,16-dimethyl-3-oxo-2-azabicyclo[18.3.1]tetracosa-1(24),6,8,10,16,20,22-heptaen-13-ylester	Ketones, Aldehydes,esters	Other	2	270.803657470846	588.675622260394	298.423365007703	1456.22318316389	1447.5693461082	1283.92214747665	385.967548246314	1395.90489224958	3.6166379753739	1.85464919178067	0.00276790635367219	1.10625745933899	up
496	NEG_t414	17-OCTADECYNOIC ACID	Lipid	Fatty Acids	2	4855.61762024917	6613.66927189092	8177.60107960791	17702.3284890942	18951.8239483309	20582.3337377679	6548.96265724933	19078.8287250643	2.91325966013032	1.54263429526035	0.000653569614573978	1.11245123993024	up
497	NEG_t415	(E)-Hexadec-9-enoic acid (S)-2-tetradecanoyloxy-3-[(2R,3R,4S,5R,6R)-3,4,5-trihydroxy-6-((2S,3R,4S,5R,6R)-3,4,5-trihydroxy-6-hydroxymethyl-tetrahydro-pyran-2-yloxymethyl)-tetrahydro-pyran-2-yloxy]-propyl ester	Lipid	Other	3	539530.840156977	528290.382951112	431526.98260494	235050.204202399	302614.68281854	297034.09823036	499782.735237676	278232.995083766	0.556707896185029	-0.845008	0.00878645745525725	1.06595	down
498	NEG_t416	1-D-arabinitol monolinoleate	Lipid	Fatty Acyls	3	54840.3118200272	51499.0784767861	57542.4583046784	66517.5642209639	66986.3094111281	66503.0440023529	54627.2828671639	66668.972544815	1.22043361934974	0.287393827573532	0.0197230167012813	1.08976974418631	up
499	NEG_t417	1-Stearoyl-2-linoleoyl-sn-glycero-3-phosphoethanolamine	Lipid	Other	1	295761.961581535	318470.720585177	264961.211967165	539729.934308472	537737.222364817	540286.717426794	293064.631377959	539251.291366694	1.84004220786108	0.879738859963521	0.00387075792965905	1.12619844057062	up
500	NEG_t418	spirastrellolide C methyl ester	Ketones, Aldehydes,esters	Lactones	2	1919.98508113803	1664.55690279912	1867.58398565595	2112.25879790491	2251.87041215653	2311.92554021996	1817.3753231977	2225.35158342713	1.22448651911461	0.292176890754839	0.0161896714807751	1.02357049401037	up
501	NEG_t419	2-[(2R,4aS,8S,8aS)-8-[2-[(4aS,7R,8aR)-7-(1-carboxyethenyl)-1-hydroxy-4a-methyl-2-oxo-6,7,8,8a-tetrahydro-5H-naphthalen-1-yl]ethyl]-4a-methyl-7-oxo-1,2,3,4,8,8a-hexahydronaphthalen-2-yl]prop-2-enoic acid	Terpenoids	Sesquiterpenoid	3	2686.99514913499	2621.69470521127	2650.05037022642	707.421152675331	814.351398677581	817.416861187143	2652.91340819089	779.729804180018	0.293914532518323	-1.76653	2.16571225837408e-05	1.13404313916785	down
502	NEG_t420	NCGC00385146-01_C32H54O15_1,3,4,6-Tetrakis-O-(3-methylbutanoyl)-beta-D-fructofuranosyl alpha-D-glucopyranoside	Others	Other	1	6106.11742156949	5818.3505963024	5758.93415044308	9499.09176488114	9959.20556270629	9929.7502726864	5894.46738943832	9796.01586675794	1.66190008690359	0.732833650181917	5.9802501125703e-05	1.13014510851656	up
503	NEG_t421	(1beta,3beta,23S,24S)-1-{[2-O-(3,4-di-O-acetyl-6-deoxy-alpha-L-mannopyranosyl)-alpha-L-arabinopyranosyl]oxy}-3,23-dihydroxyspirosta-5,25(27)-dien-24-yl 6-deoxy-beta-D-galactopyranoside	Steroids	Steroid Saponin	2	565.866594054453	455.96235752775	405.19370445201	817.596	832.880054737565	915.577739641573	475.674218678071	855.351243430113	1.7981870991604	0.846543139310422	0.00440388765411402	1.08820823399765	up
504	NEG_t423	Bryostatin 1	Organic Acid	Carboxylic Acids	3	1133.17503017279	949.239936618752	1023.65636310361	1466.87604031507	1660.97110064275	1735.0625265835	1035.35710996505	1620.96988918044	1.56561429247843	0.646728831487183	0.0056676434498843	1.07846097286688	up
505	NEG_t424	Oligomycin,26-demethyl-26-ethyl- (9CI)	Ketones, Aldehydes,esters	Macrolide Antibiotics	1	20504.2240220071	26985.4003724252	30663.2028084591	46368.9394915744	48131.5417118055	45592.5976906922	26050.9424009638	46697.6929646907	1.7925529236502	0.842015713940043	0.0154855431447517	1.0882209399214	up
506	NEG_t426	6-methyltricyclo[5.3.0.02,6]decan-3-one	Ketones, Aldehydes,esters	Other	1	3452.86565151985	3475.12401543468	3559.50641235999	3948.63918621577	4273.27345254018	4183.06413909754	3495.83202643817	4134.9922592845	1.18283493829581	0.242248763181678	0.0146550356440424	1.0813321576679	up
507	NEG_t428	(4E,8E,10E,13E)-4,6,8,10,12-pentamethyl-14-phenyltetradeca-4,8,10,13-tetraene-3,7-diol	Terpenoids	Sesquiterpenoid	1	1226.39487166466	1188.16546511897	1287.51128720875	1340.03221734676	1456.82117230153	1434.14342865271	1234.02387466413	1410.33	1.14287276099165	0.192664793487228	0.0200887882533679	1.00639221085892	up
508	NEG_t430	Spiramycin	Sugars	Amino Sugars	3	305405.127436526	298864.872167203	292003.727653723	340584.934856419	346578.54618658	345189.896074551	298757.909085817	344117.792372517	1.1518282258217	0.203925581161282	0.00227829099464738	1.11550962982499	up
509	NEG_t431	Spiro[21,25-methano-2H,19H,23H-pyrano[2,3-h][1,5]dioxacyclotetracosin-23,2'-[2H]pyran]-19-one,12-[(2,6-dideoxy-3-O-methyl-b-D-ribo-hexopyranosyl)oxy]-3,3',4,4',4a,5',6',7,8,9,10,11,12,13,14,15,16,21,22,25,26,26a-docosahydro-10,11,13,15,16,26a-hexahydroxy-6'-[(2R)-2-hydroxybutyl]-3,5',10,14,16,27-hexamethyl-,(3S,4aS,5E,5'S,6'S,10R,11R,12S,13R,14R,15S,16R,17E,21S,23R,25S,26aS,27R)-	Ketones, Aldehydes,esters	Other	2	101.271593763438	109.034266358429	127.153935442673	5315.50180888786	5689.88400391247	5493.73228810823	112.486598521513	5499.70603363619	48.8921000894551	5.6115294704435	0.000378935019334164	1.13420397684514	up
510	NEG_t432	Spiro[2,26-dioxabicyclo[23.3.1]nonacosa-4,18,20-triene-27,2'-[2H]pyran]-3,3',9,13(4'H)-tetrone,22,28-diethyl-5',6'-dihydro-7,11,14,15-tetrahydroxy-6'-[(2R)-2-hydroxypropyl]-5',6,8,10,12,14,16,29-octamethyl-,(1R,2'S,5'S,6S,6'S,7R,7E,8S,10R,11R,12S,14R,15S,16R,21E,22R,23E,25S,28S,29R)-	Ketones, Aldehydes,esters	Polyketide	2	364129.034889737	371699.68568139	360762.633909799	495564.760361223	500782.253244541	496643.67754323	365530.451493642	497663.563716331	1.36148318610054	0.445179165650781	5.63639551011836e-05	1.13343579956856	up
511	NEG_t434	2-[(2-hydroxy-5-octylphenyl)methyl]-4-octylphenol	Polyphenols	Phenols	2	91539.7307805058	92239.8513331781	93297.6395811747	106397.438596209	115821.415306442	109143.202011997	92359.0738982862	110454.018638216	1.19591951257391	0.258120296962535	0.0202682155719822	1.08286814672107	up
512	NEG_t435	3-(10'-phenyldecyl)phenol	Polyphenols	Other	3	5909.24149705799	5960.11124461163	6044.11475134095	7368.03656307255	7602.07555043526	7356.35737855812	5971.15583100352	7442.15649735531	1.24635107640535	0.317710508848661	0.000573049546350747	1.12687066049202	up
513	NEG_t437	2-O-[(3R,6S)-3-(acetyloxy)-6-hydroxyeicosanoyl]glycerol	Lipid	Isoprene lipid	3	2306.59545931962	2495.8649532566	2598.69501495675	2850.97038452544	3023.9144178317	2921.09355840594	2467.05180917766	2931.99278692103	1.18846015961795	0.249093541071679	0.0155153971298659	1.04404329766816	up
514	NEG_t438	4-(4-decylphenyl)phenol	Polyphenols	Phenols	3	11030.4125671361	11150.8344062823	12441.3865846291	14837.9470401236	15654.9040349875	15286.1364525288	11540.8778526825	15259.6625092133	1.32222719138011	0.402970088885306	0.00520717303049041	1.09474544166835	up
515	NEG_t44	(E)-7-(3,7-dimethylocta-2,6-dien-1-yl)-6,8-dihydroxy-3-(4-hydroxyphenethyl) isocoumarin	Coumarins	Other	3	530.081295009865	489.255129980277	472.043836238877	398.051544505963	398.320589348843	348.033526509365	497.126753743006	381.468553454724	0.767346658739527	-0.38205	0.00853800232858913	1.04845745050446	down
516	NEG_t440	22-Hydroxydocosanoic Acid	Lipid	Fatty Acids	1	4747.86042753821	5033.81594701181	4958.20903612423	5718.02725032996	6154.38222264674	5732.93064925192	4913.29513689142	5868.44670740954	1.19440142387262	0.256287790455108	0.00830994371304525	1.07173620050527	up
517	NEG_t441	Oxiraneoctanoic acid, 3-tetradecyl-	Lipid	Fatty Acids	1	8694.9289075362	8712.57358508802	8939.52424028842	5505.77917677514	5792.03338060683	5666.40375215459	8782.34224430421	5654.73876984552	0.643875928828998	-0.635145	1.08525039470128e-05	1.13209951926958	down
518	NEG_t443	GlcCer(d18:1/9Z-18:1)	Lipid	Sphingolipid	2	73992.8499081551	84174.6131069605	67506.7828710013	41476.3083722567	43703.8044183458	43244.8636250091	75224.7486287056	42808.3254718705	0.569072363181483	-0.813316	0.0200015010214301	1.08658851118357	down
519	NEG_t446	2-Cyclohexen-1-one,3-[(1E,3E,5E,7E,9E,11E,13E,15E,17E,19E,21E)-24-hydroxy-3,7,12,16,20,24-hexamethyl-1,3,5,7,9,11,13,15,17,19,21-pentacosaundecaen-1-yl]-2,4,4-trimethyl-	Terpenoids	Carotenoid	1	147.21490950388	121.760779661606	182.316194854842	260.525401709781	298.099164652144	324.424302760158	150.430628006776	294.349623040694	1.95671338304481	0.968432447256003	0.00491941677824913	1.06977997248401	up
520	NEG_t447	Phosphoric acid,monomethyl ester	Organic Acid	Other	3	735.818397717034	738.31631173127	725.298667026326	905.159894559286	915.79763050958	883.974756061567	733.144458824877	901.644093710144	1.2298314238852	0.298460575245524	0.000848915002150355	1.12694328247096	up
521	NEG_t448	Perfluorobutanoic acid	Others	Other	3	180.526602057587	178.450462609267	183.195915363299	207.982419216852	224.170813637605	228.270954533489	180.724326676718	220.141395795982	1.21810605049189	0.284639742323369	0.0197628070512442	1.08052856086586	up
522	NEG_t450	(11S)-Jalapinolic acid 11-O-beta-D-quinovopyranosyl-(1->4)-O-2-O-isopropionyl-alpha-L-rhamnopyranosyl-(1->2)-O-beta-D-glucopyranosyl-(1->2)-alpha-D-quinovopyranosyl, intramol. 1,3'''-ester	Sugars	Oligosaccharides	3	394.180310622585	349.123798531731	393.258691419646	480.380007425086	474.219576354856	532.862453361802	378.854266857987	495.820679047248	1.30873721750402	0.388175446356758	0.00900560840508339	1.05129371317291	up
523	NEG_t452	Glycyrrhetinate	Others	Other	1	22023.8704887426	22343.820572366	22597.7647836601	25608.7212690099	27094.4372707728	26837.4709871389	22321.8186149229	26513.5431756405	1.18778597895762	0.248274907761238	0.00628921242922553	1.10560045463224	up
524	NEG_t453	Oxacyclotetracosa-3,5,9,11,17,19-hexaen-2-one,8,14,16-trihydroxy-24-methyl-, (3Z,5E,8S,9E,11Z,14S,16R,17E,19E,24R)-	Others	Other	1	1597.05615194177	1665.18616337011	1623.50791404305	1915.65274567545	2031.04993536546	1932.2650189141	1628.58340978498	1959.66	1.20328862999024	0.26698273986273	0.00350193840734422	1.10165000652074	up
525	NEG_t459	PC(14:1(9Z)/P-18:1(11Z))	Lipid	Glycerophospholipids	3	1183.50748357101	1240.81895953275	898.914797979804	104.995948718827	10.0057732041337	10.0057732041337	1107.74708036119	41.6691650423648	0.0376161361930905	-4.7325	0.00601094579169604	1.11154859975336	down
526	NEG_t46	12-hydroxy-11-O-methylcorniculatolide A	Lignans	Other	3	9831.42975342681	9358.90589643536	9724.41566306949	7482.1103321247	7187.50399746874	7145.44363827072	9638.25043764389	7271.68598928805	0.754461199813526	-0.406481	0.000300604947231243	1.1224932508111	down
527	NEG_t460	Clerosterol glucoside	Steroids	Steroidal Glycosides	1	90317.1628467017	92224.2219275585	89051.9795457887	113144.248378916	116892.184843796	115512.764796912	90531.1214400163	115183.066006541	1.27230353688769	0.347442899334228	8.13662991804312e-05	1.12754943900886	up
528	NEG_t462	Oligomycin C	Ketones, Aldehydes,esters	Macrolide Antibiotics	1	455192.53776933	470874.89595456	448781.19922541	379731.587563611	389566.57166425	385930.273680736	458282.877649767	385076.144302866	0.840258633003418	-0.251095	0.00292940786863753	1.11399018558866	down
529	NEG_t464	Azithromycin	Others	Other	3	159185.977281873	165751.578463766	161884.722042226	240901.996568332	248654.813975621	249197.420890476	162274.092595955	246251.410478143	1.51750292692305	0.60169929911904	3.27447558947736e-05	1.1316579034819	up
530	NEG_t469	(6S)-6-(6'-O-acetyl-b-D-glucopyranosyloxy)eicosanoic acid	Lipid	Fatty Acyls	3	1195.24260799378	1237.68177904986	1176.78134292397	1484.74692304978	1520.89905406291	1550.99881138812	1203.23524332254	1518.88159616694	1.2623313725193	0.336090679525042	0.000282167691069585	1.11967906742399	up
531	NEG_t47	hainangranatumin C	Organic Acid	Carboxylic Acids	3	5119.46024230412	5089.42663234405	5131.51358324449	3199.78590691422	3127.47446493856	3160.06627421023	5113.46681929755	3162.44221535434	0.61845364937535	-0.693263	1.69356481836503e-06	1.13476726413949	down
532	NEG_t471	2,4-Dodecadienamide,N-[(1S,2R)-2-hydroxy-1-[[[(3E,5S,8S,10S)-10-hydroxy-5-methyl-2,7-dioxo-1,6-diazacyclododec-3-en-8-yl]amino]carbonyl]propyl]-11-methyl-,(2E,4E)- (9CI)	Organic Acid	Carboxylic Acids	3	166.438996456627	220.113473752019	177.783346558522	10.0057732041337	10.0057732041337	100.734690130659	188.111938922389	40.2487455129755	0.213961674859888	-2.22458	0.0219790023482946	1.02932133875481	down
533	NEG_t473	croton factor F2	Terpenoids	Diterpene	3	14714.0863711912	11138.2232835146	11981.798250266	4911.52117682465	5507.09613873633	6006.7434315176	12611.3693016573	5475.12024902619	0.434141616034248	-1.20376	0.0159745994739044	1.08260615662776	down
534	NEG_t476	18-Norpregn-4-ene-3,20-dione,13-(2-propen-1-yl)-	Lipid	Steroid	1	1986612.36427536	1931566.92768077	2025366.13468621	2398127.93786194	2428504.62834231	2426925.26397442	1981181.80888078	2417852.61005956	1.22040925230656	0.28736502259574	0.00155738858915365	1.12527485804216	up
535	NEG_t477	(+)-(2E,4E,6E)-9-{(2S,3R)-3-hydroxy-4-[(3E,5E)-7-hydroxy-4-methyltetradeca-3,5-dienamido]-2-methylbutanamido}nona-2,4,6-trienoic acid	Lipid	Fatty Acids	3	742.744319860721	675.699650795081	673.552914132561	848.102403385353	839.099647391418	864.832627126666	697.332294929454	850.678225967812	1.21990367024931	0.286767229804117	0.0140491064880575	1.08356641166295	up
536	NEG_t479	2,4-Decadienamide,N-(2-methylpropyl)-	Lipid	Fatty Acyls	3	26428.4531372824	25759.066421721	26500.6438111607	28556.9157999936	28856.8103738892	28904.2693091734	26229.3877900547	28772.6651610187	1.09696289487658	0.133514726941742	0.00296048263314212	1.11213149428116	up
537	NEG_t48	6-hydroxymetatacarboline F	Alkaloids	Camel Pong Alkaloids	2	2819.80080155531	2682.9675392348	2756.89136136004	706.913685656431	654.944690168405	668.57467149016	2753.21990071672	676.811015771665	0.245825266479978	-2.02429	6.23743038405544e-05	1.13417069078853	down
538	NEG_t480	Perisesaccharide C	Others	Other	3	146645.648340865	146923.622778484	136173.780408976	167888.124121836	167446.257052131	167535.296748558	143247.683842775	167623.225974175	1.17016360388873	0.226710251191692	0.0202961998152872	1.09006179302486	up
539	NEG_t481	Propanoic acid, 2,3,3,3-tetrafluoro-, hexadecyl ester	Organic Acid	Carboxylic Acids	3	1317.55390868909	1276.10463126136	1377.43508329901	2447.80530127303	2494.23370581695	2481.96722876725	1323.69787441649	2474.66874528574	1.86951176179582	0.902661547757258	7.41609062253279e-05	1.13331263526484	up
540	NEG_t482	Delta16-digitoxigenin beta-gentobiosyl-beta-D-cymaroside	Lipid	Steroid	1	3918.07466927904	3635.83668104705	3652.95723183749	5849.6616345753	6041.96318034071	5835.13986922462	3735.62286072119	5908.92156138021	1.58177679645087	0.661546036364426	8.28061610834077e-05	1.12902631628091	up
541	NEG_t483	onchitriol II C	Lipid	Isoprene lipid	2	710.052	597.418396725346	677.80540234536	1440.85273335384	1569.52123391522	1527.96974091078	661.758737276435	1512.78123605995	2.28600115245326	1.19282613086568	8.12974884284628e-05	1.12718782330157	up
542	NEG_t484	1-hydroxy taxuspine	Lipid	Isoprene lipid	2	1367.30038075592	1246.28312968118	1434.38997159047	2742.89180309197	2844.05751981239	2778.3543921413	1349.32449400919	2788.43457168189	2.06654113525853	1.0472180813717	0.000153725063958821	1.13086293113489	up
543	NEG_t485	24-Hydroxy-licoricesaponin A3	Terpenoids	Triterpenoids	2	221.76327644489	165.064977736813	169.070526430065	446.549776163772	366.757795327754	437.729	185.299593537256	417.012106853142	2.25047502205826	1.17022955239169	0.00250610994229541	1.09614053603468	up
544	NEG_t486	PE 34:2	Lipid	Glycerophospholipids	1	1612075.48725423	1889159.29563563	1562279.38291167	798335.957524322	1250453.3531961	1082548.62725038	1687838.05526718	1043779.31265693	0.61841200309452	-0.69336	0.0203035617927901	1.0082090452221	down
545	NEG_t487	PA(16:0/18:2(9Z,12Z))	Lipid	Glycerophospholipids	3	673542.36393711	699037.782334142	739701.468774112	817616.282453754	951276.853618913	914031.943326695	704093.871681788	894308.359799787	1.27015501166578	0.345004576457753	0.0249987678669636	1.02923037717001	up
546	NEG_t489	(2'S)-2'-O-(9E-hexadecenoyl)-3'-O-(9Z,12Z,15Z-octadecatrienoyl)-beta-D-galactopyranoside	Lipid	Glycerol Glycolipids	2	28439.4737848749	27982.3254764729	33712.7433231836	11127.1527228237	12981.7072615534	16986.2811366578	30044.8475281771	13698.3803736783	0.455931099694597	-1.13311	0.00296713940402839	1.08458505530919	down
547	NEG_t49	(20S,22R)-15alpha-acetoxy-5alpha-chloro-6beta,14beta-dihydroxy-1-oxowitha-2,24-dienolide	Lipid	Steroid	3	22352.6686872515	21324.1399026631	22287.1979842937	19215.2251253381	18753.2885232206	18967.276675784	21988.0021914028	18978.5967747809	0.863134204261698	-0.212343	0.00572117286986787	1.1042520195879	down
548	NEG_t491	18-Hydroxyelaidic acid	Lipid	Fatty Acids	1	9185.43124376381	8344.07682609879	8410.11091054142	5736.28146555618	5957.28538799209	5878.62077569203	8646.53966013467	5857.39587641343	0.677426589901538	-0.561863	0.00672505453388542	1.11324912101103	down
549	NEG_t492	PE(16:0e/12-HETE)	Lipid	Glycerophospholipids	2	31897.4658250377	31379.2887844755	31817.4613990133	22458.1503687346	21060.3025969707	25400.2309972295	31698.0720028422	22972.8946543116	0.724741071073716	-0.464462	0.0194859692323686	1.0885908665498	down
550	NEG_t494	pentadecyl acrylate	Lipid	Fatty Acid Esters	3	1251.2732511691	1448.15530986831	1312.21044649272	4234.7487053308	3514.83975815942	2836.55551565461	1337.21300251004	3528.71465971494	2.63885757399255	1.39991348676133	0.0301335104192593	1.06380852108808	up
551	NEG_t495	Strevertene A	Ketones, Aldehydes,esters	Macrolide Antibiotics	3	3838.45459048117	3743.56540610668	3518.23232185694	2311.13346989852	2464.21225458147	2497.83472560011	3700.08410614826	2424.39348336003	0.655226587777161	-0.609934	0.00090701793903031	1.11831138606936	down
552	NEG_t497	trienomycin B	Ketones, Aldehydes,esters	Polyketide	2	923.638383452508	895.565510790348	739.412824732644	2197.3110122153	2193.14551042743	2191.59948650399	852.872	2194.01866971557	2.57250566696142	1.36317425522931	0.0018062952204629	1.13099568434297	up
553	NEG_t499	1H-Pyrido[3,4-b]indole-1-butanamine,2,3,4,9-tetrahydro- (9CI)	Alkaloids	Camel Pong Alkaloids	3	1199.92492629374	1050.38784351779	1192.10659452445	2842.47112848325	2831.20814814979	2865.87331392335	1147.47312144533	2846.51753018546	2.48068340511546	1.31073762438198	0.000515974263934964	1.13318744446231	up
554	NEG_t5	everlastoside C	Lipid	Fatty Acyls	1	10186.5376416134	9637.51672191661	10317.0241553027	6512.78067854992	6405.96249701775	6358.64452348849	10047.0261729442	6425.79589968539	0.63957192795909	-0.644821	0.0022813277130055	1.12733715095749	down
555	NEG_t500	Dodecanoic acid, 3-hydroxy-1-methylpropyl ester	Lipid	Fatty Acid Esters	2	1323.86574263448	1268.58633011628	1278.37863917408	1000.10445824211	1072.24457902824	1041.91802322458	1290.27690397495	1038.08902016498	0.804547471141228	-0.313751	0.000880402640609579	1.11000553755744	down
556	NEG_t501	1,7,7-Trimethylbicyclo[2.2.1]-2-heptanone	Terpenoids	Monoterpene	3	5091.15974592764	4717.12104819725	4800.19559834305	993.05364201139	1067.42557989543	1071.79797379987	4869.49213082265	1044.0923985689	0.214415049972061	-2.22152	0.000521853542682727	1.13302839219868	down
557	NEG_t502	geoditin A	Terpenoids	Diterpene	3	52368.9180004437	53597.2149720122	49922.1734425562	22326.1558718646	22117.1007049137	22301.5045926797	51962.768805004	22248.2537231527	0.428157587341846	-1.22379	0.00127222116624157	1.13212159335599	down
558	NEG_t503	(2E,3R,4R)-2-(dodeca-9',11'-diynylidene)-3-hydroxy-4-methylbutanolide	Alcohols	Other	2	16476.5647166062	15564.8347147587	16338.7015343938	46068.5696626682	46645.2324402942	46720.7352916842	16126.7003219196	46478.1791315489	2.88206379505765	1.52710227020894	3.51916996063696e-07	1.13481860123851	up
559	NEG_t505	(2R,3S)-2-[[(2S)-2-[[(2R)-2-[2-[[(4R)-4-[[(2S,3S,4E,6E,8S,9S)-3-amino-9-methoxy-2,6,8-trimethyl-10-phenyldeca-4,6-dienoyl]amino]-4-carboxybutanoyl]-methylamino]prop-2-enoylamino]propanoyl]amino]-4-methylpentanoyl]amino]-4-[[(1S)-1-carboxy-4-(diaminomethylideneamino)butyl]amino]-3-methyl-4-oxobutanoic acid	Amino acids	Peptide	2	298.681283420046	522.804190208624	366.551942858429	965.270021206364	1136.97566482761	1093.27300621592	396.012472162366	1065.17289741663	2.68974583451985	1.42746985285552	0.0017204321122656	1.1009484801508	up
560	NEG_t506	Midecamycin A3	Sugars	Amino Sugars	2	6116.8201678066	5762.35503615948	5222.11571237381	6675.60824953108	6942.36885323876	6817.3189345852	5700.43030544663	6811.76534578501	1.19495634202852	0.256957910013952	0.0414066062021287	1.02004498531619	up
561	NEG_t507	Longilene peroxide	Lipid	Isoprene lipid	1	1103.8447685772	1006.8034506916	1047.74832714478	10.0057732041337	10.0057732041337	10.0057732041337	1052.79884880453	10.0057732041337	0.00950397430192429	-6.71725	0.000726736654124077	1.13347133737781	down
562	NEG_t510	(8S,6E)-14-((5S)-2-oxo-tetrahydrofuran-5-yl)-tetradec-6-en-8-ol	Lipid	Fatty Acyls	1	13956.2121029796	14171.7895219505	13842.5267224656	10397.626948567	10645.3712740136	10306.8517387489	13990.1761157986	10449.9499871098	0.746949137781697	-0.420918	1.47309253469198e-05	1.13159424068358	down
563	NEG_t511	12-O-beta-D-glucopyranosyl-3,11,16-trihydroxyabieta-8,11,13-triene	Terpenoids	Terpene Glycoside	3	1276.57255590397	1147.01322924905	1164.03253343538	1608.29205378924	1499.7452990413	1604.64380369802	1195.8727728628	1570.89371884285	1.31359602333139	0.393521664742994	0.00241105587942445	1.09074909731365	up
564	NEG_t512	Idiadione	Lipid	Isoprene lipid	3	348.573294704273	295.544866681608	279.574925318092	10.0057732041337	10.0057732041337	10.0057732041337	307.897695567991	10.0057732041337	0.0324970707743546	-4.94355	0.0048648909240714	1.12415284837533	down
565	NEG_t513	3beta-O-[beta-D-glucopyranosyl-(1->2)-beta-D-glucuronopyranosyl]-21beta-O-[(2E)-3,7-dimethyl-2,6-octadienoyl]-22alpha-O-(2-methylbutanoyl)-R1-barrigenol	Alcohols	Other	1	10.0057732041337	10.0057732041337	107.86826439841	3285.11733789074	3202.36205204395	3358.91928292531	42.6266036022258	3282.13289095333	76.9972883971913	6.26673573439869	1.56097429339615e-06	1.13444832171905	up
566	NEG_t514	Cyclo[2,3-didehydroalanyl-D-alanyl-L-arginyl-D-b-aspartyl-L-arginyl-(2S,3S,4E,6E,8S,9S)-3-amino-9-methoxy-2,6,8-trimethyl-10-phenyl-4,6-decadienoyl-D-g-glutamyl]	Organic Acid	Other	1	10.0057732041337	10.0057732041337	10.0057732041337	2130.74752092002	2178.85709931159	2329.63721892901	10.0057732041337	2213.08061305354	221.180369363084	7.78907953611004	0.000738690240808583	1.13344632379583	up
567	NEG_t515	Jasminoside H	Terpenoids	Monoterpene	2	121.151669296412	10.0057732041337	10.0057732041337	3245.8489229337	3253.54926703404	3199.92820531581	47.0544052348931	3233.10879842785	68.7100130644164	6.10244845223843	9.70652133868311e-06	1.13475176476279	up
568	NEG_t516	(ADMAdda5)Microcystin LHar	Organic Acid	Other	3	108.189889914186	10.0057732041337	168.990143179582	2747.48922921434	2777.83145027132	2870.41426183654	95.7286020993006	2798.57831377407	29.2345051782023	4.86960026742562	2.31444135771555e-06	1.13403151867616	up
569	NEG_t517	(2S)-1-O-linolenoyl-2-O-linoleoyl-3-O-[alpha-D-galactopyranosyl-(1''->6')-beta-D-galactopyranosyl]glycerol	Sugars	Other	1	8305.48773290715	7503.84180842121	8148.58382117616	65235.9595769159	65722.7185506106	65429.0579389843	7985.97112083484	65462.5786888369	8.19719702191881	3.03513067389152	1.10405845148144e-07	1.13506589472365	up
570	NEG_t518	β-D-Galactopyranoside, (2S)-3-[(1-oxohexadecyl)oxy]-2-[[(9Z,12Z,15Z)-1-oxo-9,12,15-octadecatrien-1-yl]oxy]propyl	Lipid	Glycerol Glycolipids	3	8630.65672765797	8164.56993849975	8546.70938458301	1189.99619154296	1318.10254568486	3225.77379933012	8447.31201691358	1911.29084551931	0.226260240144136	-2.14395	0.00771305762548989	1.11173877616638	down
571	NEG_t519	Trichilenone	Terpenoids	Triterpenoids	2	13485.0518830056	13121.0004323818	13517.0991464941	7834.56248245668	8044.84471311268	8210.72686961433	13374.3838206272	8030.04468839456	0.600404833306033	-0.735993	7.1270688943571e-06	1.13290139964055	down
572	NEG_t52	Amitenon	Terpenoids	Diterpene	3	2306.15325785397	2163.52023506889	2323.45927890887	4782.47377825978	4652.85658846849	4604.80515257723	2264.37759061058	4680.04517310183	2.06681305825849	1.04740790394472	5.17931151102547e-06	1.13303154355749	up
573	NEG_t521	2-(butan-2-yl)-28-ethyl-17-(4-methoxybenzyl)-7,13,16,20,22,22,24,25,29-nonamethyl-8-(2-methylpropyl)-14-(propan-2-yl)-1-oxa-4,7,10,13,16,19,24,27-octaazacyclotriacontane-3,6,9,12,15,18,21,23,26,30-decone	Amino acids	Dipeptide	2	110.684287111804	157.933921209986	10.0057732041337	6151.31719381892	6512.95127383156	6019.65896119126	92.8746605086412	6227.97580961391	67.0578581445738	6.06733449848506	0.000222883146767849	1.13369767894849	up
574	NEG_t523	(2,3-dihydro-3-methylenebenzo[b]oxepin-7-yl)methyl oleate	Ketones, Aldehydes,esters	Carboxylic acid ester	1	7498.43653595763	8179.06651981374	6667.6109957831	3429.40338480277	3689.94569604639	3826.14614208335	7448.37135051816	3648.49840764417	0.489838413788318	-1.02962	0.00919689748815065	1.10426411487051	down
575	NEG_t524	LysoPG 18-1 (2n isomer)	Lipid	Glycerol Ester	3	908.252987256059	807.68487471567	857.293046236607	245.583903873191	205.057334023363	190.478901560283	857.743636069445	213.706713152279	0.249149867356144	-2.00491	0.000215865240243971	1.12906798809739	down
576	NEG_t525	(6R,10S,11S)-13xi-oxaspiroirid-16-enal	Ketones, Aldehydes,esters	Other	2	3316.40236070028	3257.24732206305	3181.63158358958	1617.7145796895	1687.86020899949	1667.31770555803	3251.76042211764	1657.63083141567	0.50976413272666	-0.972098	4.05755679922226e-05	1.13337686102862	down
577	NEG_t526	Sterebin A	Terpenoids	Diterpene	1	6042.15625616453	5880.70601421357	5807.61924262818	3569.5621039965	3595.07338647775	3610.64364000772	5910.16050433543	3591.75971016066	0.607726255069706	-0.718506	0.000655672090062294	1.13303655994293	down
578	NEG_t527	aplyolide B	Ketones, Aldehydes,esters	Polyketide	2	15511.8717682735	15094.1383281003	15275.4889235118	9981.36753560878	10161.0328271009	10203.5360166783	15293.8330066285	10115.3121264627	0.661398102233662	-0.596409	2.80955239361392e-05	1.13349173503431	down
579	NEG_t529	(9S,12R)-9,12-dihydroxyhexadec-10-ynoic acid	Lipid	Fatty Acids	1	25251.3233920544	25332.6620760695	24168.6617776716	18873.7318182668	19156.6951919729	19335.6330862971	24917.5490819318	19122.0200321789	0.767411753431426	-0.381927	0.00174579603883655	1.1245325562605	down
580	NEG_t530	Bilaid A	Organic Acid	Carboxylic Acids	2	14478.3440544394	13774.8262212602	14490.1913188429	1169.37512155253	1139.84386855588	1256.54419327438	14247.7871981808	1188.58772779426	0.0834226193346026	-3.58342	0.000250069406447422	1.13435996983958	down
581	NEG_t531	Micropeptin A	Organic Acid	Other	2	10335.8592885157	9875.51745909651	10447.5326231488	6585.47600150906	6703.72558065423	6583.39134505551	10219.6364569203	6624.19764240627	0.648183295984137	-0.625526	0.00154162180492616	1.12950172185173	down
582	NEG_t532	Plitidepsin	Amino acids	Dipeptide	1	24148.3281173063	24625.9698489838	21801.0279924961	7999.84143178681	8528.54363834724	8150.61109940709	23525.1086529287	8226.33205651371	0.349683063227408	-1.51588	0.00252166277551858	1.12756345445304	down
583	NEG_t533	cyclo(Pro-Gly-Gln-Pro-Pro-Tyr-Val)	Amino acids	Other	1	879.392317133127	803.385512007771	755.640644507221	10.0057732041337	10.0057732041337	10.0057732041337	812.806157882706	10.0057732041337	0.012310159202285	-6.34401	0.00200854335140452	1.13057261291165	down
584	NEG_t534	12-O-tiglylphorbol-13-propionate	Terpenoids	Diterpene	2	654.768105547661	557.164800193826	561.62157569873	10.0057732041337	10.0057732041337	10.0057732041337	591.184827146739	10.0057732041337	0.0169249492623567	-5.8847	0.00298379812110926	1.12837421191511	down
585	NEG_t535	Butanoic acid,2-methyl-,(1S)-1-(2,5-dihydro-5-oxo-3-furanyl)-2-[(1R,4aR,5S,6R,8S,8aR)-octahydro-8-hydroxy-8a-(hydroxymethyl)-5,6-dimethylspiro[naphthalene-1(2H),2'-oxiran]-5-yl]ethylester, (2S)- (9CI)	Lipid	Fatty Acid Esters	3	277.223292669522	199.893544498126	223.821404535343	579.92658049151	556.050809278331	592.824554096467	233.646080567664	576.267314622103	2.46641122000425	1.30241335756765	0.00113076041222064	1.12297289188222	up
586	NEG_t536	carriomycin	Ketones, Aldehydes,esters	Acetal	3	434.005413979562	331.206878693973	299.808131653445	10.0057732041337	136.015840661673	122.753438747098	355.006808108993	89.5916842043016	0.252366101601058	-1.98641	0.00957585525828044	1.04318159977186	down
587	NEG_t537	RA-XXI	Amino acids	Oligopeptides	2	264.992770607111	197.299531181792	218.535193047479	10.0057732041337	10.0057732041337	10.0057732041337	226.942498278794	10.0057732041337	0.0440894644238992	-4.50342	0.00838303002864139	1.11632012045166	down
588	NEG_t538	14beta-hydroxy-19beta-oxobufa-4,20,22-trienolide-3beta-O-{alpha-L-rhamnopyranosyl-[(1?4)-beta-D-glucopyranosyl]-(1?3)-alpha-L-rhamnopyranoside}	Lipid	Steroid	3	264.469648470731	192.703990813737	207.516157173691	10.0057732041337	10.0057732041337	10.0057732041337	221.563265486053	10.0057732041337	0.0451598922871244	-4.46881	0.0105232076614131	1.11159479171004	down
589	NEG_t539	arabidopside C	Lipid	Fatty Acyls	2	270.442610693538	173.077893513606	231.750531997013	10.0057732041337	10.0057732041337	10.0057732041337	225.090345401386	10.0057732041337	0.044452253988465	-4.4916	0.0168792081101573	1.09773379721657	down
590	NEG_t54	13-O-Cinnamoylbaccatin III	Terpenoids	Diterpene	2	4439.58063778858	4207.76384039582	4342.47671344149	2686.78434035568	2600.85919689046	2672.20811925983	4329.94039720863	2653.28388550199	0.612776075904526	-0.706568	0.000427835542732699	1.13092563153309	down
591	NEG_t540	β-D-Glucopyranoside, (3β,6α,12β,24S)-20,24-epoxy-3,12,25-trihydroxydammaran-6-yl O-α-D-glucopyranosyl-(1→4)-O-β-D-xylopyranosyl-(1→2)-	Terpenoids	Triterpenoids	3	345.626502319076	275.815160523017	264.710857033576	10.0057732041337	10.0057732041337	10.0057732041337	295.38417329189	10.0057732041337	0.0338737620659395	-4.88369	0.00778320277634309	1.11764992113973	down
592	NEG_t542	2,4-Pentadienoic acid,5-(1,2,4a,5,6,7,8,8a-octahydro-2,6,8-trimethyl-1-oxo-2-naphthalenyl)- (9CI)	Lipid	Fatty Acids	3	7420.3224290784	7122.83890066867	7402.31053105637	4344.84842826497	4383.39651303055	4620.96641962572	7315.15728693448	4449.73712030708	0.608290012882526	-0.717169	2.70108021759702e-05	1.1305218625578	down
593	NEG_t543	1-[4,6-dihydroxy-3-(2-hydroxybenzyl)-2-methoxyphenyl]-3-phenylpropan-1-one	Ketones, Aldehydes,esters	Polyketide	3	134821.315776305	130607.914477982	137646.892100364	24874.9466902551	24920.4183440149	24865.6575588458	134358.70745155	24887.0075310386	0.18522809576754	-2.43263	0.000348523719472643	1.13432889945011	down
594	NEG_t545	2-Methylene-5-(2,5-Dioxotetrahydrofuran-3-Yl)-6-Oxo--10,10-Dimethylbicyclo[7: 2: 0]Undecane	Others	Other	1	13172.8768569288	13299.3383099511	12697.0560812991	1924.42329305933	1912.61277973913	2081.91525128538	13056.423749393	1972.98377469461	0.151112112517514	-2.72631	9.16039660506786e-05	1.13444476133384	down
595	NEG_t547	Oxaloglutarate	Organic Acid	Carboxylic Acids	3	9545.92082233416	9324.56932682445	9244.56212377583	11033.6256376218	10993.7881627327	10982.4289713856	9371.68409097815	11003.2809239134	1.17409857364974	0.231553537703199	0.00240508275214577	1.12805640391232	up
596	NEG_t548	Scopafungin,35-[9-[[bis(methylamino)methylene]amino]-1-methyl-5-nonenyl]-2,3-didehydro-35-de[11-[[imino(methylamino)methyl]amino]-1,3-dimethyl-7-undecenyl]-2-demethyl-3-deoxy-30-methyl-(9CI)	Others	Other	2	263.892308265846	307.402335218383	142.995268985318	2289.39242765964	2315.32287241973	2369.6497605228	238.096637489849	2324.78835353406	9.76405369703372	3.28748022918617	5.5059697591842e-05	1.13357170171774	up
597	NEG_t549	1-(2,4-dihydroxyphenyl)-3-methyl-1-butanone	Ketones, Aldehydes,esters	Other	3	6551.68569620755	6270.00658983085	6272.3132831755	7540.60252960175	7676.90584178405	7540.58042908287	6364.6685230713	7586.02960015622	1.1918970442306	0.253259621544274	0.00156640449689994	1.1190251518727	up
598	NEG_t550	2H-Pyran-2-one, 6-heptyl-4-hydroxy-	Ketones, Aldehydes,esters	Other	3	543.948369860455	530.939043864087	515.783907681441	10.0057732041337	10.0057732041337	10.0057732041337	530.223773801994	10.0057732041337	0.0188708498157049	-5.7277	0.000244642011674585	1.13456492324334	down
599	NEG_t552	Kansuinin A	Others	Furans	1	7883.75688267599	7499.34477682881	7915.47677121892	196.144240638602	109.297483017233	187.394274603506	7766.19281024124	164.278666086447	0.02115305016247	-5.56299	0.000182724972537189	1.13438849033932	down
600	NEG_t553	2-Hydroxybenzoic Acid Pentyl Ester	Ketones, Aldehydes,esters	Benzoates	3	1361.52396506582	1328.54368415982	1315.23182721287	1542.95977222987	1534.0579237294	1519.76670932459	1335.0998254795	1532.26146842795	1.1476755813953	0.198714886563239	0.00117630341397509	1.12164437914053	up
601	NEG_t554	5-Hydroxy-2-oxo-4-ureido-2,5-dihydro-1H-imidazole-5-carboxylate	Organic Acid	Carboxylic Acids	3	10072.7722873633	9817.70965164375	9693.59426109512	11607.9325618206	11654.2404829456	11507.2429283727	9861.35873336739	11589.8053243796	1.17527468959868	0.232997988285269	0.00151505578607317	1.12438062560726	up
602	NEG_t555	D-Galactaro-1,5-lactone	Organic Acid	Carboxylic Acids	3	5396.90617898458	5278.75051373292	5287.10546474958	6154.06185243118	6190.06482548755	6121.93269180334	5320.92071915569	6155.35312324069	1.15682105562689	0.210165716540715	0.000297401756496068	1.12918230748693	up
603	NEG_t556	1H,4H-thieno[2,3-d]pyrimidin-4-one	Ketones, Aldehydes,esters	Other	3	9737.65730245148	9516.82475429532	9446.34872451512	10801.6321154729	10823.142162816	10764.3071194567	9566.94359375397	10796.3604659152	1.12850675454634	0.174415053639493	0.00389097258516262	1.12330253707881	up
604	NEG_t557	N-methylserotonin 5-O-beta-glucoside	Sugars	Other	1	1852.28044044413	1778.74068860863	1832.21547420177	10.0057732041337	10.0057732041337	10.0057732041337	1821.07886775151	10.0057732041337	0.00549442057745025	-7.50782	0.000146822135570292	1.13478695776289	down
605	NEG_t558	5,7-dihydroxy-8-methyl-chromen-4-one	Ketones, Aldehydes,esters	Chromones	3	1974.8189363084	1937.8290044172	1938.35335591512	2258.8427829288	2270.33981723457	2159.34592033832	1950.33376554691	2229.5095068339	1.14314254627525	0.193005314297685	0.00927557677616085	1.09663478864935	up
606	NEG_t559	1S,4S,5S,6R,7R,8R,9S,10S-8,9-dibenzoyloxy-6,15-diacetoxy-1,4-dihydroxy-dihydro-beta-agarofuran	Lipid	Isoprene lipid	2	335.10661728311	292.289555924017	324.051486222373	1746.89804012441	1703.45067370101	1723.46584977445	317.149219809833	1724.60485453329	5.43783413866629	2.44303214787373	1.59673417784126e-07	1.13475131359408	up
607	NEG_t56	dichrostachine A	Terpenoids	Diterpene	2	2518.09287763841	2393.05857793524	2442.56410410239	689.173782995654	700.910893933321	728.853859303432	2451.23851989201	706.312845410802	0.288145294584355	-1.79513	0.000132160096814566	1.13403235151232	down
608	NEG_t560	4H-1-Benzopyran-4-one,3-[[6-deoxy-2-O-(6-deoxy-a-L-mannopyranosyl)-a-L-mannopyranosyl]oxy]-7-[(2-O-b-D-glucopyranosyl-b-D-glucopyranosyl)oxy]-5-hydroxy-2-(4-methoxyphenyl)-8-(3-methyl-2-butenyl)-(9CI)	Flavonoids	Glycosides	2	1841.68195291005	1757.65598435852	1847.36065960091	1059.81740619346	1086.78816957325	1105.28201158862	1815.56619895649	1083.96252911844	0.597038284663736	-0.744105	0.000287350991223831	1.13083649945363	down
609	NEG_t561	(2R,3S,4S)-5,5-difluoro-2,3,4-trihydroxypentanal	Sugars	Monosaccharide	3	7065.32246543657	6832.68958385046	6808.88935953175	7820.51669191761	7778.43993235697	7722.51530633429	6902.30046960626	7773.82397686962	1.12626565752984	0.171547162761242	0.00454384276658424	1.11335857352328	up
610	NEG_t563	2-amino-5-thiocyanatobenzoic acid	Organic Acid	Benzoic Acids	3	186.217223678629	180.573458707171	194.128858589902	210.812227469862	209.733566044859	200.88162788649	186.973180325234	207.142473800404	1.10787265553319	0.147792060277761	0.0176054782734611	1.01557302974999	up
611	NEG_t564	Butanoic acid, (1R,3aS,4E,6Z,8S,8aR,9S,11R,12S,12aS,13S,13aS)-8,9,12,13-tetrakis(acetyloxy)-5-[(acetyloxy)methyl]-1,2,3a,8,8a,9,10,11,12,12a,13,13a-dodecahydro-13a-hydroxy-1,8a,12-trimethyl-2-oxobenzo[4,5]cyclodeca[1,2-b]furan-11-yl ester (9CI)	Terpenoids	Diterpene	3	7513.29010200081	7171.72891758484	7521.19242832804	5378.23999197412	5146.70156985429	5382.0051097732	7402.0704826379	5302.31555720054	0.716328704196685	-0.481306	0.000255277021814824	1.1252990580774	down
612	NEG_t565	Kojic acid	Organic Acid	Other	2	1605.78115469698	1531.71221027679	1522.60840487979	1778.66164733577	1841.65456582139	1765.25235926464	1553.36725661785	1795.1895241406	1.15567617155087	0.20873720134562	0.00249426436420167	1.08956039346909	up
613	NEG_t566	LL-D49194beta2	Lipid	Steroid	2	3985.9063648241	3965.89391347885	4060.71294133873	2440.62070445397	2309.69108823577	2407.74409647539	4004.17107321389	2386.01862972171	0.595883289223855	-0.746898	1.10517890062764e-05	1.13306492311315	down
614	NEG_t567	(9S)-15-hydroxy-13-methoxy-9-methyl-10-oxabicyclo[10.4.0]hexadeca-1(12),13,15-triene-7,11-dione	Ketones, Aldehydes,esters	Other	1	441.151517770601	384.538086146443	575.515142620404	1856.56905790305	2026.13173118653	2054.4265560521	467.068248845816	1979.04244838056	4.23715903033662	2.08309727738539	5.86055615071734e-05	1.12821119974084	up
615	NEG_t568	aphanamolide B	Terpenoids	Triterpenoids	1	1087.77301072546	1025.2531247882	1069.61581483296	695.034588865276	636.152368847217	668.371385399575	1060.88065011554	666.519447704023	0.628269963856379	-0.670543	0.000102249547547636	1.12596966556566	down
616	NEG_t569	3-Pyridinecarboxylicacid, 1,6-dihydro-1-methyl-6-oxo-,10,21,22-tris(acetyloxy)-12-[(acetyloxy)methyl]-5,7,8,9,10,12,13,14,15,17,18,19-dodecahydro-20-hydroxy-8,18,19,20-tetramethyl-5,17-dioxo-13-[(1-oxo-2-butenyl)oxy]-8,11-epoxy-9,12-ethano-11,15-methano-11H-[1,8]dioxacycloheptadecino[4,3-b]pyridin-14-ylester, [8R-(8R*,9R*,10R*,11S*,12R*,13R*,14R*,15S*,18S*,19S*,20S*,21S*,22R*)]-(9CI)	Alkaloids	Other	2	299.448236224623	298.870720595785	296.548410708437	229.995480241651	214.537974261175	237.516546313393	298.289122509615	227.350000272073	0.762179989532621	-0.391796	0.00812068920669723	1.11469418896087	down
617	NEG_t57	L-Cysteine, S-nitroso-	Amino acids	Other	3	1864.49735075718	1796.38968639578	1753.06265376636	2089.97890510352	2013.16700352948	2018.6339600922	1804.64989697311	2040.59328957507	1.13074192007974	0.177269686968621	0.00545080672941601	1.07279382594413	up
618	NEG_t570	(E)-3-(5-fluoropyridin-3-yl)prop-2-enoate	Ketones, Aldehydes,esters	Other	3	1513.34720724354	1451.53251458039	1441.01675217323	1652.29666864386	1613.86198606342	1636.72386597038	1468.63215799905	1634.29417355922	1.11280020981283	0.154194597005645	0.00772867918200211	1.08607781841812	up
619	NEG_t571	2-Propenoic acid, 3-(4-hydroxy-3-methoxyphenyl)-, 3-[4-[2-hydroxy-2-(4-hydroxy-3-methoxyphenyl)-1-[[[3-(4-hydroxy-3-methoxyphenyl)-1-oxo-2-propenyl]oxy]methyl]ethoxy]-3-methoxyphenyl]propyl ester (9CI)	Lignans	Other	2	4045.02275437646	3945.62100076492	4137.43212812911	2691.43516523432	2585.66297259756	2633.42977272091	4042.69196109016	2636.84263685093	0.652249209741885	-0.616505	0.000154891236105421	1.13055180311097	down
620	NEG_t572	Hydroxymethylbilane	Alkaloids	Nicotinic Acid Alkaloids	3	6219.13381056567	5926.14407134526	6194.41657668322	3353.70478146286	3052.75021902443	3135.89980862249	6113.23148619805	3180.78493636993	0.520311547755265	-0.942552	2.31169374364318e-05	1.13069824464626	down
621	NEG_t573	(6'-O-beta-D-glucopyranosyl)-6alpha-dihydrocornic acid methyl ester	Lipid	Isoprene lipid	1	1092.57838500797	1057.26298689842	1063.90204004816	687.777230095607	666.22771676375	730.01566276201	1071.24780398485	694.673536540456	0.648471375116378	-0.624885	0.000278973846126626	1.12769	down
622	NEG_t574	(4E,6E)-1-(3',4'-dihydroxyphenyl)-7-(4''-hydroxyphenyl)-hepta-4,6-dien-3-one	Ketones, Aldehydes,esters	Polyketide	3	732.925186783847	690.664255071818	751.517725630779	519.728195893367	514.144233827538	522.233344727854	725.035722495481	518.701924816253	0.715415680528053	-0.483146	0.00675675750168017	1.11792757974153	down
623	NEG_t575	Patellamide G	Organic Acid	Carboxylic Acids	1	5394.61341477184	5212.97162944088	5413.88947482657	4005.88878290612	3801.09348283587	4003.59567644473	5340.49150634643	3936.85931406224	0.73717172087697	-0.439927	0.000116366740487736	1.1252220207418	down
624	NEG_t576	(1S,14R,20S,23S,28S,31S,34R)-34-[(1S)-1-hydroxyethyl]-28-(2-hydroxy-2-methylpropyl)-23,31-dimethyl-12-thia-10,16,22,25,27,30,33,36-octazapentacyclo[12.11.11.03,11.04,9.016,20]hexatriaconta-3(11),4,6,8-tetraene-15,21,24,26,29,32,35-heptone	Organic Acid	Carboxylic Acids	3	1390.5694752062	1391.85070038895	1418.45818631162	751.609102929132	735.363804197814	786.762966662326	1400.29278730226	757.911957929757	0.541252490052397	-0.885626	2.22394746855345e-05	1.13340451123282	down
625	NEG_t577	Triplostoside A	Lipid	Isoprene lipid	1	789.011629380099	761.807384977349	797.535761593717	495.665672943213	502.252111094397	500.041460202073	782.784925317055	499.319748079894	0.637876039676738	-0.648652	0.001066368368416	1.1317493363905	down
626	NEG_t578	isolimonic acid 17-beta-D-glucopyranoside	Lipid	Glycolipids	3	258.356564589991	255.988993399521	269.142649610594	165.091995178888	151.954728084654	160.276248542927	261.162735866702	159.107657268823	0.609228023059277	-0.714946	5.359362777954e-05	1.12840208041572	down
627	NEG_t579	Ergosta-2,16,24-trien-26-oicacid, 15-(acetyloxy)-5-chloro-6,14,22-trihydroxy-1-oxo-, d-lactone, (5a,6b,15a,22R)-	Lipid	Steroid	1	35527.622224692	34274.6331439032	35472.0708029603	24295.439358541	23761.2516902946	23860.9340812991	35091.4420571852	23972.5417100449	0.683144957992297	-0.549736	0.000328478880296742	1.13157561235132	down
628	NEG_t580	(+)-lyoniresinol 9'-O-beta-D-glucopyranosyl-(14)-beta-D-glucopyranoside	Lignans	Other	2	301.593839761419	293.760318804651	295.345870661311	161.341840977249	178.067378400978	171.792126312256	296.90000974246	170.400448563494	0.573932108359662	-0.801048	0.00021318774475947	1.13095330539309	down
629	NEG_t581	β-??D-??Glucopyranoside, 2-??hydroxy-??4-??(2-??propen-??1-??yl)??phenyl 6-??O-??(6-??deoxy-??α-??L-??mannopyranosyl)??	Polyphenols	Phenolic Glycosides	2	326.619888913987	315.787073437561	312.380219226206	387.467515377248	370.241130926555	378.664647156884	318.262393859251	378.791097820229	1.19018490757581	0.251185728591366	0.000851323982969627	1.10928307953817	up
630	NEG_t582	2,3-dihydro-3beta-O-sulfate withaferin A	Lipid	Steroid	1	2942.78534251032	2805.35433073888	2912.09474777048	2189.23708090015	2100.58182056907	2161.83447332139	2886.74480700656	2150.5511249302	0.744974450013903	-0.424737	0.000336922801071083	1.12511167099765	down
631	NEG_t583	6H-Benzocyclohepten-6-one, 3,4,5-trihydroxy- (9CI)	Ketones, Aldehydes,esters	Other	3	1236.82199869212	1269.19741299345	1269.39119820896	1413.91916928471	1441.82000766594	1347.13098381455	1258.47020329818	1400.95672025507	1.11322200285987	0.154741328966416	0.0248788665521933	1.04559511631287	up
632	NEG_t584	diastovaricins II	Ketones, Aldehydes,esters	Polyketide	1	2120.75936002483	1987.63460109368	2026.06044310155	472.277812665761	466.273188910325	480.282247634717	2044.81813474002	472.944416403601	0.231289232215134	-2.11223	0.000563115030098635	1.13366934041108	down
633	NEG_t585	coumabiocin E	Coumarins	Other	2	683.621298375879	661.879151378993	715.569511442557	444.284865694546	407.112011042491	404.806923925526	687.023320399143	418.734600220854	0.609491101375686	-0.714323	0.000231353887284639	1.1225073599477	down
634	NEG_t586	3-Pyridinecarboxylicacid, 1,6-dihydro-1-methyl-6-oxo-,(8R,9R,10R,11S,12R,13R,14R,15S,18S,19S,20S,21S,22S)-10,21-bis(acetyloxy)-12-[(acetyloxy)methyl]-13-(benzoyloxy)-5,7,8,9,10,12,13,14,15,17,18,19-dodecahydro-20,22-dihydroxy-8,18,19,20-tetramethyl-5,17-dioxo-8,11-epoxy-9,12-ethano-11,15-methano-11H-[1,8]dioxacycloheptadecino[4,3-b]pyridin-14-ylester (9CI)	Alkaloids	Other	1	1630.43237246774	1557.08522010939	1639.57198220051	606.002103241298	565.309867464676	624.33362397434	1609.02985825921	598.548531560105	0.371993427274038	-1.42665	1.92542273879715e-05	1.13293515637411	down
635	NEG_t588	Lappaol F	Lignans	Other	2	684.247887697779	655.63618784443	682.04134830105	415.318974303141	385.532248820333	426.952472234171	673.975141281086	409.267898452548	0.607244797893607	-0.71965	0.00011513827276553	1.12753169789539	down
636	NEG_t589	4H-1-Benzopyran-4-one,7-[[2-O-[3-(4-hydroxyphenyl)-1-oxo-2-propen-1-yl]-b-D-glucopyranosyl]oxy]-3-[4-methoxy-3-(3-methyl-2-buten-1-yl)phenyl]-	Flavonoids	Isoflavonoids	2	201.809164721328	200.63286416656	206.194077430013	100.590382949511	122.958008177207	103.41668268091	202.878702105967	108.988357935876	0.537209459664965	-0.896443	0.00380753663453002	1.12187928458368	down
637	NEG_t590	Yadanzioside A	Terpenoids	Diterpene	3	503.567094177596	441.16510974834	499.05179215714	295.089497577191	266.189157180043	314.247656492642	481.261332027692	291.842103749959	0.606410871449705	-0.721632	0.00236284502458754	1.09903179021095	down
638	NEG_t591	5-O-beta-D-Glucopyranosylmyricanol	Polyphenols	Other	2	1440.14913861788	1422.88415404881	1465.65189119265	1173.54201069533	1102.86	1185.57743995964	1442.89506128645	1153.99330279566	0.799776320369956	-0.322332	0.00246529078155745	1.11345577702703	down
639	NEG_t593	Deoxytrillenoside A	Steroids	Other	2	3607.27641700184	3255.34297636387	3467.43099645786	2658.0509449573	2551.28481452391	2661.88618679632	3443.35012994119	2623.74064875918	0.761973238197531	-0.392188	0.00886910507089832	1.09728493872671	down
640	NEG_t594	2-(hydroxymethyl)-2-propenoic acid [(3S,3aR,4S,4'R,6aR,8S,9S,9aR,9bR)-8-hydroxy-4',9-dimethyl-6-methylene-2-oxo-4-spiro[4,5,6a,7,8,9,9a,9b-octahydro-3aH-azuleno[4,5-b]furan-3,2'-oxetane]yl] ester	Ketones, Aldehydes,esters	Other	3	1129.33688271991	1094.99329477838	1131.25176417314	223.741531423431	231.29225377709	234.985244181586	1118.52731389048	230.006343127369	0.205633193102239	-2.28185	6.16023888311404e-05	1.13468982727367	down
641	NEG_t596	Neoantimycin	Amino acids	Dipeptide	1	5621.36886067624	5424.71568020837	5726.35543645981	4291.91463207837	4120.49468112912	4236.48889078203	5590.81332578147	4216.29940132984	0.754147769857884	-0.407081	0.000648652938250194	1.12286653612295	down
642	NEG_t597	Altoside	Sugars	Glycosides	1	1513.72168246906	1451.47774270142	1547.73853387445	749.072463001875	746.343183140468	770.963987130165	1504.31265301498	755.459877757503	0.502196053621827	-0.993677	0.000701642777026372	1.13167430074275	down
643	NEG_t598	Triptogelin A-2	Lipid	Other	1	528.365599928807	480.892	536.435069580344	335.877328643813	311.154923915308	332.622824123686	515.230988906717	326.551692227602	0.633796683931068	-0.657908	0.00301269919238639	1.11281488168225	down
644	NEG_t60	taxezopidine N	Organic Acid	Carboxylic Acids	2	205660.207094054	215318.510958864	190676.256931826	83536.9051907173	86117.0765415935	87301.336159621	203884.991661581	85651.7726306439	0.420098467928493	-1.2512	0.00305115113302764	1.1266690092026	down
645	NEG_t600	macrocliniside D-1	Lipid	Isoprene lipid	1	1476.14753763403	1404.67113544662	1514.78286140885	1282.4562657438	1216.08085793536	1281.26298674354	1465.2005114965	1259.9333701409	0.859905084836513	-0.217751	0.00881440069031539	1.06108712411453	down
646	NEG_t601	Dispiro[furan-3(2H),1'(5'H)-naphthalene-5',2''-oxirane]-2,4'(4'aH)-dione, 6'-(acetyloxy)-4'a-[(acetyloxy)methyl]-5-(3-furanyl)octahydro-2'-methyl-, (1'R,2'R,2''R,4'aS,5R,6'S,8'aS)- (9CI)	Terpenoids	Diterpene	3	313.697714903393	312.392337856615	330.092263424664	10.0057732041337	10.0057732041337	10.0057732041337	318.727438728224	10.0057732041337	0.0313928830352931	-4.99342	0.000340106849031752	1.13434923177979	down
647	NEG_t602	Fraxiformoside	Sugars	Glycosides	1	3082.13708293736	2882.0425082098	3016.00422846657	1945.46616611801	1881.74134337006	1900.5675424326	2993.39460653791	1909.25835064022	0.637823809286684	-0.64877	0.00134230084079999	1.12780918796487	down
648	NEG_t603	Card-20(22)-enolide, 3-[(6-deoxy-4-O-β-D-glucopyranosyl-2,3-di-O-methyl-β-D-galactopyranosyl)oxy]-5,14-dihydroxy-	Lipid	Steroid	3	2277.07419938044	2212.19046783789	2272.60497363791	1861.55174661825	1800.47633298262	1782.09771340068	2253.95654695208	1814.70859766718	0.805121376506184	-0.312722	0.000179794218070966	1.12337002301116	down
649	NEG_t604	2H-Pyran-4-acetic acid,3-ethylidene-2-(b-D-glucopyranosyloxy)-3,4-dihydro-5-(methoxycarbonyl)-,[(1S,2R,3R,5R)-5-[(1R)-2-[[[(2S,3E,4S)-3-ethylidene-2-(b-D-glucopyranosyloxy)-3,4-dihydro-5-(methoxycarbonyl)-2H-pyran-4-yl]acetyl]oxy]-1-(hydroxymethyl)ethyl]-3-hydroxy-2-methylcyclopentyl]methylester, (2S,3E,4S)- (9CI)	Terpenoids	Terpene Glycoside	2	7894.75604980398	7747.79473056682	7860.27494063561	4950.12086058061	4628.55549202296	4769.08022481782	7834.27524033547	4782.58552580713	0.610469428133385	-0.712009	0.000118813810761519	1.13253912083519	down
650	NEG_t605	phyllanthoside	Sugars	Glycosides	1	1157.24882437261	1098.35371306919	1126.03959042446	731.839101032123	714.45763167886	731.105923807192	1127.21404262209	725.800885506058	0.643889144441215	-0.635116	0.000694761331847958	1.1306150555606	down
651	NEG_t606	6-O-trans-cinnamoyl E-harpagoside	Lipid	Isoprene lipid	3	597.582894807681	546.425363529848	638.92970013629	407.109128317131	373.536909211366	403.017851218764	594.312652824606	394.55462958242	0.663883946786611	-0.590997	0.00947512520479512	1.09077778653145	down
652	NEG_t607	((12S)-12-hydroxy-2-oxatricyclo[13.2.2.13,7]eicosa-3,5,7(20),15,17,18-hexaen-4-yl)-beta-D-glucopyranoside	Lignans	Other	3	1184.84194301392	1135.9095491124	1169.00696477891	552.709018790255	545.170631618908	541.728077640832	1163.25281896841	546.535909349998	0.469834158523402	-1.08978	0.000310006891749618	1.13381905626841	down
653	NEG_t608	1,3,5-Tricaffeoylquinic acid	Phenylpropanoids	Phenylpropanols	3	3561.56763456208	3430.40048794563	3543.49888806489	2573.28957341055	2522.49031928965	2592.79080987455	3511.82233685753	2562.85690085825	0.729779771020979	-0.454467	0.00026339712992201	1.12980371799245	down
654	NEG_t609	Picras-3-ene-2,16-dione, 11,20-epoxy-1,11,12-trihydroxy-6-[(3-methyl-1-oxo-2-butenyl)oxy]-	Lipid	Isoprene lipid	3	1047.4062814324	992.593476152567	1061.79886922282	705.586522169978	620.571204340603	656.719486436211	1033.9328756026	660.959070982264	0.63926690656494	-0.64551	0.000371204994876496	1.1183458752579	down
655	NEG_t61	17-oxo-3-benzoylbuxadine	Others	Other	3	67277.8602003345	66149.2816779681	66631.0727304751	69046.6268728845	69777.9244084283	68953.5478499009	66686.0715362592	69259.3663770712	1.03858819063008	0.0546237263247035	0.00414109261272251	1.07955198082334	up
656	NEG_t610	[3-hydroxy-3-methyl-1-(7-oxofuro[3,2-g]chromen-9-yl)oxybutan-2-yl] 3-methylbutanoate	Coumarins	Furanocoumarins	3	1846.58038419503	1932.5254496048	1792.48836863278	1436.92727738248	1397.08269400444	1481.99260984386	1857.19806747754	1438.66752707693	0.774644100847541	-0.368394	0.00216863704691637	1.10687202668475	down
657	NEG_t611	1,6-Dioxaspiro[4.4]non-7-ene-2,3-dicarboxylicacid, 2-(carboxymethyl)-8-nonyl-9-oxo-, (2S,3S,5S)-	Organic Acid	Carboxylic Acids	3	785.799047203822	765.949116523504	780.358958327663	311.960485589831	275.67160898154	320.261925174573	777.369040684996	302.631339915315	0.389302022690078	-1.36104	0.000139411437800968	1.13288636721218	down
658	NEG_t612	Cryptomoscatone D2	Polyphenols	Other	2	8257.39534018471	7976.11475686621	8153.04365413082	7138.08612149342	6958.70037859408	6990.70652626485	8128.85125039391	7029.16434211745	0.864718042635708	-0.209698	0.000744186432860981	1.11717478712702	down
659	NEG_t613	2H-1-Benzopyran-2-one,5-hydroxy-7-methoxy-	Coumarins	Hydroxycoumarins	3	2436.54672155387	2283.31666589116	2287.22154371339	2612.02853653938	2608.99071229771	2594.33638668115	2335.69497705281	2605.11854517275	1.11535049343639	0.15749714125266	0.0320371698804292	1.06229262740983	up
660	NEG_t614	Archazolid A	Ketones, Aldehydes,esters	Polyketide	3	232.465998237336	219.533300781028	212.56572207687	320.359555240128	325.511449346498	319.21543323759	221.521673698411	321.695479274739	1.45220769554454	0.538247803129574	0.0015104069813055	1.12668091480452	up
661	NEG_t615	Azuleno[4,5-b]furan-2,7-dione, 9-[(β-D-glucopyranosyloxy)methyl]-3,3a,4,5,9a,9b-hexahydro-3,6-dimethyl-, (3S,3aS,9aS,9bS)-	Sugars	Glycosides	3	222.23853791808	235.329957604786	220.006783134252	10.0057732041337	10.0057732041337	10.0057732041337	225.858426219039	10.0057732041337	0.0443010844077609	-4.49651	0.000489903260427892	1.13400988469198	down
662	NEG_t616	Deacylmetaplexigenin	Steroids	Other	3	787.130957512994	729.35350195457	738.505948058235	918.61557026931	843.997371164168	898.391620753301	751.663469175266	887.001520728926	1.18005138882452	0.238849687373535	0.0101347085128013	1.04557558869564	up
663	NEG_t617	Man2XylManGlcNAcFucGlcNAc	Sugars	Oligosaccharides	2	1386.49175370004	1229.70927382463	1264.68640772134	920.654724137815	873.456362734835	832.235197978328	1293.63	875.448761616993	0.676738588447231	-0.563329	0.00412827235493793	1.0991234156823	down
664	NEG_t618	2-Butenoic acid, 2-methyl-, dodecahydro-4,10-dihydroxy-6,10-dimethyl-3-methylene-5-(2-methyl-1-oxobutoxy)-2,9-dioxocyclodeca[b]furan-11-yl ester	Terpenoids	Terpene Lactones	2	2150.54100693108	2081.78136582368	2165.73556362782	2437.16404171436	2340.30970997049	2398.20619999038	2132.68597879419	2391.89331722508	1.12154032098876	0.165481488319734	0.00252667660246615	1.08882150552936	up
665	NEG_t62	(2'R)-6-(2'-acetoxypentadecyl)-5-hydroxy-2-methoxy-1,4-benzoquinone	Lipid	Fatty Alcohol	2	14093.2216316634	13708.8618291591	14011.4442223103	12407.752327599	12810.3150425611	12766.2320711511	13937.8425610443	12661.4331471037	0.908421306357122	-0.138567	0.00185022571532548	1.09558952057077	down
666	NEG_t620	Affinoside Lb	Steroids	Steroid Lactone	2	9898.40937801218	9376.03923893548	10025.2153589762	7384.58068518519	7043.45475468711	7036.49866735775	9766.55465864129	7154.84470241002	0.732586357470444	-0.448929	0.00106822730270496	1.11798906799543	down
667	NEG_t622	Regelidine	Terpenoids	Sesquiterpenoid	3	370.061589889916	334.542498475468	329.371694427313	10.0057732041337	10.0057732041337	10.0057732041337	344.658594264232	10.0057732041337	0.0290309696918881	-5.10626	0.00145722893188491	1.1318178263994	down
668	NEG_t623	(3beta,5beta,12beta)-3-[(6-deoxy-3-O-methyl-beta-D-galactopyranosyl)oxy]-12,14-dihydroxy-11-oxocard-20(22)-enolide	Lipid	Steroid	2	277.329507883334	246.586419380919	258.890414337863	113.20918939121	107.247340800259	102.332276139475	260.935447200705	107.596268776981	0.412348226089117	-1.27806	0.00138375257007269	1.12655625468688	down
669	NEG_t624	Rehmannioside A	Terpenoids	Iridoid	3	690.636349097889	762.416453078116	676.871788654085	3935.34142974935	3875.07792186787	3900.01100517722	709.97486361003	3903.47678559815	5.49804927705472	2.45891983726991	4.00280384655097e-07	1.13489561860463	up
670	NEG_t625	hamigeromycin A	Ketones, Aldehydes,esters	Polyketide	3	239.829611335751	241.892301165347	261.858297099859	123.125970056333	138.531170441574	141.987180516505	247.860069866986	134.548107004804	0.5428389779645	-0.881404	0.000294373956510811	1.12072999282943	down
671	NEG_t626	4-Oxepincarboxylic acid	Organic Acid	Carboxylic Acids	2	236.432585554431	224.042605343267	220.121765211841	446.719533170842	415.124873786606	433.139688486181	226.865652036513	431.661365147876	1.90271802396249	0.928061775183647	0.000248883796026952	1.12932368829553	up
672	NEG_t628	5,4'-dihydroxy-8-(3,3-dimethylallyl)-6'',6''-dimethyl-5''-(1,1-dimethylallyl)pyrano[2'',3'':7,6]isoflavone	Flavonoids	Other	3	3677.77381312509	3560.5941331953	3729.81976020065	1976.97662257995	1932.44581484451	1940.87985124882	3656.06256884035	1950.10076289109	0.533388235614808	-0.906742	0.000403280918398579	1.13302744475696	down
673	NEG_t629	6-O-(4''-O-trans-p-methoxy-cinnamoyl)-alpha-L-rhamnopyranosyl-aucubin	Lipid	Isoprene lipid	2	6104.83955728105	5710.47900089806	5910.6089478413	3571.55955862329	3476.10099807543	3470.89897291084	5908.6425020068	3506.18650986985	0.59339966983601	-0.752924	0.00113470640696817	1.12964011465897	down
674	NEG_t630	lyaloside	Terpenoids	Terpene Glycoside	2	364.985361353309	338.942584182168	366.424447756951	517.448764839037	514.591100730551	496.644398049166	356.784131097476	509.561421206251	1.42820651702986	0.514204606504849	0.000273210304971997	1.12342432394043	up
675	NEG_t631	2-Propenoic acid, 3-phenyl-, (2R,3aS,5R,6aR,6bR,7S,9R,9aR,11aR,11bR,12S,12aR)-9-(acetyloxy)-2-(3-furanyl)-3,3a,6,6a,6b,7,8,9,9a,10,11a,11b,12,12a-tetradecahydro-12-hydroxy-5-methoxy-1,6b,9a,12a-tetramethyl-2H,5H-cyclopent[a]isobenzofuro[7,1-gh][3]benzoxepin-7-yl ester, (2E)-	Lipid	Isoprene lipid	2	10.0057732041337	10.0057732041337	10.0057732041337	764.675	744.11921884562	752.201295616285	10.0057732041337	753.665162601568	75.3230307369155	6.23501914504066	6.46328299859376e-05	1.13497348752954	up
676	NEG_t632	6-O-Trans-Caffeoyl Ajugol	Terpenoids	Monoterpene	3	1085.14803109671	1043.13660992784	1024.39469897896	126.317478894812	10.0057732041337	130.335336483835	1050.8931133345	88.8861961942602	0.0845815764385616	-3.56351	0.000315829570175348	1.13053891386742	down
677	NEG_t633	(2S)-2-[2,2-dimethyl-8-(3-methylbut-2-enyl)chromen-6-yl]-7-hydroxy-8-(3-methylbut-2-enyl)-2,3-dihydrochromen-4-one	Flavonoids	Flavanones	3	2302.29197850206	2201.40095120557	2237.44780213058	1839.76911161589	1815.70185357022	1736.7516682844	2247.04691061274	1797.40754449017	0.799897650556856	-0.322113	0.000474627941167245	1.11501257850703	down
678	NEG_t634	Largazole	Amino acids	Dipeptide	3	738.496455834122	746.034684734113	750.773660936932	1508.76010890531	1416.25079600919	1416.2912152289	745.101600501722	1447.10070671447	1.94215219205011	0.957656258487707	0.00170746299805219	1.13070625406977	up
679	NEG_t636	5a,11a-Dehydrotetracycline	Others	Other	3	918.262309209229	852.902308853766	887.525367721362	10.0057732041337	10.0057732041337	10.0057732041337	886.229995261452	10.0057732041337	0.0112902669257791	-6.46878	0.000463896949880014	1.13406728503298	down
680	NEG_t637	phenylpyropene A	Lipid	Steroid	2	1218.88764759658	1145.39424735298	1179.21849840838	762.568442564753	677.617266519958	700.752060686773	1181.16679778598	713.645923257161	0.604187253311593	-0.726932	0.000175859240774272	1.12392673710032	down
681	NEG_t639	klysimplexin E	Lipid	Isoprene lipid	2	2219.26118516994	2206.43367786667	2210.62651099228	2139.33554455103	2131.32426647684	2102.62788921169	2212.1071246763	2124.42923341319	0.960364536470656	-0.058346	0.00963998803461348	1.09632388177344	down
682	NEG_t64	PS(20:3(8Z,11Z,14Z)/18:0)	Lipid	Glycerophospholipids	2	48563.7069429729	59793.406946883	59366.3100088893	72632.6754830478	75220.7639427822	78351.1259232054	55907.8079662484	75401.5217830118	1.34867605305742	0.431543859945377	0.0200585990061485	1.04902636347113	up
683	NEG_t640	(8E)-decaene-4,6-diyn-1-O-beta-D-apiofuranosyl-(1->6)-beta-D-glucopyranoside	Lipid	Fatty Acyls	2	719.718812630458	734.570035511699	674.218793529497	1011.15966979014	967.854109429121	930.241986241684	709.502547223885	969.751921820315	1.36680541262991	0.450807866048439	0.00120419774825234	1.10684193384136	up
684	NEG_t641	2,23-disulfate ester of niga-ichigoside F1	Terpenoids	Triterpenoids	3	645.308024515968	603.890312218429	656.42137667918	491.564118223163	491.994024131312	494.432025323722	635.206571137859	492.663389226066	0.775595548930716	-0.366624	0.0121412835688031	1.10752453251712	down
685	NEG_t642	Saframycin R	Others	Other	3	1263.84724856068	1210.86795936283	1236.99439375867	1494.12853643419	1456.77454196776	1428.14082407426	1237.23653389406	1459.6813008254	1.17979162499447	0.238532073033325	0.00100750997122112	1.1086015835621	up
686	NEG_t643	Spiro[furan-3(2H),1'(2'H)-naphthalene]-5'-aceticacid,5'-carboxy-4'a,8'a-diformyl-5-(3-furanyl)decahydro-2,4',6'-trihydroxy-2'-(hydroxymethyl)-,(1'R,2R,2'R,4'R,4'aR,5S,5'S,6'R,8'aR)- (9CI)	Others	Furans	2	271.200202668917	253.220049603399	246.734848264837	10.0057732041337	10.0057732041337	10.0057732041337	257.051700179051	10.0057732041337	0.0389251391730306	-4.68315	0.000876257489242087	1.13313264952418	down
687	NEG_t644	Polymatin A	Lipid	Isoprene lipid	3	212.694214452323	216.732842375789	209.43983356614	178.284519653921	160.152980245355	177.177581224322	212.955630131417	171.871693707866	0.80707748182944	-0.309221	0.0121108868580602	1.08618596207188	down
688	NEG_t645	(2-{[3-(hexadecanoyloxy)-2-(tetradecanoyloxy)propyl phosphonato]oxy}ethyl)trimethylazanium	Lipid	Glycerophospholipids	3	8710.12746328588	9122.51092378891	8934.87303956903	9873.97273394133	9603.84091304018	9871.10766093352	8922.50380888127	9782.97376930501	1.09643817238467	0.132824461433384	0.00561149578784451	1.07252468494151	up
689	NEG_t646	4H-1-Benzopyran-4-one,5,8-dihydroxy-2-phenyl-	Flavonoids	Other	3	139.133892450792	152.245745498177	149.33665360875	375.30482429466	368.895543436277	352.966420789907	146.90543051924	365.722262840281	2.48950812470056	1.31586072375748	5.06554573552207e-05	1.13228908000337	up
690	NEG_t647	[(1R,2R,4S,5R,9R,10R,13R,14S,15S,17R)-9-(Furan-3-yl)-15-[(1R)-1-hydroxy-2-methoxy-2-oxoethyl]-10,14,16,16-tetramethyl-7,18-dioxo-3,8-dioxapentacyclo[12.3.1.02,4.04,13.05,10]octadecan-17-yl] propanoate	Ketones, Aldehydes,esters	Other	2	1654.29497497253	1556.93354321967	1570.03967071048	1220.80858085658	1165.84738683446	1146.37075468553	1593.75606296756	1177.67557412552	0.738930882517053	-0.436489	0.000613921954827888	1.11685389001191	down
691	NEG_t648	3,5-dihydroxy-2-[3-(4-hydroxyphenyl)propanoyl]phenyl 6-deoxy-alpha-L-mannopyranoside	Flavonoids	Glycosides	3	1060.89023181273	1000.56078653522	1018.37226468772	453.184396737721	432.511906648437	441.609238572413	1026.60776101189	442.435180652857	0.430968084847483	-1.21435	0.000314213879852265	1.1327585978244	down
692	NEG_t650	β-D-Glucopyranoside, 2-(3,4-dihydroxyphenyl)ethyl 3-O-(6-deoxy-α-L-mannopyranosyl)-, 4-[(2E)-3-(3,4-dihydroxyphenyl)-2-propenoate] 6-[(1S,4aS,7S,7aS)-1-(β-D-glucopyranosyloxy)-1,4a,5,6,7,7a-hexahydro-7-hydroxy-7-methylcyclopenta[c]pyran-4-carboxylate]	Sugars	Glycosides	3	1870.11838170809	1709.90423202088	1742.11800386905	1358.09640334649	1289.46488725193	1255.84680887501	1774.04687253267	1301.13603315781	0.73342821618928	-0.447272	0.0025393987096294	1.10304102845291	down
693	NEG_t651	Awamycin	Ketones, Aldehydes,esters	Polyketide	3	522.876162014388	512.465994148555	473.597090725377	434.819775298085	359.002020833246	401.792040542968	502.979748962773	398.538	0.792353859931638	-0.335783	0.0216727059704334	1.01161922865696	down
694	NEG_t652	acacetin-7-O-(6''-acetyl)glucopyranoside	Flavonoids	Glycosides	2	449.34686937178	447.573062477715	458.190931720062	10.0057732041337	10.0057732041337	10.0057732041337	451.703621189852	10.0057732041337	0.0221511910349026	-5.49647	5.52679199006016e-05	1.13499530961225	down
695	NEG_t653	2-Pentenedioic acid, 3-methyl-, 1-[(1S,2R,4R,4aS,5S,6S,8aR)-5-acetyl-1,2,3,4,4a,5,6,8a-octahydro-1-hydroxy-4,5-dimethyl-6-[(1R)-1-methylpropyl]-2-naphthalenyl] ester, (2E)-	Lipid	Fatty Acids	3	10834.2213591842	10337.3287737591	10528.1551132514	4499.40496375224	4415.67745161828	4284.88393780111	10566.5684153982	4399.98878439054	0.416406595917992	-1.26394	8.03724123852736e-05	1.1336398269275	down
696	NEG_t654	Picrasa-3,13(21)-dien-16-one,11,20-epoxy-1,2,11,12,14,15-hexahydroxy-, (1b,2a,11b,12a,15b)-	Lipid	Isoprene lipid	2	4868.86347026404	4541.79540556247	4589.9249514858	846.111770307041	879.324951843959	833.935308201276	4666.86127577077	853.124010117425	0.182804664571163	-2.45163	0.000589620387582455	1.13347171504414	down
697	NEG_t657	2,3,5-trimethyl-6-(2-methylprop-2-enyl)cyclohexa-2,5-diene-1,4-dione	Ketones, Aldehydes,esters	Other	3	735.844679923702	653.776768418853	696.294998227815	523.484	486.79056370499	498.252111815416	695.305482190123	502.842353341569	0.723196301800584	-0.467541	0.00645275832015448	1.09566216962521	down
698	NEG_t658	6-amino-2,4-dihydroxy-3-(methylamino)cyclohexyl 2,6-diamino-2,3,4,6-tetradeoxyhexopyranoside	Sugars	Amino Sugars	3	399.864222186506	364.732510881756	367.899155459258	143.38684684597	143.523949046762	125.404124149807	377.498629509173	137.438306680846	0.364076306341945	-1.45769	0.000286879281932626	1.12878646597183	down
699	NEG_t66	PE 36:4	Lipid	Glycerophospholipids	2	1752792.45045862	2001747.83761484	1558125.24274152	596548.066425413	709662.077010644	725972.948236175	1770888.51027166	677394.363890744	0.382516663223948	-1.38641	0.00847071145674468	1.10217429877836	down
700	NEG_t662	Strophanthosid-19-carboxylsaeure	Lipid	Steroid	3	10.0057732041337	10.0057732041337	10.0057732041337	339.038534353824	334.042434399296	336.438443771698	10.0057732041337	336.506470841606	33.6312310879268	5.07172968528737	1.95227740743359e-05	1.13507611057636	up
701	NEG_t663	Euchrenone a11	Others	Other	3	3987.31845653446	3721.43747111943	3659.51096482262	2319.75408137102	2236.50699587691	2251.4114904142	3789.42229749217	2269.22418922071	0.59883117031387	-0.739779	0.00275798376052105	1.12468701285288	down
702	NEG_t664	12-oxo-17-oic-strictic acid	Ketones, Aldehydes,esters	Other	2	375.373	364.068299449708	357.969998753038	168.03862676482	187.429566460095	177.175799605368	365.803657041915	177.547997610094	0.485364195223861	-1.04286	1.67518656643129e-05	1.13146118187437	down
703	NEG_t665	Saussureamine C	Lipid	Isoprene lipid	3	681.666932912666	620.511023874725	635.668148397637	538.83898553019	500.340251513094	533.349165940438	645.948701728343	524.176134327907	0.811482603688787	-0.301368	0.00794311416146522	1.06773833197894	down
704	NEG_t667	3-(4-hydroxy-2,2-dimethyl-1-oxo-3,3a-dihydroimidazo[1,2-a]indol-4-yl)-2-(4-oxoquinazolin-3-yl)propanoic acid	Others	Other	3	1208.10237936416	1064.44062260989	1050.19	843.917620422586	821.776467095198	764.812850141597	1107.57783854235	810.168979219794	0.731478141785531	-0.451113	0.0148089192820232	1.06307893897901	down
705	NEG_t668	Tentoxin	Amino acids	Peptide	2	8170.19304524207	7755.24729685433	7594.09751169308	10684.0390563521	10453.7456377466	10185.7339476062	7839.84595126316	10441.1728805683	1.33180842397624	0.413386570654636	0.000370333257829247	1.11865244899282	up
706	NEG_t669	Oseltamivir	Organic Acid	Carboxylic Acids	3	2737.23667032309	2558.95379110205	2589.23229274956	13732.656442341	13415.7463515456	13211.6854104976	2628.47425139157	13453.3627347947	5.1183163493697	2.35567	3.64802957875021e-05	1.13461678094891	up
707	NEG_t67	ansellone A	Terpenoids	Diterpene	2	71103.0828976064	66778.6753955448	68510.7584757304	74419.2868505624	75921.761195895	74916.3636531302	68797.5055896272	75085.8038998625	1.09140299864569	0.126183912654345	0.0270708319924384	1.04520843421757	up
708	NEG_t670	Cyclopenta[c]pyran-4-carboxylic acid, 6-[[[(1S,4aS,7S,7aS)-1-(β-D-glucopyranosyloxy)-1,4a,5,6,7,7a-hexahydro-7-methylcyclopenta[c]pyran-4-yl]carbonyl]oxy]octahydro-7-methyl-3-oxo-, methyl ester, (4S,4aS,6S,7R,7aS)- (9CI)	Lipid	Isoprene lipid	1	2910.95890133596	2660.60852243278	2641.00625189772	3243.31352910238	3112.06054937733	3108.30239952752	2737.52455855549	3154.55882600241	1.15233991824606	0.204566347016088	0.023885206145009	1.02811074851154	up
709	NEG_t671	Heptonamide,5-amino-2,5,6,7-tetradeoxy-N-[1-(3,4-dihydro-8-hydroxy-1-oxo-1H-2-benzopyran-3-yl)-3-methylbutyl]-2-methyl-	Organic Acid	Carboxylic Acids	3	1072.21625529008	1015.96282735688	933.90665189628	1775.67180003475	1731.75588546181	1720.03914658584	1007.36191151441	1742.48894402747	1.7297546434011	0.790567413670081	0.000833574005732498	1.1272254708392	up
710	NEG_t672	Bufa-20,22-dienolide,7,8-epoxy-11,14-dihydroxy-12-oxo-2,3-[[(2S,4S,6S)-tetrahydro-4-methoxy-6-methyl-3-oxo-2H-pyran-4,2-diyl]bis(oxy)]-,(2a,3b,5a,7b,11a)- (9CI)	Ketones, Aldehydes,esters	Lactones	2	1025.03693826779	915.312891440907	918.790002911342	494.737047256044	495.623364912937	515.823333111902	953.046610873346	502.061248426961	0.52679611122785	-0.924683	0.00499819402748937	1.12040486070362	down
711	NEG_t673	rel-(7S,8R,1'S,5'S,6'S)-6-Acetoxy-3'-hydroxy-3,5'-dimethoxy-4,5-methylenedioxy-4'-oxo-Delta-1,3,5,2',8'-8.1',7.5'-neolignan	Lignans	Other	3	1000.72793663981	931.724022575756	963.248549354645	836.879026324428	798.946568708581	817.593557574074	965.233502856737	817.806384202361	0.847262741898156	-0.239119	0.00670883861890377	1.08462500546718	down
712	NEG_t674	glaupalol-beta-D-glucoside	Polyphenols	Phenolic Glycosides	2	1020.69076370995	938.294771778278	942.653117373643	535.259748056101	544.107581277102	535.265610992017	967.21288428729	538.210980108407	0.556455552703889	-0.845662	0.0035357130827786	1.12627552572074	down
713	NEG_t677	3,12-di-O-acetyl-8-O-benzoylingol	Terpenoids	Diterpene	3	5698.97850562977	5145.71099279434	5342.39572220761	1950.4517085256	1877.07856941988	1858.25298176659	5395.69507354391	1895.26108657069	0.351254298239259	-1.50941	0.00164703657817756	1.1301473411098	down
714	NEG_t678	Isojasminin	Terpenoids	Iridoid	1	5138.35850025191	4906.64406721033	4989.93580221516	2306.08217549111	2233.20174200829	2203.0125020809	5011.6461232258	2247.4321398601	0.448441906032566	-1.15701	7.74865616743097e-05	1.13348115818065	down
715	NEG_t679	Hexadecatetraenoic acid	Lipid	Fatty Acids	2	4694.05681571997	4461.46830114652	4624.29997594025	1814.15168395654	1740.85778654256	1750.16721602734	4593.27503093558	1768.39222884215	0.384995937959751	-1.37708	0.0001802997929719	1.13362119252191	down
716	NEG_t680	7β,8-Epoxy-11α,14-dihydroxy-12-oxo-3β,2α-[[(2S,3S,4R,6R)-tetrahydro-3-hydroxy-4-methoxy-6-methyl-2H-pyran-2,3-diyl]bis(oxy)]carda-4,20(22)-dienolide	Others	Other	2	5255.19974130455	4803.68492953152	4820.15925915794	2549.08047065127	2466.73504670767	2398.69347033621	4959.68	2471.50299589838	0.498318912329344	-1.00486	0.00186500049365866	1.12650997292744	down
717	NEG_t681	Butanoic acid, 2-methyl-, (1R,4aR,5S,6S,8S,8aR)-5-[(1S)-1-(acetyloxy)-2-(2,5-dihydro-5-oxo-3-furanyl)ethyl]octahydro-6-hydroxy-8a-(hydroxymethyl)-5,6-dimethylspiro[naphthalene-1(2H),2'-oxiran]-8-yl ester, (2S)-	Ketones, Aldehydes,esters	Carboxylic acid ester	1	12233.6346340103	11598.6956199444	11579.0316899441	7768.22851427952	7584.56823848686	7483.17669977767	11803.7873146329	7611.99115084802	0.644877016837772	-0.632904	0.000841316001808688	1.12830949482692	down
718	NEG_t682	lonitoside	Sugars	Disaccharide	3	2139.88754675765	2050.9699713016	2022.67871693357	2497.75578690274	2405.84803934587	2424.53987678294	2071.17874499761	2442.71456767718	1.17938375602633	0.238033228777603	0.00146353734567322	1.10308683689902	up
719	NEG_t683	8-epicordatin	Terpenoids	Diterpene	3	10.0057732041337	10.0057732041337	113.342182424669	207.714536430811	188.396705587889	195.173474214805	44.4512429443121	197.094905411168	4.43395712597027	2.14859482017159	0.0440959322642705	1.03226960774256	up
720	NEG_t684	Imidazo[5,1-d]-1,2,3,5-tetrazine-8-carboxamide,3-ethyl-3,4-dihydro-4-oxo-	Others	Other	2	137.474454858782	142.542464066655	137.882095364387	220.051096160013	233.608530356719	222.185318754293	139.299671429941	225.281648423675	1.61724465040807	0.693537940550746	0.00075301418155972	1.12892245957874	up
721	NEG_t685	(5R,6R,8S,9R,10R,12S)-15,16-epoxy-2-oxo-6-O-(beta-D-glucopyranosyl)-cleroda-3,13(16),14-trien-17,12-olid-18-oic acid methyl ester	Sugars	Glycosides	3	2205.85353014316	2023.80187294215	2175.72044997404	2641.42986053898	2639.67118330734	2635.25332591587	2135.12528435312	2638.78478992073	1.23589224916149	0.305552967856627	0.0122134388684955	1.10771541335148	up
722	NEG_t688	4H-Cyclohepta[b]thiophen-4-one, 5,6,7,8-tetrahydro-	Ketones, Aldehydes,esters	Other	3	825.412452254116	774.55073522669	787.907040588003	4696.64542905531	4494.95238445282	4503.72560265432	795.956742689603	4565.10780538748	5.73537173636046	2.51988699710827	0.000157570027318716	1.13439125649815	up
723	NEG_t689	19-O-[beta-D-apiofuranosyl(1->2)-beta-D-glucopyranosyl]-3,14-dideoxyandrographolide	Terpenoids	Diterpene	1	2898.38870717791	2650.57938917318	2788.62436101865	7524.99611018285	7338.47779249737	7324.62636571014	2779.19748578991	7396.03342279679	2.66121190041832	1.41208339029673	1.28614630604089e-06	1.13412991694535	up
724	NEG_t69	p-menthane-5,6-dihydroxy-3-carboxylic acid	Terpenoids	Monoterpene	3	5116.36178697376	4901.67775519567	5186.37392796766	2140.84935987626	2174.70352801361	2158.43705988051	5068.13782337903	2157.99664925679	0.425796757006504	-1.23176	0.000755057544154057	1.13313301441375	down
725	NEG_t690	Margosan O	Terpenoids	Triterpenoids	3	3918.12494807402	3536.16252507141	3798.95620050895	3327.50535782919	3169.33148672221	3120.15694777385	3751.08122455146	3205.66459744175	0.854597489507861	-0.226683	0.0223368618140378	1.02609226339513	down
726	NEG_t691	Copal-8-ol diphosphate	Lipid	Isoprene lipid	3	2400.84458970304	2144.81433432276	2160.55644984817	1439.74	1358.30860796512	1330.65447112522	2235.40512462466	1376.23413115278	0.61565311629312	-0.69981	0.0041245993776804	1.11147344516542	down
727	NEG_t692	5-Amino-imidazol-carbonsaeure-(4)-succinylamid-ribosid	Nucleosides	Ribonucleotides	3	169.658041344528	132.939231525823	142.600550589888	321.254200894835	275.66146095604	290.997546233176	148.399274486746	295.97106936135	1.99442396457123	0.995972123160839	0.00122822509821232	1.10506403452452	up
728	NEG_t693	3,4-Dihydroxy-1,7-dioxaspiro[4.4]nonan-8-one; 4-Octanoyl	Lipid	Fatty Acid Esters	3	1648.45190881587	1575.43556369446	1660.45839229448	4770.3386409731	4598.38408374198	4552.06638255056	1628.11528826827	4640.26303575521	2.85008258886309	1.51100372587978	8.66730705775972e-05	1.13384214036556	up
729	NEG_t694	(2R,3R,4R,5R,7S,8S,9S,11E,13S,15R)-2,3,5,7,8,9,15-heptahydroxyjatropha-6(17),11-diene-14-one-7,8,9-triacetate-2-ncotinate-5-(2-methylbutyrate)	Terpenoids	Diterpene	3	7110.59170376048	6630.3884513783	6801.82339545668	25578.4673498916	24989.493264953	24760.3152706547	6847.60118353182	25109.4252951664	3.66689364964091	1.87455842439138	4.24218442090877e-06	1.13458216691973	up
730	NEG_t698	8H-Cyclopentacyclododecen-8-one, 6,13a-bis(acetyloxy)-3-(benzoyloxy)-1,2,3,3a,6,7,9,12,13,13a-decahydro-13-hydroxy-2,5,9,9,12-pentamethyl-, (2R,3S,3aS,4E,6R,10E,12R,13R,13aR)-	Terpenoids	Diterpene	2	2358.75565246706	1781.86550254065	1647.40363777208	628.859570504025	613.025818530385	628.888516446597	1929.34159759326	623.591301827002	0.323214563250435	-1.62944	0.026745063282554	1.07655254460961	down
731	NEG_t699	L-Alanine, N-acetyl-(3E)-3-[(4R)-4-amino-2-cyclohexen-1-ylidene]-L-alanyl-3-[(4R)-4-(acetylamino)-2-cyclohexen-1-ylidene]-, (3E)- (9CI)	Amino acids	Other	2	2391.2484117129	1975.35268321969	1973.82705806609	3158.12431839931	3052.78272564912	3005.05310417636	2113.47605099956	3071.98671607493	1.45352331511968	0.5395542130894	0.0135354291712358	1.08581694782481	up
732	NEG_t7	6'-O-(1-hydroxy-4-oxo-cyclohexanacetyl)acteoside	Lipid	Glycolipids	3	33788.9323945526	33357.6972432795	34250.5080264916	23061.1113800472	22263.0603513772	22594.4582521558	33799.0458881079	22639.5433278601	0.669827882207341	-0.578138	6.1757390455059e-06	1.13293991014919	down
733	NEG_t70	Citropeptin (9CI)	Organic Acid	Other	1	7757.33740084937	7094.66365706633	7436.99126230137	8709.09107884712	9293.22781861183	9137.67247655686	7429.66410673902	9046.6637913386	1.21764102136635	0.284088868031711	0.0034509584035494	1.08099480407907	up
734	NEG_t700	Ansamitocin P-4	Ketones, Aldehydes,esters	Polyketide	3	2626.05263421718	2370.64352817272	2491.95582298425	4098.26597378289	3988.84315505206	3973.97981909363	2496.21732845805	4020.36298264286	1.61058211430905	0.687582217309649	0.00032772362299244	1.1283644880451	up
735	NEG_t701	Pravastatin	Organic Acid	Hydroxy Acids	3	10150.8001639811	9638.01035451034	10093.3747304135	9238.54507248775	9018.59042757493	8856.79444364287	9960.72841630165	9037.97664790185	0.907361015195472	-0.140251	0.0125534070934763	1.04447684279446	down
736	NEG_t703	(1-Methyl-1H-indol-5-yl)methanol	Alcohols	Other	2	364.168007712476	329.577532740268	347.991100324013	793.246401648249	773.610179510189	789.978738409684	347.245546925586	785.611773189374	2.26240992906881	1.17786035684892	1.86178200553105e-05	1.13350895379765	up
737	NEG_t704	benzyl 6-O-alpha-L-arabinofuranosyl-beta-D-glucopyranoside	Others	Other	3	111.200290633893	10.0057732041337	10.0057732041337	366.06704439807	320.854204708978	371.206646895359	43.7372790140535	352.709298667469	8.06427163779754	3.01154423555201	0.00442520067163775	1.10336439697426	up
738	NEG_t705	Ergosta-2,24-dien-26-oic acid, 15-(acetyloxy)-16,17-epoxy-28-(β-D-glucopyranosyloxy)-5,6,14,22-tetrahydroxy-1-oxo-, δ-lactone, (5α,6β,14β,15α,16β,17α,22R)- (9CI)	Lipid	Steroid	2	156.520637471126	168.186314213205	216.547464696879	426.82364910518	422.568269450028	412.935086217975	180.418138793737	420.775668257728	2.33222485871435	1.2217068909883	0.0041858976655545	1.12143690105376	up
739	NEG_t706	12-O-Benzoyl-14-O-(2E,4E)-decadienoyl-5beta,12beta-dihydroxyresiniferonol-6alpha,7alpha-oxide	Lipid	Isoprene lipid	1	7666.84288709277	7234.77792671029	7753.19592794377	35789.5182901221	34655.218997297	34650.5842359992	7551.60558058228	35031.7738411394	4.63898352043411	2.21380872115429	2.04364991520337e-05	1.13461151374099	up
740	NEG_t707	eurochevalierine	Terpenoids	Sesquiterpenoid	3	1916.69090577524	1604.13851859233	1737.9488324416	948.375156476625	875.619886883465	925.897037906045	1752.92608560306	916.630693755378	0.522914629021583	-0.935353	0.00861821086702324	1.10801110662931	down
741	NEG_t708	1beta,6beta,9alpha-trihydroxy-trans-eudesm-3-ene-6-O-beta-D-glucopyranoside	Terpenoids	Terpene Glycoside	1	3028.49746753576	2875.26910921976	2937.75473788266	6325.45745462804	6221.44154937166	6071.06926410037	2947.17377154606	6205.98942270002	2.10574262115682	1.07432911068823	1.89952708373042e-05	1.13353521767047	up
742	NEG_t71	kunzeaphlogin F	Sugars	Other	3	6134.66198510111	5850.45505940511	6061.01265341715	3736.45470592956	3589.17356231871	3545.31383263799	6015.37656597446	3623.64736696209	0.602397427196659	-0.731212	5.58079088521597e-05	1.13093956562974	down
743	NEG_t710	9,14-Methano-2H,6H-difuro[3′′,4′′:1′,8′a;2′′,3′′,4′′:4′,5′]naphtho[2′,3′:4,5]furo[2,3-e]furo[2,3-b]oxepin-8-carboxylic acid, 2a,3,4,5,8,8a,8b,8c,9,10a,13a,14,14a,15a,15b,15c-hexadecahydro-5,8c,13a-trihydroxy-8-methoxy-2a,8b,14a-trimethyl-3-[[(2E)-2-methyl-1-oxo-2-butenyl]oxy]-, methyl ester, (2aR,3R,5S,5aS,8S,8aR,8bS,8cR,9S,10aS,13aS,14S,14aR,15aS,15bR,15cS)-	Organic Acid	Carboxylic Acids	1	1358.72847320231	1244.27161266416	1334.33444841814	2185.83615851563	2080.70052080763	2154.3922071312	1312.44484476154	2140.30962881815	1.63078062850484	0.70556272475122	6.49647729917891e-05	1.12796012137587	up
744	NEG_t712	Lactuside B	Others	Other	2	12313.723518498	11702.8609704792	12022.9958010104	13744.5273385961	13300.8237709938	13154.1642950056	12013.1934299959	13399.8384681985	1.11542684684826	0.157595900269716	0.00518605337288892	1.06770828173101	up
745	NEG_t713	Obetrioside B	Lipid	Steroid	3	504.013332052198	494.311495013881	504.156768023312	342.927169917921	331.227372100115	339.465078151276	500.82719836313	337.873206723104	0.674630307274417	-0.567831	4.51435130433292e-06	1.13318920464861	down
746	NEG_t714	6'''-Deamino-6'''-hydroxyparomomycin II	Alcohols	Polyol	2	20312.2956979262	19362.8842836178	20529.0524633227	26321.7047215474	25764.4502350046	25474.2954118154	20068.0774816222	25853.4834561225	1.28828899927252	0.365456266626735	0.000366647958630458	1.12244410293346	up
747	NEG_t715	pulcherrin B	Terpenoids	Diterpene	2	107.715123219441	122.994077546272	136.198152907045	207.686861127708	210.053191878089	205.658278971777	122.302451224253	207.799443992525	1.69906197228627	0.764738474935038	0.00797360583034005	1.1141760691432	up
748	NEG_t716	Rubia akane RA-XIII	Lignans	Other	3	581.749915825602	498.702013365533	588.058362092073	432.753855490008	378.991223499389	405.258048920878	556.170097094403	405.667709303425	0.729395038357426	-0.455228	0.0183210289450622	1.04103138039664	down
749	NEG_t717	11beta-acetoxybacunol	Lipid	Isoprene lipid	2	3223.70673809152	3060.64674869998	3246.65777043014	1375.49784089611	1295.01217701079	1338.71799004091	3177.00375240721	1336.4093359826	0.420650852228301	-1.2493	0.000230923216356473	1.13246964130341	down
750	NEG_t719	Ajugamarin chlorohydrin	Terpenoids	Diterpene	2	6528.51018014707	6114.61855156378	6433.88	3417.08158790595	3299.13721433766	3316.00910880373	6359.00179967928	3344.07597034911	0.525880645373897	-0.927193	0.000808956904401552	1.13088940346063	down
751	NEG_t72	(1R,3R,4S,5R)-3,4-bis[[(E)-3-(3,4-dihydroxyphenyl)prop-2-enoyl]oxy]-1,5-dihydroxycyclohexane-1-carboxylic acid	Organic Acid	Carboxylic Acids	3	7847.89470519106	7654.86114345976	7574.47747285847	50847.809810848	50107.4965533471	48841.588088439	7692.41110716976	49932.298150878	6.49111149355217	2.69846553661235	0.000148602638714056	1.13467562545812	up
752	NEG_t720	Assafoetidnol B	Coumarins	Other	3	2258.60020755492	2276.37892604208	2443.06420185213	4301.65425735269	4232.59385172165	4235.19947864138	2326.01444514971	4256.48252923857	1.82994673060365	0.871801652546202	0.000223885920595339	1.13271332051259	up
753	NEG_t722	cyclo(-Leu1-Pro2-Tyr3-Phe4-Pro5-Gly6-)	Organic Acid	Carboxylic Acids	2	1930.22892525758	1800.17878471143	1848.03022823241	3699.62058135366	3485.23903816241	3528.72698094784	1859.47931273381	3571.19553348797	1.92053523211162	0.941508430271726	0.000119192453803189	1.13071084889368	up
754	NEG_t723	Expansol B	Terpenoids	Sesquiterpenoid	3	4636.50293304809	5122.41819919281	4660.54112667446	13367.0429534707	12989.3574649344	12835.4545984591	4806.48741963845	13063.9516722881	2.71798311983739	1.4425364962074	3.20309874740188e-06	1.13345992488814	up
755	NEG_t724	Demethylallosamidin	Sugars	Amino Sugars	2	590.24366920333	576.599375185738	597.502018902898	492.00012955166	425.093906099305	459.461337062306	588.115021097322	458.851790904424	0.780207569002888	-0.35807	0.0148000827773961	1.08313428793628	down
756	NEG_t725	(1S,4aS,6S,7aS)-1,4a,5,6,7,7a-hexahydro-6-hydroxy-7-methylene-1-(O-beta-D-glucopyranosyl)cyclopenta[c]pyran-4-carbaldehyde	Ketones, Aldehydes,esters	Other	2	205.145852097611	198.202725808313	207.618038943051	10.0057732041337	10.0057732041337	111.029750556615	203.655538949658	43.6804323216275	0.214481926427863	-2.22107	0.0407230661430068	1.04563307557203	down
757	NEG_t726	NCGC00381280-01_C17H24O10_Phenyl 6-O-[(2R,3R,4R)-3,4-dihydroxy-4-(hydroxymethyl)tetrahydro-2-furanyl]-beta-D-glucopyranoside	Sugars	Glycosides	3	107.857529099323	107.194992213378	106.999637489024	254.607109419695	230.134914242435	242.812615461631	107.350719600575	242.518213041254	2.25912051585311	1.17576123531088	0.00269166795271331	1.12895574793248	up
758	NEG_t727	Cyclo[2,3-didehydroalanyl-N-methylglycyl-2-[(1R)-1-aminoethyl]-4-thiazolecarbonyl-L-tryptophyl-4-methoxy-L-tryptophylglycyl-(2R)-2-aminobutanoyl]	Organic Acid	Carboxylic Acids	3	729.222507141458	705.590038436471	697.520826893916	606.677373926552	587.600015047988	624.633528631595	710.777790823948	606.303639202045	0.853014327444313	-0.229358	0.00197196795616502	1.09477744623816	down
759	NEG_t728	15,24-dihydroxy-5-methoxy-14,16-dimethyl-3,21,22-trioxo-2-azabicyclo[18.3.1]tetracosa-1(23),6,8,10,16,20(24)-hexaen-13-yl N-(cyclohexylcarbonyl)-D-alaninate	Ketones, Aldehydes,esters	Polyketide	2	586.357824186499	557.110845027638	563.889024079954	317.495464488611	325.430332847434	309.637479934055	569.11923109803	317.521092423367	0.557916645710174	-0.841878	0.000137381230091849	1.1315880638526	down
760	NEG_t729	kadsuketanone A	Alcohols	Tertiary Alcohol	2	221.678611588478	196.510881952675	203.355260624599	330.618515632524	306.356760267546	313.325277803017	207.181584721917	316.766851234362	1.52893343131597	0.612525594140829	0.000465299217419412	1.11515569961251	up
761	NEG_t730	NCGC00386015-01_C32H44O8_Estra-1,5-diene-3,11-dione, 17-[(1R,3E)-1-(acetyloxy)-5-hydroxy-1,5-dimethyl-2-oxo-3-hexen-1-yl]-2,16-dihydroxy-4,4,9,14-tetramethyl-, (9beta,10alpha,16alpha,17beta)-	Others	Other	1	1889.00675391946	1713.59115647562	1864.77204929834	426.089872532227	401.164277877081	411.269331168336	1822.45665323114	412.841160525881	0.2265300301074	-2.14223	0.00128624071186764	1.1316346918761	down
762	NEG_t732	DAUMONE	Lipid	Fatty Acids	3	167.416510877685	166.152056402608	166.190114791561	214.23931464028	197.632875105455	195.098935947287	166.586227357285	202.323708564341	1.21452842635309	0.280396257020872	0.0265929898934234	1.07576128005602	up
763	NEG_t733	micropeptin KT1042	Organic Acid	Other	2	412.594243670202	338.375314347479	397.385280573593	642.05613228698	553.29446628275	571.399914476247	382.784946197091	588.916837681992	1.53850574201726	0.621529828113684	0.00471519056279665	1.07389953265036	up
764	NEG_t734	Lucidenic acid B	Terpenoids	Triterpenoids	1	43522.5721672282	41388.4919035793	43719.4334875564	23383.6335685214	22928.4239354687	22767.8938172132	42876.8325194546	23026.6504404011	0.537041779612642	-0.896894	0.000802253837743993	1.1317301196228	down
765	NEG_t736	3-O-beta-D-glucopyranosyl-3beta,14-dihydroxycostunolide	Lipid	Isoprene lipid	3	963.100875101181	889.662383349712	931.41029274919	2232.1572772462	2165.62381022814	2173.23843823518	928.057850400028	2190.33984190317	2.36013287421582	1.23886808483114	1.88550058763856e-06	1.13384843925101	up
766	NEG_t739	1-{[(2S,8S,11S,14S,19S)-19-amino-11-(2-amino-2-oxoethyl)-8-(3-amino-3-oxopropyl)-5-[(2S)-butan-2-yl]-2-(4-hydroxybenzyl)-3,6,9,12,20-pentaoxo-1,4,7,10,13-pentaazacycloicosan-14-yl]carbonyl}-L-prolyl-L-leucylglycinamide	Amino acids	Peptide	1	130.498643460961	117.909112902311	145.495122262777	10.0057732041337	10.0057732041337	10.0057732041337	131.300959542016	10.0057732041337	0.0762048749608098	-3.71397	0.00429344715361787	1.12543541880087	down
767	NEG_t74	16beta-O-acetyl-scillarenin-3-O-beta-D-glucoside	Lipid	Steroid	2	2627.51499187521	2263.85687518905	2389.80092590308	7092.22115024142	6758.83177399545	6756.38814067284	2427.05759765578	6869.14702163657	2.83023650871379	1.50092261690575	8.82724584777001e-06	1.13239100673498	up
768	NEG_t740	PI(18-2-0-0)	Lipid	Glycerol Ester	2	2569.64766625222	2346.19679440004	2567.18575351694	12956.9956031805	12702.4143247513	12793.8277534043	2494.34340472307	12817.7458937787	5.13872543351816	2.36141056977608	6.42654849815111e-08	1.1348855612647	up
769	NEG_t741	1beta-O-beta-D-glucopyranosyl-4beta-hydroxyl-5alpha,6beta,11betaH-eudesma-12,6alpha-olide	Terpenoids	Sesquiterpenoid	2	8491.87889598409	8319.82031832648	8799.2890693997	9536.0178327869	9327.95231736885	9285.75670874711	8536.99609457009	9383.24228630095	1.09912692735904	0.136357998569052	0.0120261578794228	1.06161218540695	up
770	NEG_t742	5-Methoxy-3-methyl-1-benzofuran	Others	Benzofuran	3	149.225344941279	163.867415578599	181.040270647748	10.0057732041337	10.0057732041337	10.0057732041337	164.711010389209	10.0057732041337	0.0607474459690962	-4.04103	0.00351311467847765	1.12718899388089	down
771	NEG_t745	[(1S,2S,6R,10S,11R,13S,14R,15R)-13-acetyloxy-1,6-dihydroxy-8-(hydroxymethyl)-4,12,12,15-tetramethyl-5-oxo-14-tetracyclo[8.5.0.02,6.011,13]pentadeca-3,8-dienyl] (2E,4E,6E)-deca-2,4,6-trienoate	Alcohols	Other	2	513.824751531472	479.871241228486	539.325834629504	10.0057732041337	10.0057732041337	10.0057732041337	511.007275796487	10.0057732041337	0.019580490685848	-5.67444	0.00117939354767694	1.13244750512628	down
772	NEG_t746	1'-O-acetyl-2-O-decanoyl-3-O-isobutyryl-3'-O-2-methylbutanoylsucrose	Lipid	Glycerol Glycolipids	2	692.459935540999	648.377782254388	705.691683541615	1636.00872611994	1534.56572994224	1529.98763562903	682.176467112334	1566.85403056374	2.29684562001422	1.19965389079299	0.000207931872297978	1.13079978294916	up
773	NEG_t747	11-beta-Hydroxyandrosterone-3-glucuronide	Sugars	Sugar Acids	1	29590.9696787897	28099.6636452424	28916.3253591553	38063.8017590725	36958.0977281617	36719.1011815642	28868.9862277291	37247.0002229328	1.2902081122321	0.36760379298895	0.000151984367219018	1.12373288736289	up
774	NEG_t749	5, 8-Dihydroxy-2H-1-benzopyran-2-one, 9CI	Coumarins	Hydroxycoumarins	3	412.977586328761	415.922698899052	428.718784603299	845.397941288333	869.435626015471	840.350868103983	419.206356610371	851.728145135929	2.03176343036125	1.02273243079439	2.36191122335023e-05	1.13386291959372	up
775	NEG_t75	1-(hexopyranosyloxy)-4a-hydroxy-4,7-dimethyl-1,4a,5,6,7,7a-hexahydrocyclopenta[c]pyran-7-yl acetate	Sugars	Glycosides	3	6777.03903523308	6380.12943723927	6589.35	5048.17815596075	4886.52436114848	4855.57054138675	6582.17387657745	4930.09101949866	0.749006500275282	-0.41695	0.00101468361155986	1.12147312334584	down
776	NEG_t752	Cucurbitacin E 2-O-Glucoside (Elaterinide)	Terpenoids	Triterpenoids	2	543.589392439822	495.102582665739	542.486034330439	10.0057732041337	10.0057732041337	10.0057732041337	527.059336478667	10.0057732041337	0.0189841494336923	-5.71906	0.000953992527749097	1.13295700528381	down
777	NEG_t753	deacetylnomilinic acid 17-beta-D-glucopyranoside	Lipid	Glycolipids	2	1139.91902307601	1029.62897992956	1075.97488295292	1465.83529930213	1400.32310485699	1439.69946676002	1081.84096198616	1435.28595697305	1.32670698134594	0.407849769925281	0.00174408942523072	1.1107632418482	up
778	NEG_t754	N-trans-p-Coumaroyl-N'-trans-feruloyl-3-hydroxy-cadaverine	Others	Other	3	6465.82215955598	6054.19975266478	6530.4598472016	5558.89107234793	5446.55594900368	5411.45201308804	6350.16058647412	5472.29967814655	0.861757683703713	-0.214646	0.0205363149876737	1.06985226613192	down
779	NEG_t755	Secologanin dimethyl acetal	Terpenoids	Iridoid	2	844.950556968549	756.230384780881	775.736604447181	1198.64506765187	1180.37348532203	1168.48330766943	792.305848732204	1182.50062021444	1.49247998371665	0.577711583023499	0.0023352928138159	1.12335703491662	up
780	NEG_t756	Canescein	Others	Other	2	1120.51432687846	993.343570802772	1123.22824552774	576.370952363794	541.705442267792	549.404543829059	1079.02871440299	555.826979486882	0.515117875982023	-0.957025	0.00457550415897266	1.11931227725361	down
781	NEG_t758	D-Fructose 1-phosphate	Sugars	Other	3	165.249281701982	144.847042326372	143.179180411201	360.353627426678	351.062233248073	350.714992562365	151.091834813185	354.043617745705	2.34323461743288	1.2285014119309	0.000216743947705122	1.13181220340952	up
782	NEG_t761	Fumitremorgin A	Alcohols	Polyol	3	309.090295215059	308.994443138444	320.801450299274	362.566103131907	348.449694609295	359.553057721113	312.962062884259	356.856285154105	1.14025413133246	0.189355397331868	0.00170237484445448	1.09727990159624	up
783	NEG_t762	1,8-dihydroxy-3-{[(alpha-rhamnopyranosyl)oxy]methyl}anthracen-9,10-dione	Quinones	Anthraquinones	3	548.345796102007	484.428544748073	507.68202324265	2475.36805210667	2455.29725155433	2472.29628023192	513.485454697577	2467.65386129764	4.80569379078322	2.26474472574775	1.83477120838133e-05	1.13489050846825	up
784	NEG_t763	micropeptin MM916	Amino acids	Dipeptide	1	348.262442184299	327.921749883313	389.406909896239	558.888616662857	489.029019494117	534.918368907519	355.19703398795	527.612001688164	1.48540655242651	0.570857847454417	0.003400546328261	1.08202875902407	up
785	NEG_t764	serfurosterone B	Lipid	Steroid	3	10889.7348075854	10309.3035312197	10493.8833342485	24964.1866937833	24318.9335123707	24156.1213909837	10564.3072243512	24479.7471990459	2.31721273143392	1.21239049672607	4.38146488240724e-06	1.1340643555549	up
786	NEG_t765	20(21)-Dehydrolucidenic acid A	Terpenoids	Triterpenoids	3	1892.71240419213	1669.3485736784	1676.19773612977	4334.18879271545	4238.2	4180.08206528272	1746.0862380001	4250.82263387406	2.43448607598144	1.2836172491509	4.12000285559368e-05	1.13245373474271	up
787	NEG_t767	7-Hydroxy-4-methyl-2H-1-benzopyran-2-one, 9CI, O-beta-D-Glucopyranoside	Coumarins	Other	2	10420.0496816621	9994.52316117112	10473.8993721064	5858.12184983406	5735.91555208067	5734.97530258969	10296.1574049799	5776.33756816814	0.561018770495325	-0.833879	0.000557265838141221	1.13238977918036	down
788	NEG_t768	2H-Pyran-2-one, 4-hydroxy-6-methyl-3-(2-propenyl)-	Ketones, Aldehydes,esters	Other	3	548.341409130842	509.366378544947	519.136248123705	800.689496526368	802.288013421747	805.708768166536	525.614678599831	802.895426038217	1.52753615667094	0.611206528935989	0.00154004660901413	1.1310327561097	up
789	NEG_t769	2H-Pyran-2-one,4-(fluoromethyl)tetrahydro-4-hydroxy-, (R)- (9CI)	Ketones, Aldehydes,esters	Other	3	274.833592076938	277.790434364888	263.784545901663	682.144522812924	644.141857822381	648.892438861843	272.136190781163	658.392939832383	2.41935090640637	1.27462003521978	0.000280564269404075	1.13267570020858	up
790	NEG_t77	1beta-acetoxy-8beta,9alpha-dibenzoyloxy-6alpha-hydroxy-2beta(alpha-methylbutanoyloxy)-beta-dihydroagarofuran	Lipid	Isoprene lipid	3	12164.8678281053	11386.1441147591	11913.8513414588	48814.5161848831	47499.0945681229	47235.2098436742	11821.6210947744	47849.6068655601	4.04763496325486	2.01707918616645	1.24941712319011e-05	1.13461118973173	up
791	NEG_t770	Spiro[furan-3(2H),1'(2'H)-naphthalene]-5'-acetic acid, 5-(3-furanyl)decahydro-2,4'-dihydroxy-2',4'a,5',8'a-tetrakis(hydroxymethyl)-6'-[[(2Z)-2-methyl-1-oxo-2-butenyl]oxy]-, (1'R,2R,2'R,4'R,4'aS,5S,5'R,6'R,8'aR)- (9CI)	Lipid	Isoprene lipid	3	1200.11433541039	1154.72267861913	1286.5093928371	1463.73737847072	1367.19723150826	1370.01311274295	1213.78213562221	1400.31590757398	1.15367978031424	0.206242839701705	0.0216847917307854	1.00040713566581	up
792	NEG_t771	L-Leucine,(2S)-2-amino-4-(hydroxymethylphosphinyl)butanoyl-L-alanyl-	Amino acids	Peptide	2	202.561036078493	172.207616470942	194.575470274092	10.0057732041337	10.0057732041337	10.0057732041337	189.781374274509	10.0057732041337	0.0527226301442041	-4.24543	0.00254364109154887	1.12936592368094	down
793	NEG_t772	(4R,9beta,16alpha,24S)-20-hydroxy-25-methoxy-9,10,14-trimethyl-1,11,22-trioxo-16,24-epoxy-4,9-cyclo-9,10-secocholesta-2,5-dien-2-yl beta-D-glucopyranoside	Lipid	Steroid	3	527.800392199711	499.233985924505	487.678476965651	1050.45969354563	1020.60345490376	994.209976273514	504.904285029956	1021.75770824097	2.02366614531772	1.01697130079185	2.83075630494784e-05	1.13168405050581	up
794	NEG_t773	(6R)-beta-D-glucopyranosyl 2-(2,6-dimethyl-6-vinylcyclohex-1-enyl)acetate	Lipid	Fatty Acyls	3	3384.6495688376	3189.45708281144	3274.85834200569	2604.17268907018	2608.15041435615	2524.01572866649	3282.98833121824	2578.77961069761	0.785497647425594	-0.348321	0.00179463747282401	1.11748776693714	down
795	NEG_t774	beta-D-Glucopyranose, 1-[(2E)-2,6-dimethyl-2,5-heptadienoate]	Sugars	Hexose	3	1137.00779380174	1069.8333452346	1069.81605814214	2345.73496511318	2325.28101386065	2295.91702976298	1092.21906572616	2322.31100291227	2.12623188496374	1.08829894449099	6.66672313757615e-06	1.13405657875996	up
796	NEG_t775	6-O-ethyl-aucubin	Lipid	Isoprene lipid	3	1099.59502210287	1046.51608131566	1059.87276826744	2811.9750355964	2748.78581788003	2764.28452506137	1068.66129056199	2775.01512617927	2.59672091680231	1.37669096835555	3.8902936167506e-07	1.13464077354807	up
797	NEG_t776	1,5-di-O-Caffeoylquinic acid	Phenylpropanoids	Phenylpropanols	3	875.976847848429	822.540539358857	854.716965006177	23695.7347356388	23729.8813106922	23056.5875676282	851.078117404488	23494.0678713197	27.6050663163201	4.78686116184265	8.67362646332839e-05	1.13490729868303	up
798	NEG_t777	D-glycero-beta-D-manno-Heptose 7-phosphate	Sugars	Phospho Sugar	2	366.523652374763	355.128753290692	349.635935767065	221.861973492532	209.932	207.116760518106	357.09611381084	212.970351797279	0.596395042008476	-0.74566	3.00355247687724e-05	1.13021726933045	down
799	NEG_t778	kadcoccilactone M	Others	Pyran	3	1445.74773288826	1401.36419851163	1374.0451302463	1031.97623189205	1024.75154947562	1006.36261059366	1407.05235388206	1021.03013065378	0.725651840769642	-0.462651	0.0010835769646529	1.12765700870062	down
800	NEG_t780	Cyclo[2-[(1S)-1-amino-2-(4-hydroxyphenyl)ethyl]-4-thiazolecarbonyl-L-asparaginyl-L-prolyl-L-seryl-2-(1-amino-3-methylbutyl)-4,5-dihydro-4-thiazolecarbonyl-L-isoleucyl-L-leucyl]	Amino acids	Oligopeptides	2	207.032419770955	203.039658533863	216.275760338334	138.172870657721	101.102825913026	115.833921997903	208.782612881051	118.369872856217	0.56695273242727	-0.8187	0.00772586001952678	1.10028305854756	down
801	NEG_t782	D-Arginine	Amino acids	Other	1	114.72171296496	107.209434276486	114.616994953775	388.766512159526	394.089609097917	393.225379835912	112.182714065074	392.027167031118	3.49454165285853	1.80510324286494	4.87987119730843e-07	1.1348632888684	up
802	NEG_t783	Bouvardin,3-(N-methyl-L-tyrosine)- (9CI)	Organic Acid	Carboxylic Acids	2	1227.46341708019	1167.4746996941	1182.91873988476	1375.48851824227	1372.70694380634	1334.25998770549	1192.61895221968	1360.81848325137	1.14103375660653	0.190341473281673	0.00230727424562233	1.09698220305838	up
803	NEG_t784	Scutebata A	Terpenoids	Diterpene	2	3053.3561246677	2836.80977349454	2963.34133111804	6884.7970127711	7017.08795120796	6804.39218290733	2951.16907642676	6902.09238229546	2.33876548701589	1.22574720684588	1.4917919797561e-06	1.13399060121027	up
804	NEG_t785	7,8-Dihydro-3b,6a-dihydroxy-alpha-ionol 9-[apiosyl-(1->6)-glucoside]	Sugars	Glycosides	2	2686.63246955826	2612.98774997817	2607.91772946397	2218.33816356221	2208.5150614649	2173.96336913259	2635.84598300013	2200.27219805323	0.834749910368007	-0.260584	0.000584026303049481	1.12533830664532	down
805	NEG_t787	Cyclohexanethiol, 4,4-difluoro-	Alcohols	Other	1	397.131425019787	361.051013637487	350.961828118059	645.790752827825	643.844843234971	631.703130818616	369.714755591778	640.446242293804	1.73227125130206	0.792664855161565	0.00123485764461418	1.12849620043705	up
806	NEG_t788	β-D-Glucopyranoside, [(1R,3aR,4R,5R,7aS)-octahydro-1-hydroxy-1-(hydroxymethyl)-7a-methyl-5-(1-methylethyl)-1H-inden-4-yl]methyl	Terpenoids	Terpene Glycoside	2	2803.86469511703	2630.36416617108	2882.82969138438	7858.70314490372	7841.6829987416	7610.48343667774	2772.35285089083	7770.28986010769	2.80277810149992	1.48685752940862	1.4504986418545e-06	1.13403447128479	up
807	NEG_t789	1-acetyl-4-isopentenyl-6-methylphloroglucinol	Polyphenols	Other	2	10.0057732041337	10.0057732041337	10.0057732041337	177.628041336468	197.122966112718	183.650316538172	10.0057732041337	186.133774662453	18.6026377837102	4.21743529942824	0.00106893963529996	1.13269961530417	up
808	NEG_t79	(4S)-4,5-dihydro-4-hydroxygeldanamycin	Ketones, Aldehydes,esters	Polyketide	1	14401.3140522865	13719.0990619226	14675.4053803434	68300.3291294886	66751.9978198998	66499.3815145161	14265.2728315175	67183.9028213015	4.70961219002179	2.23560826693631	4.3273094371407e-06	1.13479787784099	up
809	NEG_t790	3-O-sulfoquillaic acid 28-beta-glucopyranosyl ester	Terpenoids	Triterpenoids	3	3301.24195739439	3106.91332711852	3168.80091990751	3528.15732275141	3452.29371609433	3389.0370504908	3192.31873480681	3456.49602977885	1.08275404711053	0.114705564911031	0.0238208920504541	1.00293045783558	up
810	NEG_t791	methyl (2S,3S,4E,6R,8R,10E,12S,13E)-8,13-bis(acetyloxy)-2,5,9,9,12-pentamethyl-3-[(phenylcarbonyl)oxy]-2,3,3a,6,7,8,9,12-octahydro-1H-cyclopenta[12]annulene-6-carboxylate	Terpenoids	Diterpene	3	431.942072723703	396.267726548849	409.08382744734	271.501340237815	252.663720918522	253.057871294976	412.431208906631	259.074310817104	0.628163691840681	-0.670788	0.000702634820873104	1.12115	down
811	NEG_t792	(16R)-13,16-Epoxy-19-hydroxy-4,8-dimethyl-17,23-dioxo-16,24-cyclo-21-nor-13,17-seco-5α-chol-20(22)-ene-4β-carboxylic acid	Lipid	Steroid	3	468.80357191346	438.159884996467	483.547618434088	10.0057732041337	10.0057732041337	10.0057732041337	463.503691781338	10.0057732041337	0.0215872567609537	-5.53368	0.000867742107599584	1.13315275716145	down
812	NEG_t793	Octanoic acid, (1R,3aS,4E,6Z,8S,8aR,9S,11R,12S,12aS,13S,13aS)-8,9,13-tris(acetyloxy)-1,2,3a,8,8a,9,10,11,12,12a,13,13a-dodecahydro-12,13a-dihydroxy-1,8a,12-trimethyl-2-oxo-5-[(1-oxobutoxy)methyl]benzo[4,5]cyclodeca[1,2-b]furan-11-yl ester (9CI)	Terpenoids	Terpene Lactones	2	658.121295426107	592.839	656.818168461479	733.57241318827	710.869031470599	717.38890005906	635.926178681862	720.610114905976	1.13316629989922	0.180359602053479	0.0484940864980894	1.00161259917381	up
813	NEG_t795	1020102-60-6	Lipid	Isoprene lipid	2	2768.22534272507	2544.99178917301	2591.4788848822	4405.50253179381	4411.59790242772	4234.35087150842	2634.89867226009	4350.48376857665	1.65110097567623	0.723428353232821	5.20956785416187e-05	1.1290021545768	up
814	NEG_t796	Indolylmethyl-desulfoglucosinolate	Sugars	Glycosides	3	1232.29414656272	1146.09481982267	1140.37571348354	2863.10066446745	2793.4990198128	2744.64702851601	1172.92155995631	2800.41557093209	2.38755571262276	1.25553439823186	4.44653849859384e-06	1.13335459486715	up
815	NEG_t797	9-O-desacetylspathulin-2-O-2-methylbutanoate	Terpenoids	Sesquiterpenoid	3	521.102113813295	482.652256818545	495.316617617468	378.93794413569	386.126027826571	346.075028415262	499.690329416436	370.379666792508	0.741218400654373	-0.432029	0.00155515381455911	1.09891465314231	down
816	NEG_t798	Cytochalasin V	Ketones, Aldehydes,esters	Other	1	376.295472292239	352.98647655554	398.858540726105	10.0057732041337	10.0057732041337	10.0057732041337	376.046829857961	10.0057732041337	0.0266077850142043	-5.23201	0.00130629832637813	1.13216057654501	down
817	NEG_t799	7-beta-D-glucopyranosyl-3-[(Z)-4-hydroxy-3-methyl-2-butenyl]isoguanine	Sugars	Other	3	1487.73239041113	1382.13	1363.42619031554	767.328573222124	771.096342371154	748.494717643465	1411.09550646189	762.306544412248	0.540223210208937	-0.888372	0.00276539516054217	1.1268687636912	down
818	NEG_t8	10-O-succinoyl geniposide	Lipid	Isoprene lipid	2	472.426845921018	526.074685884753	466.488421960683	688.237012970362	689.987438413035	673.601025247356	488.329984588818	683.941825543584	1.40057306970301	0.486017252636443	0.00613097188396752	1.11288143604242	up
819	NEG_t80	11-O-beta-D-Glucopyranoside-Abscisic alcohol	Terpenoids	Terpene Glycoside	1	7319.49081012544	6754.96184333263	7317.06863820017	9418.92010621179	9335.45308330535	9295.22305655897	7130.50709721941	9349.8654153587	1.31124831486455	0.390940918741065	0.00561570485118409	1.11862627142063	up
820	NEG_t800	(-)-3-oxo-alpha-ionyl-O-beta-D-glucopyranoside	Sugars	Glycosides	2	325.421777706715	288.46773700629	337.160606727249	10.0057732041337	10.0057732041337	10.0057732041337	317.016707146751	10.0057732041337	0.0315622898685333	-4.98565	0.0022758276278747	1.12997054745357	down
821	NEG_t801	3-O-Coumaroylquinic acid	Phenylpropanoids	Phenylpropanols	3	3227.9767731735	3093.20674632288	3120.91694821311	2053.46256665949	2036.91566054801	2018.93444454972	3147.36682256983	2036.43755725241	0.647028983926841	-0.628098	0.000788738755495201	1.1318446560453	down
822	NEG_t802	D-ribosylnicotinic acid	Sugars	Other	2	276.608230626028	256.242353995856	252.832698193087	10.0057732041337	10.0057732041337	10.0057732041337	261.89442760499	10.0057732041337	0.0382053688413149	-4.71008	0.000867186531318036	1.13315313216125	down
823	NEG_t803	D-myo-Inositol,O-2,3-diamino-2,3-dideoxy-a-D-glucopyranosyl-(1&reg;1)-O-[2,6-diamino-2,3,4,6-tetradeoxy-a-D-erythro-hexopyranosyl-(1&reg;3)]-2,4-diamino-6-[(4-amino-2-hydroxy-1-oxobutyl)amino]-2,4,5,6-tetradeoxy-,(S)- (9CI)	Sugars	Amino Sugars	2	974.115610487579	900.504574120502	944.344494535521	474.671151233983	455.116097370282	434.017647317536	939.654893047867	454.601631973934	0.483796376028423	-1.04753	0.000223173570128144	1.12942320081486	down
824	NEG_t804	(2S,3S,4R,5R,6R)-2-(dihydroxymethyl)-3-methyl-6-{[(4aS,7S,7aS)-7-methyl-1,4a,5,6,7,7a-hexahydrocyclopenta[c]pyran-1-yl]oxy}tetrahydro-2H-pyran-3,4,5-triol (non-preferred name)	Sugars	Glycosides	1	190.33584368189	183.648792363304	185.812591121917	573.374046850392	570.313071519214	547.871150180624	186.59907572237	563.85275618341	3.0217339180304	1.59537662806106	0.000227457784760758	1.13402914114619	up
825	NEG_t805	5'-acetoxymethylen-2-(4-acetoxy-but-3-inyl)-dithiophene	Others	Other	3	5873.28861920057	5722.56183513556	5702.26930335891	2989.1586682599	2928.18131963545	2712.84866341259	5766.03991923168	2876.72955043598	0.498909059030466	-1.00315	3.30614805157811e-05	1.13242869393642	down
826	NEG_t806	Brevifoliol	Terpenoids	Diterpene	3	170.267002078625	176.555197511902	184.115846080288	10.0057732041337	10.0057732041337	10.0057732041337	176.979348556938	10.0057732041337	0.0565363884866748	-4.14468	0.000574376190473382	1.13381872421568	down
827	NEG_t807	4H-1-Benzopyran-4-one,7-[(6-O-D-apio-b-D-furanosyl-b-D-glucopyranosyl)oxy]-3-(4-hydroxyphenyl)-(9CI)	Flavonoids	Isoflavonoids	2	19170.1249992362	19202.4754208116	18959.2671379695	73894.417167167	72337.4658831375	68018.5984155242	19110.6225193391	71416.8271552762	3.73702254246326	1.90188926636834	0.00110620141279714	1.13256035938233	up
828	NEG_t808	Lapathoside B	Phenylpropanoids	Cinnamic Acids And Derivatives	2	120.323588668785	10.0057732041337	10.0057732041337	4656.27245031729	4380.40873308062	4153.56353087741	46.7783783590175	4396.74823809177	93.9910358659154	6.55445126520454	0.00059919881217387	1.13243	up
829	NEG_t809	(R)-4-Dehydropantoate	Organic Acid	Carboxylic Acids	3	13269.3779212465	13139.3002004429	13124.0083236542	69540.3816876942	68111.0271257616	65291.9740838725	13177.5621484479	67647.7942991094	5.13355911640131	2.35995939877778	0.000516437530782118	1.13392829276171	up
830	NEG_t81	9,14-Methano-2H,6H-difuro[3′′,4′′:1′,8′a;2′′,3′′,4′′:4′,5′]naphtho[2′,3′:4,5]furo[2,3-e]furo[2,3-b]oxepin-8-carboxylic acid, 3-(acetyloxy)-2a,3,4,5,8,8a,8b,8c,9,10a,13a,14,14a,15a,15b,15c-hexadecahydro-8c,13a-dihydroxy-8-methoxy-2a,8b,14a-trimethyl-5-[[(2E)-1-oxo-3-phenyl-2-propenyl]oxy]-, methyl ester, (2aR,3R,5S,5aS,8S,8aR,8bS,8cR,9S,10aS,13aS,14S,14aR,15aS,15bR,15cS)-	Others	Furans	3	4920.0887797071	4508.40539935125	4871.91720423485	6169.98173741542	5840.67249098004	6040.58355129001	4766.80379443107	6017.07925989516	1.2622880066775	0.336041116659899	0.00209461476146323	1.09906488233782	up
831	NEG_t810	plumiepoxide	Sugars	Other	1	4165.32667218467	4028.25757877091	3993.77887192397	5409.59890489448	5183.60485052595	4965.87292664361	4062.45437429318	5186.35889402135	1.27665652735453	0.352370433470777	0.00605721748801347	1.10218332848406	up
832	NEG_t811	Kipukasin H	Nucleosides	Pyrimidine Nucleotide	3	270.464085183867	266.118560824656	258.703434814958	1353.6974678335	1286.14086877213	1211.06883663514	265.095360274494	1283.63572441359	4.84216594015243	2.27565252108258	0.00153055774295445	1.13139849639454	up
833	NEG_t813	5-hydroxy-4H-chromen-4-one	Ketones, Aldehydes,esters	Chromones	3	661.520339930631	673.857373847562	646.322896439785	1606.02876258858	1536.04012619995	1475.47216074875	660.566870072659	1539.18034984576	2.33009013860543	1.22038576603994	0.00124192953955773	1.13077282969669	up
834	NEG_t814	4,4'-di-O-acetyl-3,6'-di-O-feruloylsucrose	Sugars	Other	2	417.192836365611	403.732058569537	416.940575020665	817.075390209361	757.956987449167	714.486189148851	412.621823318604	763.17285560246	1.84956978151196	0.887189732222981	0.00619164933526394	1.11878304678943	up
835	NEG_t816	2-Propenoic acid, 3-phenyl-, (2S,3aS,4aR,6S,8S,8aS,9R,10R)-2,8,9,10-tetrakis(acetyloxy)-2,3,3a,4,4a,5,6,7,8,8a,9,10-dodecahydro-3a-(1-hydroxy-1-methylethyl)-1,8a-dimethyl-5-methylenebenz[f]azulen-6-yl ester, (2E)-	Lipid	Isoprene lipid	3	335.946624242786	326.281299717075	372.82486434967	922.174099680254	852.510587274537	761.532052622816	345.017596103177	845.405579859202	2.45032598165337	1.29297369242395	0.0050882482253981	1.11426958311346	up
836	NEG_t817	selagin-7-O-(6''-acetyl)-beta-D-glucopyranose	Flavonoids	Glycosides	2	1358.97610847427	1377.43996163509	1324.26868706727	5229.92908111553	5024.54539026966	4653.49818236031	1353.56158572554	4969.32421791517	3.67129524827013	1.87628914170168	0.00201510226733626	1.13016883560074	up
837	NEG_t818	1,3,5-trihydroxy-4-[(E)-3-(3-hydroxy-4-methoxyphenyl)prop-2-enoyl]oxycyclohexane-1-carboxylic acid	Organic Acid	Carboxylic Acids	1	398.315350562062	407.574138556598	411.721583945565	268.137830659527	254.549139726631	238.111480306519	405.870357688075	253.599483564226	0.624828787716312	-0.678467	0.000783015977236498	1.12631188031902	down
838	NEG_t819	DL-DJENKOLIC ACID	Organic Acid	Carboxylic Acids	3	10.0057732041337	10.0057732041337	10.0057732041337	123.897432652814	129.050043166252	114.375983646129	10.0057732041337	122.441153155065	12.2370506163862	3.61318397531571	0.00145817176689594	1.13181774998517	up
839	NEG_t82	Scuterivulactone A	Terpenoids	Terpene Lactones	3	7097.30923735189	6451.35905135869	6806.71061770893	4931.65182916458	4758.5192854956	4757.57219580254	6785.12630213984	4815.91443682091	0.709775208650442	-0.494566	0.00525368024393892	1.11337402217891	down
840	NEG_t820	swietemahonin F	Lipid	Isoprene lipid	3	914.933788893438	840.710817871403	929.603738901212	1660.44855810742	1486.84341704964	1426.26179901505	895.082781888684	1524.51792472404	1.70321444627412	0.768260091563042	0.00602684800088832	1.10389331486769	up
841	NEG_t821	Chaenorrhinoside	Others	Other	1	846.834673821741	817.852598576833	837.545737183425	1322.24755153538	1297.90865538277	1219.09601288652	834.077669860666	1279.75073993489	1.53433041811163	0.617609200728396	0.00291535239566496	1.12339	up
842	NEG_t822	Cyclohexanone, 2-[2-(b-D-glucopyranosyloxy)-1-hydroxy-1-methylethyl]-5-methyl-(9CI)	Terpenoids	Terpene Glycoside	1	475.173681799926	432.503	442.271195582042	1773.49684558436	1774.78257127563	1693.3673673273	449.982645040256	1747.2155947291	3.88285106989579	1.95711637249406	3.86845079828633e-05	1.13391990061382	up
843	NEG_t824	N-{2-[5-(4-benzyloxyphenyl)-1-methyl-4,8-dioxo-1,4,7,8-tetrahydropyrrolo[3,2-f]indol-3-yl]ethyl}-N-methylformamide	Others	Indole And Its Derivatives	3	1060.83576359535	1009.00059582668	1033.36265391491	3941.01875437359	3682.46538848718	3537.76	1034.39967111231	3720.41569425926	3.59669071651832	1.8466701058371	0.00166745069589216	1.13069675245121	up
844	NEG_t825	b-D-Glucopyranoside,(2E)-2-hexen-1-yl	Lipid	Fatty Acyls	2	155.463736154764	148.269936037872	150.822451046643	10.0057732041337	10.0057732041337	10.0057732041337	151.518707746426	10.0057732041337	0.0660365531949944	-3.92059	0.000221327501975333	1.13461767167306	down
845	NEG_t826	1-(3-Methylbutanoyl)-6-apiosylglucose	Sugars	Glycosides	2	260.104841302294	236.536532509843	220.267988802238	10.0057732041337	10.0057732041337	10.0057732041337	238.969787538125	10.0057732041337	0.0418704527765351	-4.57792	0.0025411499386473	1.12937146326186	down
846	NEG_t827	L-glycero-D-altro-Pentadec-14-en-7-ulo-7,4-furanosonicacid,2,7-anhydro-3,4-di-C-carboxy-8,9,10,12,13,14,15-heptadeoxy-10,12-dimethyl-15-phenyl-,5-[(6E,12E)-6,12-tetradecadienoate], (7S,10x,11x,12x)- (9CI)	Organic Acid	Carboxylic Acids	3	564.463601577927	524.473814472506	538.721564730883	194.844986371751	174.064062998277	159.087051284358	542.552993593772	175.998700218129	0.324389879507153	-1.6242	2.20993818714562e-05	1.13101298548649	down
847	NEG_t828	3beta,5alpha,20-trihydroxy-15beta-cinnamoyloxy-14-oxolathyra-6Z,12E-diene	Terpenoids	Diterpene	1	1044.41958973139	914.809677438789	920.720651254055	604.408845332379	549.721728873074	533.415821397114	959.983306141411	562.515465200856	0.585963799164226	-0.771117	0.00370088079063876	1.10415433494752	down
848	NEG_t829	Bakkenolide Db	Terpenoids	Sesquiterpenoid	3	800.695586401469	766.188955422241	792.362218467892	151.093516841182	132.632751793097	132.865158586589	786.415586763867	138.863809073623	0.176578149531666	-2.50162	6.9224887989228e-06	1.13433390108526	down
849	NEG_t830	(2R,4R)-4-amino-2-hydroxy-2-(1H-indol-3-ylmethyl)pentanedioic acid	Amino acids	Other	3	2297.35825285898	2227.79715595393	2305.37166601619	1340.42588932834	1282.5219720745	1245.2604553542	2276.84235827637	1289.40277225235	0.566311834267024	-0.820331	1.32682570343418e-05	1.13193737304944	down
850	NEG_t831	1H-Cyclotridec[d]isoindole-1,14,17-trione,2,3,3a,4,5,6,6a,9,10,13-decahydro-6,13-dihydroxy-3-(1H-indol-3-ylmethyl)-4,10,12-trimethyl-5-methylene-,(3S,3aR,4S,6S,6aR,7E,10S,11E,13R,17aR)-	Ketones, Aldehydes,esters	Other	2	675.319	672.469475079645	774.02505532378	284.551230357607	234.217484684838	222.912484952204	707.271074868175	247.227066664883	0.349550653843666	-1.51643	0.000960710205506036	1.11963946143496	down
851	NEG_t834	Salannal	Lipid	Isoprene lipid	3	499.948013080834	437.536963865313	482.98598696646	2177.42914779618	2020.99429475512	1975.21428531386	473.490321304202	2057.87924262172	4.34619072456098	2.11975148591837	0.000648781350911512	1.13143384137178	up
852	NEG_t835	Spiro[4H-4a,7-ethanonaphtho[2,3-b]furan-10,3'(2'H)-naphtho[2,3-b]furan]-2,2',6',8(3H,4'H,7H)-tetrone, 3a,3'a,8a,8'a,9,9',9a,9'a-octahydro-5,5',8a,8'a-tetramethyl-3-methylene-, (3'S,3aR,3'aR,4aR,7R,8aR,8'aS,9aR,9'aR)- (9CI)	Lipid	Isoprene lipid	3	627.502095053614	606.716596839273	650.252985777149	536.965595831233	545.708289143538	518.924229501531	628.157225890012	533.866038158767	0.849892377505254	-0.234648	0.00555036587798866	1.08274305064968	down
853	NEG_t836	2,4,6-Nonatrienamide,N-[(1S,5S,6R)-5-hydroxy-5-[(1E,3E,5E)-7-[(2-hydroxy-5-oxo-1-cyclopenten-1-yl)amino]-7-oxo-1,3,5-heptatrien-1-yl]-2-oxo-7-oxabicyclo[4.1.0]hept-3-en-3-yl]-8-methyl-,(2E,4E,6E)-	Ketones, Aldehydes,esters	Ketenes	2	846.979114849696	821.283892668884	841.638380572094	1173.41070942231	1128.28664058046	1125.34937548108	836.633796030225	1142.34890849462	1.36541090488454	0.449335179152801	0.00044261773202013	1.12782449983386	up
854	NEG_t837	methyl (1R,4aR,5S,7S,7aR)-5,7-bis(acetyloxy)-1-(beta-D-glucopyranosyloxy)-7-methyl-1,4a,5,6,7,7a-hexahydrocyclopenta[c]pyran-4-carboxylate	Lipid	Isoprene lipid	3	200.065896838189	186.884940626153	177.49803365432	10.0057732041337	10.0057732041337	10.0057732041337	188.149623706221	10.0057732041337	0.0531798735869748	-4.23298	0.00134726184346577	1.13206673687065	down
855	NEG_t838	(R)-3-hydroxy-1-[(R)-4-hydroxy-1,3-dihydroxyisobenzofuran-1-yl]butan-2-one	Ketones, Aldehydes,esters	Butanone	1	572.983428289336	549.697496056326	546.896160978223	5057.66951837348	5067.09264876363	4897.25803491598	556.525695107962	5007.34006735103	8.9975002257167	3.16952423334232	0.00011219833360437	1.1347649262892	up
856	NEG_t839	Guanylurea	Others	Other	2	463.986779528065	458.164262783653	449.935378007295	2100.89271507644	2089.45429875543	2001.49217813193	457.362140106338	2063.94639732127	4.51271807684255	2.17399665183963	0.000311602787961934	1.13423950144853	up
857	NEG_t84	5-Carboxystrictosidine	Terpenoids	Terpene Glycoside	3	1051.91738380437	1225.96409669417	1166.86460782034	1496.28825222262	1416.56892794033	1465.79486980075	1148.24869610629	1459.55068332123	1.27111024664828	0.346089164406631	0.0139346848758046	1.06780464338069	up
858	NEG_t841	foliasalacioside C	Lipid	Fatty Acyls	3	1987.9386328133	1933.20187690766	1964.44725951175	2937.21430700196	2871.53204602617	2814.74757744862	1961.86258974424	2874.49797682558	1.46518823074165	0.551086017625903	0.000282519255800827	1.13104402007447	up
859	NEG_t842	1-O-Caffeoyl xylose	Polyphenols	Phenolic Acids	1	190.199460230155	171.359479424478	177.95657626798	693.435500731556	662.330411730947	674.628589579929	179.838505307538	676.798167347477	3.76336628348918	1.91202371184975	8.70426193002724e-06	1.1340895178051	up
860	NEG_t843	5-Amino-6-(1-D-ribitylamino)uracil	Alkaloids	Other	2	286.826116790649	276.66961321112	264.587795107165	326.702251827805	349.367907285735	314.948	276.027841702978	330.339320311413	1.19676087119819	0.259134911344907	0.0153295393462871	1.03865748550165	up
861	NEG_t844	Ixosid	Sugars	Glycosides	2	197.737807328617	210.07007192874	180.296762508917	138.86609373982	145.846719043481	138.874700295205	196.034880588758	141.195837692835	0.72025874818184	-0.473413	0.0183057100174901	1.07915329019576	down
862	NEG_t845	rubiyunnanin E	Organic Acid	Carboxylic Acids	2	514.870099218997	470.082112032553	515.411639892779	377.519966680253	383.863284472089	337.560942518412	500.121283714776	366.314731223585	0.732451793498349	-0.449194	0.00305543657058041	1.08360775032846	down
863	NEG_t846	shinjuglycoside D	Lipid	Isoprene lipid	2	587.347607564559	577.396091647584	598.637401620006	436.029821687397	402.780087793465	368.279352485639	587.793700277383	402.363087322167	0.684531132491365	-0.546812	0.00665628476881438	1.10835832972068	down
864	NEG_t847	alboside B	Lipid	Isoprene lipid	2	812.733360918701	787.851282689556	815.410358757053	1797.36724341613	1841.73879832278	1706.3349119659	805.331667455103	1781.81365123494	2.21252152776455	1.14569149264109	0.00107517770981172	1.13117680933516	up
865	NEG_t848	jasminoside I	Sugars	Glycosides	1	472.323036315173	422.300264336131	456.766282315483	638.406146397724	671.767133626031	602.060803069954	450.463194322262	637.411361031236	1.41501318879169	0.500815499923374	0.00237606820275069	1.09666380993032	up
866	NEG_t849	4H-1-Benzopyran-4-one,2,3-dihydro-7-hydroxy-2-[2-(4-hydroxyphenyl)-5-benzofuranyl]-, (2S)-	Flavonoids	Flavonoids	3	2154.16705685541	2101.24864991931	2166.41480979917	10760.7393842922	10730.2476929824	10410.5972397998	2140.6101721913	10633.8614390248	4.96767771038813	2.31257157840797	0.000112777413399003	1.13471349072036	up
867	NEG_t85	Benzoic acid, 2,4-dihydroxy-6-methyl-, (6R,7R)-5,6,7,8-tetrahydro-7-hydroxy-3-[(1E)-3-hydroxy-1-propen-1-yl]-7-methyl-8-oxo-1H-2-benzopyran-6-yl ester	Ketones, Aldehydes,esters	Other	2	2436.31504841052	2545.60432608781	2529.63157204521	3448.05037746474	3421.25155772936	3368.33929268908	2503.85031551451	3412.54707596106	1.36291976194265	0.446700630041243	6.454990904795e-05	1.13044569682699	up
868	NEG_t851	Fulvestrant	Lipid	Steroid	3	246.396122257407	239.726652186555	272.402968634806	1101.32255358807	1112.54365032773	1090.53691432217	252.841914359589	1101.46770607932	4.35634933736828	2.12311964897695	1.60221355330389e-06	1.13468050215525	up
869	NEG_t852	(1R,4S,5S,6R,7R,9S,10S)-1-acetoxy-6,9-dibenzoyloxy-14-hydroxydihydro-beta-agarofuran	Lipid	Isoprene lipid	2	2284.13352318727	2256.9049492143	2369.54025272242	1003.52022241798	994.645964616965	968.50980381694	2303.53	988.891996950628	0.429294869337974	-1.21996	0.000241979798003014	1.13346739398378	down
870	NEG_t853	(-)-Pisumionoside	Terpenoids	Terpene Glycoside	1	541.23491313972	505.512681071192	549.068277628915	872.898961830029	840.270716845358	813.944190870029	531.938623946609	842.371289848472	1.58358737630043	0.663196471961984	0.000194507746510896	1.12419641791628	up
871	NEG_t856	5-hydroxy-1,2,3,4-tetrahydroisoquinolin-1-one	Ketones, Aldehydes,esters	Other	3	2748.65079035209	2631.60960129537	2683.82115093906	2925.62995370199	2965.19391422871	2891.00008612446	2688.02718086217	2927.27465135172	1.08900485537978	0.123010386393396	0.00663370759340952	1.07635695197168	up
872	NEG_t857	2-amino-3-[[(6E,9E)-5-hydroxy-8-methoxy-5,9,13,14-tetramethyl-2-oxo-1-oxacyclotetradeca-6,9-dien-4-yl]sulfanyl]propanoic acid	Others	Other	2	356.500330746182	345.200397672906	366.215613246224	216.549677634951	181.269373543533	177.455946440497	355.972113888437	191.75833253966	0.538689197996442	-0.892475	0.00150847311040303	1.11931888510177	down
873	NEG_t858	Quinoxaline,2,6-dimethyl-	Others	Naphthalenes	3	12977.6248437491	12330.7853899813	12896.3852201403	28018.1501162796	28018.1446595118	27363.8350176672	12734.9318179569	27800.0432644862	2.18297543024822	1.12629589264729	9.70971647102646e-07	1.13423220737994	up
874	NEG_t859	2-(1H-Indol-4-yl)ethanamine	Others	Indole And Its Derivatives	1	10.0057732041337	10.0057732041337	10.0057732041337	246.635053372785	240.235051782966	244.072983859677	10.0057732041337	243.647696338476	24.3507114710353	4.60589201999741	6.33507184196489e-05	1.1349764309303	up
875	NEG_t860	4-Hydroxyphenylacetaldehyde	Others	Other	1	312.170708885715	296.106348047314	287.97723219351	2100.19723186665	2026.32140924067	2072.98367148689	298.751429708846	2066.50077086474	6.91712428917473	2.79017237947639	3.46312898597371e-05	1.13474561577985	up
876	NEG_t861	[(2R,3S,4S,5R,6S)-3,4,5-trihydroxy-6-[(2S,3R,4S,5S,6R)-3,4,5-trihydroxy-6-(hydroxymethyl)oxan-2-yl]oxyoxan-2-yl]methyl 8-methylnonanoate	Lipid	Glycolipids	3	5494.41154679398	5177.71099693031	5363.01286033199	6391.64166015556	6288.80696077478	6199.26143261711	5345.04513468543	6293.23668451582	1.17739635979448	0.235600072329657	0.00211146007552302	1.10708667803653	up
877	NEG_t862	hydracyanoside E	Polyphenols	Phenolic Glycosides	2	1089.12381604328	946.73337191092	982.01096756607	610.621712949295	621.966945038235	589.359398211617	1005.95605184009	607.316018733049	0.60372022974776	-0.728048	0.00875110003042762	1.10858530109834	down
878	NEG_t863	2H-1-Benzopyran-2-one, 3,4-dihydro-6,7-dihydroxy-	Ketones, Aldehydes,esters	Polyketide	1	315.508194392721	304.216486900883	310.976546225409	1847.46272270548	1807.5339312976	1760.21992588665	310.233742506338	1805.07219329658	5.81842638622619	2.54062902396553	0.000229597748247377	1.13446379039847	up
879	NEG_t864	xylogranatin L	Sugars	Other	1	5304.73667327363	5091.8223012428	5186.9277703617	1574.66258633141	1492.95830714112	1519.66298934757	5194.49558162604	1529.0946276067	0.294368260320677	-1.76431	4.60980129033145e-05	1.13438249444488	down
880	NEG_t865	Cylindramide	Alkaloids	Other	2	1509.80685558584	1403.67999177807	1472.93597158518	10.0057732041337	10.0057732041337	10.0057732041337	1462.1409396497	10.0057732041337	0.00684323441933779	-7.19111	0.000458597745922858	1.13407937150728	down
881	NEG_t866	(Z)-venusol	Others	Pyran	1	727.336610420395	648.368153014662	696.011509072163	4315.17632988005	4292.40672841762	4216.62445794133	690.57209083574	4274.73583874633	6.19013698276307	2.6299713354761	1.70333845820295e-07	1.13487084876132	up
882	NEG_t868	Agrochelin	Organic Acid	Hydroxy Acids	2	1597.06397017097	1506.64468481007	1510.21596727738	1348.67250564361	1338.4965653613	1283.95115086289	1537.97487408614	1323.7067406226	0.86068164241574	-0.216448	0.00579084947863846	1.07676449070082	down
883	NEG_t869	Jnk-IN-8	Others	Other	2	1246.85181723278	1192.10880208372	1197.83466822306	1117.97726510525	1129.88808358517	1112.84401907273	1212.26509584652	1120.23645592105	0.924085383435703	-0.113902	0.0262373464266081	1.05639771293995	down
884	NEG_t87	2-(3,4-dihydroxyphenyl)ethyl 3-O-(6-deoxy-alpha-L-mannopyranosyl)-beta-D-glucopyranoside 4-[(2E)-3-(3,4-dihydroxyphenyl)-prop-2-enoate] 6-[(2E)-3-(4-hydroxy-3-methoxyphenyl)-prop-2-enoate]	Coumarins	Coumaric Acids	1	14034.8841552903	15163.680755225	14988.0919392744	29001.9734103815	29371.8438140073	28958.1084175161	14728.8856165966	29110.641880635	1.97643206949974	0.982898370194198	0.000136534822946038	1.13358416646217	up
885	NEG_t870	Kanokoside A	Sugars	Glycosides	3	121.721743137677	120.508924361501	122.744	10.0057732041337	10.0057732041337	10.0057732041337	121.658286123626	10.0057732041337	0.0822448969399922	-3.60393	3.34786036937124e-05	1.13504463470316	down
886	NEG_t871	1,11(4H,5H)-Naphthacenedione,2-acetyl-4-(dimethylamino)-4a,5a,6,12a-tetrahydro-3,5,6,10,12,12a-hexahydroxy-6-methyl-,(4S,4aR,5S,5aR,6S,12aS)-	Ketones, Aldehydes,esters	Other	3	596.399211873995	558.505136041554	584.68990888209	10.0057732041337	10.0057732041337	10.0057732041337	579.86475226588	10.0057732041337	0.0172553568138693	-5.85681	0.000386190645644746	1.1342436420858	down
887	NEG_t872	10-dehydrogardenoside	Sugars	Glycosides	1	219.358718614426	177.89178652684	191.976202325205	448.48300605592	428.150213243914	438.895731276992	196.408902488824	438.509650192275	2.23263632470645	1.15874826895158	0.000479320304514293	1.12811095396126	up
888	NEG_t873	Quinol glucuronide	Sugars	Other	1	671.637614022092	605.072169742886	631.312307962808	3189.5450018225	3121.44429138312	2996.16114739855	636.007363909262	3102.38348020139	4.87790496816323	2.28626165167753	0.000147691514197227	1.13378577731514	up
889	NEG_t875	Ilicicolin H	Ketones, Aldehydes,esters	Other	3	10.0057732041337	10.0057732041337	10.0057732041337	406.686420486546	432.449442030188	406.020811642713	10.0057732041337	415.052224719816	41.4812744854485	5.37438831559563	0.000461106570116019	1.13407551566456	up
890	NEG_t876	Grevilloside Q	Others	Other	1	631.012569560751	553.915688848102	589.854617091309	945.466642254044	912.490410257824	920.667893690182	591.594291833387	926.208315400683	1.56561401654216	0.646728577215156	0.00126742191612843	1.12325894849358	up
891	NEG_t877	2H-Pyran-2-one, 4-hydroxy-6-(2-oxopropyl)-	Ketones, Aldehydes,esters	Other	1	884.703247992505	825.662085130242	837.62362268345	443.196925872341	444.226587556651	429.420626970463	849.329651935399	438.948046799818	0.516817051894481	-0.952274	0.00105281010428762	1.13046272812133	down
892	NEG_t879	2(5H)-Furanone,5-(2E,4E,6E)-2,4,6-tetradecatriene-8,10-diynylidene-, (5Z)- (9CI)	Ketones, Aldehydes,esters	Furanone	2	356.027896706709	306.252179855275	329.061601637706	136.377632120976	135.622725142075	117.333151670199	330.447226066563	129.777836311083	0.392733925643369	-1.34838	0.00163767959387301	1.12151358483391	down
893	NEG_t880	1,2-dihydroxy-4-methoxybenzene 1-O-alpha-L-rhamnopyranosyl-(1->6)-beta-D-glucopyranoside	Sugars	Glucosides	1	497.909494045412	454.533839160829	465.592699383923	210.496614923519	210.96766449097	204.429558687418	472.678677530055	208.631279367302	0.44138077151584	-1.1799	0.00194565595640054	1.12950199072782	down
894	NEG_t882	Cis-Zeatin-7-N-glucoside	Alkaloids	Other	2	820.251	719.823982088548	792.010484211843	498.153834097225	523.155578348292	503.035232698719	777.361734991797	508.114881714745	0.653640202292832	-0.613431	0.00872690038809425	1.10640830153144	down
895	NEG_t883	γ-Glutamyltyrosine	Amino acids	Other	1	1010.90189841379	960.564445351578	1003.85383417865	429.370609561546	412.77411484878	420.97958682585	991.773392648006	421.041437078725	0.424533910871068	-1.23605	0.000292175655126363	1.13323895986748	down
896	NEG_t884	2-[4-(2-sulfoethyl)piperazin-1-yl]ethanesulfonic acid	Others	Other	3	241.151948332977	194.441914559982	226.297390040357	2366.75658875331	2341.33901584163	2210.78529167997	220.630417644439	2306.29363209164	10.4531988685639	3.38587259562472	0.000218152524771324	1.13380535933371	up
897	NEG_t886	6H-Furo[2,3-c]xanthen-6-one,4-(1,1-dimethyl-2-propen-1-yl)-1,2-dihydro-5,9,10-trihydroxy-1,1,2-trimethyl-,(-)-	Others	Pyran	3	158.191989692911	125.310139285099	146.915786527266	10.0057732041337	10.0057732041337	10.0057732041337	143.472638501759	10.0057732041337	0.069739940023554	-3.84187	0.00518385644511126	1.12343962386882	down
898	NEG_t888	5H,14H-Pyrrolo[1'',2'':4',5']pyrazino[1',2':1,6]pyrido[3,4-b]indole-5,14-dione,1,2,3,5a,6,11,12,14a-octahydro-5a,6-dihydroxy-12-(2-methyl-1-propen-1-yl)-,(5aR,6S,12S,14aS)-	Others	Indole And Its Derivatives	1	352.394730642346	296.105606296327	356.143909064302	167.611736528632	192.912491044372	174.102302861917	334.881415334325	178.208843478307	0.53215507137174	-0.910081	0.0078970961338519	1.09693387483448	down
899	NEG_t889	Emiline	Alkaloids	Other	1	137.710360689022	133.036003060827	132.154363787197	1043.23235914753	1067.4148255926	1043.52036811678	134.300242512349	1051.38918428564	7.8286469526588	2.96876298397004	3.78989286622196e-05	1.13493986473948	up
900	NEG_t89	1,3-Dihydroxy-2-methylanthraquinone; 1-Me ether, 3-O-[β-D-xylopyranosyl-(1→6)-β-D-glucopyranoside]	Quinones	Anthraquinones	3	9371.46709123331	9874.0081303632	10023.6609879571	16588.1170478146	17019.8984435922	16685.911399178	9756.37873651787	16764.6422968616	1.71832631241671	0.781004032170609	2.6724458263771e-05	1.13254113670467	up
901	NEG_t890	2,5-Dihydroxybenzoic acid O-glucoside	Polyphenols	Phenolic Acids	1	2393.23964378072	2242.5156629313	2316.29047906141	13802.1605113761	13888.5381377632	13635.561901387	2317.34859525781	13775.4201835088	5.94447473793912	2.57154933706105	3.77125417726885e-07	1.13499287650052	up
902	NEG_t891	Niazimicin	Polyphenols	Other	1	2065.25600454428	1756.44368772303	1982.67427970902	753.757308717016	766.070365743877	741.736909983052	1934.79132399211	753.854861481315	0.389631094647388	-1.35982	0.00582672139303248	1.12141928550278	down
903	NEG_t896	3,4-dihydroxy-2-oxobutanal	Sugars	Monosaccharide	1	734.41350003748	684.787569600388	723.489749582197	377.415726870823	367.639948257607	360.130419599499	714.230273073355	368.39536490931	0.515793545580325	-0.955134	0.00074644083181553	1.1303718880206	down
904	NEG_t898	Uridine-5-oxyacetic acid methyl ester	Nucleosides	Pyrimidine Nucleotide	1	644.285225804209	694.232046515485	677.97554347366	1115.38966028326	1141.26343398639	1138.56719561256	672.164271931118	1131.7400966274	1.68372545802819	0.751656917126882	7.80273750718675e-05	1.13208224605231	up
905	NEG_t899	Voachalotinal	Alkaloids	Other	3	1440.59731155748	1951.28311704318	1494.56279364369	765.569704147272	900.914139830638	846.882765268212	1628.81440741478	837.788869748707	0.514355021624856	-0.959164	0.0333965011198063	1.04601901015438	down
906	NEG_t9	6-Formyl-7-hydroxycumarin	Coumarins	Other	3	29138.640974563	28357.1729627652	28147.6962455581	32666.5745839312	32579.1298833643	32397.1736055487	28547.8367276288	32547.6260242814	1.14010831485461	0.189170892706203	0.00359964590549293	1.12157464890903	up
907	NEG_t900	6-Methylpurine-2'-deoxyriboside	Nucleosides	Purine Nucleosides	1	339.401391811228	363.668809652516	357.643018465729	111.138947454963	104.645003628465	111.672088649887	353.571073309824	109.152013244438	0.308713074920559	-1.69566	0.000341982319941066	1.13291265483667	down
908	NEG_t901	NCGC00380753-01_C16H28O12_6-O-Isobutyryl-alpha-D-glucopyranosyl alpha-D-glucopyranoside	Sugars	Glycosides	1	133.631309797428	166.473999908814	165.218770968112	10.0057732041337	10.0057732041337	10.0057732041337	155.108026891451	10.0057732041337	0.0645084165188691	-3.95437	0.00543835629612045	1.12287754957312	down
909	NEG_t902	13-O-Ethylpiptocarphol	Terpenoids	Sesquiterpenoid	1	1659.88021725588	1712.79281452238	1634.85930644487	1303.20599705921	1332.88930247682	1285.73262758451	1669.17744607438	1307.27597570685	0.783185741444889	-0.352574	0.00055453714299773	1.1228897074379	down
910	NEG_t903	b-D-Glucopyranoside,2-hydroxy-1-methylpropyl	Sugars	Other	1	205.125	208.148325238254	202.327017204926	652.064485434679	634.189164652944	637.061655244271	205.200064771593	641.105101777298	3.12429288212412	1.64352970309009	4.72273802340857e-05	1.13471936809025	up
911	NEG_t904	6′′-O-Acetylnaringin	Others	Other	2	146.928634029556	145.809052860312	120.455483510733	10.0057732041337	10.0057732041337	10.0057732041337	137.731	10.0057732041337	0.0726471823900152	-3.78295	0.0045487039616553	1.1248625653981	down
912	NEG_t905	8-(4-Hydroxyphenylactyl),Me ester-6,8,15-Trihydroxy-2-oxo-1(10),3,11(13)-guaiatrien-12-oic acid	Terpenoids	Sesquiterpenoid	1	184.165569843697	200.285701445582	181.602859579511	158.423	159.684234590722	163.89164658183	188.684710289597	160.666326172384	0.851506865213352	-0.23191	0.032979008824133	1.04137580646625	down
913	NEG_t906	NCGC00380816-01_C11H20O7_	Others	Other	1	262.771593470984	272.63874210935	267.304350382824	149.008954988881	145.453658331961	152.872504975941	267.571561987719	149.111706098928	0.557277854908106	-0.843531	9.90466200577837e-06	1.13306969663586	down
914	NEG_t907	Aethyl-(O6-beta-D-xylopyranosyl-beta-D-glucopyranosid)	Sugars	Other	1	15906.1434008543	15115.0869763215	15781.7336064925	8300.64033539476	7989.99689313666	8024.36767993777	15600.9879945561	8105.0016361564	0.51951848427706	-0.944753	0.000244397472042092	1.13230332955283	down
915	NEG_t908	5-[2,3-epoxy-3-methylbutyl]-3'-O-beta-D-xylopyranosyl-6,5'-dihydroxy-2-phenylbenzofuran	Flavonoids	Other	3	178.495337979878	195.061217456805	169.622275845989	245.400613738947	245.901408551309	243.691080081462	181.059610427557	244.997700790573	1.35313281748498	0.436303454778283	0.0127907250338775	1.10523235088013	up
916	NEG_t910	2,5-dihydro-5-oxo-2-Furanacetic acid methyl ester	Organic Acid	Other	2	10.0057732041337	10.0057732041337	10.0057732041337	151.626660622451	147.212218971564	145.949414877479	10.0057732041337	148.262764823831	14.8177219090454	3.88925175824287	0.000154912408670077	1.13476841214052	up
917	NEG_t912	O-alpha-L-Rhamnopyranosyl-(1->3)-O-alpha-L-rhamnopyranosyl-(1->6)-D-galactopyranose	Sugars	Oligosaccharides	1	10.0057732041337	10.0057732041337	10.0057732041337	215.641289770355	217.366575601047	233.565462176124	10.0057732041337	222.191109182509	22.2062907732822	4.47289652739891	0.000723118338579826	1.13348136882086	up
918	NEG_t913	splenocin J	Organic Acid	Benzoic Acids	2	543.903423892274	546.31895989122	552.684536279061	229.622745220663	221.045793609171	232.111165776326	547.635640020852	227.59323486872	0.41559244548082	-1.26676	3.83749344555179e-07	1.13472049251921	down
919	NEG_t915	Desacetyldoronine	Alkaloids	Other	1	374.097588029991	391.532071653276	361.026387729901	10.0057732041337	10.0057732041337	10.0057732041337	375.552015804389	10.0057732041337	0.02664284249068	-5.23011	0.000583803581569609	1.13379676663662	down
920	NEG_t916	Pyridoxine 5'-β-D-Glucoside	Sugars	Glucosides	2	195.87211752769	203.222195112819	229.118442826408	266.664240041963	260.331312441251	274.615786404313	209.404251822306	267.203779629176	1.27601888358942	0.351649679462673	0.0177256791973309	1.0621216945897	up
921	NEG_t917	L-1-Pyrroline-3-hydroxy-5-carboxylate	Organic Acid	Carboxylic Acids	3	378.220924001795	403.359258150535	400.367510280907	240.882233334958	252.824588883373	248.565165923244	393.982564144412	247.423996047192	0.628007476890524	-0.671146	0.000735071994533427	1.1272703520462	down
922	NEG_t919	(S)-5-Oxo-2,5-dihydrofuran-2-acetate	Organic Acid	Carboxylic Acids	3	173.622737270764	189.255290770063	186.408104897208	453.177057766335	470.672896789345	471.088208780344	183.095377646012	464.979387778675	2.53954738648643	1.34457139406149	4.73909191597448e-06	1.13346908546976	up
923	NEG_t92	Xylotuberin	Others	Pyrrole	1	437.332121285078	447.827347748446	441.818900789436	1200.16085317985	1216.42353919322	1238.33564687213	442.32612327432	1218.3066797484	2.75431772089309	1.4616949893633	7.59454510970593e-05	1.13462533877051	up
924	NEG_t920	D-Arabinono-1,4-lactone	Sugars	Monosaccharide	1	2004.68	1971.79961892671	1953.0368843716	3509.66371767737	3557.43447845286	3597.31698063671	1976.50397633477	3554.80505892231	1.79853170116781	0.846819588839164	6.50115496109616e-06	1.13433001689231	up
925	NEG_t921	5-methyl-1,3-dioxolane-2,4-dione	Ketones, Aldehydes,esters	Other	3	3574.81019469086	3658.05372085733	3656.8776084192	7835.31758640866	7954.38966682404	7789.49652617113	3629.91384132246	7859.73459313461	2.16526753435865	1.11454529130156	3.188935891712e-06	1.13471818649817	up
926	NEG_t922	2-O-caffeoyl-(+)-allohydroxycitric acid	Organic Acid	Carboxylic Acids	3	1378.81020037667	1392.97720230133	1402.19165814632	895.625216316909	934.800335020935	891.790782376379	1391.32635360811	907.405444571408	0.652187347862884	-0.616642	8.48552664322133e-05	1.13284797004463	down
927	NEG_t923	1-(difluoromethyl)-2-methyl-1H-1,3-benzodiazole	Others	Other	1	677.964367413912	720.923490333359	670.631600185206	1158.18219371125	1227.67408409997	1180.11569634304	689.839819310826	1188.65732471809	1.72309178369204	0.784999551447128	6.90514639264664e-05	1.12908761607095	up
928	NEG_t924	Comenic Acid	Organic Acid	Carboxylic Acids	1	455.571860646698	469.893955543824	476.176742210083	226.583828434017	223.885287302484	208.828425450327	467.214186133535	219.765847062276	0.470374944906884	-1.08812	7.95861145237036e-06	1.13262090656314	down
929	NEG_t925	3,6-dihydro-2H-pyran-2,6-dione	Ketones, Aldehydes,esters	Other	1	59129.1985005575	58779.3089064552	60398.6955352165	29789.8601767528	30032.7977096674	29295.0233936202	59435.7343140764	29705.8937600135	0.499798548850066	-1.00058	2.8477358191595e-05	1.13437882921954	down
930	NEG_t926	(2E)-4-Hydroxy-2-butenal	Ketones, Aldehydes,esters	Other	1	591.619710868016	548.734773035222	575.673585128226	264.352721479728	266.899934057372	246.506350380945	572.009356343821	259.253001972682	0.453232100310001	-1.14168	0.000206491169442913	1.13055657023271	down
931	NEG_t927	(3R,6Z,9Z,12Z,15Z,18Z,21Z)-3-Hydroxytetracosahexaenoyl-CoA	Lipid	Fatty Acyls	1	1139.86515983972	1145.36253535039	1170.12640058612	807.753837359681	962.555488673856	941.351043989208	1151.78469859208	903.886790007582	0.784770618252247	-0.349657	0.0322744558781703	1.0546231630328	down
932	NEG_t928	3-O-beta-D-glucopyranosyl-4/-O-(3'''-O-dihydrophaseoyl-beta-D-glucopyranosyl)rhamnocitrin	Flavonoids	Glycosides	3	226.561680182416	251.764278579077	240.924745941644	300.969664271868	304.832728787308	285.849783035069	239.750234901046	297.217392031415	1.23969593670717	0.309986310614407	0.00413512481661201	1.07975768306887	up
933	NEG_t931	2-ethynyl-1-benzothiophene	Others	Thiophene	2	8304.25056157365	8447.59134852557	8683.87551716186	10162.2145479377	10521.460315384	10283.5163146784	8478.57247575369	10322.3970593334	1.21746875300677	0.283884745235197	0.000274820708361497	1.11982260835916	up
934	NEG_t932	Alaninamide,2,3-didehydro-N-[[14-ethylidene-9,10,11,12,13,14,20,21,22,23,24,25,26,27,32,33,34,35,36,37-eicosahydro-11-(1-hydroxyethyl)-17,30-dimethyl-21,27,34,37-tetrakis(methylene)-24-(1-methylethyl)-9,12,19,22,25,32,35-heptaoxo-19H-8,5:18,15:31,28:41,38-tetranitrilo-5H,15H,38H-pyrido[3,2-z][1,14,30,24,4,7,10,17,20,33,36]trioxathiaheptaazacyclononatriacontin-2-yl]carbonyl]alanyl-2,3-didehydro-(9…	Organic Acid	Carboxylic Acids	2	362.703952326809	383.386925320383	387.900347057572	465.67750941225	449.082660886122	478.261283808878	377.997074901588	464.340484702417	1.22842348667198	0.296808001097268	0.00171628493837656	1.09705455602226	up
935	NEG_t933	4H-1-Benzopyran-4-one, 6-[6-O-(6-deoxy-α-L-mannopyranosyl)-β-D-glucopyranosyl]-5-hydroxy-2-(4-hydroxyphenyl)-7-methoxy-	Flavonoids	Glycosides	1	14555.8208266469	13654.2649903352	13892.3825411684	18731.2426335518	20380.0371761701	19234.6490736615	14034.1561193835	19448.6429611278	1.38580779604311	0.4707271774434	0.00196867368362165	1.11180299995412	up
936	NEG_t935	Nonioside A	Sugars	Glycosides	1	2301.20855289004	2738.48598571386	2466.31546433301	1806.22317839008	1826.89250885879	1811.37162031628	2502.0033343123	1814.82910252172	0.72535039327617	-0.46325	0.0324761450418115	1.06407844391626	down
937	NEG_t937	3-Dehydro-L-Threonic Acid	Sugars	Other	1	25846.8766313922	25048.8506824179	26215.5673247055	51239.0114094185	51749.2909833059	51675.4874450161	25703.7648795052	51554.5966125802	2.00572160748665	1.00412137495783	1.27721439375403e-05	1.13463273604526	up
938	NEG_t94	2-Butenoic acid,2-methyl-,(1R)-2-hydroxy-2-methyl-1-[[(7-oxo-7H-furo[3,2-g][1]benzopyran-4-yl)oxy]methyl]propylester, (2Z)-	Coumarins	Psoralen	1	11023.9361949454	10416.0166920523	10784.6326767585	5790.35783409556	5624.09397876891	5672.70911244625	10741.5285212521	5695.72030843691	0.530252309731148	-0.915249	0.000587470158661552	1.13212687391825	down
939	NEG_t941	(R)-2-Amino-4-((((2S,3S,4R,5R)-5-(6-amino-9H-purin-9-yl)-3,4-dihydroxytetrahydrofuran-2-yl)methyl)thio)butanoic acid	Nucleosides	Deoxyribonucleosides	1	1219.90897665897	1322.76961466791	1339.86	1580.98816936912	1626.94536539313	1567.91488133828	1294.18077298063	1591.94947203351	1.23008277148724	0.298755396862429	0.00647589836871985	1.09339707512019	up
940	NEG_t942	3-(R)-3-beta-D-glucopyranosyloxy-4-hydroxybutanoic acid	Sugars	Glycosides	1	361.09566025366	410.450678270815	362.736139613037	785.560855060273	820.922728954296	831.17760078476	378.094159379171	812.553728266443	2.14907770487821	1.10371764768692	4.09918841479121e-05	1.12971314473185	up
941	NEG_t943	(2S,E)-1-[5-Amino-1-(1,2,3,4-tetrahydro-5-hydroxymethyl-2,4-dioxopyrimidin-1-yl)-1,5-dideoxy-β-D-allofuranulonoyl]-3-ethylidene-2-azetidinecarboxylic acid	Nucleosides	Ribonucleotides	2	545.83901806675	582.96925756319	587.563368378676	157.00475655936	131.172035318806	212.546093428869	572.123881336205	166.907628435678	0.291733370831965	-1.77728	0.000551862861762836	1.1248819878204	down
942	NEG_t944	Glucosylgalactosyl hydroxylysine	Amino acids	Other	1	1455.80183924263	1483.75512279029	1450.29762055961	1180.24661779778	1215.02220082581	1221.08557306576	1463.28486086418	1205.45146389645	0.823798220111799	-0.279637	0.00012523782041086	1.12603697670109	down
943	NEG_t945	Rifamycin B	Ketones, Aldehydes,esters	Polyketide	2	1953.18407832885	1795.15313437169	1979.07842126081	2240.8944198977	2309.67282542157	2352.76332364527	1909.13854465378	2301.11018965485	1.20531335774384	0.269408267527493	0.00821854054091024	1.07565031977691	up
944	NEG_t948	[(2S,3R,4S,5R,6S)-4,5-Dihydroxy-6-[[(1S,2S,4S,5S,6R,10S)-2-(hydroxymethyl)-10-[(2S,3R,4S,5S,6R)-3,4,5-trihydroxy-6-(hydroxymethyl)oxan-2-yl]oxy-3,9-dioxatricyclo[4.4.0.02,4]dec-7-en-5-yl]oxy]-2-methyloxan-3-yl] (E)-3-(3-hydroxy-4-methoxyphenyl)prop-2-enoate	Coumarins	Coumaric Acids	1	15813.6007824686	15804.9047662369	16131.4882324578	24805.5028098225	24440.7104423959	24832.7923809609	15916.6645937211	24693.0018777264	1.55139299017883	0.633564188092799	1.02370682194243e-06	1.13430968029878	up
945	NEG_t949	2-Fucosyllactose	Sugars	Oligosaccharides	1	229479.252307277	231666.561983231	237467.011868308	261951.256681008	254712.960220514	258812.022012838	232870.942052939	258492.07963812	1.11002290521656	0.150589446756819	0.00136915005872222	1.10180809125884	up
946	NEG_t95	2-Butenenitrile, 4-(b-D-glucopyranosyloxy)-3-(hydroxymethyl)-,(2Z)-	Lipid	Fatty Acyls	1	114.971358083757	126.807732169229	133.321281007161	196.016989030224	208.779910563112	200.547094024144	125.033457086716	201.781331205827	1.61381870026903	0.690478512373843	0.000561661691872275	1.11897454855484	up
947	NEG_t950	2-{[3,4-dihydroxy-2,5-bis(hydroxymethyl)oxolan-2-yl]oxy}-6-(hydroxymethyl)oxane-3,4,5-triol	Others	Glycosides	1	52117.2724075881	52617.1341605158	54111.8226646666	82773.7519588632	79878.3314373863	81954.0845623773	52948.7430775902	81535.3893195423	1.5398928204974	0.622829940064367	2.86926671650376e-05	1.13207085335295	up
948	NEG_t952	D-Glucose,N-1,5-dideoxy-5-(hydroxymethyl)-D-chiro-inositol-1-yl-(1&reg;4)-O-4-amino-4,6-dideoxy-a-D-glucopyranosyl-(1&reg;4)-O-a-D-glucopyranosyl-(1&reg;4)-O-a-D-glucopyranosyl-(1&reg;4)- (9CI)	Sugars	Glycosides	3	140.055286572166	155.758186157639	160.718119521812	215.736223285331	241.69952725959	203.036159824483	152.177197417206	220.157303456468	1.4467167696149	0.53278250648081	0.0124533308077967	1.06052550926788	up
949	NEG_t953	lisianthioside	Others	Other	2	1747.62220827427	1973.93878136219	1736.91771175461	4757.19183267144	4725.56622142105	4707.44233804617	1819.49290046369	4730.06679737955	2.59966213452887	1.37832413536403	0.000481488144185818	1.13346597942759	up
950	NEG_t954	Nikkomycin J	Amino acids	Peptide	2	156.408881644212	186.577409092023	159.121842642221	216.807641826566	210.890414144897	221.876378713042	167.369377792819	216.524811561502	1.29369430906011	0.371496758826751	0.0268364095661957	1.04923605430237	up
951	NEG_t955	a-L-Talofuranuronamide,1-deoxy-5-O-[4-deoxy-N-[(3S)-hexahydro-2-oxo-1H-azepin-3-yl]-b-L-erythro-hex-4-enopyranuronamidosyl]-1-(3,4-dihydro-2,4-dioxo-1(2H)-pyrimidinyl)-3-O-methyl-	Amino acids	Alpha Amino Acids	1	6526.49810664165	6760.92157732122	6714.49637181646	15464.1997568852	15164.6336401344	15524.4048256936	6667.30535192644	15384.4127409044	2.30744085186668	1.20629366680396	2.0042791018392e-06	1.13459692685585	up
952	NEG_t957	4-O-beta-D-mannopyranosyl-(2S,3R)-erythritol	Sugars	Glycosides	1	382.817761677723	422.700497590072	406.852232948169	680.394670967858	657.040111681087	676.964048610912	404.123497405321	671.466277086619	1.66153733053825	0.732518707099997	0.000139585496747963	1.12921039298063	up
953	NEG_t958	alpha-L-ido-hept-2-ulopyranose	Sugars	Other	1	7762.8433929346	7703.66841618517	7947.59499900303	9844.08423601284	9665.73816631398	9813.80609752943	7804.70226937427	9774.54283328542	1.2523915065461	0.324685629570242	5.01228891735234e-05	1.13021742747968	up
954	NEG_t96	cichorioside I	Terpenoids	Terpene Glycoside	1	7486.13615812471	7182.98767539573	7570.07	13613.3810685695	14037.2269834747	13992.027768664	7413.06483367115	13880.8786069027	1.8724884940779	0.904956853750647	4.12857669081847e-06	1.13339619434378	up
955	NEG_t961	hexopyranosyl 4,6-dideoxy-4-{[4,5,6-trihydroxy-3-(hydroxymethyl)cyclohex-2-en-1-yl]amino}hexopyranosyl-(1->4)hexopyranosyl-(1->4)hexopyranosyl-(1->4)hexopyranoside	Sugars	Glycosides	3	231.575528481658	270.891386768772	246.217490226455	355.887684504898	342.227789585158	331.50207078054	249.561468492295	343.205848290199	1.37523572995322	0.459678933026844	0.00434055571368241	1.09087706861547	up
956	NEG_t962	microcyclamide GL546A	Ketones, Aldehydes,esters	Polyketide	3	10.0057732041337	114.994679703317	10.0057732041337	235.101456783352	221.520208954936	228.58279053515	45.0020753705281	228.401485424479	5.07535449296322	2.34350859222474	0.0331588014358488	1.05966122717915	up
957	NEG_t964	alpha-Maltose 1-phosphate	Sugars	Other	3	3938.49538965993	4091.79961503024	3967.03895848387	2280.21319399436	2251.34503609348	2207.61568050067	3999.11132105801	2246.3913035295	0.561722623649094	-0.83207	0.000102179878206843	1.13316075158914	down
958	NEG_t966	2-Thiouridine	Nucleosides	Glycosides	3	606.202081641797	625.290003496457	627.98328863098	1030.49232818813	1021.13377426088	1014.76038391652	619.825124589745	1022.12882878851	1.64906001425006	0.721643903739256	4.57562963947664e-06	1.13416848150417	up
959	NEG_t967	(4-Methyloxazol-2-yl)methanol	Alcohols	Other	2	367.466314779049	354.656869184182	365.644918385709	797.550356175415	823.780793479084	794.905042472066	362.589367449647	805.412064042188	2.22127876972023	1.15139046197772	5.66855261801582e-05	1.13395499291294	up
960	NEG_t968	3,6-Dihydroxy-1-methylpiperidin-2-one	Ketones, Aldehydes,esters	Other	3	10.0057732041337	10.0057732041337	10.0057732041337	176.698833176837	175.202353603393	168.433282374131	10.0057732041337	173.444823051454	17.3344747590119	4.11557221789774	0.000241954227362999	1.13457120812949	up
961	NEG_t97	b-D-Galactopyranose, O-b-D-galactopyranosyl-(1&reg;3)-O-[O-b-D-glucopyranosyl-(1&reg;4)-a-D-glucopyranuronosyl-(1&reg;2)]-O-b-D-galactopyranosyl-(1&reg;4)-O-b-D-glucopyranosyl-(1&reg;6)- (9CI)	Sugars	Oligosaccharides	2	1984.50207035874	1867.26947526487	2069.82326571579	1627.76215646059	1472.59046017081	1618.44806070678	1973.86493711313	1572.93355911273	0.796880034463358	-0.327566	0.00700464601050249	1.05915421068621	down
962	NEG_t970	{[2-amino-4-hydroxy-4-(4-hydroxyphenyl)-3-methylbutanoyl]amino}[5-(2,4-dioxo-3,4-dihydropyrimidin-1(2H)-yl)-3,4-dihydroxytetrahydrofuran-2-yl]acetic acid (non-preferred name)	Organic Acid	Carboxylic Acids	3	162.818665638461	169.165546219091	159.827871404793	291.535408269757	307.306898622552	315.058219354104	163.937361087448	304.633508748804	1.85823113613684	0.89392996254881	0.000717039717816651	1.12881356008908	up
963	NEG_t972	9-((2S,3S,4R,5S)-3,4-Dihydroxy-5-(hydroxymethyl)tetrahydrofuran-2-yl)-1H-purin-6(9H)-one	Nucleosides	Purine Nucleosides	3	2934.30350115982	2927.36800824893	3012.92449861924	3675.58909644493	3651.69806514772	3562.39402029323	2958.19866934266	3629.89372729529	1.22706218649672	0.295208365445006	0.000148171803077089	1.12548427008257	up
964	NEG_t973	3,3-difluoro-1-(hydroxymethyl)cyclobutane-1-carboxylic acid	Organic Acid	Carboxylic Acids	3	1472.67425876594	1514.44598336952	1530.46430977026	1273.10118763264	1260.02613694884	1238.73155610899	1505.86151730191	1257.28629356349	0.834928231525701	-0.260276	0.000787123190255689	1.12081248488816	down
965	NEG_t974	D-Ornithine	Organic Acid	Carboxylic Acids	3	1917.58816991263	1945.5152925681	1972.7559931296	3730.33419200885	3699.76809974592	3684.72229265042	1945.28648520344	3704.94152813506	1.90457372542101	0.92946813523158	1.71320616848045e-07	1.13480210878185	up
966	NEG_t975	4-amino-1-3,4-dihydroxy-5-(hydroxymethyl)oxolan-2-yl-1,2-dihydropyrimidin-2-one	Nucleosides	Pyrimidine Nucleotide	3	1787.47863647172	1818.00859781055	1843.8888740438	3434.91633676598	3416.98804655508	3354.40001527013	1816.45870277536	3402.10146619706	1.87293080817032	0.905297602969425	3.17343146702001e-06	1.13434284548002	up
967	NEG_t976	Mucic acid Dimethyl Ester	Polyphenols	Phenolic Acids	3	413.388103295454	450.470695776245	423.227719290299	497.686810738619	490.792681263766	492.548409297422	429.028839453999	493.675967099936	1.1506824756308	0.202489784790044	0.0249338176470871	1.07170673510623	up
968	NEG_t977	alpha-D-Galactopyranoside, 1-(hydroxymethyl)-2-(phosphonooxy)ethyl, homopolymer	Sugars	Glycosides	2	1007.05016125268	1020.65337024925	1026.97319816468	871.375278926987	899.19374116782	866.586970499801	1018.22557655554	879.051996864869	0.863317537002493	-0.212037	0.00094054865573415	1.11929582413614	down
969	NEG_t99	1(3H)-Isobenzofuranone,4-[(2R,4R,5S)-4-[(1S,2S)-2-(acetyloxy)-1-methylpropyl]-2,3,4,5-tetrahydro-5-hydroxy[2,3'-bifuran]-4-yl]-(9CI)	Ketones, Aldehydes,esters	Benzoates	1	4972.19641605954	4501.00700099838	4768.0143081558	2968.24683533423	3066.76270239371	2960.64346848051	4747.07257507124	2998.55100206948	0.631663189186545	-0.662773	0.00404498019389815	1.12070823639263	down
970	POS_t1	acuminoside	Lipid	Isoprene lipid	1	38139.2457439554	38232.3013486418	38144.7711736477	68943.133023149	69491.612077166	72353.1919180939	38172.1060887483	70262.645672803	1.84068035202055	0.880239113600398	0.00107474671757044	1.13266352050578	up
971	POS_t10	2,5-Anhydro-D-mannose	Sugars	Other	1	38283.7862967914	38814.6152824931	37798.1016281268	58533.8293216467	59202.9754563398	58635.783231156	38298.8344024704	58790.8626697142	1.53505618609432	0.618291462055491	1.85295045835176e-06	1.13442164610585	up
972	POS_t100	Bicyclo[2.1.1]hexan-2-one, 1-fluoro-	Ketones, Aldehydes,esters	Other	3	1977.75303188849	1932.97923515689	1960.74359616073	4168.12141000513	4202.42775740856	4301.43309043125	1957.1586210687	4223.99408594831	2.15822776982778	1.10984712852415	8.6554884843256e-05	1.13434135691878	up
973	POS_t1000	3-Oxepinacetic acid, 2-[(acetyloxy)methyl]-4-[(1aR,3S,3aR,4R,5R,6R,7aS)-5-(formyloxy)-3-(3-furanyl)octahydro-4-[[(2R,3R)-2-hydroxy-3-methyl-1-oxopentyl]oxy]-3a-methyl-7-methyleneindeno[1,7a-b]oxiren-6-yl]-2,3,4,7-tetrahydro-2,4-dimethyl-7-oxo-, methyl ester, (2S,3R,4R)-	Organic Acid	Carboxylic Acids	1	1403.12860000332	1490.86893260927	1508.66206602547	1020.65783479785	1056.92190978729	1115.18064124046	1467.55319954602	1064.25346194187	0.725189016841834	-0.463571	0.000799090694229173	1.11051482520354	down
974	POS_t1002	2(3H)-Furanone,dihydro-4-(hydroxymethyl)-3-(6-methyl-1-oxoheptyl)-, (4R)-	Ketones, Aldehydes,esters	Other	3	10.0057732041337	10.0057732041337	10.0057732041337	149.265373299796	117.142279366986	117.757994695453	10.0057732041337	128.055215787412	12.798132955333	3.67786145413235	0.00797630001337631	1.11722056769563	up
975	POS_t1003	Psoralenol	Flavonoids	Isoflavonoids	3	652.302552404358	625.830546498741	672.393392920135	368.017511422897	365.737500350376	411.788214962142	650.175497274411	381.847742245138	0.587299496591113	-0.767832	0.000196860505191385	1.12251971876853	down
976	POS_t1005	Cerberalignan H	Lignans	Furanoid Lignans	3	2051.80281979041	2076.36161645806	2065.10680448147	1458.8103824373	1472.08169033333	1478.31245420274	2064.42374690998	1469.73484232446	0.711934671612041	-0.490183	5.56735420955643e-07	1.13458545301394	down
977	POS_t1007	(S)-3-butyl-7-methoxyphthalide	Others	Benzofuran	2	424.583059207322	432.973631961259	460.172909875078	545.368799130709	617.822262839337	592.639206733388	439.243200347886	585.276756234478	1.33246628694748	0.414099031469278	0.00904631038889439	1.07924698171558	up
978	POS_t101	[(3aR,4S,6R,11aR)-6,9-dihydroxy-6,10-dimethyl-3-methylidene-2,7-dioxo-3a,4,5,8,9,11a-hexahydrocyclodeca[b]furan-4-yl] 2-methylprop-2-enoate	Terpenoids	Sesquiterpenoid	2	329.256850169305	297.118038116157	301.134826206697	620.239039710324	660.800890617279	655.09845809042	309.16990483072	645.379462806008	2.08745887850686	1.06174777777421	4.63662817456703e-05	1.12988020154366	up
979	POS_t1010	2,4-Pentadienoic acid,5-(decahydro-1,3,4-trihydroxy-2,6,8-trimethyl-1-naphthalenyl)- (9CI)	Lipid	Fatty Acids	2	1950.85441517302	1959.06083649683	1853.08384554198	2925.02193486798	3095.2434876046	2988.90710671329	1920.99969907061	3003.05750972862	1.56327849045553	0.644574810333551	0.000131912387149389	1.12816257576496	up
980	POS_t1011	[(1S,2S,5R)-2-hydroxy-2-methyl-5-prop-1-en-2-ylcyclohexyl] benzoate	Terpenoids	Monoterpene	3	323.259565558361	323.420277358946	379.09425221502	884.216735478695	928.445698939668	916.335648080419	341.924698377442	909.666027499594	2.66042795918602	1.41165833780682	3.60729499003309e-05	1.13147994882095	up
981	POS_t1013	Precorrin 4	Others	Other	3	3587.82121807688	3593.39500948838	3572.05923959511	3103.81014980054	3186.83262173856	3025.26142512746	3584.42515572012	3105.30139888885	0.866331772594925	-0.207008	0.00839809269814107	1.11381103629386	down
982	POS_t1014	1-Naphthacenecarboxylicacid,2-ethyl-1,2,3,4,6,11-hexahydro-2,5,7,10-tetrahydroxy-6,11-dioxo-4-[[2,3,6-trideoxy-4-O-[2,6-dideoxy-4-O-[(2R,6S)-tetrahydro-6-methyl-5-oxo-2H-pyran-2-yl]-a-L-lyxo-hexopyranosyl]-3-(dimethylamino)-a-L-lyxo-hexopyranosyl]oxy]-,methyl ester, (1R,2R,4S)-	Ketones, Aldehydes,esters	Polyketide	1	6515.39897692608	6766.77950432439	6571.6576396579	5344.86658115772	5459.10185706331	5509.66713547563	6617.94537363612	5437.87852456555	0.821686825374595	-0.283339	0.000502719709317044	1.12201986615649	down
983	POS_t1015	Ergosta-2,16,24-trien-26-oic acid, 15-(acetyloxy)-28-(β-D-glucopyranosyloxy)-5,6,14,22-tetrahydroxy-1-oxo-, δ-lactone, (5α,6β,15α,22R)- (9CI)	Lipid	Steroid	1	31228.4795036958	31414.9056805524	31933.7746108713	25699.5642075269	26084.884790324	25838.2857326085	31525.7199317065	25874.2449101531	0.820734465896543	-0.285013	0.00014684730699552	1.13107522268107	down
984	POS_t1016	Bromelain	Sugars	Amino Sugars	2	5417.78147906506	5521.93995328755	5570.58301058778	4878.43246778964	4949.24740179373	4899.66636409211	5503.43481431346	4909.11541122516	0.892009368123597	-0.164869	0.00165996626316385	1.11956262698743	down
985	POS_t1017	5-hydroxy-6,7-dimethoxy-2,8-dimethylchromen-4-one	Ketones, Aldehydes,esters	Chromones	2	1185.87752726877	1184.31774676113	1212.52600997307	791.992576860919	858.372966141492	814.806272896616	1194.24042800099	821.723938633009	0.688072451213591	-0.539368	0.000572034584193009	1.12761926553695	down
986	POS_t1019	b-D-Glucopyranoside,2-(3,4-dihydroxyphenyl)ethyl 3-O-(6-deoxy-a-L-mannopyranosyl)-,6-[(2E)-3-(4-hydroxyphenyl)-2-propenoate] (9CI)	Coumarins	Coumaric Acids	1	1661.19408114467	1798.81095003074	1743.87613726771	2362.72618285879	2446.43029132862	2439.46241570838	1734.62705614771	2416.20629663193	1.3929255214074	0.478118120273141	0.000327689963115151	1.12395591432217	up
987	POS_t102	N-(carboxycarbonyl)-L-homoserine	Amino acids	Alpha Amino Acids	3	1061.22162464641	1060.52106434271	1044.47233073599	2394.62457905212	2545.00042002158	2401.81859803735	1055.40500657504	2447.14786570368	2.31868131234765	1.21330454456765	0.00109446816125986	1.13228722300296	up
988	POS_t1020	Adenosine,2-amino-3'-deoxy-3'-fluoro- (9CI)	Nucleosides	Purine Nucleosides	1	1425.15819889166	1459.8589470931	1503.59867115174	1372.44563062445	1346.91250993884	1331.54495697711	1462.8719390455	1350.30103251347	0.92304801020007	-0.115522	0.0214861404660002	1.03301817472775	down
989	POS_t1022	2-Cyclopenten-1-one, 4-hydroxy-2-(2-propenyl)-	Alcohols	Glycols	1	221.629387386853	238.041428887318	232.077363359794	151.937546024383	155.877281129161	173.735325054376	230.582726544655	160.51671740264	0.696135047963162	-0.522561	0.00161288880433548	1.10493275904405	down
990	POS_t1023	Senescaposon	Lipid	Isoprene lipid	2	759.20184206147	739.519302475857	759.908169895697	1856.58094150284	2044.32471805771	2215.60492306138	752.876438144341	2038.83686087398	2.70806304670554	1.4372613268415	0.00626604231155703	1.12059043359096	up
991	POS_t1024	1-(buta-2,3-dienyloxy)-4-methoxybenzene	Polyphenols	Other	3	233.332779087932	236.786707464551	234.071856898023	110.673116779276	108.519902715016	108.10629313685	234.730447816835	109.099770877047	0.46478746959227	-1.10536	1.88079815290706e-07	1.13487179261477	down
992	POS_t1025	Ethyl 3-amino-5-methyl-1H-pyrrole-2-carboxylate	Ketones, Aldehydes,esters	Carboxylic acid ester	3	591.849242322103	594.390802781073	602.187247016658	343.682410747241	349.757409716448	344.730286170563	596.142430706611	346.056702211417	0.58049332573297	-0.784649	2.64636327983112e-06	1.13464223927222	down
993	POS_t1026	2-Cyclohexen-1-one, 4-methylene-	Ketones, Aldehydes,esters	Other	1	260.583067308747	267.850945895993	279.145644910465	232.330132149748	228.305502443335	217.451625358093	269.193219371735	226.029086650392	0.839653714822079	-0.252134	0.00394236115965199	1.07985069312787	down
994	POS_t1027	yadanzioside J	Lipid	Isoprene lipid	2	3638.64098212294	3672.69373443467	3637.0156494054	3754.68550053473	3809.16162984096	3850.24043656886	3649.45012198767	3804.69585564818	1.04253948635307	0.0601020270147196	0.0183471088874263	1.05871197437228	up
995	POS_t1029	sarubicin A	Others	Pyran	3	402.148747831993	433.991408848504	431.416953988979	298.451428876907	304.715742009468	330.124354645727	422.519036889825	311.097175177367	0.736291499354355	-0.441651	0.00139360449924867	1.10054936557568	down
996	POS_t103	Desoxyphyllostin	Ketones, Aldehydes,esters	Cyclohexanones	1	269.091436208523	256.095590788158	264.044482255164	1647.97450532071	1585.8461110954	1640.3911582014	263.077169750615	1624.73725820584	6.17589606785725	2.62664847416548	0.000126124886038804	1.13463405156303	up
997	POS_t1030	Clonostachydiol	Ketones, Aldehydes,esters	Polyketide	1	6306.78950899184	6391.5091359898	6515.83429765895	4756.47279535659	4900.00227816097	4921.53752482541	6404.7109808802	4859.33753278099	0.758713007860532	-0.398374	5.0345613276874e-05	1.12911356043078	down
998	POS_t1031	Nordihydrocapsiate	Others	Other	3	10.0057732041337	10.0057732041337	10.0057732041337	123.058188771017	145.406060562582	148.072002732214	10.0057732041337	138.845417355271	13.8765305311847	3.79457499917702	0.00376791770601916	1.12661809673452	up
999	POS_t1033	b-D-Allofuranuronic acid,5-[[(2S,3S,4S)-2-amino-4-hydroxy-4-(5-hydroxy-2-pyridinyl)-3-methyl-1-oxobutyl]amino]-1-(4-carboxy-2,3-dihydro-2-oxo-1H-imidazol-1-yl)-1,5-dideoxy-(9CI)	Amino acids	Dipeptide	1	723.404645150407	745.305841340383	731.379184571024	547.761372274724	578.591015312821	529.047899635351	733.363223687271	551.800095740965	0.75242400752873	-0.410382	0.00207722806219135	1.11831319944815	down
1000	POS_t1034	GlcNAcMan3GlcNAc2-I	Sugars	Oligosaccharides	3	8597.80385648821	8691.53341066231	8927.95474296226	7113.7834509544	7292.44430147054	7263.26393213538	8739.09733670426	7223.16389485344	0.826534322316804	-0.274853	0.000686660659486928	1.12276796934728	down
1001	POS_t1035	Benzoic acid,2-hydroxy-6-methyl-,[(1S,2R,3R,4S,5S)-5-[(3-acetylphenyl)amino]-4-amino-3-[[(dimethylamino)carbonyl]amino]-1,2-dihydroxy-3-[(1S)-1-hydroxyethyl]-2-methylcyclopentyl]methylester	Ketones, Aldehydes,esters	Other	3	12373.0259899206	12515.1345168661	12668.6125826096	10205.7032071886	10281.9995886935	10172.8700436686	12518.9243631321	10220.1909465169	0.816379319026409	-0.292688	0.000387086784883411	1.13155992944393	down
1002	POS_t1036	(2R,5R,6R,8S,9S,10S,12S)-15,16-epoxy-2-hydroxy-6-O-{beta-D-glucopyranosyl-(1->6)-alpha-D-xylopyranosyl}-cleroda-3,13(16),14-trien-17,12-olid-18-oic acid methyl ester	Sugars	Glycosides	1	710.318427332375	699.952203757998	755.871794574165	572.453790204082	614.249547799935	588.048782241526	722.047475221513	591.584040081848	0.819314602409432	-0.287511	0.00482588616584276	1.08019819595993	down
1003	POS_t1038	jaspamide M	Organic Acid	Other	3	3819.1945018696	3820.47798896708	3893.06494425431	3419.66971334578	3407.88919963269	3367.43629965341	3844.25	3398.33173754396	0.884004796780622	-0.177874	0.000280353275304781	1.12558326285243	down
1004	POS_t1039	4,6-dihydroxy-3,10-dimethyl-2-oxaspiro[4.5]dec-8-ene-1,7-dione	Ketones, Aldehydes,esters	Other	1	4540.11114924753	4633.32481765119	4671.25034372573	3172.81947335699	3182.63974666813	3245.87735029319	4614.89543687482	3200.44552343944	0.693503366916318	-0.528025	3.98052989562734e-05	1.13281139588412	down
1005	POS_t104	(+)-8-oxo-beta-cyperone	Ketones, Aldehydes,esters	Other	1	4237.35252175613	4272.2924710606	4241.32393689834	8745.16329231638	8802.41393876174	9116.70814358059	4250.32297657169	8888.09512488624	2.09115758352448	1.06430178330628	0.000559661718278033	1.13370305974586	up
1006	POS_t1040	cyclopenicillone	Lipid	Fatty Alcohol	2	1097.7770041306	1097.46105281228	1053.66963044783	1212.11470068211	1297.37145428941	1225.06730835738	1082.96922913024	1244.85115444297	1.14947970907977	0.200980999445947	0.0116298532848968	1.0630759012946	up
1007	POS_t1041	2-(2-hydroxy-ethylamino)-phenoxazin-3-one	Ketones, Aldehydes,esters	Other	3	204.337383809041	221.449883106057	209.719058390295	192.698468175429	190.291047797073	189.566375490039	211.835441768464	190.851963820847	0.900944441721172	-0.15049	0.0490710603956972	1.01937711944688	down
1008	POS_t1042	myxotyroside B	Sugars	Other	3	311.703581423526	336.816016001141	321.393528922081	10.0057732041337	10.0057732041337	10.0057732041337	323.304375448916	10.0057732041337	0.0309484620807882	-5.01399	0.000544256545485107	1.13388712638936	down
1009	POS_t1043	7-O-ethyl-morroniside	Terpenoids	Iridoid	2	515.839439985354	485.384502399634	524.576619303024	347.270947792586	355.563436899516	343.926839714997	508.600187229337	348.92	0.686040660025091	-0.543634	0.00317637704419778	1.12173027920154	down
1010	POS_t1044	5,6,7,8-tetrahydro-2H-chromen-2-one	Ketones, Aldehydes,esters	Other	1	854.200040554827	795.264095231364	870.142048654128	272.711578242631	266.210578374184	259.85785014286	839.868728146773	266.260002253225	0.317025736677618	-1.65733	0.00123187129332493	1.1314647191295	down
1011	POS_t1046	7-epi-desacetylsenaetnin	Others	Other	3	919.222222049318	845.529235382997	918.107354129878	1501.22028578761	1585.17163034396	1705.04060946846	894.286270520731	1597.14417520001	1.78594285504351	0.836685919168943	0.00272566971051122	1.11677411156731	up
1012	POS_t1048	Oleoside	Terpenoids	Iridoid	3	196.687161091783	183.566659675154	192.463006766894	513.004723359343	554.582848933711	600.663968370369	190.905609177944	556.083846887808	2.91287327429693	1.54244293782557	0.00405236914112891	1.12412069237854	up
1013	POS_t105	Secologanol	Terpenoids	Terpene Glycoside	1	1823.75901049111	1812.95557657124	1843.7578424598	2531.24319636251	2537.22783432382	2592.45805029427	1826.82414317405	2553.64302699353	1.39785925018303	0.483219103713658	9.10423385420829e-05	1.13314503120175	up
1014	POS_t1050	2-Propenoic acid, 2-methyl-, 2-hydroxy-3-phenylpropyl ester	Ketones, Aldehydes,esters	Other	2	613.56158087496	587.826057937611	656.528654440072	889.458966109607	883.093097893309	866.949812690444	619.305431084214	879.833958897787	1.42067857754366	0.506580187911761	0.00293639164929938	1.12047534773166	up
1015	POS_t1051	2,4,6-Cycloheptatrien-1-one, 2-hydroxy-7-methoxy-4-(1-methylethyl)-	Ketones, Aldehydes,esters	Other	1	390.524684715403	347.392602146517	398.701185119397	602.06444409493	627.921904212409	589.54498626095	378.872823993772	606.510444856096	1.60082858005689	0.678818829439177	0.000541117382713807	1.11879131433223	up
1016	POS_t1053	2''-O-tigloylaloesin	Sugars	Other	1	3025.27629991582	3080.83473198704	3086.82451645153	2191.86541196334	2261.17753972121	2250.33266190775	3064.31184945146	2234.4585378641	0.729187709228774	-0.455638	9.75080849569007e-06	1.13233736186726	down
1017	POS_t1054	1,4-Isobenzofurandione,3a-[(2S)-2-[(6R)-6-(3-furanyl)-5,6-dihydro-4-methyl-2-oxo-2H-pyran-3-yl]-2-hydroxyethyl]-3,3a,7,7a-tetrahydro-,(3aS,7aR)-	Others	Benzofuran	2	105.090839270494	102.202774215621	105.907484676249	176.193773507368	171.338062015158	177.172650725723	104.400366054121	174.901495416083	1.67529580619874	0.744415854052517	2.46341576283364e-05	1.1330624484354	up
1018	POS_t1055	6-Methoxymusizin 8-O-[b-D-glucopyranosyl-(1->6)-b-D-glucopyranosyl-(1->3)-b-D-glucopyranosyl-(1->6)-b-D-glucopyranoside]	Sugars	Oligosaccharides	1	8473.55419561466	8551.5244105512	8518.42047648412	8321.59734313995	8292.50675592633	8243.78218827079	8514.49969421666	8285.96209577902	0.973159010318261	-0.0392525	0.00203998258278417	1.09301	down
1019	POS_t1056	jiadifenone	Ketones, Aldehydes,esters	Other	1	202.981931347522	199.781550607206	211.660030187514	188.06844213247	182.962175760071	184.874251294646	204.807837380747	185.301623062396	0.904758457645892	-0.144395	0.0193149004390717	1.05589955222287	down
1020	POS_t1057	Peiioside B	Sugars	Glycosides	1	1664.98916906441	1715.73243565655	1757.97940963946	2002.1768887366	2015.00460789931	1972.29344810678	1712.90033812014	1996.49164824756	1.16556206091865	0.221025823510847	0.00302639117054708	1.11099130743035	up
1021	POS_t1058	6-cinnamoyl-5-deoxypulchelloside I	Sugars	Glycosides	3	4058.15924801205	4038.50469190976	4252.6997967179	3252.72424258592	3333.79874961924	3294.96714152368	4116.4545788799	3293.83004457628	0.800161882381935	-0.321636	0.00343444361325776	1.11800002826237	down
1022	POS_t1059	genipin 1-O-alpha-L-rhamnopyranosyl(1->6)-beta-D-glucopyranoside	Lipid	Isoprene lipid	1	4641.03688594648	4619.96037450683	4766.64799778457	3965.18701685683	4024.9497440714	4070.68319535163	4675.88175274596	4020.27331875995	0.859789346982311	-0.217945	0.000602134142910925	1.11944834612805	down
1023	POS_t106	2-ethenylcyclohexa-2,5-diene-1,4-dione	Ketones, Aldehydes,esters	Other	2	676.791854547732	672.440119207657	681.332530092979	4573.06835822361	4456.43802111225	4615.73983133044	676.854834616123	4548.41540355543	6.71992748066143	2.74844566397805	0.000145172284526087	1.13477615858645	up
1024	POS_t1060	aceroside III	Lignans	Other	2	730.473416126246	717.293440525699	709.384565537874	555.723586887217	610.37567314486	595.002945968033	719.050474063273	587.034068666703	0.816401754593722	-0.292649	0.00806600713962985	1.09763385414673	down
1025	POS_t1062	(1S,5R,7S,8R,9S)-7,10-diacetoxy-5-hydroxy-1-isovaleroxy-11-[alpha-(isovaleroxy)isovaleroxy]-5,6-dihydrovaltrate hydrin	Ketones, Aldehydes,esters	Carboxylic acid ester	2	1859.02873915323	1844.66693157035	2045.02418517919	1193.90907627042	1201.17033109463	1183.49049508746	1916.23995196759	1192.85663415084	0.622498572230484	-0.683858	0.00756575927184538	1.11736969552235	down
1026	POS_t1063	grincamycin E	Flavonoids	Isoflavonoids	3	7024.51180240682	7297.28741770463	7277.84173989823	6498.25305429975	6619.8132866169	6666.81521198532	7199.88032000323	6594.96051763399	0.915981964215627	-0.126609	0.0079203579947177	1.07646211860646	down
1027	POS_t1068	2-Cyclopenten-1-one, 2-[(acetyloxy)methyl]-	Ketones, Aldehydes,esters	Carboxylic acid ester	2	3524.27176614101	3577.52041209553	3734.91578738275	3963.19460078683	4016.6003991114	4020.96663525778	3612.23598853976	4000.25387838534	1.10741764687485	0.147199416737113	0.0188687286633234	1.07479324901306	up
1028	POS_t1069	Shinanolone	Ketones, Aldehydes,esters	Other	1	1086.22570224744	1051.31711914463	1155.69641889311	1696.62190770816	1748.24988929673	1718.55914832873	1097.74641342839	1721.14364844454	1.56788820021666	0.648822690356544	0.00043767579565433	1.12837759700562	up
1029	POS_t107	(10-hydroxy-1,6-dimethyl-2,9-dioxatricyclo[5.2.1.03,8]dec-4-en-7-yl)methyl acetate	Ketones, Aldehydes,esters	Ketal	1	2497.35987377128	2500.59891133765	2545.31930116297	2667.1781734851	2633.38157817461	2671.64200410202	2514.4260287573	2657.40058525391	1.05686170714963	0.0797866090173672	0.00234991816521676	1.09459519191049	up
1030	POS_t1071	Hexadecanoic acid, dihydroxy-	Lipid	Fatty Acids	3	878.161574823498	906.34286488771	887.343371462332	1100.8911944336	1103.79565086314	1109.96204209215	890.615937057847	1104.88296246296	1.24058296790977	0.311018223250752	0.000593566602007939	1.13137931607567	up
1031	POS_t1072	1H-Cyclopentacyclododecene-4,9-dione, 1,3a-bis(acetyloxy)-11,13-bis(benzoyloxy)-2,3,3a,5,8,10,11,12,13,13a-decahydro-2,10-dihydroxy-2,5,8,8-tetramethyl-12-methylene-, (1R,2R,3aR,5S,6E,10R,11S,13R,13aS)-	Terpenoids	Diterpene	1	2322.95395416825	2445.99664169751	2461.94017599718	2144.90121932278	2171.0701669048	2189.71971635494	2410.29692395431	2168.56370086084	0.89970811451027	-0.152471	0.0239070776802687	1.06148399426954	down
1032	POS_t1073	Hydroxytuberosone	Flavonoids	Other	1	357.148894947489	390.730859521168	374.926144605742	281.818354081398	284.901120773393	317.102437175142	374.269	294.607304009978	0.787154674515448	-0.345281	0.00625041861836358	1.06335251183822	down
1033	POS_t1074	1-hydroxy-4,7-dimethoxy-1-(2-oxopropyl)-1H-phenanthren-2-one	Lipid	Steroid	1	3800.62149375935	3889.41951491487	3931.23398211905	3177.73221764585	3117.04735310469	3257.21128860183	3873.75833026442	3183.99695311746	0.821940008038683	-0.282895	0.000252651816855425	1.12047714262111	down
1034	POS_t1075	kankanoside H1	Sugars	Oligosaccharides	3	1204.31307172888	1291.45327853686	1273.47241375947	1477.14996586706	1560.30160380491	1477.26497423755	1256.41292134174	1504.90551463651	1.19777939964944	0.260362225040255	0.0029490730940489	1.08456417363775	up
1035	POS_t1076	1H-Indole-3-acetic acid, 7-(β-D-glucopyranosyloxy)-2,3-dihydro-3-hydroxy-2-oxo-, (3R)-	Polyphenols	Phenolic Glycosides	1	1263.77869938793	1267.63510052082	1296.4119811524	903.257106767039	895.506755158278	923.267029091657	1275.94192702038	907.343630338991	0.711116713954096	-0.491842	1.4654126969306e-05	1.13221855332219	down
1036	POS_t1077	3-Hydroxypropyl undecanoate	Lipid	Fatty Acid Esters	3	3367.14661130252	3356.7513100315	3421.3413579143	4217.53760371204	4225.37413466624	4217.84922722098	3381.74642641611	4220.25365519975	1.24795094695266	0.319561227486246	0.000473861358334633	1.13380705326395	up
1037	POS_t1079	Jangomolide	Terpenoids	Triterpenoids	3	839.99684751204	840.133556065396	839.844348199276	763.991859823425	801.198047821401	781.349835940054	839.991583925571	782.179914528293	0.931175894492772	-0.102874	0.0328656717204305	1.06393166626762	down
1038	POS_t108	Strictosidinic acid	Alkaloids	Tryptophan Alkaloids	1	5357.51273448249	5347.62425003567	5435.50662626981	6778.79929458726	7003.50523667621	7076.44515671715	5380.21453692932	6952.91656266021	1.29231214014534	0.369954575179447	0.00157807638882247	1.12713597149895	up
1039	POS_t1081	toonapubesic acid B	Lipid	Steroid	3	104.087794283768	115.191089714747	106.549978150463	211.409232224703	193.279671861847	225.537957173437	108.609620716326	210.075620419996	1.93422662775598	0.951756841135729	0.00413253584368928	1.1140023907918	up
1040	POS_t1082	pochonin F	Phenylpropanoids	Phenylpropanols	3	328.755695964047	384.098180318368	336.151893594138	187.608011610848	176.534329708416	204.520192789306	349.668589958851	189.55417803619	0.542096669473506	-0.883378	0.00440188400058907	1.10394774902372	down
1041	POS_t1084	(2E,4E)-cyclo-[(NMe-L-Ala)-(NMe-L-Val)-(Nalpha-7-hydroxy-6-oxoocta-2,4-dienoyl-L-Orn)]	Ketones, Aldehydes,esters	Polyketide	3	10.0057732041337	10.0057732041337	10.0057732041337	364.953631585296	335.797257794737	347.132064479071	10.0057732041337	349.294317953035	34.9092779565232	5.12553861221011	0.00062495280971517	1.13370170742931	up
1042	POS_t1085	Nigericin, 30-deoxy-	Ketones, Aldehydes,esters	Other	2	2238.20489672683	2235.30075720745	2228.42328554405	2667.66593881784	2665.29017977329	2750.63674468637	2233.97631315944	2694.53095442583	1.20615914258063	0.270420271304904	0.00340524683553586	1.12669838378726	up
1043	POS_t1086	ilexin C	Lignans	Other	3	1785.55207333464	1811.23008549758	1801.86857987984	1323.26980168315	1375.28663780657	1416.2036616786	1799.55024623735	1371.58670038944	0.762183052825152	-0.391791	0.00225152124060277	1.12557890223799	down
1044	POS_t1088	(6R,7R,8R)-3-Oxo-8-acetoxysarracenyloxyhelianga-1(10),4,11(13)-trien-6,12-olide	Terpenoids	Sesquiterpenoid	1	291.033456683192	286.154916123322	293.602271659075	108.587777922445	107.776465809668	114.475633293928	290.263548155196	110.27995900868	0.379930444968297	-1.39619	4.92554834467516e-07	1.13447437869488	down
1045	POS_t1089	10-des-cinnamoylglobularinin	Lipid	Isoprene lipid	3	579.615748443228	582.119900056776	635.325570397594	303.653354227439	303.681471714811	376.577967079864	599.020406299199	327.970931007371	0.547512117381117	-0.869037	0.00122910608466125	1.10769675345356	down
1046	POS_t1091	toonaciliatin J	Others	Other	1	670.500614992707	655.384961819831	662.284119399708	573.349176336121	605.488632818165	622.986354665161	662.723232070749	600.608054606482	0.906272823316936	-0.141983	0.0411701739460378	1.01983838611514	down
1047	POS_t1092	4-Formylathrixianon	Terpenoids	Diterpene	3	380.909623967167	359.254905956084	460.149939935582	1117.87285093493	1226.82318536147	1173.33842150662	400.104823286278	1172.67815260101	2.93092730792187	1.55135718713318	6.16703844218701e-05	1.12785337979491	up
1048	POS_t1093	4,8-Cycloundecadien-1-one,2,6,6,9-tetramethyl-, (4E,8Z)-(+)-	Others	Other	1	3478.77429652516	3443.54131321034	3524.10311542513	7701.94074860157	7820.54770693313	7879.60626915829	3482.13957505354	7800.69824156433	2.24020263215451	1.16362923370375	1.14385906849395e-05	1.13472316829471	up
1049	POS_t1094	2-Propen-1-ol, 3-[(4S,7R,7aR)-2,4,5,6,7,7a-hexahydro-3,7-dimethyl-1H-inden-4-yl]-2-methyl-, 1-acetate, (2E)-	Terpenoids	Sesquiterpenoid	3	404.327562707288	402.242715231855	408.464906362894	561.583141770292	568.177576290288	588.088005740689	405.011728100679	572.61624126709	1.41382632041892	0.499604905111976	0.0014498014763445	1.12976083266499	up
1050	POS_t1095	11-acetoxy-cis-guai-10(14)-en-4alpha-ol	Lipid	Isoprene lipid	3	515.649617723463	496.753671472604	514.073424961496	742.320157436195	779.134701900486	753.259314883352	508.825571385854	758.238058073344	1.49017286220145	0.575479695100572	0.000211694035767833	1.12948105237502	up
1051	POS_t1097	(3aR)-3c-Hexanoyl-9a-methyl-6-trans-propenyl-(3ar,9at)-3a,4,8,9a-tetrahydro-3H-furo[3,2-g]isochromen-2,9-	Ketones, Aldehydes,esters	Ketenes	3	665.204576169148	665.155528153443	659.181810561452	927.770289469956	944.013197534656	942.80359343437	663.180638294681	938.195693479661	1.41469101976825	0.50048699092017	6.7552180593167e-05	1.13418385523188	up
1052	POS_t1098	Leukotriene E4	Lipid	Fatty Acyls	3	786.217180221939	791.331981946837	806.009993948994	272.681858115433	276.718128799754	243.831876204506	794.519718705923	264.410621039898	0.332793025540709	-1.5873	1.4776110475795e-05	1.13397239492478	down
1053	POS_t11	4alpha,18-epoxytafricanin A	Terpenoids	Terpene Lactones	1	50804.5010114915	51705.5448027135	52063.1939158497	48618.486174814	48924.3445242763	49507.780661694	51524.4132433516	49016.8704535948	0.951332919058902	-0.0719778	0.00739401044008468	1.06665855381324	down
1054	POS_t110	regaloside J	Lipid	Other	3	753.248795345608	725.358144805177	754.982666852759	1804.88926293818	1792.98965822225	1905.98382637604	744.529869001181	1834.62091584549	2.46413339777316	1.30108035956221	0.000537700242490559	1.1324994197835	up
1055	POS_t1100	Zearalanone	Polyphenols	Phenols	2	370.80391941599	389.427852146488	396.059618963361	267.664149591366	286.453214177373	252.844310734307	385.430463508613	268.987224834349	0.697887817132383	-0.518933	0.000923320963155817	1.11054152088896	down
1056	POS_t1101	13-Octadecenoic acid, 3-[(1R,2S,5S,6R,7Z,10S)-2-[(4R,4aS,8aR)-4-[(1E)-2,6-dimethyl-1,5-heptadienyl]-1,4,4a,5,8,8a-hexahydro-6-methoxy-5,8-dioxo-4a-[(10Z)-10-pentadecenyl]-2-naphthalenyl]-1,10-dihydroxy-10-methyl-7-(1-methyl-2-oxoethylidene)spiro[4.5]dec-6-yl]propyl ester, (13Z)- (9CI)	Terpenoids	Sesquiterpenoid	3	683.706967793528	733.754968180446	714.488890032549	1106.3934215254	1052.86120421964	951.825731160223	710.650275335508	1037.02678563509	1.45926459417115	0.545241496750604	0.0123711611455282	1.08969793038779	up
1057	POS_t1102	11-Dehydroxygrevilloside B	Polyphenols	Other	3	627.148373519364	635.636064098207	606.68822858402	755.969661193168	886.319884211515	765.343434409756	623.15755540053	802.544326604813	1.28786744162796	0.364984106536586	0.045675564279274	1.02427	up
1058	POS_t1104	(1S,3S,6R,7R,8R,10S)-1(10)-Epoxy-3-hydroxy-8-helianga-5,11(13)-dien-6,12-olide	Terpenoids	Sesquiterpenoid	2	471.951387185509	482.325472498385	480.200137662122	397.558867106646	402.181415602657	421.768168559044	478.158999115339	407.169483756116	0.851535753817112	-0.231861	0.00458024704551221	1.10689520285521	down
1059	POS_t1105	1,4-Octadien-6-yn-3-ol,8-[(2R,3S)-3-heptyloxiranyl]-, (3R,4E)- (9CI)	Lipid	Fatty Acyls	1	490.781634875288	476.921354809118	510.095178916694	672.647426476536	657.040987903732	670.049156362173	492.599	666.57919024748	1.35318720325348	0.436361439109722	0.000568824246948022	1.12652961705834	up
1060	POS_t1106	Gymnemic acid xiv	Lipid	Isoprene lipid	3	3386.10706541334	3312.40439498783	3366.06354535449	2509.14712080512	2500.5908092605	2573.46610001977	3354.85833525189	2527.73467669513	0.753454967124668	-0.408407	1.32506124489896e-05	1.13177266723397	down
1061	POS_t1107	2'-Dehydroplectaniaxanthin	Others	Other	3	1204.24379304793	1196.03017824238	1226.55566846116	1688.39679695523	1633.88395620983	1644.46174641545	1208.94321325049	1655.5808331935	1.36944466460268	0.453590971982559	0.000136228849048514	1.13102404645645	up
1062	POS_t1108	ramariolide B	Ketones, Aldehydes,esters	Ketal	1	172.533114465369	177.361468086067	158.896516454381	299.880740660104	322.156602126758	336.393764024827	169.597033001939	319.477035603896	1.88374189069831	0.913601301192966	0.00108396364832326	1.12089769752563	up
1063	POS_t111	methyl 4-methyl-8-oxo-12-(prop-1-en-2-yl)-3,7,17-trioxatetracyclo[12.2.1.1~6,9~.0~2,4~]octadeca-1(16),9(18),14-triene-15-carboxylate	Ketones, Aldehydes,esters	Carboxylic acid ester	2	1145.25044634374	1101.1440640563	1156.5771721951	4187.8762689864	4276.84577770928	4389.20319510089	1134.32389419838	4284.64174726552	3.77726482636906	1.91734193556407	0.000124987277240174	1.13428095812652	up
1064	POS_t1110	(13R,17R)-17-[(1R,2S)-1,2-dihydroxyheptyl]-1,5,10-triazabicyclo[11.4.0]heptadec-15-en-11-one	Ketones, Aldehydes,esters	Polyketide	3	319.280579777871	316.226872159979	326.323334673495	10.0057732041337	10.0057732041337	10.0057732041337	320.610262203782	10.0057732041337	0.031208524441348	-5.00192	9.26212809823874e-05	1.13491048214404	down
1065	POS_t1111	2,3-diamino-6-ethyl-3,4-dihydropyrimidin-4-one	Ketones, Aldehydes,esters	Other	3	316.252523454042	317.498218713349	314.101281585286	990.167605174083	993.449293446209	1014.62363155738	315.950674584226	999.413510059224	3.16319473403372	1.66138237443793	9.89590675259555e-05	1.13483082108862	up
1066	POS_t1112	Halovir C	Amino acids	Peptide	1	3193.88385578779	3215.87038063564	3403.80783616583	3865.29201987847	3912.74850700719	4236.12253794713	3271.18735752975	4004.72102161093	1.2242407981899	0.291887352300964	0.0103096300032843	1.06599615821482	up
1067	POS_t1113	2(1H)-Pyrazinone, 3,6-bis(1-methylpropyl)-	Ketones, Aldehydes,esters	Other	1	297.038159951434	303.681564481039	309.130499996264	368.692699032564	376.70900086882	397.585654525678	303.283408142912	380.995784809021	1.2562368219942	0.32910846240632	0.00568586686526657	1.10397854380631	up
1068	POS_t1114	(4-phenylpiperidin-4-yl)methanol	Alcohols	Other	1	1357.08188848235	1332.00573827379	1383.91813715295	1834.84957653943	1867.48673447482	1848.89329943117	1357.6685879697	1850.40987014847	1.36293193091816	0.446713511241402	4.19246511123124e-05	1.13219729585597	up
1069	POS_t1115	2-hydroxymethyl-5-methoxy-8,8-dimethyl-8H-pyrano[2,3-f]chromen-4-one	Ketones, Aldehydes,esters	Other	1	5709.70368849573	5726.08345434388	5862.29692452411	5541.57830584153	5529.36148258326	5585.86791440068	5766.02802245457	5552.26923427516	0.96292789640512	-0.0545003	0.0357357837597952	1.02326780230391	down
1070	POS_t1116	(5R)-2,4-dideoxy-2-ethyl-5-[(2S,3S,4S,6R)-6-{(2S,2'R,3'R,4S,5S,5'R)-5'-ethyl-2'-hydroxy-5'-[(1S)-1-hydroxypropyl]-2,3',4-trimethyloctahydro-2,2'-bifuran-5-yl}-3-hydroxy-4-methyl-5-oxooctan-2-yl]-4-methyl-1-C-methyl-alpha-D-ribopyranose	Terpenoids	Sesquiterpenoid	1	7288.21742155548	7282.21824771852	7228.50409976886	9235.12963395323	9133.27438911494	9112.59783040272	7266.31325634762	9160.33395115696	1.26065772668895	0.334176631704077	2.88539750808972e-05	1.13398577774263	up
1071	POS_t1119	macrocliniside A	Ketones, Aldehydes,esters	Lactones	1	1083.70523571562	1124.98931585916	1115.99816924758	400.216025005798	337.25389021112	367.273584868492	1108.23090694079	368.247833361803	0.332284392228631	-1.58951	1.43283941043211e-05	1.13310637186214	down
1072	POS_t1120	(2E,6beta,8beta,9beta,10beta)-form-6,9-Dihydroxy-4-oxo-1(5),2,11(13)-xanthatrien-12,8-olide	Ketones, Aldehydes,esters	Other	2	857.558565009305	905.940091273501	895.656819233391	674.730524242446	680.612111650292	685.22647615842	886.385158505399	680.189704017053	0.767374879295105	-0.381997	0.00378259956552015	1.12325634484836	down
1073	POS_t1121	Epothilone A	Ketones, Aldehydes,esters	Polyketide	1	1167.07924213713	1166.94115698513	1214.99287449941	660.511	605.373912515929	662.536482878105	1183.00442454056	642.807267776278	0.543368439239714	-0.879997	3.09956565255365e-05	1.13043366878923	down
1074	POS_t1122	9,12-Diazatricyclo[14.3.1.12,6]heneicosa-1(20),2,4,6(21),16,18-hexaene-8-carboxylicacid, 14-amino-11-[(2R)-3-amino-2-hydroxypropyl]-5,17-dihydroxy-10,13-dioxo-,(8S,11S,14S)-	Organic Acid	Carboxylic Acids	1	1395.36590610627	1411.92102292032	1456.87495277564	3173.10473761889	3062.20709732975	3049.97551316694	1421.38729393408	3095.09578270519	2.17751755338875	1.12268434871385	5.9140840432078e-05	1.13360535858982	up
1075	POS_t1123	Corymbivillosol	Terpenoids	Diterpene	3	1216.30946342658	1246.82889298483	1247.57194218228	1664.36230666846	1595.86474234798	1696.8043087915	1236.90343286456	1652.34378593598	1.33587129118826	0.41778101341866	0.00235697340713521	1.12229912733641	up
1076	POS_t1125	5-(3,4-dihydroxyphenyl)-3-methylcyclohex-2-enone	Polyphenols	Catechols	1	5805.73317415246	5767.96822238559	5894.17177822915	2990.00065451605	2909.31946407618	2978.18260495849	5822.62439158907	2959.16757451691	0.508218867559361	-0.976478	1.72660278660345e-06	1.13455912136223	down
1077	POS_t1126	2(5H)-Furanone, 4-(1-hydroxyethyl)-3-[(1E,3E)-1,3-pentadienyl]- (9CI)	Others	Furans	2	562.195591712082	562.702863353785	572.348759572797	391.379973996126	403.092270730951	432.221114674441	565.749071546221	408.897786467173	0.722754675230193	-0.468422	0.00371298896054673	1.12078401448944	down
1078	POS_t1127	D-Streptamine,O-2-amino-2,3,4,6-tetradeoxy-6-(methylamino)-a-D-erythro-hexopyranosyl-(1&reg;4)-O-[3-deoxy-4-C-methyl-3-(methylamino)-b-L-arabinopyranosyl-(1&reg;6)]-, (2x)- (9CI)	Sugars	Glycosides	2	1790.91957442369	1767.63741507377	1797.20719920487	1175.50944877267	1262.4859557237	1211.89428062744	1785.25472956744	1216.62989504127	0.681488123174474	-0.55324	0.000687522994072221	1.13011739620692	down
1079	POS_t1129	10-O-Acetylgeniposidic acid	Organic Acid	Other	2	820.874024715669	827.375443940924	793.757606775031	866.108323128532	887.145387814459	866.079428862917	814.002358477208	873.111046601969	1.07261488558257	0.101132180110485	0.0121972635858258	1.04598335196758	up
1080	POS_t113	12-Hydroxyjasmonic acid	Lipid	Fatty Acids	2	1103.6213989307	1113.11789487839	1143.12216277091	2425.72310862252	2475.38782717597	2455.79005763151	1119.95	2452.30033114333	2.18964415304153	1.13069643130794	3.656915504291e-07	1.13467336940859	up
1081	POS_t1131	(1aS,3aS,6aS,6bR)-2-(hydroxymethyl)-5,5,6b-trimethyl-3a,4,5,6,6a,6b-hexahydrocyclopropa[e]indene-1a(1H)-carbaldehyde	Alcohols	Primary Alcohol	3	868.707821879741	858.444861269395	862.05803684894	1395.00516255858	1476.7639904193	1451.29324137372	863.070239999359	1441.0207981172	1.66964486936575	0.739541276538544	0.00151462598676609	1.13111812321936	up
1082	POS_t1132	5H-Benzocycloheptene-2,9-diol,6,7,8,9-tetrahydro-	Polyphenols	Other	1	422.853749303759	424.093787696291	420.611293432875	823.957535657722	858.022340481329	854.69357602969	422.519610144308	845.55781738958	2.00122739179085	1.00088510446023	0.000595462215035075	1.13362064415168	up
1083	POS_t1133	3,4,5-trimethoxyphenol 1-O-beta-D-apiofuranosyl-(12)-beta-D-glucopyranoside	Polyphenols	Phenolic Glycosides	2	513.950197195516	521.255007348145	529.497570378654	4689.76594835716	4859.36936326844	4790.7936217446	521.567591640772	4779.9763111234	9.16463443613574	3.19607733491764	0.00011889050236684	1.13481519585508	up
1084	POS_t1134	1-Butanone, 1-(5-acetyl-2-hydroxyphenyl)-3-methyl-	Ketones, Aldehydes,esters	Other	2	1336.19842520399	1363.02406406656	1397.45499572574	1116.8387570629	1243.41578692669	1212.48719965589	1365.55916166543	1190.91391454849	0.87210715432941	-0.197423	0.0283980394228004	1.02284120524251	down
1085	POS_t1136	Ineupatorolide A	Lipid	Isoprene lipid	3	315.427202539516	297.283675541229	284.343698428111	348.085057512908	349.400704082339	335.768947044723	299.018192169619	344.418236213323	1.15183037431365	0.203928272201256	0.0218616967231592	1.03870082947864	up
1086	POS_t1137	2,2-dimethylcyclohexan-1-one	Ketones, Aldehydes,esters	Other	2	393.047645044129	398.816153432371	395.610166859166	663.431706764358	666.724273763451	631.955076073304	395.824655111889	654.037018867038	1.65234027345305	0.724510817672683	0.00150119844309113	1.1308676058821	up
1087	POS_t1139	3,6-Nonadien-1-ol	Lipid	Fatty Alcohol	1	10.0057732041337	10.0057732041337	10.0057732041337	460.486054633561	446.590432050429	450.700377384272	10.0057732041337	452.592288022754	45.2331148017401	5.49930743983523	8.6701407199389e-05	1.1349233158271	up
1088	POS_t114	4-(4,4-difluorocyclohexyl)phenol	Polyphenols	Phenols	3	5118.12247112281	5070.61856449413	5177.58257989207	8223.10370969902	8233.87535429328	8537.87760680616	5122.10787183634	8331.61889026615	1.62659965364595	0.701859211814453	0.00043074060434333	1.13257275375861	up
1089	POS_t1140	aplyolide C	Ketones, Aldehydes,esters	Polyketide	2	306.475725251083	280.770575285774	336.688389814296	713.225824564895	694.010476021839	701.756803583764	307.978230117051	702.997701390166	2.28262140841248	1.19069159653214	0.000598159449967008	1.13089133884182	up
1090	POS_t1141	rac-(1R,2S)-2-(prop-2-yn-1-yl)cyclohexan-1-ol	Alcohols	Glycols	1	122.866669553141	124.771110062386	123.681819842395	587.777636499995	577.910726379239	591.433626175156	123.773199819307	585.707329684797	4.73210138010371	2.24248098217435	5.74873329211414e-05	1.13494364015831	up
1091	POS_t1142	3-(4-Methyl-3-pentenyl)-2(5H)-furanone	Ketones, Aldehydes,esters	Other	2	268.36907347874	268.134003597083	276.268139843415	604.587179116546	636.573757586211	626.867057767966	270.923738973079	622.675998156908	2.29834417802266	1.20059485836078	0.000314178567882782	1.13335028397255	up
1092	POS_t1144	Ergosta-2,16,24-trien-26-oicacid, 15-(acetyloxy)-5,6-epoxy-4,14,22-trihydroxy-1-oxo-, d-lactone, (4b,5a,6b,15a,22R)-	Lipid	Steroid	2	1595.37795774794	1529.06338684572	1583.0134989903	862.236783699585	823.769761110135	872.652383684789	1569.15161452799	852.88630949817	0.543533398303723	-0.879559	1.9891287535994e-05	1.13231863063803	down
1093	POS_t1145	NCGC00381271-01_C18H24O4_7-Butyl-6,8-dihydroxy-3-[(3E)-3-penten-1-yl]-3,4-dihydro-1H-isochromen-1-one	Others	Other	2	397.593786605124	367.611191294912	381.789022014643	910.971199258057	830.437651752817	850.574489091952	382.331333304893	863.994446700942	2.25980549182963	1.17619860093728	0.000931519301197539	1.1287099745796	up
1094	POS_t1146	(2R,3R,6R)-5-[(1E,3E)-hepta-1,3-dienyl]-2,3-dihydroxy-6-(hydroxymethyl)cyclohexan-1-one	Others	Other	2	479.655625053374	444.95388914535	472.605822749198	561.342667000405	552.486788789765	531.393377230458	465.738445649307	548.407611006876	1.1775012694997	0.235728615252014	0.00431752612458923	1.07652868516676	up
1095	POS_t1148	Mauritine A	Organic Acid	Carboxylic Acids	3	331.139736538837	357.06569590574	372.894824555003	671.946872715842	707.390521996764	695.050743761436	353.700085666527	691.462712824681	1.95494075587135	0.967124887580869	3.6032507051988e-05	1.13006017585267	up
1096	POS_t115	N-[(10Z)-7-(1H-indol-3-ylmethyl)-3-(1-methylethyl)-5,8-dioxo-2-oxa-6,9-diazabicyclo[10.2.2]hexadeca-1(14),10,12,15-tetraen-4-yl]-N~2~,N~2~-dimethylisoleucinamide	Amino acids	Oligopeptides	3	3336.22539002388	3249.63734755727	3389.71135689401	10203.2343464614	10396.5945724642	10307.9419981943	3325.19136482505	10302.5903057066	3.09834508013306	1.63149783414418	1.93751884544663e-07	1.1348980365584	up
1097	POS_t1151	Tricyclo[5.2.0.03,5]non-1(7)-ene-2,6-dione(9CI)	Ketones, Aldehydes,esters	Other	3	525.43654811708	484.684204619183	521.968358576207	315.51636899965	318.120293391381	317.273645647792	510.69637043749	316.970102679608	0.620662532627898	-0.688119	0.00439271344271087	1.12492819175414	down
1098	POS_t1152	cis-3,4-Dihydroxy-beta-ionone	Terpenoids	Sesquiterpenoid	1	105.220182483947	10.0057732041337	10.0057732041337	296.076109063162	304.087217694259	321.753395972304	41.7439096307381	307.305574243242	7.36168645825539	2.88003630517527	0.0106533541308157	1.10232692585435	up
1099	POS_t1153	(2R,3R,4R,5S,6R)-2-(hydroxymethyl)-6-methylpiperidine-3,4,5-triol	Alcohols	Other	3	10.0057732041337	10.0057732041337	10.0057732041337	114.274253045948	122.868118624354	125.610313923525	10.0057732041337	120.917561864609	12.0847793966242	3.59511923234326	0.000946514118903958	1.13297657534318	up
1100	POS_t1154	2,4,6-Cycloheptatrien-1-one, 4-acetyl-2-hydroxy-	Ketones, Aldehydes,esters	Other	3	108.481538744429	10.0057732041337	114.53545435036	295.922609458091	287.561001131442	292.280695347783	77.6742554329742	291.921435312439	3.75827787064325	1.91007173726859	0.0236256477714208	1.08203653851167	up
1101	POS_t1156	(16Xi,17Xi)-17,18-epoxy-17-beta-D-glucopyranosyloxy-16-vinyl-(3xi,15xi,20xi)-19-nor-corynane	Others	Indole And Its Derivatives	3	10.0057732041337	10.0057732041337	10.0057732041337	357.697261841951	264.572628683809	277.206048127313	10.0057732041337	299.825312884358	29.965231748456	4.90521762651489	0.00997536848589569	1.11280044490046	up
1102	POS_t1158	2’,2’-Difluoro-2’-deoxycytidine	Nucleosides	Pyrimidine Nucleotide	2	883.909655484633	849.409292543966	894.220205908397	999.955781190409	986.361719144912	1008.8778697699	875.846384645665	998.39845670174	1.13992416273506	0.188937847473003	0.00446066729284399	1.10236746478506	up
1103	POS_t1159	(2R)-8-ethyl-7-hydroxy-5-methoxy-2-methyl-2,3-dihydrochromen-4-one	Ketones, Aldehydes,esters	Chromones	2	1360.77766854155	1331.88868453211	1359.90878181828	314.706989025732	310.543674101872	325.103426378053	1350.85837829731	316.784696501886	0.234506223295721	-2.0923	4.77955722559791e-06	1.13488954762703	down
1104	POS_t116	2-hydroxy-5-(3-methylbut-2-en-1-yl)-6-(prop-1-en-2-yl)cyclohepta-2,4,6-trien-1-one	Ketones, Aldehydes,esters	Ketenes	3	1437.90994521384	1416.14175874948	1479.00341117312	1330.55735557199	1378.44210512282	1339.47461302121	1444.35170504548	1349.49135790534	0.934323235255811	-0.0980063	0.0173994696632891	1.01646394151399	down
1105	POS_t1160	microcyclamide GL616	Organic Acid	Carboxylic Acids	1	602.809070325175	576.154640452482	617.890245544007	309.769860559537	392.635106031769	356.110792372938	598.951318773888	352.838586321415	0.589093930110564	-0.76343	0.00287138744589864	1.1089221670708	down
1106	POS_t1161	3-Hydroxy-7,8-didehydro-β-ionol 9-O-β-D-glucopyranoside	Sugars	Glycosides	3	563.627265391493	574.612649642244	583.634598072134	673.406132393122	714.182502574769	709.424059421687	573.95817103529	699.004231463193	1.2178661559994	0.284355589166901	0.00407850604711712	1.1072682126672	up
1107	POS_t1164	buxhyrcamine	Terpenoids	Sesquiterpenoid	2	11596.3868168485	11434.467953238	11353.8713464759	10221.3176974673	10167.4399084395	10504.7415757382	11461.5753721875	10297.8330605483	0.898465762877322	-0.154465	0.0013766097686657	1.10916478987925	down
1108	POS_t1166	4-cyclopentyl-2-methyl-cyclohexan-1-ol	Alcohols	Glycols	3	320.499440095781	315.960987301881	309.253171045457	276.75999956915	259.476241857513	273.842429734051	315.237866147706	270.026223720238	0.856579277800706	-0.223341	0.00390017845688606	1.09393630987152	down
1109	POS_t1167	(2xi)-2-({3-amino-6-[(3,6-diaminohexanoyl)amino]hexanoyl}amino)-4-O-carbamoyl-2-deoxy-N-[(3aS,7R,7aS)-7-hydroxy-4-oxo-3a,4,5,6,7,7a-hexahydro-1H-imidazo[4,5-c]pyridin-2-yl]-beta-D-xylo-hexopyranosylamine	Sugars	Other	3	3311.07284741123	3317.35343486306	3337.42096089428	2329.32609706681	2321.98640504822	2386.88070550036	3321.94908105619	2346.06440253846	0.706231295331158	-0.501787	8.46643410256634e-05	1.13396844250061	down
1110	POS_t1168	Toxoflavin	Others	Pyrimidine	3	1109.23945654155	1080.57525857531	1097.55911275127	1361.44795354726	1403.01306466205	1406.49260775822	1095.79127595604	1390.31787532251	1.26877983593135	0.343441748322712	0.000272607601536598	1.12790226405216	up
1111	POS_t1169	2(1H)-Naphthalenone,3,4,4a,5,6,7-hexahydro-3,3,5,5-tetramethyl-	Ketones, Aldehydes,esters	Other	1	125.200127797492	137.28863296154	133.222563684832	255.259056951351	254.230246870733	254.00698588659	131.903774814621	254.498763236225	1.92942744507425	0.948172793244468	0.000740468373353044	1.13319641025214	up
1112	POS_t117	Scillirosidin, Glycoside	Lipid	Steroid	3	1852.95234169651	1780.61373540627	1858.40287309415	930.079678910756	951.550680228354	998.821865500632	1830.65631673231	960.150741546581	0.524484433681377	-0.931028	1.62222150860495e-05	1.13201368632168	down
1113	POS_t1170	2,4,6-Cycloheptatrien-1-one,2-ethyl-7-hydroxy-	Ketones, Aldehydes,esters	Other	2	164.80688867599	162.127185497544	156.925676999151	115.133818196931	105.43151352962	108.871794176148	161.286583724228	109.812	0.68085250964618	-0.554586	0.000191011758733859	1.12379706062645	down
1114	POS_t1171	6,15-Dioxabicyclo[12.1.0]pentadeca-3,11-dien-5-one,2,13-dihydroxy-7-methyl- (9CI)	Ketones, Aldehydes,esters	Other	2	188.843496962768	183.715284078519	168.210422211242	338.019722350848	329.773746859956	337.637668724739	180.256401084176	335.143712645181	1.85926108936722	0.894729376974292	0.000338335511915625	1.13082	up
1115	POS_t1172	oblongolide N	Others	Furans	3	372.30146415733	356.458505896724	372.624032276269	275.223807475227	301.131257805078	290.962796704725	367.128000776774	289.10595399501	0.787479988950218	-0.344685	0.00168227307911666	1.10459165830248	down
1116	POS_t1173	3A-Deolivosylpremithramycin B	Ketones, Aldehydes,esters	Polyketide	3	690.923717388297	660.05778450497	644.109038861653	546.133370586015	530.770244790118	528.983377225403	665.03018025164	535.295664200512	0.804919355686929	-0.313084	0.00522426189580128	1.1067534517038	down
1117	POS_t1174	7-Xylosyl-10-deacetyltaxol C	Terpenoids	Diterpene	2	4346.09672486259	4348.97394733378	4313.2113998449	4403.38107220731	4482.72033162435	4462.34878057369	4336.09402401376	4449.48339480178	1.02615011809247	0.0372418018856704	0.0251819807432602	1.02896458306775	up
1118	POS_t1175	13-dodecan-2-yl-6-(1-hydroxyethyl)-3-(hydroxymethyl)-12-methyl-9-propan-2-yl-1-oxa-4,7,10-triazacyclotridecane-2,5,8,11-tetrone	Amino acids	Peptide	3	6238.04051569444	6384.81916515854	6409.74219599794	5704.99207974196	5724.50777265968	5825.0096700735	6344.20062561697	5751.50317415838	0.906576496167954	-0.141499	0.0013684137495765	1.1086049340134	down
1119	POS_t1177	6(5H)-Phenanthridinone,3-amino-	Ketones, Aldehydes,esters	Other	2	10.0057732041337	10.0057732041337	101.445847268879	197.42184895134	176.810634042263	196.491729081928	40.4857978923821	190.241404025177	4.69896640127656	2.23234345216444	0.0339003167412356	1.04773343556974	up
1120	POS_t1178	4-Methoxy-Cadabicine	Ketones, Aldehydes,esters	Polyketide	2	6208.88521338482	6191.98604940529	6309.26572193062	12425.3774607393	12322.959232061	12422.0019229576	6236.71232824024	12390.1128719193	1.98664171438789	0.990331709787631	2.84156908937358e-08	1.13497242719245	up
1121	POS_t118	Benzoic acid,2-[[3-hydroxy-2-[[(2E)-2-methyl-1-oxo-2-butenyl]amino]benzoyl]amino]-,(1aR,2S,5R,5aS,6S,8aS,9R,10aR)-4-[(acetyloxy)methyl]-1a,2,5,5a,6,9,10,10a-octahydro-5,5a-dihydroxy-1,1,7,9-tetramethyl-11-oxo-1H-2,8a-methanocyclopenta[a]cyclopropa[e]cyclodecen-6-ylester (9CI)	Lipid	Isoprene lipid	3	7143.24152452981	6897.32481110773	7158.23655323592	2281.17652716578	2448.45210712479	2475.43287328154	7066.26762962449	2401.6871691907	0.339880584075519	-1.5569	4.10891528560875e-06	1.13398950586984	down
1122	POS_t1181	1-Naphthacenecarboxylicacid,2-ethyl-1,2,3,4,6,11-hexahydro-2,5,7,10-tetrahydroxy-6,11-dioxo-4-[[2,3,6-trideoxy-4-O-[2,6-dideoxy-4-O-[(2R,6S)-5,6-dihydro-6-methyl-5-oxo-2H-pyran-2-yl]-a-L-lyxo-hexopyranosyl]-3-(dimethylamino)-a-L-lyxo-hexopyranosyl]oxy]-,methyl ester, (1R,2R,4S)-	Ketones, Aldehydes,esters	Polyketide	3	6145.25530929671	6108.97499160978	6215.89456043121	5454.58507691514	5562.21779591747	5565.85678219421	6156.70828711257	5527.55321834227	0.89780982963132	-0.155518	0.000225952394772646	1.12205406787364	down
1123	POS_t1182	Hybridaphniphylline A	Alkaloids	Other	2	9176.14716485393	9172.04721949636	9238.4066886503	68183.4654407449	66761.9196936397	67785.7343525606	9195.5336910002	67577.0398289817	7.34889807375948	2.87752794209822	5.04673271954391e-05	1.13500059213576	up
1124	POS_t1183	20-Oxo-5-O-beta-mycaminosyltylactone	Ketones, Aldehydes,esters	Polyketide	2	3133.69257735469	3133.96848560265	3129.71850918971	2020.61662838941	2029.85188618206	2027.59197476058	3132.45985738235	2026.02016311068	0.646782482570657	-0.628647	7.1784605900482e-08	1.13510270095927	down
1125	POS_t1184	(1S,6R,9R)-14-hydroxycaryophyll-2(15)-en-7-one	Lipid	Isoprene lipid	2	2066.97458059596	2075.73494858619	2103.41250566786	3430.41619254572	3403.92655241503	3439.24904535434	2082.04067828334	3424.5305967717	1.64479523982944	0.717907994374248	1.01976127838364e-07	1.13482655426175	up
1126	POS_t1185	5,12-Naphthacenedione,7,8,9,10-tetrahydro-1,6,8,11-tetrahydroxy-8-(1-hydroxyethyl)-10-[[2,3,6-trideoxy-4-O-[2,6-dideoxy-4-O-[(2R,6S)-tetrahydro-6-methyl-5-oxo-2H-pyran-2-yl]-a-L-lyxo-hexopyranosyl]-3-(dimethylamino)-a-L-lyxo-hexopyranosyl]oxy]-,(8S,10S)-	Ketones, Aldehydes,esters	Polyketide	3	5737.14927647828	5746.6648953992	5868.67190932922	19157.8920267425	19306.0871501609	19599.0884387376	5784.1620270689	19354.3558718803	3.34609504044064	1.74247842338736	1.96060952817893e-05	1.13489176177647	up
1127	POS_t1187	Benzoic acid,4-methoxy-,decahydro-7-hydroxy-1,1,7-trimethyl-4-methylene-1H-cycloprop[e]azulen-2-ylester, [1aR-(1aa,2a,4aa,7b,7ab,7ba)]- (9CI)	Terpenoids	Sesquiterpenoid	2	499.962190784804	492.754003258264	493.392760779073	720.661503770232	713.124899523843	723.037164857786	495.36965160738	718.941189383954	1.45132263765276	0.537368274745586	1.01147621113663e-06	1.13447479971452	up
1128	POS_t1188	4-decyl-3-hydroxy-5-oxooxolane-2,3-dicarboxylic acid	Ketones, Aldehydes,esters	Other	2	119.144292767435	102.834688998626	109.800226181283	738.272057720155	810.049839919194	820.870058825917	110.593069315781	789.730652155089	7.14086928811186	2.83609971029226	0.00106625842824482	1.13172216534106	up
1129	POS_t1189	5,7-Octadien-2-ol, 2,6-dimethyl-, (5Z)-	Alcohols	Tertiary Alcohol	3	565.611131177938	573.822744855692	575.778164864413	807.211808743187	778.762540061125	784.478119125028	571.737346966014	790.150822643113	1.38201715671739	0.466775525825631	0.000518845850008646	1.13108489101551	up
1130	POS_t119	2H,8bH-Dicyclopent[b,d]isobenzofuro[7,1-fg]benzofuran-3,5,7,8b,9-pentol, 10-(3-furanyl)hexadecahydro-2a,5a,9-trimethyl-, 3,5,7-triacetate, (2aR,3R,5S,5aR,5bR,7S,8aS,8bR,9S,10S,11aS,12aS,12bR,12cR)- (9CI)	Others	Furans	3	51005.4233788417	48696.4785704395	51452.8642213982	63759.9474306808	63486.7589790544	64088.8996501097	50384.9220568931	63778.5353532816	1.26582582148812	0.340078902583693	0.00299012916289685	1.12562830508333	up
1131	POS_t1190	2-Buten-1-one, 1-cyclopropyl-3-methyl-	Ketones, Aldehydes,esters	Other	3	338.081453921432	339.123469139677	351.314801800671	361.006223123076	374.496503810805	365.91570117006	342.83990828726	367.139476034647	1.07087730208768	0.0987931898825538	0.0139355307664979	1.02454049491905	up
1132	POS_t1191	4H-1-Benzopyran-4-one,3-[[6-deoxy-3-O-(6-deoxy-a-L-mannopyranosyl)-a-L-mannopyranosyl]oxy]-7-(b-D-glucopyranosyloxy)-5-hydroxy-2-(4-methoxyphenyl)-8-(3-methyl-2-butenyl)-(9CI)	Flavonoids	Glycosides	3	1819.69758608516	1831.9909261384	1826.15543157939	1453.48181621869	1402.04548159132	1452.09905608922	1825.94798126765	1435.87545129974	0.7863725944169	-0.346715	0.001275722879628	1.13068973814424	down
1133	POS_t1192	cycloaspeptide G	Ketones, Aldehydes,esters	Polyketide	1	2410.19018138834	2350.03071914169	2352.65	3463.7429602753	3425.47926307625	3371.5873116898	2370.95640600068	3420.26984501378	1.44256968890587	0.528641015515739	1.30892996842488e-05	1.13285955704508	up
1134	POS_t1193	H-Lys-Tyr-OH acetate salt	Amino acids	Dipeptide	3	403.475216667207	405.217163475967	421.353842833529	105.662558344613	103.168609340772	107.145717193544	410.015407658901	105.325628292976	0.256882122782563	-1.96082	0.000210697066681248	1.13429701740855	down
1135	POS_t1194	1beta,6beta-dihydroxy-4(14)-eudesmene	Lipid	Isoprene lipid	2	794.951944635349	766.666323803311	817.864380841733	1925.73237131556	1834.83538345042	1895.39509121368	793.160883093464	1885.32094865989	2.37697166974096	1.24912470842642	3.47449851583107e-05	1.13334764335539	up
1136	POS_t1195	Antibiotic JI-20B	Others	Glycosides	1	21748.3596221832	21553.4836328144	21830.4618862592	15620.4832816431	15557.493852702	15835.5006408303	21710.7683804189	15671.1592583918	0.72181504513335	-0.470299	8.66034433136262e-07	1.13426069893382	down
1137	POS_t1196	grincamycin C	Others	Anthracene	2	1416.5278951828	1470.16115147026	1416.71567197329	2032.83836448355	2086.59514803926	2064.55108963218	1434.46823954212	2061.32820071833	1.4369981460003	0.523058200446673	1.4183444223389e-05	1.13188879289989	up
1138	POS_t1197	(-)-penienone	Ketones, Aldehydes,esters	Cyclohexanones	1	5415.68304068747	5328.63018589101	5402.64609277826	6644.68465529989	6446.61570944335	6670.45724025361	5382.31977311891	6587.25253499895	1.22386866865434	0.291448753090487	0.00121625198631729	1.12625669326297	up
1139	POS_t1198	Baccatin VI	Terpenoids	Diterpene	3	4468.6129005709	4410.43456913644	4509.46319387259	4711.63679336081	4758.43113464788	4723.21405488056	4462.83688785998	4731.09399429642	1.06010909947575	0.0842127451405581	0.00400007260983403	1.10414921195658	up
1140	POS_t12	Kitamycin B	Organic Acid	Benzoic Acids	2	13161.2202247037	13139.7313618747	13327.5603741914	10173.5663485399	10066.6359257901	10217.6145076026	13209.5039869233	10152.6055939775	0.768583408130093	-0.379726	4.38899323897055e-06	1.13377973621614	down
1141	POS_t1201	Cyclodeca[b]furan-5(4H)-one,6,7,8,11-tetrahydro-3,6,10-trimethyl-, (6S,9E)-	Lipid	Isoprene lipid	1	3018.54951930381	3039.78370219097	3068.65678394682	3300.30226303058	3264.04485438056	3379.74084695938	3042.33000181387	3314.69598812351	1.08952545783898	0.123699906842941	0.00741032283692301	1.09515773607181	up
1142	POS_t1202	(1S)-1,5-secovibralactone	Others	Other	1	455.794416340298	470.48634476996	444.35748961234	309.323501831675	304.897401873534	317.582617397081	456.879416907533	310.601173700763	0.679831837912772	-0.55675	0.000493970699597151	1.12766202345609	down
1143	POS_t1203	meehanine A	Polyphenols	Phenolic Glycosides	2	744.168782229035	748.172148443813	730.843146245748	2148.00882526774	2166.20936062895	2193.89785008304	741.061358972865	2169.37201199324	2.92738514257451	1.54961256697282	9.84027094192018e-06	1.13489254024773	up
1144	POS_t1204	4,5-dihydro-19-S-methylgeldanamycin	Ketones, Aldehydes,esters	Polyketide	1	4906.54839610037	4981.08122489823	4982.99582624672	1447.51869600978	1478.95665456165	1478.26666341933	4956.87514908177	1468.24733799692	0.296204220166591	-1.75534	4.06187467225075e-06	1.13498267965164	down
1145	POS_t1205	1D-1-Guanidino-3-amino-1,3-dideoxy-scyllo-inositol	Others	Other	3	280.983551900061	284.404130645102	289.123457692416	294.900149665121	302.829435200148	303.912186620019	284.83704674586	300.547257161763	1.05515508110825	0.077455054196282	0.0140751916078151	1.02725844426174	up
1146	POS_t1206	Propanoic acid,2-methyl-,(3aS,4S,5R,6E,10E,11aR)-2,3,3a,4,5,8,9,11a-octahydro-3a,4-dihydroxy-6,10-dimethyl-3-methylene-2-oxocyclodeca[b]furan-5-ylester	Terpenoids	Terpene Lactones	2	990.677694768089	996.299545466547	1019.55	1270.6887870922	1185.33525508442	1154.31767815663	1002.17512584988	1203.44724011108	1.20083527226893	0.264038259136608	0.0229846343217438	1.0691293611199	up
1147	POS_t1208	2-Amino-3-fluoropropanoic acid	Amino acids	Other	1	145.114848628053	147.038797710101	156.765767957099	193.090616662365	196.342130496869	219.38528875163	149.639804765084	202.939345303621	1.35618557924618	0.439554609107783	0.0125438407398149	1.07510926990282	up
1148	POS_t1209	micropeptin MZ925	Amino acids	Dipeptide	2	454.766868666188	446.112807134375	444.124759202037	789.643401833649	802.850037805092	834.839706763758	448.334811667533	809.111048800833	1.80470270820914	0.851761199041941	0.000795453256078416	1.13181068701718	up
1149	POS_t121	3beta-Hydroxyoplodiol	Terpenoids	Sesquiterpenoid	1	4268.57991756611	4320.72916207805	4285.88495827741	8271.65623599662	8048.69490457431	8189.94757576718	4291.73134597386	8170.0995721127	1.90368383141624	0.928793892131264	0.000141103890560402	1.13444457746961	up
1150	POS_t1210	Cyclotheonamide D	Organic Acid	Carboxylic Acids	3	2142.29912367855	2108.10066213923	2222.91987649228	2727.92583749494	2795.05024671508	2840.58777767003	2157.77322077002	2787.85462062668	1.29200538489944	0.369612082997422	0.000184023132441624	1.12258642620827	up
1151	POS_t1211	(1S,2S,3aR,4S,5S,6E,9R,11R,12E,13aS)-1,2,3,4,5,8,9,10,11,13a-Decahydro-2,5,8,8,12-pentamethyl-3aH-cyclopentacyclododecene-1,3a,4,9,11-pentol 4,9-diacetate 1-benzoate	Terpenoids	Diterpene	3	2365.96618411611	2330.07041234571	2321.63881089715	1827.77445331178	1604.68519882931	1672.77053833349	2339.22513578632	1701.74339682486	0.72748166509968	-0.459017	0.00840498001537678	1.11057276529386	down
1152	POS_t1212	2-Cyclopenten-1-one,2-methyl-3-(2-penten-1-yl)-	Ketones, Aldehydes,esters	Other	2	1101.73372821706	1067.51764034576	1091.87002493645	1673.30257326851	1674.54098382422	1714.69538256036	1087.04046449976	1687.51297988436	1.55239205438496	0.634492954102564	8.00881004585877e-06	1.13331125125916	up
1153	POS_t1213	erythronolide I	Ketones, Aldehydes,esters	Pyrone	3	213.381543159276	206.533697776619	240.745065298727	827.931993971568	830.750038525239	834.908632705452	220.220102078207	831.196888400753	3.77439153173023	1.91624408684588	0.000182860250787633	1.13443205215958	up
1154	POS_t1214	3-hydroxy-2-methoxy-4-propan-2-ylbenzoic acid	Organic Acid	Benzoic Acids	3	4601.99817977396	4622.65528744647	4643.60297811163	5363.33104131819	5209.14629197467	5371.00071071092	4622.75214844402	5314.49268133459	1.14963824809933	0.201179965712079	0.00410764678439999	1.12149511217859	up
1155	POS_t1215	Ganoderic acid K	Terpenoids	Triterpenoids	3	350.242228345924	357.915405921646	383.447786566298	10.0057732041337	10.0057732041337	10.0057732041337	363.868473611289	10.0057732041337	0.0274983240642678	-5.18451	0.00080357278814689	1.13329936288044	down
1156	POS_t1216	palmerolide E	Ketones, Aldehydes,esters	Polyketide	3	482.767247559553	470.438865551165	493.484211882029	267.439851690273	313.280779956505	306.069034256072	482.230108330916	295.59655530095	0.612978223869228	-0.706092	0.00166941616046225	1.11936021587523	down
1157	POS_t1218	1-Naphthaleneaceticacid, 1,2,3,4,4a,5,8,8a-octahydro-8,8a-dihydroxy-4,7-dimethyl-a-methylene-, (1S,4R,4aS,8R,8aR)-	Terpenoids	Sesquiterpenoid	1	3948.96478232783	3913.14372162685	4025.28736297525	3687.91832052195	3558.74095695904	3623.25330069875	3962.46528897664	3623.30419272658	0.914406544533377	-0.129092	0.00256502571129067	1.08906363354502	down
1158	POS_t1219	2(3H)-Naphthalenone, 4,4a,5,6,7,8-hexahydro-7,8-dihydroxy-4a,8-dimethyl-, (4aR,7R,8S)- (9CI)	Ketones, Aldehydes,esters	Ketenes	2	120.372712446301	128.562077337974	123.075004100139	212.625696933835	202.22287623821	186.627597261617	124.003264628138	200.492056811221	1.61682885859867	0.693166977563598	0.00561744853788201	1.11147600405145	up
1159	POS_t122	Calonylsteron	Lipid	Steroid	3	7155.58263120195	7096.13541615968	7306.7308658313	6173.13205452547	5996.36674410768	6023.9486475139	7186.14963773098	6064.48248204902	0.84391263580254	-0.244834	0.000195780980284578	1.12279746864425	down
1160	POS_t1220	corotoxigenin 3beta-D-glucoside	Lipid	Steroid	3	2390.23970404758	2420.31405224395	2440.27899884038	1596.29028108645	1630.98660422795	1610.10653111045	2416.94425171064	1612.46113880828	0.667148668268635	-0.58392	4.70727611029791e-06	1.13402365485874	down
1161	POS_t1221	2-(hydroxymethyl)-6-(6-hydroxy-6-methyl-3-propan-2-ylcyclohex-3-en-1-yl)oxyoxane-3,4,5-triol	Terpenoids	Terpene Glycoside	2	1326.43231386547	1285.07723234192	1311.3572926553	1457.12677683457	1474.63220831463	1459.35631498925	1307.6222796209	1463.70510004615	1.11936384295204	0.16267905249221	0.00183429338657238	1.11904730103224	up
1162	POS_t1223	1H-Inden-2-ol, 2,4,5,7a-tetrahydro-1,4,4,7a-tetramethyl-	Alcohols	Glycols	1	384.016683270063	373.605577852964	380.956987197581	438.386568557308	424.693232592613	441.777263667703	379.526416106869	434.952354939208	1.14603973921207	0.196657070770365	0.00200598812449859	1.10885415448352	up
1163	POS_t1224	3-Octyn-2-ol, (R)-	Lipid	Fatty Acyls	2	174.398253862867	169.221423285667	175.034088566716	223.287500046699	221.164532724173	229.524490044774	172.88458857175	224.658840938549	1.29947291886756	0.377926568229057	0.000137012400680822	1.12700905367879	up
1164	POS_t1225	9-oxo-gamma-humulene	Lipid	Isoprene lipid	1	7499.72877738058	7448.08935300922	7546.36671609584	13304.2303110056	13272.2819362119	13587.2028954293	7498.06161549521	13387.9050475489	1.78551547507718	0.836340637827849	0.000107364114612761	1.13441343735222	up
1165	POS_t1226	Destruxin D (9CI)	Organic Acid	Other	3	146.572769821798	176.088611331855	159.812790612866	942.24622624878	918.515635307078	933.408962230769	160.824723922173	931.390274595542	5.79133762447038	2.53389660578132	4.16605377941899e-07	1.13465809010817	up
1166	POS_t1229	3-Buten-2-one, 4-(3-hydroxy-2,6,6-trimethyl-1-cyclohexen-1-yl)-, (E)-	Terpenoids	Sesquiterpenoid	1	258.00541526091	250.497933259629	240.706949601844	743.947297098416	687.40151802959	712.000618493876	249.736766040794	714.449811207294	2.86081149577547	1.51642443891608	0.0005170083933886	1.13205095807266	up
1167	POS_t123	Pyridomycin	Organic Acid	Other	2	8282.73342192432	8438.74261511168	8286.12816545107	7913.93554219098	7464.57055793536	7622.4948536175	8335.86806749569	7667.00031791461	0.919760276414497	-0.12067	0.0245441757316925	1.04562230815869	down
1168	POS_t1230	2(3H)-Naphthalenone,4,4a,5,6-tetrahydro-4a-methyl-	Ketones, Aldehydes,esters	Other	2	2529.77362047079	2512.72962028021	2563.74779713546	3412.18117518323	3442.14235402818	3566.09093123176	2535.41701262882	3473.47148681439	1.36998035018033	0.454155200557554	0.00112882108138317	1.12886789384771	up
1169	POS_t1231	Oxacyclododec-3-en-2-one,5-hydroxy-12-methyl-, (3E,5S,12R)-	Phenylpropanoids	Phenylpropanols	2	105.652786367754	105.653022154266	107.958385776154	158.370179275467	144.738268873218	148.632434307989	106.421398099391	150.580294152225	1.41494376921821	0.500744720561068	0.0067429513476449	1.1157986147674	up
1170	POS_t1232	1-[(1R,4aS,4bR,6aS,7S,10aS,10bR,12S,12aR)-7-ethyl-1,4,4a,4b,5,6,6a,7,8,9,10,10a,10b,11,12,12a-hexadecahydro-1,12-dihydroxy-4b,7,10a,12a-tetramethylchrysen-2-yl]ethanone	Terpenoids	Sesquiterpenoid	2	296.95264698616	310.478710828111	290.969477312923	199.780406972896	192.19891984727	192.217748111946	299.466945042398	194.732358310704	0.650263281255079	-0.620904	0.000786323229971426	1.1270011964033	down
1171	POS_t1234	micropeptin HU975	Organic Acid	Other	3	4489.02771202623	4444.86468542915	4634.00242789915	7642.51001635951	7911.35044323275	7957.04091788359	4522.63160845151	7836.96712582528	1.73283340415793	0.793132959432657	5.20272135547248e-05	1.13246744302594	up
1172	POS_t1236	D-Streptamine,O-2-C-carboxypentofuranosyl-(1&reg;4)-O-2-deoxy-2-(methylamino)-a-L-glucopyranosyl-(1&reg;2)-O-5-deoxy-3-C-formyl-a-L-lyxofuranosyl-(1&reg;4)-N,N'-bis(aminoiminomethyl)- (9CI)	Sugars	Glycosides	1	656.906783205712	631.002370418375	624.212347692372	409.473945477187	424.093126036398	445.980401789238	637.373833772153	426.515824434274	0.669176865812073	-0.579541	0.000135258906504271	1.12445630800342	down
1173	POS_t1237	Neonuezhenide	Terpenoids	Iridoid	1	2234.37510186355	2138.94604926181	2210.37518697628	2403.50718837772	2357.01965775469	2399.72506622596	2194.56544603388	2386.75063745279	1.08757323312742	0.121112549938413	0.00942388314317684	1.07595092035678	up
1174	POS_t1238	(1S,2R,5R,6S,7S,8S,10R)-6-hydroxy-2-methoxy-4-oxopseudoguai-11(13)-en-12,8-olide	Terpenoids	Sesquiterpenoid	3	4598.70496005111	4575.87433399571	4745.74530380791	4250.08	4153.14739448043	4287.78892702609	4640.10819928491	4230.34016870151	0.911689983727846	-0.133385	0.0044990274415615	1.07945531768718	down
1175	POS_t1239	D-Streptamine, O-a-D-mannopyranosyl-(1&reg;6)-O-b-D-mannopyranosyl-(1&reg;4)-O-2-deoxy-2-(methylamino)-a-L-glucopyranosyl-(1&reg;2)-O-5-deoxy-3-C-formyl-a-L-lyxofuranosyl-(1&reg;4)-N,N'-bis(aminoiminomethyl)-(9CI)	Sugars	Glycosides	1	297.349387371353	289.422566199557	306.523657294682	560.535472266503	487.591458090638	601.837586462726	297.765203621864	549.988172273289	1.84705320025145	0.885225420534537	0.0154755685128835	1.09650216634286	up
1176	POS_t1242	(3S,5R,6S,9R)-megastigman-3,9-diol 3-O-alpha-L-arabinopyranosyl(1->6)-beta-D-glucopyranoside	Terpenoids	Terpene Glycoside	3	2029.10093431459	2052.88497927719	2099.31946709373	1262.1	1338.07914607348	1370.46766996898	2060.43512689517	1323.55026343215	0.642364443391424	-0.638536	0.000132771339016383	1.12908	down
1177	POS_t1243	2H-Pyran-2-one, 6-[(1E)-2-(4-hydroxy-3-methoxyphenyl)ethenyl]-4-methoxy-	Ketones, Aldehydes,esters	Polyketide	2	416.761351295745	412.200460876288	445.530463195288	360.191883087882	368.864589927628	382.136008363071	424.830758455774	370.39749379286	0.871870707147538	-0.197814	0.017077382044558	1.03538999180593	down
1178	POS_t1244	3'-O-beta-D-glucopyranosyl 10-acetoxyoleuropein	Terpenoids	Terpene Glycoside	1	582.41656061955	539.60317878318	585.280795923097	125.962338726084	110.21904618942	121.386759612591	569.100178441942	119.189381509365	0.209434799046587	-2.25543	0.000412434823071636	1.13243741156619	down
1179	POS_t1245	7-oxocyclohepta-1,3,5-trien-1-yl acetate	Ketones, Aldehydes,esters	Other	3	235.233900412449	226.706113782898	230.300229285866	276.985708055091	286.958652237153	282.021196016416	230.746747827071	281.988518769553	1.22206930942699	0.289326109650123	0.000199830695729579	1.12287807671015	up
1180	POS_t1246	2-Ethyl Toluene	Others	Hydrocarbons	3	392.514141285287	371.336389958172	395.622838254025	976.925029157696	972.352352359316	984.380343374137	386.491123165828	977.88590829705	2.53016395379792	1.33923087411615	1.20324684592426e-05	1.13466358808898	up
1181	POS_t1247	Futalosine	Sugars	Glycosides	2	2622.57249281312	2560.38439513955	2658.63006487932	1750.04216291813	1789.21933331645	1842.06202269306	2613.86231761066	1793.77450630921	0.686254396118655	-0.543185	3.20735967818608e-05	1.12997541372493	down
1182	POS_t1248	Madolin H	Organic Acid	Carboxylic Acids	2	964.870168556175	917.943346150007	975.117450754912	492.318442722333	502.977110483157	462.237410945091	952.643655153698	485.844321383527	0.50999586125952	-0.971443	6.41421771457581e-05	1.13037207333247	down
1183	POS_t125	Rifamycin W,20-demethyl-20-ethyl- (9CI)	Others	Other	3	4747.90939442986	4747.76864578399	4864.47939435676	2457.6782965318	2452.38254658396	2622.24250969689	4786.71914485687	2510.76778427088	0.524527909051986	-0.930909	1.35895302497221e-05	1.13310094861971	down
1184	POS_t1250	Desoxo-narchinol A	Terpenoids	Sesquiterpenoid	1	716.381266285496	708.13097164856	750.536089931847	905.059534998957	901.574284927737	931.309552984816	725.016109288634	912.647790970503	1.25879656917688	0.332045151719863	0.000506500684802435	1.11892890371833	up
1185	POS_t1252	Formamide, N-[(6R,7R,10aR)-6-chloro-7-ethenyl-5,6,7,9,10,10a-hexahydro-7,10,10-trimethyl-9-oxo-1-anthracenyl]-	Others	Other	3	2482.51436654248	2397.03011591917	2502.15330582541	3556.41093347174	3515.37381487724	3633.59371578254	2460.56592942902	3568.45948804384	1.45025965179966	0.536311220811264	2.06284080797532e-05	1.13099646985313	up
1186	POS_t1253	Butanoic acid,3-methyl-,(1S,3S,5Z,7R,8E,11S,12S,13E,15S,17R,21R,23R,25S)-1,11,21-trihydroxy-17-[(1R)-1-hydroxyethyl]-5,13-bis(2-methoxy-2-oxoethylidene)-10,10,26,26-tetramethyl-19-oxo-12-(1-oxobutoxy)-18,27,28,29-tetraoxatetracyclo[21.3.1.13,7.111,15]nonacos-8-en-25-ylester	Ketones, Aldehydes,esters	Carboxylic acid ester	2	184.439024310721	136.427603640439	166.777671946812	10.0057732041337	10.0057732041337	10.0057732041337	162.548099965991	10.0057732041337	0.0615557684539356	-4.02196	0.00834183803669178	1.11641188827195	down
1187	POS_t1254	Notoamide S	Alkaloids	Indole Alkaloids	2	675.892613407758	659.072874640151	692.886328279707	965.261133970816	897.258193686777	972.895505876531	675.950605442539	945.138277844708	1.39823571461399	0.48360759078419	0.00325868390534982	1.11459442283725	up
1188	POS_t1255	1-Cyclohexene-1-carboxaldehyde, 3-hydroxy-2-methyl-	Alcohols	Glycols	3	1948.53648601204	1946.98464326464	1928.16443682911	2413.54840381298	2480.72665736003	2523.95481084348	1941.22852203526	2472.74329067216	1.27380329652257	0.34914251068567	0.00266378704683282	1.12658563215012	up
1189	POS_t1259	n-Butylbenzene	Others	Hydrocarbons	3	3789.75837511646	3755.73344543869	3817.1746394021	3233.38391718032	3346.8289486783	3355.16750989458	3787.55548665242	3311.7934585844	0.874388103423268	-0.193654	0.00221372967788385	1.1169211077624	down
1190	POS_t126	8beta-hydroxy-9,10-dehydroeremophilenolide	Lipid	Isoprene lipid	3	10111.5085361599	10058.2	10242.8076078997	11228.9034533436	11406.5375353503	11603.1692111918	10137.5176515399	11412.8700666286	1.12580519797122	0.170957214421573	0.00192762263127157	1.11515836348227	up
1191	POS_t1260	meehanine V	Polyphenols	Phenolic Glycosides	2	566.095114469524	620.061760977502	592.348784540192	1269.19262634519	1371.48159821401	1291.92465919859	592.835219995739	1310.86629458593	2.21118153977989	1.14481747643795	0.00027509554812884	1.12985549918612	up
1192	POS_t1263	Benzo[4,5]cyclodeca[1,2-b]furan-2(1H)-one, 8,9,11,13-tetrakis(acetyloxy)-5-(chloromethyl)-3a,8,8a,9,10,11,12,12a,13,13a-decahydro-12,13a-dihydroxy-1,8a,12-trimethyl-, (1R,3aS,4E,6Z,8S,8aR,9S,11R,12S,12aS,13S,13aS)- (9CI)	Terpenoids	Terpene Lactones	3	2404.32748516742	2362.28680485609	2479.3637732081	3212.44064975901	3304.09170007445	3380.24725834022	2415.3260210772	3298.92653605789	1.3658307438706	0.449778713417305	0.000232270217258281	1.12500791258974	up
1193	POS_t1264	6-but-3-enyl-3,4-dihydropyran-2-one	Ketones, Aldehydes,esters	Other	2	347.986683455774	318.863599923147	347.301433491367	407.459859619918	410.676135206604	454.059402841386	338.050572290096	424.065132555969	1.25444287723927	0.32704677716403	0.0126635042172072	1.04859907992564	up
1194	POS_t1266	5H-Pyrrolo[2,1-c][1,4]benzodiazepin-5-one,1,2,- 3,10,11,11a-hexahydro-2-hydroxy-11- methoxy-,(2S,11S,11aS)-	Others	Other	2	1275.72669654249	1198.81409702371	1314.92961982286	1017.35931222052	1008.09920055179	1049.12799474832	1263.15680446302	1024.86216917354	0.811349917565636	-0.301604	0.0120322702624333	1.0858513670251	down
1195	POS_t1267	2H-Pyran-2-one,6-[2-[(1S,2S,8S,8aR)-1,2,6,7,8,8a-hexahydro-8-hydroxy-2-methyl-1-naphthalenyl]ethyl]tetrahydro-4-hydroxy-,(4R,6R)-	Ketones, Aldehydes,esters	Lactones	3	1037.12665476622	1038.48554730942	1079.97995563625	1842.34403894629	1947.62817901774	1978.12765305485	1051.86405257063	1922.69995700629	1.82789777092148	0.870185386857279	0.000867182014308693	1.12950819714991	up
1196	POS_t1269	Naphthalene, 1,2,3,4,5,6,7,8-octahydro-2,3-bis(methylene)-	Others	Hydrocarbons	3	181.782486151655	183.436792595763	191.824180730067	245.984634470808	262.431019540977	261.713771064227	185.681153159162	256.709808358671	1.38253023525023	0.46731103182967	0.00104242053984532	1.11820233289066	up
1197	POS_t127	4,17-Dioxabicyclo[14.1.0]heptadecane-5,9-dione, 3-[(1E)-2-(2-ethyl-4-thiazolyl)-1-methylethenyl]-7,11-dihydroxy-8,8,10,12,16-pentamethyl-, (1S,3S,7S,10R,11S,12S,16R)-	Ketones, Aldehydes,esters	Polyketide	1	10573.9091871464	10506.8057346466	10528.0816182149	6805.42271084611	6845.29511798213	6921.43543941652	10536.265513336	6857.38442274825	0.650836334189635	-0.619633	1.24548906471515e-06	1.13486018525772	down
1198	POS_t1272	Biliverdin-IX-beta	Organic Acid	Carboxylic Acids	2	5212.7953256891	5197.99839897057	5260.56435576543	5504.55823799708	5656.97098348533	5601.16724967421	5223.78602680837	5587.56549038554	1.06963904373385	0.0971240324484924	0.00696885453837049	1.0970194945058	up
1199	POS_t1273	Herbimycin A	Ketones, Aldehydes,esters	Polyketide	3	524.849710813471	546.119688556286	538.468922120683	10.0057732041337	135.336321708978	139.454108251191	536.479440496813	94.9320677214342	0.176953785281168	-2.49856	0.0080724130088342	1.11424277227962	down
1200	POS_t1275	Biliverdin-IX-delta	Organic Acid	Carboxylic Acids	2	867.379888490177	879.417022442788	919.025191896506	514.649818889617	571.008697073366	565.258852787739	888.607367609824	550.305789583574	0.619290149555913	-0.691313	0.000158605700387117	1.12409418770069	down
1201	POS_t1276	(5alpha,6alpha,7alpha,12alpha,22R)-5,12-dihydroxy-1,26-dioxo-6,7:22,26-diepoxyergosta-2,24-dien-27-yl beta-D-glucopyranoside	Lipid	Steroid	1	8191.94892723299	8089.69297936352	8196.16770355391	4454.17136715859	4678.39741896204	4727.13377788558	8159.26987005014	4619.90085466874	0.566214983478705	-0.820578	9.47184571216625e-05	1.13362218336875	down
1202	POS_t1278	Nomilinic acid glucoside	Lipid	Glycolipids	3	1213.27267007318	1265.03991895129	1230.75085614741	1626.23	1789.7635280871	1737.87135609927	1236.35448172396	1717.95413064646	1.38953201209006	0.474599071783226	0.00587519981880475	1.11087715904172	up
1203	POS_t128	(3S,4S,5S,7S)-3-hydroxymethyl-7-methyl-1,6-dioxaspiro[4.5]-decan-4-ol	Ketones, Aldehydes,esters	Ketal	3	1606.84888256541	1635.50336657033	1691.33454136051	2591.28669107898	2636.63559959588	2655.7584648575	1644.56226349875	2627.89358517745	1.59792891002296	0.676203225888726	1.09675278603097e-05	1.13282503860068	up
1204	POS_t1280	L-Valine, N-[[[(1S)-2-methyl-1-[[[(3E,5S,8S,9E)-5-(1-methylethyl)-2,7-dioxo-1,6-diazacyclododeca-3,9-dien-8-yl]amino]carbonyl]propyl]amino]carbonyl]-	Amino acids	Other	2	249.507119996625	246.607275020156	240.598440427869	536.062886686757	575.262334496698	590.562009873749	245.570945148217	567.295743685735	2.3101093793622	1.20796116217275	0.00204363985530434	1.12924189661923	up
1205	POS_t1281	(-)-12-cytisineacetamide	Alkaloids	Lupine alkaloid	3	10.0057732041337	10.0057732041337	10.0057732041337	164.966052651694	177.49445452221	172.455497835013	10.0057732041337	171.638668336306	17.1539635003316	4.10047005097193	0.000506668296289801	1.13397267695116	up
1206	POS_t1282	(+)-chloriolide	Ketones, Aldehydes,esters	Polyketide	2	526.333331493038	497.466202681914	501.565121463987	1039.43920744096	1109.31696667791	1123.61994604759	508.45488521298	1090.79204005549	2.14530742407673	1.10118440176264	0.000737105890619003	1.13008563139941	up
1207	POS_t1283	10,27-Dioxabicyclo[21.3.1]heptacosa-7,13,15,17,19-pentaene-24-carboxylicacid, 21-[(3-amino-3,6-dideoxy-b-D-mannopyranosyl)oxy]-1,3,5,25-tetrahydroxy-11,12-dimethyl-9-oxo-, (1R,3S,5S,7E,11R,12S,13E,15E,17E,19E,21R,23S,24R,25S)-(9CI)	Others	Other	1	372.747575104656	335.342065207089	377.740621177096	476.91311183657	524.266409259223	523.922288353039	361.94342049628	508.367269816277	1.40454900138598	0.490106957553215	0.00229645074314387	1.09251128614368	up
1208	POS_t1284	12beta-Acetoxy-3beta-hydroxy-7,11,15,23-tetraoxo-lanost-8,20-diene-26-oic acid	Terpenoids	Triterpenoids	3	551.463946162742	535.941037348751	544.568565879688	815.48284444571	847.319764297366	847.883	543.991183130394	836.895130301959	1.53843510015374	0.621463583963131	0.000288732348671875	1.13157289195945	up
1209	POS_t1285	10alpha,13-dihydroxy-1beta-methoxyeremophil-7(11)-en-12,8beta-olide	Terpenoids	Terpene Lactones	2	1795.82078464083	1822.35356806935	1854.93234477712	1018.33976183627	1115.95278797922	1099.2922679351	1824.36889916243	1077.86160591686	0.590813407536003	-0.759226	0.00015338578112193	1.13025763801455	down
1210	POS_t1286	L-Prolyl-L-leucylglycinamide	Amino acids	Oligopeptides	3	1608.6396235921	1608.04680838922	1672.07457831981	132.153383606108	156.720066863593	174.781374412638	1629.58700343371	154.551608294113	0.0948409676614115	-3.39835	5.18006714145563e-06	1.13449091056621	down
1211	POS_t1287	D-Streptamine,O-2-amino-2-deoxy-a-D-glucopyranosyl-(1&reg;4)-O-[O-2,6-diamino-2,6-dideoxy-b-L-idopyranosyl-(1&reg;3)-b-D-ribofuranosyl-(1&reg;5)]-2-deoxy-N3-methyl- (9CI)	Others	Other	2	2014.69560871079	2040.3170704719	2042.36402027547	5425.84105176399	5651.55770704836	5669.67951195854	2032.45889981939	5582.3594235903	2.74660384231453	1.45764883762744	0.000420196024019505	1.13400096833656	up
1212	POS_t1289	(1R*,2R*,3R*,6R*,7R*)1,2,3,6,7-Pentahydroxy-bisabol-10(11)-ene	Lipid	Isoprene lipid	3	599.630888935722	569.046702071242	605.538035988577	464.874809859368	498.20241701308	514.263666200275	591.405208998514	492.446964357574	0.832672686788614	-0.264179	0.00684989177464165	1.06375908831582	down
1213	POS_t129	16-hydroxyphorbol-16-acetate	Terpenoids	Diterpene	2	3015.16546205702	3086.25678921958	3038.58	6534.31510939303	6426.12744417331	6555.84562748809	3046.66888427487	6505.42939368481	2.13525973474244	1.09441157112607	4.74270591328107e-06	1.13473149932649	up
1214	POS_t1290	robustolide L	Terpenoids	Terpene Lactones	3	386.732073332431	414.610654222876	402.153760648242	253.208584045232	270.623483153559	271.980979225242	401.16549606785	265.271015474678	0.661250825593964	-0.59673	0.000275703986883628	1.12284036127241	down
1215	POS_t1292	1-(4-Fluorophenyl)pyrazole	Others	Other	3	266.254035849802	251.820009608997	281.050149419975	499.081900253018	426.718418337496	461.673255561971	266.374731626258	462.491191384162	1.73624273053447	0.795968653807059	0.00517398010358499	1.10628168853095	up
1216	POS_t1293	(1alpha,2beta,5alpha,6beta,9Z)-form-4(15),9-Germacradiene,1,2,5,6-tetrol	Lipid	Isoprene lipid	1	1473.83269859596	1497.21116417326	1474.4694081067	2203.69722171803	2374.44311305366	2329.3068931249	1481.83775695864	2302.48240929886	1.55380195874111	0.63580263543852	0.00325546331838312	1.12623408259157	up
1217	POS_t1294	Cyclo[(2S)-2-(formylamino)-b-alanyl-L-prolyl-(3S)-3-amino-6-[(aminoiminomethyl)amino]-2-oxohexanoyl-D-phenylalanyl-(2E,4S)-4-amino-5-(4-hydroxyphenyl)-2-pentenoyl](9CI)	Others	Other	2	587.181213164846	547.279809535826	606.836256332359	672.004881394363	722.066411813897	716.32539019644	580.432426344344	703.466	1.21196805899601	0.277351677577139	0.00664682044043462	1.05979255811515	up
1218	POS_t1295	beta-dihydrohastatoside	Terpenoids	Iridoid	3	194.959392314462	201.691146162259	193.391480070001	10.0057732041337	10.0057732041337	10.0057732041337	196.680672848907	10.0057732041337	0.0508731898218605	-4.29695	0.000185931909864706	1.13469902934245	down
1219	POS_t1297	2H-Pyran-2-one, 5-(2-deoxy-β-erythro-pentofuranosyl)-6-hydroxy-3-methyl-	Ketones, Aldehydes,esters	Other	1	176.348	184.124897794834	202.549756890963	482.229158618956	438.427609080143	469.258972052184	187.674105902532	463.305246583761	2.46866899594756	1.30373341002539	0.000212615587665739	1.12833242087106	up
1220	POS_t13	zoapatanolide F	Organic Acid	Carboxylic Acids	2	3676.90218820637	3958.53812758859	3763.30271120868	10770.7958120873	11203.0547678886	10982.3318875964	3799.58100900121	10985.3941558574	2.89121198622506	1.53167439237202	4.84860584125142e-06	1.13413277014295	up
1221	POS_t130	(3S,7R,10R,11R)-10-[(2R,3R,4R,5R,6S)-4-Amino-3,5-dihydroxy-6-methyl-oxan-2-yl]oxy-3,7,11- triethyl-1-azacyclotetradecan- 2-one	Sugars	Amino Sugars	1	2045.87953274676	2061.1316442735	1987.83923167055	1702.51766221605	1799.41789547606	1769.21175171875	2031.61680289694	1757.04910313695	0.864852614248676	-0.209474	0.00205597592174649	1.09739172941102	down
1222	POS_t1300	4,5-cis-1,10-epoxy-3beta-hydroxygermacranolide	Terpenoids	Terpene Lactones	2	188.237797617036	201.084680234331	201.506362142603	138.928762426579	145.630234129836	153.256754328997	196.942946664657	145.938583628471	0.741019600346321	-0.432416	0.00106731661735788	1.10487838809835	down
1223	POS_t1301	3,6-Dihydroxy-2-methoxy-4-n-propyl-benzaldehyd	Polyphenols	Other	1	2792.6795405923	2751.21296271171	2809.1637891384	1840.99317854291	1796.45036727788	1846.80851622488	2784.3520974808	1828.08402068189	0.65655633938534	-0.607009	2.31418675338307e-06	1.13375754563893	down
1224	POS_t1302	2H-Pyran-2-one, 4-(2,3-butadien-1-yl)-	Ketones, Aldehydes,esters	Other	2	606.250834456598	588.745475187631	596.381083028242	335.788457231104	328.259175497131	327.475222291078	597.12579755749	330.507618339771	0.553497470200909	-0.853351	2.06053307559579e-05	1.13407752603069	down
1225	POS_t1304	b-D-Glucopyranoside,1-[(2S,3S,3aR,5R,8R,8aS)-decahydro-2,3,8-trihydroxy-8-(hydroxymethyl)-3-methyl-5-azulenyl]-1-methylethyl(9CI)	Terpenoids	Terpene Glycoside	3	998.636590018482	1005.89912228216	1045.93867841033	1137.2780479644	1191.90221366565	1176.45123916744	1016.82479690366	1168.54383359916	1.14920863176971	0.200640734186158	0.00237253464793605	1.09050303109789	up
1226	POS_t1305	6H-Purin-6-one,2-amino-1,9-dihydro-8-(hydroxymethyl)-	Others	Purines	3	256.330867795297	255.012567403144	256.245679928555	354.573419270742	342.651554468643	372.601997960936	255.863038375665	356.608990566774	1.3937495342457	0.478971322922429	0.0072750873705344	1.11849980635151	up
1227	POS_t1306	Avermectin B1b monosaccharide	Others	Glycosides	1	466.12878655813	465.548132445709	484.046708565431	10.0057732041337	10.0057732041337	10.0057732041337	471.907875856423	10.0057732041337	0.0212028103705095	-5.5596	0.000172747810291588	1.13472883214393	down
1228	POS_t1307	Coagulin O	Lipid	Steroid	3	6281.34060786504	6191.33031837111	6350.48173977618	2735.60007071937	2830.21253195874	2831.51292808371	6274.38422200411	2799.10851025394	0.446116847680054	-1.16451	1.60930501451335e-06	1.13453185702047	down
1229	POS_t1308	7-hydroxy-5-methoxyphthalide 7-O-beta-D-glucopyranosyl-(1->6)-beta-D-glucopyranoside	Polyphenols	Phenolic Glycosides	2	3826.19123463046	3788.07665863321	3815.58923601249	5006.70658636526	5016.75115423661	5164.47131264393	3809.95237642539	5062.6430177486	1.32879430437882	0.410117794591401	0.00105864054670316	1.13119325198959	up
1230	POS_t131	2'-hydroxyzaeralanol	Alcohols	Other	2	1744.76429375222	1705.46453771534	1742.78	1238.82766908673	1275.18753508049	1300.87252279575	1731.00353984119	1271.62924232099	0.734619666021975	-0.444931	6.87156228176504e-05	1.1299109934962	down
1231	POS_t1310	2H-1-Benzopyran-2-one, 4-hydroxy-8-methoxy-	Coumarins	Hydroxycoumarins	1	5006.75587104661	4880.9544576039	4934.16866659117	5881.1675284543	5676.57761499835	5972.12166360398	4940.62633174723	5843.28893568554	1.18270205907661	0.242086682274898	0.00386354879466502	1.11093170013487	up
1232	POS_t1312	4-hydroxy-1-methyl-3-[(E)-benzylidene]-6-[(E)-isobutylidene]-2,5-piperazinedione	Ketones, Aldehydes,esters	Other	2	6290.68408832618	6217.66805140245	6358.38387560737	8004.52055381561	8009.40033567095	8182.03099086443	6288.91	8065.31729345033	1.2824662337292	0.358920841370159	3.88775414085606e-05	1.13149971708887	up
1233	POS_t1313	α-Propyl-1-cyclopentene-1-acetic Acid	Lipid	Fatty Acids	3	3808.26945285855	3789.85039336593	3876.13675095965	5517.57395538944	5523.95369492273	5574.34428037096	3824.75219906138	5538.62397689438	1.44810008299455	0.534161315301087	2.77195704290555e-06	1.13434041526292	up
1234	POS_t1315	6-hydroxy-3-methylcyclohex-2-en-1-one	Ketones, Aldehydes,esters	Other	1	170.561901412806	172.567829051286	169.453660555613	247.886025363732	243.673546226469	255.148040301411	170.861130339902	248.902537297204	1.45675342778109	0.542756705390549	0.000969552019329613	1.13065099452383	up
1235	POS_t1316	(23S)-23-Des(methoxyimino)-23-((methylsulfanyl)methoxy)moxidectin	Ketones, Aldehydes,esters	Macrolide Antibiotics	2	122.657138535396	109.150553355287	139.094844116376	201.661667025375	173.313489768237	184.532556400854	123.63417866902	186.502571064822	1.50850333680063	0.59311788772121	0.00629997046666583	1.06098407257479	up
1236	POS_t1317	(2S,3R,4S,5S,6R)-2-[(2R,3R,4S,5S,6R)-4,5-dihydroxy-6-(hydroxymethyl)-2-(3-hydroxy-6-methylheptoxy)oxan-3-yl]oxy-6-(hydroxymethyl)oxane-3,4,5-triol	Others	Other	2	10.0057732041337	10.0057732041337	10.0057732041337	155.950778374325	164.208949072896	136.389008850689	10.0057732041337	152.182912099303	15.2095104490707	3.92690181244259	0.00334927105165401	1.12755513343101	up
1237	POS_t1319	Antibiotic BU 2313A	Alkaloids	Other	3	459.53899122781	459.583311683584	464.91669102402	549.049193324505	572.015726128078	569.524198922079	461.346331311805	563.529706124887	1.22148951422792	0.28864147896635	0.00335444208646744	1.12311479361413	up
1238	POS_t132	21-O-deacetyl-19,20-epoxycytochalasin Q	Ketones, Aldehydes,esters	Other	3	764.749727607531	731.698523085342	786.181565892168	609.270808740963	642.289687876343	647.518689236861	760.876605528347	633.026395284722	0.831969849888016	-0.265397	0.00382291425403075	1.08399765790011	down
1239	POS_t1321	7,9,13-Cyclotetradecatriene-1,6-dione,5-hydroxy-14-(hydroxymethyl)-4,10-dimethyl-7-(1-methylethyl)-,(4R,5S,7E,9Z,13Z)-	Lipid	Isoprene lipid	2	978.043942727727	1004.54583606652	993.334570668985	2557.64871277359	2559.72592615374	2557.57163406976	991.974783154411	2558.31542433236	2.5790125593688	1.36681879883281	2.07209601272284e-05	1.13506543646765	up
1240	POS_t1323	chenopotetraol	Terpenoids	Sesquiterpenoid	3	104.77122971743	10.0057732041337	113.560574470077	296.604595684172	295.678397788907	288.315716012807	76.1125257972136	293.532903161962	3.85656500145615	1.94731642736832	0.0219030098403206	1.08547457813431	up
1241	POS_t1325	Tinospinoside C	Terpenoids	Diterpene	1	391.739548298212	351.470350449177	408.159355084313	309.875123686143	304.61850046712	309.952688741187	383.789751277234	308.148770964817	0.802910369386656	-0.316689	0.0447996145470463	1.03602204781311	down
1242	POS_t1327	[(1S)-1,4aα,5,7aα-Tetrahydro-7-(hydroxymethyl)-1α-(3-methyl-1-oxobutoxy)cyclopenta[c]pyran-4-yl]methyl β-D-ribo-3-hexosulopyranoside	Terpenoids	Terpene Glycoside	2	10.0057732041337	118.751987108364	10.0057732041337	325.300832721157	329.626808487199	361.481495744805	46.2545111722105	338.803045651054	7.32475680890138	2.87278086104803	0.00965952470279357	1.09864705845547	up
1243	POS_t1328	4-(hydroxymethyl)-6-(8-methylprop-7-enyl)-5,6-dihydro-2H-pyran-2-one-11-O-beta-D-glucopyranoside	Sugars	Glucosides	1	441.485823598006	408.411157987949	437.455463657931	873.886721065169	908.712671383479	887.97854516524	429.117481747962	890.192645871296	2.07447303765206	1.05274490633058	5.91176869730025e-06	1.13287790221538	up
1244	POS_t1329	Butanoic acid,3-methyl-,(3S,6S,7R,8R)-3-[[(3-hydroxy-4-methoxy-2-pyridinyl)carbonyl]amino]-6-methyl-4,9-dioxo-8-(phenylmethyl)-1,5-dioxonan-7-ylester (9CI)	Ketones, Aldehydes,esters	Carboxylic acid ester	3	10.0057732041337	10.0057732041337	10.0057732041337	1819.35189799071	1825.06514387425	1842.65868955469	10.0057732041337	1829.02524380655	182.796991945702	7.51409851979475	1.48652801443116e-05	1.13508705921663	up
1245	POS_t133	Propanoic acid,2-methyl-,(1aR,1bS,4aR,7aS,7bR,8R,9aS)-3-[(acetyloxy)methyl]-1,1a,1b,4,4a,5,7a,7b,8,9-decahydro-4a,7b-dihydroxy-1,1,6,8-tetramethyl-5-oxo-9aH-cyclopropa[3,4]benz[1,2-e]azulen-9a-ylester	Lipid	Isoprene lipid	2	3801.73341643393	3680.41355169583	3740.21919736608	1221.83645812228	1306.56549372221	1312.05548938946	3740.78872183195	1280.15248041132	0.342214590452571	-1.54703	1.01735299463166e-06	1.13434049642799	down
1246	POS_t1330	picrocrocinic acid	Lipid	Fatty Acyls	2	336.098462283683	340.945600395184	356.76783315843	678.749396233133	727.449313331251	730.15	344.603965279099	712.116263235461	2.06647727532302	1.04717349874316	0.000666587792763779	1.1298170118651	up
1247	POS_t1331	Inosine, 2',3'-diacetate	Ketones, Aldehydes,esters	Carboxylic acid ester	3	352.91526006211	358.475148484617	353.820222827893	574.82211626639	559.629834089573	594.255592330407	355.070210458207	576.235847562123	1.62287860425832	0.698555086401779	0.00158479777087111	1.13035200296686	up
1248	POS_t1332	scyphiphin C	Terpenoids	Iridoid	1	2321.9415986389	2331.5918209212	2305.74858348317	2836.11374346734	2884.18738858299	2917.87748871551	2319.76066768109	2879.39287358861	1.24124566542761	0.311788679705706	0.000754769315106063	1.13065707329018	up
1249	POS_t1333	paratunamide B	Others	Other	2	314.829028539181	314.228833048042	331.646136486515	429.186232289155	411.339949242164	417.401751222021	320.234666024579	419.30931091778	1.3093813862288	0.388885375266901	0.000225112261080058	1.1214808667099	up
1250	POS_t1334	9H-Purine,2-fluoro-6-methyl-9-b-D-ribofuranosyl-	Nucleosides	Purine Nucleosides	2	10.0057732041337	10.0057732041337	10.0057732041337	132.828319870991	166.901027583252	176.92830729378	10.0057732041337	158.885884916008	15.8794209777178	3.98908640234274	0.00794075630459531	1.11730941385677	up
1251	POS_t1335	Gelsemide	Others	Furans	1	512.556945495161	515.539883680685	502.024711258778	449.26132701502	448.407420458897	484.577504724019	510.040513478208	460.748750732645	0.903357161945002	-0.146632	0.0419697982243721	1.01065560569823	down
1252	POS_t1336	Pantetheine 4'-phosphate	Others	Other	3	346.093898940828	342.160052808234	339.315110096599	575.659781751777	602.679447432535	598.017407211529	342.52302061522	592.118878798614	1.72869805286396	0.789685899241819	0.000648729175572496	1.13245769566834	up
1253	POS_t1337	Aucubigenin; 1-O-β-D-Glucopyranoside, 6-O-[4-hydroxy-3-methoxycinnamoyl-(→2)-α-L-rhamnopyranoside]	Sugars	Glycosides	1	391.79868011016	361.975543855129	380.752161852975	1475.08834861995	1491.83639515914	1517.35693639186	378.175461939421	1494.76056005698	3.95255829765186	1.98278674154961	7.20854246898887e-07	1.13470868345751	up
1254	POS_t1338	4-O-[alpha-L-rhamnopyranosyl-(1->6)-beta-D-glucopyranosyl]-1-hydroxymethyl-3,5-dimethoxybenzene	Polyphenols	Phenolic Glycosides	1	163.836807405566	166.969960250113	153.750225643876	10.0057732041337	10.0057732041337	10.0057732041337	161.518997766518	10.0057732041337	0.0619479648988252	-4.0128	0.000692185809509494	1.13355072026957	down
1255	POS_t1339	cytospolide F	Others	Other	2	137.395668194042	145.98392496053	140.802853025575	251.107541098821	269.880522193515	262.14426032283	141.394148726716	261.044107871722	1.84621577499833	0.884571176671661	0.000414496909283168	1.12947118551925	up
1256	POS_t134	2-Propenoic acid, 3-methoxy-, (1R,2R,7S,8aR)-1,2,3,4,6,7,8,8a-octahydro-1,8a-dimethyl-7-(1-methylethenyl)-6-oxo-2-naphthalenyl ester, (2E)-	Terpenoids	Sesquiterpenoid	3	1577.25647145186	1500.24631985205	1585.9386171344	949.027678652506	885.544758735562	951.529695286495	1554.48046947944	928.700710891521	0.597434788744901	-0.743147	8.03563759943949e-05	1.12818334625369	down
1257	POS_t1340	Scutebarbatine W	Terpenoids	Diterpene	2	124.242470013873	125.201885498617	135.906742132366	1114.91151768244	1117.52149837859	1165.91058988161	128.450365881619	1132.78120198088	8.81882425329068	3.14058632505541	0.000143843620135985	1.13447116950223	up
1258	POS_t1344	2-methyl-6-(3-methyl-2-butenyl)benzo-1,4-quinone	Lipid	Isoprene lipid	1	106.357718918181	10.0057732041337	10.0057732041337	176.229621032238	160.003959409404	185.869530898092	42.1230884421495	174.034370446578	4.13156719706323	2.04668913238445	0.048017648200775	1.01520423336112	up
1259	POS_t1347	icariside B6	Lipid	Isoprene lipid	2	307.894791495999	301.497264997147	337.519245942346	685.371173207285	714.276123598179	768.775589559259	315.637100811831	722.807628788241	2.2899957797393	1.19534493956467	0.000916637341029015	1.12537626927835	up
1260	POS_t1348	(-)-rishitin	Others	Other	1	10.0057732041337	10.0057732041337	10.0057732041337	217.028187089243	208.957812993484	218.538109897078	10.0057732041337	214.841369993268	21.4717409249802	4.42436726428674	0.000210718672255622	1.13464192576557	up
1261	POS_t1349	1-(propan-2-yl)-1H-indene	Others	Other	3	10.0057732041337	10.0057732041337	10.0057732041337	151.723894095319	170.063764847612	161.126101147945	10.0057732041337	160.971253363625	16.0878374993672	4.00789850928864	0.00122785874722804	1.13234036905636	up
1262	POS_t135	tinosinenside	Lipid	Isoprene lipid	2	30076.697078443	29534.2499602515	29960.2685905207	10820.5030420216	10887.6161391703	10941.2256215722	29857.0718764051	10883.1149342547	0.364507108376398	-1.45598	3.82442247737415e-05	1.13494121042656	down
1263	POS_t1351	(2E)-1-[(1S,2R,4S)-bicyclo[2.2.1]hept-5-en-2-yl]but-2-en-1-one	Ketones, Aldehydes,esters	Other	3	118.785420372384	115.975636988724	115.113832267805	269.768107528475	254.77082759199	276.600637050943	116.624963209638	267.046524057136	2.28978870996178	1.19521447991443	0.0014091533944181	1.1308504638389	up
1264	POS_t1352	Glycine,3-amino-N-[(3S)-3,6-diamino-1-oxohexyl]-L-alanyl-L-seryl-L-seryl-(2Z)-3-[(aminocarbonyl)amino]-2,3-didehydroalanyl-2-[(4R)-2-amino-3,4,5,6-tetrahydro-4-pyrimidinyl]-,(5&reg;13)-lactam, (2S)-	Organic Acid	Other	1	10.0057732041337	10.0057732041337	10.0057732041337	400.583201660566	413.767058157307	424.785085846469	10.0057732041337	413.045115221447	41.2806793432821	5.36739480782681	0.000301150655504241	1.13443810291948	up
1265	POS_t1353	3-(4-Ethylphenyl)propanoic acid	Ketones, Aldehydes,esters	Polyketide	2	10.0057732041337	10.0057732041337	10.0057732041337	114.504013926718	117.934064662978	119.190100950888	10.0057732041337	117.209393180195	11.714176484809	3.5501836301347	0.000170608349018781	1.13473416235414	up
1266	POS_t1354	nor-27-hydroxy-1-oxowitha-2,5,24-trienolide	Steroids	Steroid Lactone	3	869.448017133172	871.693716525003	857.601436974941	502.411118029847	497.491550417364	573.21791189282	866.247723544372	524.37352678001	0.605338995448627	-0.724185	0.00408404154008135	1.12331088471446	down
1267	POS_t1355	Perillic acid	Terpenoids	Monoterpene	2	10.0057732041337	10.0057732041337	10.0057732041337	146.429050347134	166.306028662832	182.731498242808	10.0057732041337	165.155525750925	16.5060233108915	4.04492067784552	0.0045449217820539	1.12487537277957	up
1268	POS_t1356	nodulopeptin 901	Organic Acid	Carboxylic Acids	2	10.0057732041337	10.0057732041337	10.0057732041337	349.414275371666	339.10079524795	385.334207783288	10.0057732041337	357.949759467635	35.7743226999943	5.16085254816749	0.00161784675532195	1.13145676983063	up
1269	POS_t1357	(4R,7S,7aR)-3a,4,5,6,7,7a-Hexahydro-1H-4,7-methanoinden-1-ol	Lipid	Isoprene lipid	2	625.062895959622	641.992110176231	635.713949873062	1529.96825959706	1520.6559930575	1576.10720672791	634.256318669638	1542.24381979416	2.43157817178556	1.2818929729192	0.000133051110603033	1.13424499711405	up
1270	POS_t1358	3beta,(24R),(28R)-trihydroxystigmasta-7,9(11)-dien-21,24-lactone-3-O-beta-D-galactopyranosyl-(1->4)-beta-D-glucopyranoside	Terpenoids	Triterpenoids	1	10.0057732041337	10.0057732041337	10.0057732041337	578.512456198049	592.587704174888	671.724870232431	10.0057732041337	614.275010201789	61.3920581318006	5.93998013102132	0.0022970072848304	1.12992494146479	up
1271	POS_t1359	(-)-stephacidin A	Others	Quinoline and its derivatives	3	1463.0011763825	1452.12515123128	1473.59215435965	5791.62717457248	5866.96777022988	6104.09395375984	1462.90616065781	5920.89629952073	4.04735208501572	2.01697835659612	0.000423467437870092	1.13410579404828	up
1272	POS_t136	(9E,12Z)11-hydroxy-6-methyl-7,15-dioxabicyclo[12.1.0]pentadeca-9,12-diene-2,8-dione	Ketones, Aldehydes,esters	Other	1	6344.31389461875	6333.43371270178	6430.09719501254	7265.5858099826	7158.7107396233	7356.43250849033	6369.28160077769	7260.24301936541	1.13988413049267	0.188887181530821	0.000753384879018157	1.1233	up
1273	POS_t1360	4-hydroperoxy-4,7,7-trimethylbicyclo[4.1.0]heptan-3-ol	Terpenoids	Monoterpene	3	1372.30170209031	1381.91591053474	1403.46454482144	4768.29955489836	4729.76250418694	4820.08959758103	1385.89405248216	4772.71721888878	3.44378216382468	1.78399388805727	9.15484444306377e-06	1.13496821996792	up
1274	POS_t1361	6beta-acetoxy-7beta-hydroxy-8,13-epoxy-labd-14-en-11-one-1alpha-O-beta-glucopyranoside	Terpenoids	Triterpenoids	3	205.24804377814	219.030096667594	210.528790234252	322.701078984508	335.943400056504	388.157929437308	211.602310226662	348.93413615944	1.64900910479509	0.721599364455463	0.0173865414832418	1.0882035136162	up
1275	POS_t1362	bicyclo[3.2.0]hepta-1(7),3,5-triene	Others	Hydrocarbons	1	582.929466022758	574.335111073326	577.868730788215	1162.13406886009	1144.61366688199	1183.93288931909	578.377769294766	1163.56020835372	2.01176509562684	1.00846185824529	0.000212668892563728	1.13422299165018	up
1276	POS_t1363	9-hydroxy-2,2,4-trimethyl-deca-3-en-6-on-1-oic acid 9-O-beta-D-glucopyranoside	Lipid	Glycolipids	1	133.787221221771	122.815594180775	132.588	151.717292919801	150.633827414269	166.788987869873	129.730259061015	156.380036067981	1.20542452624281	0.269541324085268	0.0175615339830593	1.02723201232404	up
1277	POS_t1364	11-benzyl-4-(butan-2-yl)-14-(hydroxymethyl)-17-methyl-19-oxa-6-thia-3,10,13,16,21,22-hexaazatricyclo[16.2.1.1~5,8~]docosa-1(20),5(22),7,18(21)-tetraene-2,9,12,15-tetrone	Organic Acid	Carboxylic Acids	1	409.022820735895	393.689263865699	395.836769254858	327.218201862009	350.893904418619	352.886261899569	399.516284618817	343.666122726732	0.860205543447691	-0.217247	0.00817057727335238	1.07419781173789	down
1278	POS_t1365	5-methyl-2-(1,3-oxazol-2-yl)aniline	Others	Oxazole	1	303.344589767713	273.07809602757	310.226397501029	684.660599498335	714.643771345037	725.281210890965	295.549694432104	708.195193911446	2.39619667099381	1.26074632407959	1.638537298998e-05	1.13143331679583	up
1279	POS_t1366	3-amino-1,3,4,5-tetrahydro-2H-benzobazepin-2-one	Amino acids	Other	1	1260.3693271323	1258.11985332657	1283.30465426872	3017.72992603011	3033.9251679083	3091.11711206091	1267.26461157586	3047.59073533311	2.40485744452643	1.26595137625297	2.79098989403358e-05	1.13471991159502	up
1280	POS_t1367	2H-1-Benzopyran-2-one,3-amino-3,4-dihydro-	Amino acids	Other	2	6758.18801812697	6772.58312961058	6857.7621652663	16997.4157544502	16587.4579032286	17172.803809891	6796.17777100128	16919.2258225233	2.48952078545034	1.31586806077088	0.000196362147697389	1.13443294745129	up
1281	POS_t1368	1'-Me ether-9,10-Dihydro-2,6-dihydroxy-5-(1-hydroxyethyl)-1,7-dimethylphenanthrene	Others	Phenanthrene And Derivatives	3	229.088269557999	205.287855728314	226.990501966945	10.0057732041337	10.0057732041337	10.0057732041337	220.455542417753	10.0057732041337	0.045386807219268	-4.46158	0.00130434284749479	1.13216406427349	down
1282	POS_t1369	meehanine O	Lipid	Glycolipids	2	760.22029736448	717.284607898132	763.110930915404	10.0057732041337	10.0057732041337	10.0057732041337	746.871945392672	10.0057732041337	0.0133969059433249	-6.22196	0.000404101824800347	1.13420325712429	down
1283	POS_t137	acremolide D	Organic Acid	Other	3	963.684111030442	926.751853861578	960.720823673133	653.799615070496	691.524247317314	637.105456279814	950.385596188384	660.809772889208	0.695307015951684	-0.524278	0.00022399025224613	1.12445554821733	down
1284	POS_t1370	3,4-Dihydrocatalpol	Sugars	Glycosides	1	125.488189510029	136.165050778422	142.009675309051	648.038023363309	622.529873349812	638.694481971007	134.554305199167	636.420792894709	4.72984340376682	2.24179241943171	3.22880171180598e-06	1.13440885289947	up
1285	POS_t1371	1-Naphthacenecarboxylicacid,2-ethyl-1,2,3,4,6,11-hexahydro-2,5,7,12-tetrahydroxy-6,11-dioxo-4-[[2,3,6-trideoxy-4-O-(2,6-dideoxy-a-L-lyxo-hexopyranosyl)-3-(dimethylamino)-a-L-lyxo-hexopyranosyl]oxy]-,methyl ester (9CI)	Ketones, Aldehydes,esters	Polyketide	3	558.963404223666	591.301819753917	574.585414718735	151.396803079285	151.440200269979	205.717071016226	574.950212898773	169.518024788497	0.294839485203117	-1.762	0.000280450079559123	1.12943549056713	down
1286	POS_t1372	methyl 3-(3,4-dihydroxyphenyl)-2-hydroxypropanoate	Polyphenols	Catechols	3	252.263885502407	251.489269739078	264.673704772922	131.630178495374	109.902186026802	133.421225165244	256.142286671469	124.984529895807	0.487949613942946	-1.0352	0.000472780876372779	1.12530394122784	down
1287	POS_t1373	a-D-Arabinofuranose,2-deoxy-2-fluoro-	Sugars	Monosaccharide	1	10.0057732041337	10.0057732041337	10.0057732041337	663.003683261693	625.594801813415	650.489846075465	10.0057732041337	646.362777050191	64.5989833932232	6.01343955601251	0.000298364513489956	1.13444267943056	up
1288	POS_t1374	(-)-betonicine hydrochloride	Organic Acid	Carboxylic Acids	1	1813.56641792347	1802.85410818009	1811.91486524309	2089.02515449079	1997.20081159842	2081.8545302727	1809.44513044888	2056.02683212064	1.13627476043475	0.184311732366333	0.0131440249401905	1.10360240337877	up
1289	POS_t1377	2-Hydroxy-1,8-cineole	Terpenoids	Monoterpene	2	237.258331932756	229.151900793848	238.272396118217	593.060921309862	577.942590640858	606.194564204154	234.89420961494	592.399358718291	2.52198366102513	1.33455892902284	0.000134065342675707	1.13379145686771	up
1290	POS_t1378	2-Oxabicyclo[2.2.2]octane-5,6-diol, 1,3,3-trimethyl-	Sugars	Monosaccharide	1	577.645603933982	597.560782727801	573.090761576433	839.787158790084	857.117957445888	915.345403726957	582.765716079405	870.750173320976	1.49416849566753	0.579342848366155	0.0032298962969531	1.11960606409092	up
1291	POS_t1379	5,6-Dehydroasclepin	Lipid	Steroid	3	216.077138955295	236.653095591579	202.013831219408	449.336488839673	439.282764277032	475.638101139176	218.248021922094	454.752451418627	2.08364981919953	1.05911283685131	9.27712700307043e-05	1.12634858716656	up
1292	POS_t138	13-deoxyplumieride	Lipid	Isoprene lipid	3	1132.71927802045	1117.8967705765	1141.86053887226	633.514760198406	648.18586146078	651.703542585554	1130.8255291564	644.468054748247	0.56990936102143	-0.811196	1.18182073603618e-06	1.13435496928648	down
1293	POS_t1380	3-hydroxy-4-[O-beta-D-apiofuranosyl-(1->6)-O-beta-D-glucopyranosyloxy]benzaldehyde	Polyphenols	Phenolic Glycosides	2	159.885475398131	158.90317243975	161.289154024715	10.0057732041337	10.0057732041337	10.0057732041337	160.025933954199	10.0057732041337	0.062525947869159	-3.9994	2.12976456442852e-05	1.13507233235978	down
1294	POS_t1381	3,8-Dihydroxy-16,17-dimethoxy-15-[3,4,5-trihydroxy-6-(hydroxymethyl)oxan-2-yl]oxytricyclo[12.3.1.12,6]nonadeca-1(17),2,4,6(19),14(18),15-hexaen-9-one	Ketones, Aldehydes,esters	Polyketide	1	4319.97240251173	4254.18924579598	4291.27705321317	14696.5389539002	15351.9879421715	15377.3326397626	4288.47956717363	15141.9531786114	3.53084419347972	1.82001316030636	0.000386168429146663	1.13415930361354	up
1295	POS_t1382	ichangensin 17-beta-D-glucopyranoside	Sugars	Glucosides	2	190.898248924274	202.879959152792	205.366876523568	10.0057732041337	10.0057732041337	10.0057732041337	199.715028200211	10.0057732041337	0.0501002518153169	-4.31904	0.000553846754604213	1.13386547902403	down
1296	POS_t1383	Pyroglutamyl-Isoleucine	Amino acids	Peptide	1	687.697473510084	706.388339846344	721.678420844024	597.853500602067	571.194704262011	594.457083065943	705.254744733484	587.835095976674	0.833507467147657	-0.262733	0.000909239617356837	1.10863037373485	down
1297	POS_t1384	4-(4-Hydroxy-3-methyl-2-butenyl)tryptophan	Amino acids	Other	2	499.848699860078	461.596311385153	497.490728157697	10.0057732041337	10.0057732041337	130.23479087264	486.311913134309	50.0821124269691	0.102983519577357	-3.27951	0.00489097954170464	1.11469472747298	down
1298	POS_t1386	Cevane-1,3,4,7,14,15,16,20-octol, 4,9-epoxy-, 1-acetate 3-(2-hydroxy-2-methylbutanoate) 15-(2-methylbutanoate), (1α,3β,4α,7α,15α,16β)- (9CI)	Alkaloids	Veratrum Alkaloids	2	433.058949722016	421.277912067669	416.757908543298	781.279609898429	820.664144152523	828.080186919971	423.698256777661	810.007980323641	1.91175669799534	0.934898928689733	0.000516446067028704	1.13157243901494	up
1299	POS_t1387	b-D-Glucopyranoside,1,6,7,7a-tetrahydro-7-hydroxy-7-methylcyclopenta[c]pyran-1-yl, (1S,7S,7aS)-(9CI)	Terpenoids	Terpene Glycoside	3	140.248550016832	135.504227901909	132.722494948374	262.455230380728	287.115307544758	279.552366174332	136.158424289038	276.374301366606	2.02979949870686	1.02133722666792	0.00132626757278709	1.12848257662023	up
1300	POS_t1388	3-phenylphosphanylpropan-1-amine	Others	Other	3	1291.12753322035	1278.23633020946	1271.27405280585	1052.30242292353	1094.40044262272	1104.82694431085	1280.21263874522	1083.84326995237	0.846611912076324	-0.240227	0.00306764386232653	1.11832784252345	down
1301	POS_t1389	L-Serine,N2-[[[(1S,2S)-1-carboxy-2-methylbutyl]amino]carbonyl]-D-lysyl-(2S)-2-amino-4-(methylsulfonyl)butanoyl-(aS)-a-aminobenzenebutanoyl-(aS)-4-hydroxy-a-(methylamino)benzenebutanoyl-, (5&reg;1)-lactam, 5-acetate (9CI)	Amino acids	Peptide	2	283.563219864396	272.119029398849	300.460579568302	524.997996746623	518.041554649483	575.397657513509	285.380942943849	539.479069636538	1.89038225212776	0.918677989731499	0.00145048633391233	1.12150500336356	up
1302	POS_t139	norleptosphol C	Lipid	Fatty Alcohol	3	1887.2769634879	1809.46922761126	1917.41960385013	26126.157157434	26495.1741222726	26676.657935544	1871.38859831643	26432.6630717502	14.1246254762533	3.8201407089132	2.28753276297537e-05	1.1350184605091	up
1303	POS_t1390	(R)-1-O-(beta-D-glucopyranosyl)-2-[2-methoxy-4-(omega-hydroxypropyl)phenoxy]-propan-3-ol	Sugars	Glycosides	1	1034.80161205239	1048.34367192787	1024.83457773802	1278.2573058308	1324.60803181103	1372.08733533458	1035.99328723943	1324.98422432547	1.27895058843104	0.354960527548298	0.00606211775920663	1.11449438910891	up
1304	POS_t1391	5,12-Naphthacenedione,8-ethyl-7,8,9,10-tetrahydro-1,6,8,10-tetrahydroxy-7-[[2,3,6-trideoxy-3-(dimethylamino)-a-L-lyxo-hexopyranosyl]oxy]-,[7R-(7a,8b,10b)]- (9CI)	Ketones, Aldehydes,esters	Other	3	604.449001118749	582.118627476305	611.915344987008	1425.98334223975	1453.2932098851	1475.95243121137	599.494324527354	1451.74299444541	2.42161257421406	1.27596807148601	6.38082477720845e-06	1.13422007072402	up
1305	POS_t1392	Agar (Powder)	Others	Other	1	10.0057732041337	10.0057732041337	10.0057732041337	283.416901458686	272.104355811548	277.406070230238	10.0057732041337	277.642442500157	27.7482	4.79432356384987	0.000149045737041867	1.13478166859945	up
1306	POS_t1394	L-Aspartic acid, L-asparaginyl-	Amino acids	Other	2	562.712164065595	553.07586892034	560.622867523903	472.305807580815	482.818692403069	509.718425418785	558.803633503279	488.280975134223	0.873797065479098	-0.19463	0.0186441412505897	1.0790078281883	down
1307	POS_t1395	Butanoic acid, 2-amino-4-(hydroxymethylphosphinyl)-, (2R)-	Amino acids	Other	2	118.210256377841	126.845547353483	136.08074793881	369.133616167152	351.446830396532	374.138432131531	127.045517223378	364.906292898405	2.87224847340979	1.52218055969379	1.96889006811225e-05	1.13216119233768	up
1308	POS_t1396	methyl (S)-3-[(beta-D-glucopyranosyl)oxy]butyrate	Sugars	Glycosides	2	187.011877927354	160.199375607858	188.948003884013	252.09921666421	254.939169675807	271.583155409328	178.719752473075	259.540513916448	1.45222064335362	0.538260666066974	0.0032769339219232	1.0946513304652	up
1309	POS_t1397	6-hydroxy-7-methyl-2,4a,5,6,7,7a-hexahydro-1H-[2]pyrindine-4-carboxylic acid methyl ester	Ketones, Aldehydes,esters	Carboxylic acid ester	3	1157.57193179579	1194.53272994941	1166.58961924644	1378.84516851603	1410.99314664358	1431.69395368989	1172.89809366388	1407.17742294983	1.19974397652409	0.262726569827908	0.000419031645185349	1.12051111167638	up
1310	POS_t1399	Trihydroxycinnamoylquinic acid	Polyphenols	Phenolic Acids	1	812.137137391712	894.03968922525	822.288811054659	446.121807506094	452.44616398169	452.287830768176	842.821879223874	450.285267418653	0.534259110398636	-0.904388	0.00408528744279369	1.12539614458553	down
1311	POS_t14	taxagifine III	Others	Other	3	34265.9873192525	34166.3183958682	34576.6159724797	31143.8319605557	31298.3486283563	31758.6565000816	34336.3072292001	31400.2790296645	0.91449202210543	-0.128958	0.000417897001451627	1.12233797501397	down
1312	POS_t140	8-Angeloyl-(6beta,7alpha,8alpha,9beta,10beta)-7,8,9-Trihydroxy-1,3-elemadien-12,6-olide	Terpenoids	Diterpene	1	881.110895285886	913.110379885935	951.500971113484	815.866381076254	806.069491804358	803.17958695974	915.240748761768	808.371819946784	0.883234079164889	-0.179132	0.0307271257484575	1.05843595445711	down
1313	POS_t1400	2H-Pyrrole-2-carboxamide, 3,4-dihydro-4-hydroxy-5-(3-hydroxy-2-pyridinyl)-4-methyl-	Others	Pyridine And Its Derivatives	1	1463.90431385125	1407.67897238762	1497.23209439415	996.574167128771	1068.19093845551	1043.43841953234	1456.27179354434	1036.06784170554	0.711452248336083	-0.491161	0.000302952563727884	1.12093692145564	down
1314	POS_t1401	6,7-Dimethyl-8-(D-arabityl)-lumazin	Others	Other	1	591.608044082378	567.595273202874	614.625703253209	416.515410390032	436.295605951511	416.279533638005	591.276340179487	423.030183326516	0.715452580426441	-0.483072	0.00180059452589799	1.11723622520836	down
1315	POS_t1402	notoamide H	Coumarins	Benzopyran	1	1225.48356060109	1082.49948236725	1272.46654465133	2008.47718594126	2076.28521861532	2012.09672515643	1193.48319587322	2032.29	1.70281943105538	0.767925458074222	0.00176128613224994	1.12321859827556	up
1316	POS_t1403	(+)-(7S,8S)-guaiacylglycerol 8-O-beta-D-glucopyranoside	Lipid	Fatty Acyls	1	1092.97370959603	1065.89345167624	1088.99487234382	1463.35543650854	1478.41360961655	1516.11680814905	1082.62067787203	1485.96195142471	1.37256010511963	0.456869326978653	0.000162371583095657	1.13071783714433	up
1317	POS_t1405	Cellobiose	Sugars	Oligosaccharides	1	487.793805082176	486.568228851203	493.746866267673	825.292363277607	912.575547011735	855.872737885975	489.369633400351	864.580216058439	1.76672224234872	0.821075242445128	0.00437111768734773	1.12464862766456	up
1318	POS_t1406	1F-beta-D-fructofuranosyl-6G(1-beta-D-fructofuranosyl)2-sucrose	Sugars	Oligosaccharides	1	432.750312914995	370.920517327336	411.567321753645	322.473467519192	298.456688778448	290.284	405.079383998659	303.737975573147	0.749823337279866	-0.415377	0.0153817880354932	1.05188113388509	down
1319	POS_t1408	4-[1-Methoxy-2-(methylamino)ethyl]-1,2-benzenediol	Polyphenols	Other	3	412.999621484401	375.592636053523	403.826656779656	550.408545613308	522.448369578966	535.053166051356	397.472971439193	535.97002708121	1.34844395869369	0.431295564439851	0.000904995109633092	1.11305003998743	up
[truncated: 793 more rows]
