# Supplementary material for: Integrated transcriptome and metabolome analysis reveal the sesquiterpenoid biosynthesis mechanism of Atractylodes chinensis under drought stress
Source: Front Plant Sci. 2026 Jan 26;16:1751860. doi: 10.3389/fpls.2025.1751860 (PMC12884327; doi:10.3389/fpls.2025.1751860)
Supplement: Supplementary file 7 [file Table6.xlsx]

## Sheet: CK_vs_SDS.diff_final
No.	ID	name	Class I	Class II	Level	CK2	CK1	CK3	SDS2	SDS3	SDS1	CK_Mean	SDS_Mean	Fold_change	log2FC	Pvalue	VIP	regulated
1	NEG_q1	12,13-Dihome	Organic Acid	Carboxylic Acids	1	582680.168155994	526189.172572206	589725.366051893	120115.469804431	126599.103995501	158463.610859344	566198.235593364	135059.394886425	0.238537293824107	-2.06771	0.00021477185561412	1.12052019531403	down
2	NEG_q3	12-Hydroxystearic Acid	Lipid	Fatty Acyls	1	49652.9733887159	53108.3589623829	59742.3829122486	17524.9773647614	13153.9188544031	12824.672626515	54167.9050877825	14501.1896152265	0.26770814916557	-1.90127	0.00130770335578381	1.11155396204407	down
3	NEG_q4	1,3-Dicaffeoylquinic Acid	Organic Acid	Carboxylic Acids	1	2033490.82432022	2143427.01047592	2258242.93830292	554431.231720181	596451.917852842	694583.943788193	2145053.59103302	615155.697787072	0.286778708167764	-1.80199	0.000122281348055205	1.12139632619734	down
4	NEG_q8	1D-Myo-Inositol 1,4-Bisphosphate	Alcohols	Polyol	1	199643.480511002	189805.012128667	188733.859231064	48573.1682453485	45493.5299904693	60488.0051415213	192727.450623578	51518.234459113	0.267311347150723	-1.90341	2.88783518841373e-05	1.12336142032154	down
5	NEG_q10	1-O-Acetyl Britannilactone	Terpenoids	Sesquiterpenoid	1	13466802.8753308	12791413.1257718	13327336.3974105	11022032.0452937	10495844.0330819	10494179.7059906	13195184.1328377	10670685.2614554	0.808680284718438	-0.306359	0.000825136086698408	1.10202697849457	down
6	NEG_q14	2'-Deoxycytidine-5'-Monophosphoric Acid	Nucleotides	Pyrimidine Nucleotide	1	72797.793422507	56917.2902098145	71011.735993944	21173.2868709591	20308.5083453928	30441.2002704964	66908.9398754218	23974.3318289494	0.358312833435822	-1.48071	0.00354150558954595	1.08575028230159	down
7	NEG_q16	2-Furanmethanol	Alcohols	Primary Alcohol	3	17197090.541806	17355782	15708804.8858111	5150289.65700167	5544703.59483326	5234322.10125813	16753892.4758724	5309771.78436435	0.316927650813748	-1.65777	0.00134261135434404	1.12211938000374	down
8	NEG_q17	2-Hydroxypalmitic Acid	Lipid	Fatty Acids	1	1093462.79106154	950154.635723737	1154852.83678188	620114.870839999	631500.606465869	615905.612234713	1066156.75452239	622507.02984686	0.58387945975705	-0.776258	0.0177065482832665	1.08694623077647	down
9	NEG_q21	2-Undecanone	Lipid	Fatty Acyls	1	33371.1571794651	54961.5243540601	41492	121558.523534168	130635	125730	43274.8938445084	125974.507844723	2.91102985249053	1.54152963431441	0.00205934261087075	1.11204357342779	up
10	NEG_q23	3,4-Dicaffeoylquinic Acid	Organic Acid	Carboxylic Acids	1	2509749	2924374	2669192.0896802	527279.886485049	626718.396531185	776323.507424806	2701105.0298934	643440.59681368	0.238213838296793	-2.06967	0.000429902922928922	1.11666251284548	down
11	NEG_q25	3-(Carboxymethylamino)Propanoic Acid	Amino acids	Alpha Amino Acids	1	21607803.8042185	20239005.7299554	20729693.3600215	11726356.1195357	13310236.1037913	12072121.2330694	20858834.2980651	12369571.1521321	0.593013539269524	-0.753863	0.000208024879052699	1.11502161717755	down
12	NEG_q26	(-)-3-Dehydroshikimic Acid	Organic Acid	Carboxylic Acids	1	1015628.99933229	1107048.55994197	1298341.01193067	841538.593376967	640257.959744841	597652.998411559	1140339.52373498	693149.850511122	0.607845151451767	-0.718224	0.016667213111987	1.00731942542924	down
13	NEG_q29	3-(Hydroxymethyl)Cyclopentanone	Ketones, Aldehydes,esters	Other	1	331661.35566835	371190.682453743	368783.087290011	222398.986808541	187705.714432382	227316.698958211	357211.708470701	212473.800066378	0.594811970122769	-0.749494	0.00126467354644047	1.09422875090677	down
14	NEG_q32	4-Acetamidobutanoic Acid	Organic Acid	Carboxylic Acids	1	74476.6931621156	68704.0561807305	75857.7302239679	54808.2026009348	59850.3750344125	56709.8013967467	73012.8265222713	57122.793010698	0.78236654751715	-0.354083	0.0058313036206436	1.06962998139208	down
15	NEG_q33	4-Acetoxy-3,5-Dimethoxybenzoic Acid	Organic Acid	Carboxylic Acids	1	23258630.318517	26153490.7653709	24150830.0395683	138488.737181591	155944.895004979	146541.391814884	24520983.7078187	146991.674667151	0.00599452601162496	-7.38214	0.00123045671247341	1.12429996613347	down
16	NEG_q35	4-Hydroxyisoleucine	Amino acids	Other	1	15166102.1864413	1.32124e+07	14281414.8744345	8431088.60083292	9346077.51722411	8252283.7859997	14219978.2629319	8676483.30135224	0.610161502424357	-0.712737	0.00251120700049037	1.09654023510103	down
17	NEG_q37	4-Pyridoxic Acid	Alkaloids	Nicotinic Acid Alkaloids	1	34327.9126460864	32551.2561908108	44766.8967110715	8510.89238362764	14081.549404295	17611.5850560358	37215.3551826562	13401.3422813195	0.360102495745224	-1.47352	0.00925329137726335	1.05012352976688	down
18	NEG_q39	5'-Guanylic Acid (Disodium Salt)	Nucleotides	Purine Nucleosides	1	25302.9421980167	19619	19283.0714639323	10.0057732041337	10.0057732041337	10.0057732041337	21401.6764347597	10.0057732041337	0.000467522870679549	-11.0627	0.00823274658215919	1.10873803888663	down
19	NEG_q42	5-Methoxy-7-Hydroxycoumarin	Coumarins	Hydroxycoumarins	1	105647.477069278	94187.0455733349	108458.007938144	6908.8447916598	9937.7716525118	12622.0848004722	102764.176860252	9822.90041488127	0.0955868155129516	-3.38704	0.000707399139440369	1.12142998108962	down
20	NEG_q43	6'''-Deamino-6'''-Oxoparomomycin Ii	Alcohols	Polyol	1	979.519255466077	419.183561292316	3740.27901119833	5247.79488569988	7188.96773693538	7092.90476794941	1712.99394265224	6509.88913019489	3.80029897835808	1.92611292319492	0.0234142459436747	1.00707066986446	up
21	NEG_q47	9(S)-Hpotre	Lipid	Fatty Acids	1	720336.391102228	685829.50055478	703223.448549223	10.0057732041337	10.0057732041337	10.0057732041337	703129.780068744	10.0057732041337	1.42303362590551e-05	-16.1007	0.00020065530767221	1.12661761010134	down
22	NEG_q53	Allantoic Acid	Alkaloids	Pseudoalkaloids	1	114108.926546991	103647.070109492	108823.472960188	6010.90303470904	5659.93871642932	7536.23605666391	108859.823205557	6402.35926926742	0.0588128758686116	-4.08772	0.000596011724941108	1.1250453330212	down
23	NEG_q54	Allantoin	Alkaloids	Pseudoalkaloids	1	71421.0557061251	74839.3095301822	57279.5776701182	1325.93487508213	10.0057732041337	1204.79002066053	67846.6476354752	846.910222982265	0.0124827128899946	-6.32392	0.00612609172595016	1.11275195560838	down
24	NEG_q55	Allitol	Alcohols	Polyol	1	152374.924380979	139709.787336867	109482.168303604	264419.016861508	243008.548993374	227527.728180298	133855.626673817	244985.098011727	1.83021890150881	0.872016210932541	0.00288532971297546	1.07978955300395	up
25	NEG_q57	Alpha-Dihydroartemisinin	Terpenoids	Sesquiterpenoid	1	2719363.6753124	2053454.6694754	2323761.88644073	876049.684753355	850546.709725206	870620.917386267	2365526.74374284	865739.103954943	0.365981532969326	-1.45016	0.0160964581450099	1.09131792062328	down
26	NEG_q58	Aminomalonic Acid	Organic Acid	Carboxylic Acids	1	2807632.1100155	2492222.0278226	2763777.82231177	1099967.16406482	1160048.0688284	1140883.95558099	2687877.32004996	1133633.06282474	0.42175773959939	-1.24551	0.0031625015160789	1.11781	down
27	NEG_q62	Apigenin 5-O-Beta-D-Glucopyranoside	Flavonoids	Other	2	109126.728245993	100349	113212.205897342	10.0057732041337	10.0057732041337	10.0057732041337	107562.644714445	10.0057732041337	9.30227518177599e-05	-13.3921	0.00124254800186715	1.12427406632028	down
28	NEG_q64	Arcaine Sulfate	Others	Other	1	3685353.2874718	4213695.67408242	3795370.41875506	2533086.94412432	2503351.52727743	2745359.23139073	3898139.79343643	2593932.56759749	0.665428308129196	-0.587645	0.00621395734284123	1.08725921669318	down
29	NEG_q68	Azetidine-2-Carboxylic Acid	Organic Acid	Carboxylic Acids	1	132919.525241043	134093.969654753	140012.11023445	38429.6252508423	47970.5396877803	39860.212315628	135675.201710082	42086.7924180835	0.310202541714416	-1.68872	2.8791329249585e-05	1.12357522452194	down
30	NEG_q72	Caffeic Acid	Organic Acid	Carboxylic Acids	1	1305813.44596616	1494419.81706225	1276803.69290448	10.0057732041337	10.0057732041337	10.0057732041337	1359012.3186443	10.0057732041337	7.36253311825393e-06	-17.0514	0.0025103918030956	1.12143199808247	down
31	NEG_q76	Chlorogenic Acid	Organic Acid	Carboxylic Acids	1	48880966.6405748	50951417.1015875	38537867.4359754	14203427.7993532	14743077.5801256	13019257.3438572	46123417.0593792	13988587.5744453	0.303286019690095	-1.72125	0.0128178948147606	1.09568540541846	down
32	NEG_q79	Cichoriin	Coumarins	Other	1	1569710.71050499	1902873.25491125	1690788.77657083	689934.954965914	766973.940375468	674354.803375276	1721124.24732902	710421.232905553	0.412765803519438	-1.2766	0.00571349149407142	1.10500717713894	down
33	NEG_q86	Cryptochlorogenic Acid	Phenylpropanoids	Other	1	18475490.512587	21783763.3635596	17799620.2712316	7739320.81367892	9320196.20173932	7827756.9706967	19352958.0491261	8295757.99537165	0.42865581449169	-1.22211	0.00556933217253127	1.09564823200748	down
34	NEG_q89	Cyclo(L-Leu-Trans-4-Hydroxy-L-Pro)	Amino acids	Dipeptide	1	894582.242215578	805975.135796962	1011812.73062342	489024.496729053	482737.540568652	531743.139275578	904123.36954532	501168.392191094	0.554314166708388	-0.851224	0.0162974662357953	1.07786665620136	down
35	NEG_q90	Cynarin	Phenylpropanoids	Other	1	480286.626422922	743333.453356242	467242.934406495	53375	60907.1969525662	54461.8501290606	563621.004728553	56248.0156938756	0.0997975860054494	-3.32485	0.0299399238353797	1.06224987357641	down
36	NEG_q91	Cytidine 5'-Monophosphate	Nucleotides	Pyrimidine Nucleotide	1	59486.3010657375	58981.1858127455	82322.0974338929	18357.7535480903	19733.9320640833	17134.5944657835	66929.8614374586	18408.7600259857	0.27504554216338	-1.86226	0.0233699733882579	1.07382464709922	down
37	NEG_q94	Danshensu (Sodium Salt)	Phenylpropanoids	Simple Phenylpropanols	1	452071.300619946	347544.303125329	422521.716336393	569156.943091205	617538.574367723	633818.460917582	407379.106693889	606837.99279217	1.48961491353104	0.574939421866466	0.00908336599371034	1.05782047715959	up
38	NEG_q95	Daphnin	Coumarins	Other	1	1832915.38419383	2013008.3462145	1766486.46874381	758930.18543182	790012.158438156	721308.600779922	1870803.39971738	756750.314883299	0.404505526875577	-1.30577	0.00261523953355774	1.11664992914083	down
39	NEG_q97	D-Arabinose	Sugars	Monosaccharide	1	77545.2220533254	78516.1767548891	71955.8648858285	48099.5811909737	53477.3929300834	43944.7603755975	76005.754564681	48507.2448322182	0.638204897905967	-0.647908	0.00184482137949048	1.09348087078209	down
40	NEG_q101	Demethoxycurcumin	Polyphenols	Phenols	1	72780.5871606137	76797	65741	20892	23783	22638.9826391438	71772.8623868712	22437.9942130479	0.312625043322117	-1.67749	0.00264895215621036	1.11688600134323	down
41	NEG_q102	D-Fructose	Sugars	Monosaccharide	1	953206.302804846	766041.681487588	668273.398466863	2316518.81455148	2513168.14560622	1490463.15061073	795840.460919766	2106716.70358948	2.64715958416428	1.40444517040661	0.0447329658062935	1.01019060924397	up
42	NEG_q103	D-Fructose-6-Phosphate (Disodium) Salt	Sugars	Sugar Acids	1	1107922.48624141	1008399.55795237	1065641.69036776	767534.231631898	768235.776710027	679693.188427349	1060654.57818718	738487.732256425	0.696256582909973	-0.522309	0.00144338967384411	1.09195491555065	down
43	NEG_q105	D-Gluconic Acid	Sugars	Sugar Acids	1	3363944.80161986	3885280.30845296	4078359.55602792	2028831.79976262	1654828.00209806	1606768.5727845	3775861.55536691	1763476.12488173	0.467039402537195	-1.09838	0.00268328604909922	1.0933962190433	down
44	NEG_q106	D(+)-Glucose	Sugars	Monosaccharide	1	1458038.64317612	1413835.82053756	1468935.21603514	2282892.68564533	2414179.42156454	2444871.02374962	1446936.55991627	2380647.71031983	1.64530206525266	0.718352476383538	0.00117584748352018	1.12002394701355	up
45	NEG_q107	D-Glucose 6-Phosphate	Sugars	Other	1	1300630.73671438	1240165.42068063	1266216.88129815	780229.944711184	706284.86741736	901210.165642618	1269004.34623105	795908.325923721	0.627191174157575	-0.673023	0.00913439437908093	1.09307299004767	down
46	NEG_q108	D-Glucose 6-Phosphate (Disodium Salt)	Sugars	Monosaccharide	1	1078951.57754573	1087835.08733377	1106019.82929288	765907.365050802	764507.097278967	731149.526763007	1090935.49805746	753854.663030925	0.691016713979198	-0.533207	4.15613065885691e-05	1.12327097730785	down
47	NEG_q115	Dl-Arginine	Amino acids	Other	1	18197729.1280179	18696574.4982319	18980426.836673	751410.167964638	768748.335012574	668830.715358756	18624910.1543076	729663.072778656	0.0391767298061246	-4.67386	0.000127294684905508	1.12669477997724	down
48	NEG_q116	Dl-Asparagine	Amino acids	Other	1	1606468.03799674	1277359.62503607	1596089.45942869	426895.213165766	507919.942147249	685408.986043736	1493305.70748717	540074.713785584	0.361663864992778	-1.46728	0.00291597945018823	1.08602328825355	down
49	NEG_q118	Dl-Isocitric Acid (Trisodium Salt)	Organic Acid	Carboxylic Acids	1	743196881.514577	719133546.289999	762900875.825524	560829386.193409	541583286.153743	495654288.359111	7.41744e+08	532688986.902088	0.718157684596329	-0.477627	0.00160483930902956	1.10050440043513	down
50	NEG_q121	D-(+)-Malic Acid	Organic Acid	Carboxylic Acids	1	27730214.331127	28319863.2379301	29973345.6917428	43834480.2265138	42673034.5082837	43963729.7245833	28674474.4202666	43490414.8197936	1.51669440152163	0.600930426505695	0.000175229142656559	1.12076559661719	up
51	NEG_q123	D-Mannitol	Sugars	Sugar Alcohols	1	169536.091788903	152860.376167444	175290.355388864	341347.63078344	324682.36736154	360300.094324068	165895.607781737	342110.030823016	2.06220065375762	1.0441847149064	0.000341425325638258	1.11625977191059	up
52	NEG_q124	D-Mannoheptulose	Sugars	Monosaccharide	1	101549.39827728	100344.807302895	119826.42431848	50431.5018112918	45816.6516704436	58051.5172984316	107240.209966218	51433.223593389	0.479607636068513	-1.06007	0.00376395858646598	1.09092218210289	down
53	NEG_q128	D-Pantothenic Acid (Hemicalcium Salt)	Vitamins	Vitamin B Complex	1	701028.522755908	788441.214764716	757484.479420185	468099.874443627	482193.392002563	492434.25483638	748984.73898027	480909.173760857	0.642081405310883	-0.639172	0.00590406004922777	1.10559788975301	down
54	NEG_q131	D-Sorbitol	Sugars	Sugar Alcohols	1	202179.516433774	253745.011685955	192176.980131317	389081.564042431	377173.599938182	352383.392605705	216033.836083682	372879.518862106	1.7260236897227	0.787452265681943	0.00470118193779096	1.0854451393837	up
55	NEG_q132	D-Tagatose	Sugars	Monosaccharide	1	420293.566011046	305810.01616769	512857.425190452	1464185.96711294	2286719.26808875	1405697.47430158	412987.002456396	1718867.56983442	4.16203793245504	2.05729011373144	0.0393439194021181	1.02965292831384	up
56	NEG_q133	Dulcite	Sugars	Sugar Alcohols	1	179674.640132799	162863.755442454	192429.548820431	274331.602296681	311921.240692277	323721.35546517	178322.648131895	303324.732818043	1.70098827039452	0.76637319255803	0.00433208057825304	1.08677686766156	up
57	NEG_q135	(E)-Ferulic Acid	Phenylpropanoids	Simple Phenylpropanols	1	2461182.81633875	2407741.62019709	2220877.67002516	1495408.78980844	1639436.7523061	1592938.23047217	2363267.36885367	1575927.92419557	0.666842840114191	-0.584581	0.0019457659792318	1.10208030286368	down
58	NEG_q140	Ferric Ammonium Citrate	Others	Other	3	254775085.796323	252578880.025123	265818457.648659	190456204	188916843.201005	196879351.229004	257724141.156702	192084132.810003	0.745309042249216	-0.424089	0.000533406995637936	1.11536289581228	down
59	NEG_q141	Ferulic Acid	Organic Acid	Carboxylic Acids	1	3371946.65860771	2711656.50419673	3019535.82548875	1580176.10759295	1973211.56620757	1744097.40723566	3034379.6627644	1765828.36034539	0.581940480953751	-0.781056	0.00842240631366118	1.06368219992354	down
60	NEG_q145	Galactose 1-Phosphate	Sugars	Other	1	723058.647423986	695293.937581519	758902.21192553	508446.980261428	460078.33744414	479040.407035671	725751.598977012	482521.90824708	0.664858208961884	-0.588881	0.000654322751567856	1.10715123135547	down
61	NEG_q153	Gluconate (Sodium)	Sugars	Sugar Acids	1	1855495.95967381	2354535.64228774	2161049.84818347	1310375.51840218	1161027.40726915	1206325.01106251	2123693.81671501	1225909.31224461	0.577253322769893	-0.792724	0.0181979405483909	1.06764142397799	down
62	NEG_q158	Heptanal Oxime	Others	Other	1	4988020.16044489	5337755.33274864	4998454.02053634	3717660.82880071	3419875.70877133	3384010.74607344	5108076.50457662	3507182.42788183	0.686595516872063	-0.542468	0.00052817099601853	1.10622127421152	down
63	NEG_q161	Homoeriodictyol	Flavonoids	Methyl Ketone	1	10.0057732041337	10.0057732041337	10.0057732041337	24468	21205	23168.9024067084	10.0057732041337	22947.3008022361	2293.40605009475	11.163276092959	0.00170539287028227	1.12323527405204	up
64	NEG_q162	(-)-Hydroxycitric Acid Lactone	Organic Acid	Carboxylic Acids	1	504160.601883963	474655.005343605	504361.13861751	386505.914469111	335542.393684454	385679.882685547	494392.248615026	369242.730279704	0.74686189217992	-0.421087	0.00614906620400886	1.0758898529214	down
65	NEG_q164	Hypoxanthine	Nucleotides	Purine Nucleosides	1	48778.2973277481	55242.2	48486.5017859243	10.0057732041337	10.0057732041337	10.0057732041337	50835.6604842741	10.0057732041337	0.000196825872012206	-12.3108	0.00187662016024765	1.12285126137058	down
66	NEG_q170	Inosine	Nucleotides	Purine Nucleosides	1	7116.70649941089	4818.88735386816	5669.01611073986	10.0057732041337	1179.11345776569	2605.84667851905	5868.20332133964	1264.98863649629	0.215566599728435	-2.21379	0.0105415350572294	1.03262331953056	down
67	NEG_q171	Inulin	Sugars	Polysaccharides	1	17838166.5618456	20546108.6286011	20019469.6868669	24391068.5341556	24811257.9761364	25188836.8527192	19467914.9591045	24797054.4543371	1.27373961240468	0.349070380979224	0.0175257607538082	1.07254765141213	up
68	NEG_q172	Iristectorigenin A	Flavonoids	Isoflavonoids	1	2102250.20641868	1693728.44925328	1688128.85456791	791424.030245814	645827.450764303	805964.937943269	1828035.83674662	747738.806317795	0.409039468093008	-1.28969	0.00879151870392373	1.0878527761568	down
69	NEG_q178	Kumatakenin	Flavonoids	Methyl Ketone	1	42933.6252640596	49781.0724865767	61982.2591751095	10.0057732041337	10.0057732041337	10.0057732041337	51565.6523085819	10.0057732041337	0.000194039496373606	-12.3314	0.011475075580095	1.10163791938953	down
70	NEG_q179	Lactitol (Monohydrate)	Lipid	Fatty Acyls	1	2913467.57612894	3592048.36888103	3299272.18329171	4653580.35676773	4052595.67172866	4412884.67235529	3268262.70943389	4373020.23361723	1.33802592459732	0.42010606883861	0.0140686468397413	1.01769616657202	up
71	NEG_q180	L-Allothreonine	Amino acids	Other	1	2974705.09757977	2730331.50706138	3010401.07066714	1184663.20844427	1225830.49511209	1226438.2460521	2905145.89176943	1212310.64986949	0.417297683157353	-1.26085	0.00220280505816553	1.12087759087646	down
72	NEG_q181	L-Arabinitol	Sugars	Sugar Alcohols	1	46670.3720470902	41508.9164217654	30554.0756383643	17573.2550953163	10561.1963297402	16073.0498147234	39577.8	14735.8337465933	0.372325854423354	-1.42536	0.0208659229554359	1.03940708322654	down
73	NEG_q187	L-Glutamic Acid	Amino acids	Other	1	21239622.2606419	20223473.524863	20305844.5241702	12831675.7449201	13539855.4741719	12951048.8884135	20589646.7698917	13107526.7025018	0.636607652816512	-0.651524	0.000116224339585152	1.12091623346756	down
74	NEG_q188	L-Glutamic Acid (Monosodium Salt)	Amino acids	Other	1	12117054.9477015	9745551.54305659	11014028.9109011	6954115.14075776	6370305.9939027	7176536.41135189	10958878.4672197	6833652.51533745	0.623572251100176	-0.681371	0.0176504517958661	1.06311915303813	down
75	NEG_q191	L-Ornithine (Hydrochloride)	Amino acids	Other	1	12142607.4938912	15734160.3138211	17000650.5388451	2325410.06632174	2687026.64336526	3231175.69946102	14959139.4488525	2747870.80304934	0.183691770000856	-2.44464	0.0118500771890921	1.09540627629799	down
76	NEG_q192	L-Serine	Amino acids	Other	1	270318.039844239	254705.163486737	240498.152818335	180703.930010723	170846.572698272	160618.512010627	255173.785383104	170723.004906541	0.669046017600228	-0.579823	0.00214281347763609	1.09447787192374	down
77	NEG_q193	L-Threonine	Amino acids	Other	1	3199717.74864509	2890063.79497179	3140973.87570093	1396995.55724587	1297253.27768354	1356794.92456067	3076918.47310594	1350347.91983003	0.438863730590477	-1.18816	0.00148593989300369	1.11969062013282	down
78	NEG_q194	L-Tyrosine	Amino acids	Other	1	204189.630750571	172681.79450752	184270.456254224	120384.921259097	114838.255799723	105234.164663717	187047.293837438	113485.780574179	0.606722386867616	-0.720892	0.00631920110756851	1.08600753563432	down
79	NEG_q195	Luteolin 7-Rutinoside	Flavonoids	Glycosides	1	328682.819287205	483122.64605589	497479.698623004	10.0057732041337	9472.85694865169	10.0057732041337	436428	3164.28949835332	0.00725042088333459	-7.10772	0.0149509829357652	1.0934578654259	down
80	NEG_q197	Magnolioside	Coumarins	Other	1	517419.364665548	842326.415628887	613823.124148427	227929.462905294	233668.930830371	269589.971102996	657856.301480954	243729.45494622	0.370490416216339	-1.43249	0.0477973797883678	1.02021210213788	down
81	NEG_q198	Malic Acid	Organic Acid	Carboxylic Acids	1	105996830.61329	96131439.2876671	106584161.329335	161019043.673118	164765998.036555	183204219.189147	102904143.743431	169663086.966273	1.64874883356779	0.72137163882083	0.00349954238745774	1.09859812588189	up
82	NEG_q199	Malic Acid 4-Me Ester	Others	Other	1	11001.2317193748	11006.0505866448	11924.2088045152	1374.70208727785	2294.71219900879	5100.65821284731	11310.4970368449	2923.35749971132	0.258464105528539	-1.95196	0.0126183185330709	1.08615055064978	down
83	NEG_q201	Maltopentaose	Sugars	Polysaccharides	1	320589.020847517	327865.325054761	387430.948905058	714160.183329502	702264.72455584	706327.51243034	345295.098269112	707584.140105227	2.04921571042332	1.03507185744724	0.00275924918508577	1.11924425718135	up
84	NEG_q203	Mannitol	Alcohols	Polyol	1	130232.253740234	135786.457533695	139393.523018738	245843.978494944	263121.478228538	268014.021489362	135137.411430889	258993.159404281	1.91651709664969	0.938486868027135	0.000934327128998253	1.11946108126445	up
85	NEG_q209	Methyl 3-Phenylpropanoate	Lipid	Fatty Acyls	1	891535.954079754	915230.370770884	840597.811969421	638388.192703119	593278.810621651	710417.894786605	882454.712273353	647361.632703792	0.733591904151181	-0.44695	0.00706859187955859	1.06531015740151	down
86	NEG_q212	Methylmalonic Acid	Organic Acid	Carboxylic Acids	1	2192452.61192413	2012272.1959311	2321178.74535293	4112119.87862876	3949429.35366475	4110100.97911168	2175301.18440272	4057216.73713506	1.86512873078266	0.899275208417486	0.000215854480417857	1.12017691277791	up
87	NEG_q217	N-Acetylnorloline	Alkaloids	Ornithine Alkaloids	1	635278.997818872	597210.777810757	565394.220514145	170462.985892193	199904.753224797	191456.825660446	599294.665381258	187274.854925812	0.312492110715973	-1.67811	0.000585786906671739	1.12068855151909	down
88	NEG_q218	Narirutin	Flavonoids	Flavonones	1	18985.156601797	15006.6274576238	21269.8373347438	1503.17989587001	10.0057732041337	10.0057732041337	18420.5404647215	507.730480759426	0.0275632781639505	-5.18111	0.00695172480969363	1.10262415605832	down
89	NEG_q219	N-Carbamoyl-Dl-Aspartic Acid	Amino acids	Dipeptide	1	709482.865883847	819287.118284403	797435.142439059	10.0057732041337	10.0057732041337	10.0057732041337	775401.708869103	10.0057732041337	1.29039865268375e-05	-16.2418	0.00186776705388325	1.12287093874067	down
90	NEG_q222	Nivalenol	Terpenoids	Sesquiterpenoid	1	7068067.11524005	7971858.45954506	7396926.46338463	3218530.05497826	4175540.57513484	3457460.61374005	7478950.67938991	3617177.08128438	0.48364767149119	-1.04797	0.000607759886536133	1.10471010953632	down
91	NEG_q223	N-((-)-Jasmonoyl)-S-Isoleucine	Amino acids	Dipeptide	1	60109.0527414503	51949.7012847001	55451.8495255906	21405.6737336796	21536.1460685055	22676.1963531017	55836.8678505803	21872.6720517623	0.391724552141671	-1.35209	0.00392335085921061	1.11600330228966	down
92	NEG_q228	Oleanonic Acid	Terpenoids	Triterpenoids	1	3617.50017486745	2548.45268854194	3447.4316669999	10.0057732041337	10.0057732041337	10.0057732041337	3204.46151013643	10.0057732041337	0.00312245073703747	-8.32311	0.010608015905481	1.10353076439181	down
93	NEG_q230	Olivetol	Polyphenols	Other	1	1818431.83912273	1981430.18164001	2304269.82446166	1408466.90258305	1350088.76407905	1268070.81603568	2034710.6150748	1342208.82756593	0.65965588306354	-0.600214	0.0320083677803067	1.03587868546786	down
94	NEG_q231	Orotic Acid	Organic Acid	Carboxylic Acids	1	2971677.89438635	3025866.32732965	2831726.87984725	1903014.20796019	1871899	2139095.52020972	2943090.36718775	1971336.2427233	0.669818455016385	-0.578158	0.00121166345816534	1.10289465088403	down
95	NEG_q235	Papain	Others	Other	1	1297944.14468612	1287229.99019097	1455857.59855117	738751.758266457	818433.054449891	746039.79754124	1347010.57780942	767741.536752529	0.569959545530126	-0.811069	0.00300969986233078	1.10352214250576	down
96	NEG_q239	Phorbol	Terpenoids	Diterpene	1	16879.9842988039	30063.6083281044	21792	73888.584544737	115142.730902069	90722.9225193133	22911.8642089694	93251.4126553731	4.07000546986777	2.02503073339712	0.0197824968880909	1.06123737533823	up
97	NEG_q241	Phosphonoacetic Acid	Organic Acid	Carboxylic Acids	1	72189.1186852235	86740.3600447306	73649.9447175587	32884.7946517634	40879.6231429776	32961.0515608687	77526.4744825043	35575.1564518699	0.45887752138011	-1.12382	0.00343558641609859	1.0923233169767	down
98	NEG_q242	Phthalic Acid	Organic Acid	Carboxylic Acids	1	671698.238978525	811996.755178442	721550.488805756	955168.415380074	1053268.21311606	974050.920514406	735081.827654241	994162.516336847	1.35245149442664	0.435576852828421	0.00884679333623252	1.04904118366499	up
99	NEG_q247	Procurcumenol	Terpenoids	Sesquiterpenoid	1	5589773.52740533	5634888.89230374	6326188.52646874	2872280.30170605	3242230.10903643	3217293.7056363	5850283.64872594	3110601.37212626	0.531700949714409	-0.911313	0.00212877879388674	1.10632065810441	down
100	NEG_q253	Rhamnazin	Flavonoids	Flavonols	1	2450955.65360393	1857740.25424289	2548945.19317521	897114.522810472	769689.614941233	842386.619648918	2285880.36700734	836396.919133541	0.365897065833128	-1.45049	0.0190766430003225	1.0788632870117	down
101	NEG_q255	Ricinoleic Acid (Purity≥99%)	Lipid	Glycerophospholipids	1	7693380.75308011	7510132.94547791	7515858.06580891	2207704.47024686	2310261.27546547	2737441.55670742	7573123.92145564	2418469.10080658	0.319348940528326	-1.64679	0.000267004419095566	1.12453805049604	down
102	NEG_q257	Rutin (Hydrate)	Flavonoids	Flavonols	1	17667.425461523	16128.3062287028	21138.4679571123	51961.0629078856	83473.218784023	76139.2004209822	18311.399882446	70524.4940376303	3.85139828141908	1.94538232306139	0.029199172014495	1.05736329002346	up
103	NEG_q258	Rutin (Trihydrate)	Flavonoids	Other	1	21578.0390392803	17115.781802096	12377.2120189328	44014.8376677237	62816.0658807968	56164.4659646422	17023.677620103	54331.7898377209	3.19154245340979	1.67425383843021	0.0098948071681178	1.07104945663879	up
104	NEG_q259	(S)-2-Acetamido-4-Amino-4-Oxobutanoic Acid	Amino acids	Other	1	440322.656971691	489553.487709796	429335.570623862	248830.702196336	269554.216284083	178261.609346751	453070.57176845	232215.509275723	0.512537171349106	-0.964271	0.00425086769296555	1.07918051934204	down
105	NEG_q260	Safflower Yellow	Flavonoids	Chalcones	1	19248.5081416608	17462.7965322915	18237.3956819148	169229.890274612	130483.128446145	95689.0826531502	18316.2334519557	131800.700457969	7.19584082631881	2.8471632741908	0.0332231109671027	1.05550085052014	up
106	NEG_q264	Saponaretin	Flavonoids	Other	1	10.0057732041337	7273.5007644646	9343.98525345338	27970.364984166	44563.8764822202	38371.0491953346	5542.49726370737	36968.4302205736	6.66999521364589	2.73768572613972	0.00923542803413985	1.06149736480816	up
107	NEG_q265	Schaftoside	Flavonoids	Other	1	34669.5776042511	45541.6308002599	44732.9026183044	148049.427015842	175875.548629372	197632.113743228	41648.0370076051	173852.363129481	4.17432310429743	2.06154227345578	0.00854222847814937	1.09995305700716	up
108	NEG_q266	Shikimic Acid	Organic Acid	Carboxylic Acids	1	1297706.42419449	1.32875e+06	1191005.71291532	1080012.99596691	990362.782004295	930085.674478014	1272488.76342127	1000153.81748307	0.785982435549383	-0.347431	0.0107406470086627	1.03051862030803	down
109	NEG_q267	(S)-Malic Acid	Organic Acid	Carboxylic Acids	1	62412139.0182606	54152880.4296035	60390192.5897113	100593340.394682	92003359.8859951	88753993.7520994	58985070.6791918	93783564.6775922	1.58995426465898	0.668985266705434	0.00200756922415133	1.0938735669674	up
110	NEG_q268	Sn-Glycerol 3-Phosphate	Organic Acid	Other	1	987400.270282418	919608.724075683	1069590.49849066	565922.595019738	523291	565432.668682021	992199.830949587	551548.658840286	0.555884653107051	-0.847143	0.00545015121955208	1.10367252601009	down
111	NEG_q269	Sodium (3S,4R,5R)-6-((Hydrogenphosphonato)Oxy)-3,4,5-Trihydroxy-2-Oxohexyl Phosphate Octahydrate	Sugars	Other	1	241050.943905763	277187.169069959	258506.540395077	174395.279116081	181825.264577254	179463.961855723	258914.884456933	178561.501849686	0.689653289822306	-0.536057	0.0134786588188576	1.08936614977386	down
112	NEG_q270	Stearic Acid	Lipid	Fatty Acyls	1	57107.6355163401	53939.6851207524	52480.0849434288	180124.440765347	185067	193703	54509.1351935071	186298.146921782	3.41774174659761	1.77304338736538	0.000283120191967211	1.12479214964503	up
113	NEG_q271	Suberic Acid	Lipid	Fatty Acyls	1	3585105	3597165.25696959	3573183	1271949.66799798	1887648.44142818	1061224.31634524	3585151.08565653	1406940.80859047	0.392435569652658	-1.34947	0.0126581945592433	1.09893474311344	down
114	NEG_q272	Succinic Acid	Organic Acid	Carboxylic Acids	1	2323618.50367859	1940835.77667797	2473367.61647037	4328362.10386584	4244202.67817365	4307412.88646524	2245940.63227564	4293325.88950158	1.91159366717163	0.934775893268678	0.0050300367406532	1.11345663326551	up
115	NEG_q274	Sulcatone	Ketones, Aldehydes,esters	Methyl Ketone	1	4534.4138043809	5858.7302750813	1933.5746074061	10406.8698157916	8499.4697788015	12166.6767435639	4108.9062289561	10357.672112719	2.52078571171249	1.33387348202444	0.0164707009423423	1.00767144841725	up
116	NEG_q275	Sulfate	Flavonoids	Isoflavonoids	1	42987037.6954697	43203340.8804789	42115791.500744	36893821.5841907	39086198.1136727	36848587.7758127	42768723.3588975	37609535.8245587	0.879370083342328	-0.185458	0.00982113154060633	1.07532973258712	down
117	NEG_q278	Tetradecanedioic Acid	Lipid	Fatty Acyls	1	95912.8799810194	49566.5275314607	76541.905842404	4666.5523350843	1542.02	9983.7790617065	74007.104451628	5397.45195502027	0.0729315380599454	-3.77731	0.0327257554448977	1.04707721814598	down
118	NEG_q285	Tricarballylic Acid	Organic Acid	Carboxylic Acids	1	17569.6010853884	18167.5574502719	6102.53067508358	44668.8923895022	31190.2230529941	40653.7630372529	13946.563070248	38837.6261599164	2.78474531426085	1.47754538837154	0.0113095998915166	1.02776963925644	up
119	NEG_q289	Uracil	Nucleotides	Pyrimidine Nucleotide	1	42932.4817609882	33804.9899396079	32465.2101846186	15556.7589013173	18148.9855288815	10676.7123444981	36400.8939617382	14794.1522582323	0.406422772852303	-1.29895	0.00805081762833666	1.05849518936467	down
120	NEG_q291	Uridine	Nucleotides	Pyrimidine Nucleotide	1	66305.4271981712	62416.229898853	70967.6849342603	20456.6777963839	21311.4925982996	22648.6570525851	66563.1140104282	21472.2758157562	0.322585205559827	-1.63225	0.00178835054458783	1.1199122530438	down
121	NEG_q293	Uridine 5′-Diphosphoglucose (Disodium Salt)	Nucleotides	Other	1	775196.104404471	748353.554912652	713770.354705904	639486.260134471	604947.889384005	593196.693750467	745773.338007676	612543.614422981	0.821353597943557	-0.283925	0.00491350585886873	1.06750334495697	down
122	NEG_q296	(+)-Usnic Acid	Ketones, Aldehydes,esters	Aromatic Ketone	1	14883.6921569622	15311.0802043628	17858.2773863266	10.0057732041337	3742.91330581447	2719.04526108878	16017.6832492172	2157.32144670246	0.13468373753788	-2.89235	0.000779437398450683	1.10318251541849	down
123	NEG_q297	Usnic Acid	Others	Benzofuran	1	24528.862401658	24711.8611635467	22048.8212048839	5458.28679891031	6191.85542494844	5007.56719586856	23763.1815900295	5552.56980657577	0.23366272674975	-2.0975	0.000628343619710353	1.12129221231272	down
124	NEG_q298	Velutin	Flavonoids	Other	1	37743.7791379607	49202.8681793185	50144.732197473	4452.95089771094	3154.2150332869	1842.53699891728	45697.1265049174	3149.90097663837	0.0689299572545205	-3.85873	0.00704576960154672	1.10712135462543	down
125	NEG_q300	Vicenin 2	Flavonoids	Other	1	10.0057732041337	5137.91001538566	10.0057732041337	17050.1525049278	13081.9890498394	22426.3692167747	1719.30718726464	17519.503590514	10.1898623586788	3.34906265907091	0.0120223811161003	1.04453574551613	up
126	NEG_q304	Α-Arbutin	Polyphenols	Monophenols	1	3968.48482074855	2495.3090215678	10.0057732041337	10195.4696077238	11501.7989139912	9722.02161664528	2157.93320517349	10473.0967127868	4.85329976279073	2.27896597053602	0.00884500638552543	1.07776896429016	up
127	POS_q6	1,7-Dihydroxy-2,3-Dimethoxyxanthone	Ketones, Aldehydes,esters	Xanthone	1	2198659.50874159	2027460.60717602	2077938.94969526	13003520.9336316	12993066.0653042	14952164.2176839	2101353.02187096	13649583.7388732	6.49561667973343	2.6994664985076	0.00301737629212044	1.11992667890343	up
128	POS_q7	1-Aminocyclopropane-1-Carboxylic Acid	Amino acids	Other	1	116451.236163881	88573.0078939284	128922.129338056	37086.7947612151	41503	40490.2213859067	111315.457798622	39693.3387157073	0.356584247153846	-1.48769	0.0254159214511022	1.06864859964195	down
129	POS_q16	2,6-Tropanediol	Alkaloids	Other	1	10.0057732041337	10.0057732041337	10.0057732041337	19925	21716.8644887431	23079	10.0057732041337	21573.6214962477	2156.11737904822	11.0742200052206	0.00178900441818569	1.12304911309421	up
130	POS_q18	2-Amino-5-Ureidopentanoic Acid	Amino acids	Other	1	448146.948691597	430910.021637587	581537.933622689	5553.15	47941.4073888333	48877.6212987982	486864.967983958	34124.0589560502	0.0700893701540148	-3.83466	0.00686558586208789	1.10085338130443	down
131	POS_q24	3-(3,4-Dihydroxy-5-Methoxy)-2-Propenoic Acid	Phenylpropanoids	Cinnamic Acids And Derivatives	1	10.0057732041337	10.0057732041337	10.0057732041337	81415.1441468991	71436	67750.1092513994	10.0057732041337	73533.7511327662	7349.13230917397	12.8433582098291	0.00306796107964475	1.12018419408668	up
132	POS_q27	(-)-3,5-Dicaffeoyl Quinic Acid	Organic Acid	Carboxylic Acids	1	75527	79827.1522378962	82894.4747871442	33382	33107	31200.9447334801	79416.2090083468	32563.3	0.410033610490493	-1.28619	0.00088479710372831	1.12193415013523	down
133	POS_q28	3,7,4'-Trihydroxyflavone	Flavonoids	Flavonols	1	51652.4901149169	66773.9067107198	95628.1869072186	134568.596057392	114927.269109119	136425.190825405	71351.5279109518	128640.351997305	1.80290956288772	0.850327030466472	0.0286356028795635	1.00390023520499	up
134	POS_q31	3-Amino-2-Piperidinone	Alkaloids	Lysine Alkaloids	1	189955.828579247	193102.848694513	191101.475915583	64175.5148074683	55544.6454886263	56971.9688789827	191386.717729781	58897.3763916924	0.307740145660733	-1.70022	0.000105348055143152	1.12604661546455	down
135	POS_q33	(3-Carboxypropyl)Trimethylammonium Chloride	Organic Acid	Carboxylic Acids	1	177925.832976806	162207.217578449	226372.654209326	107340.867143868	110021.773614741	80131.6173631994	188835.234921527	99164.7527072695	0.525139033234336	-0.929229	0.026529268264997	1.01590381404378	down
136	POS_q34	3-Hydroxy-2-Phenyl-Propanamide	Alkaloids	Other	1	3938215.9452831	4459915.30638964	4069145.84319981	1536918.19313454	1943554.64227065	1378171.7663382	4155759.03162418	1619548.20058113	0.389711768236997	-1.35952	0.000395222171346034	1.10897739419974	down
137	POS_q37	3-Ketosphingosine	Alcohols	Amino Alcohols	1	10.0057732041337	10.0057732041337	10.0057732041337	485.931586292363	566.612549973918	289.033202304037	10.0057732041337	447.192446190106	44.6934421824949	5.4819912568361	0.0337661317864791	1.05456239100617	up
138	POS_q43	4,6-Dimethoxy-2H-1-Benzopyran-2-One	Coumarins	Other	1	10.0057732041337	10.0057732041337	10.0057732041337	750585.056090929	652668.443685817	524822.797139647	10.0057732041337	642692.098972131	64232.1273788831	15.9710074590882	0.0101856953491747	1.10445023929281	up
139	POS_q44	4',7-Dimethoxyisoflavone	Flavonoids	Isoflavonoids	1	280518.866977487	212482.32202811	249065.127668634	84339.0657410394	110312.884200325	89203.9745713411	247355.43889141	94618.6415042352	0.382520966299726	-1.38639	0.00834572057493632	1.08595138885084	down
140	POS_q46	4-Hydroxyhygric Acid	Amino acids	Other	1	5783707.0909972	5503223.48208751	5754290.42900447	10188821.1066366	9778720.35754783	9547339.07664998	5680407.00069639	9838293.51361147	1.7319698240646	0.792413794353553	0.000367721793533631	1.12149034728384	up
141	POS_q47	4-Hydroxyphenylacetylglutamic Acid	Amino acids	Other	1	76612.8535809493	84795.7596397533	71768.6617209798	10.0057732041337	10.0057732041337	10.0057732041337	77725.7583138941	10.0057732041337	0.000128731754069553	-12.9233	0.00238422291576561	1.12171441623686	down
142	POS_q55	5'-Methylthioadenosine	Nucleotides	Deoxyribonucleosides	1	618276.91418507	603596.128626361	590712.847497354	1006922.16822634	1080198.21211379	947074.190903736	604195.296769595	1011398.19041462	1.67395905897015	0.743264243453952	0.00690560349274011	1.10663012356155	up
143	POS_q56	6-Amino-2-Oxohexanoate	Amino acids	Other	1	53149.4328110923	30057.4433586816	67724.6834494367	90665.4710701987	116269.480175254	108627.503569962	50310.5198730702	105187.484938472	2.09076521578095	1.06403106238358	0.0185945565418085	1.01368841088741	up
144	POS_q58	7-Hydroxy-4H-Chromen-4-One	Ketones, Aldehydes,esters	Chromones	1	329313.751631809	233644.30295613	335365.954990694	527365.582881788	518519.880026699	585802.129295778	299441.336526211	543895.864068088	1.81636867634165	0.861057062511186	0.00562748394696563	1.07341445612383	up
145	POS_q60	9,12,15-Octadecatrien-1-Ol	Lipid	Fatty Alcohol	1	254532.875088234	293092.823859459	295182.586718389	10.0057732041337	10.0057732041337	10.0057732041337	280936.095222027	10.0057732041337	3.56158335447284e-05	-14.7771	0.00220565138125437	1.12211389099681	down
146	POS_q62	9-Oxoode	Lipid	Fatty Acyls	1	70233	88156.6657310938	50825.5859601421	181016	156735.173887599	172680.834709113	69738.417230412	170144.002865571	2.4397456900036	1.28673077447189	0.00260242856299269	1.09150134849548	up
147	POS_q64	Acetoxyvalerenic Acid	Terpenoids	Sesquiterpenoid	3	1415.76	809.266630679057	10.0057732041337	6410.38830380755	6137.83663921463	8306.34614613699	745.010308420064	6951.52369638639	9.33077518233059	3.222	0.00320625917525477	1.09188053319874	up
148	POS_q66	Acetylcholine (Chloride)	Alkaloids	Other	1	606214.42485707	645976.803460664	698543.791426967	220372.112000101	222755	275370.146878156	650245.006581567	239499.128756419	0.368321365534971	-1.44096	0.000467247439242408	1.11346165035246	down
149	POS_q70	Adenosine	Nucleotides	Purine Nucleosides	1	766896.937574861	747487.455524003	573288.367701677	2863296.36502843	3043078.76128975	3091774.72167979	695890.920266847	2999383.28266599	4.31013423988323	2.10773280300298	1.76913555340225e-05	1.12342751300297	up
150	POS_q72	Agmatine (Sulfate)	Alkaloids	Other	1	53423.0322407956	55483	50215.8795877818	10.0057732041337	10.0057732041337	10.0057732041337	53040.6372761925	10.0057732041337	0.000188643532920462	-12.372	0.000834029849206751	1.12519205681483	down
151	POS_q77	Allysine(6-Oxo Dl-Norleucine)	Organic Acid	Carboxylic Acids	1	3622018.15414062	3532567.83364491	3475756.66906487	5791643.32466454	6083708.77699075	5677819.57189426	3543447.55228347	5851057.22451652	1.65123291319664	0.723543632676329	0.00106303464478393	1.12017988877859	up
152	POS_q80	Apigenin-7-Glucuronide	Flavonoids	Other	3	10.0057732041337	10.0057732041337	10.0057732041337	197103.615846583	155028	99674.3146804062	10.0057732041337	150601.97684233	15051.508141331	13.8776204299238	0.0333514866362744	1.05541140970552	up
153	POS_q85	Aristolone-2	Terpenoids	Sesquiterpenoid	1	1119804	1043294.59990707	1067696.78241137	201054.961262213	157112.094338025	169275.857230086	1076931.79410615	175814.304276775	0.16325481821502	-2.6148	3.0768855749288e-05	1.12518508692606	down
154	POS_q89	Asymmetric Dimethylarginine	Amino acids	Alpha Amino Acids	1	1036732.86072304	1209733.13703712	1208248.40396461	10.0057732041337	10.0057732041337	10.0057732041337	1151571.46724159	10.0057732041337	8.68879916597879e-06	-16.8124	0.00247713539340963	1.12150617727378	down
155	POS_q90	Atractylenolide I	Terpenoids	Sesquiterpenoid	1	10.0057732041337	8820.55431726121	10.0057732041337	1612761.20229387	1475300.21029366	1256810.1799781	2946.85528788983	1448290.53085521	491.469851542081	8.94095910915895	0.00507378487130202	1.11564427565823	up
156	POS_q91	Atractylenolide Ii	Terpenoids	Sesquiterpenoid	1	10.0057732041337	10.0057732041337	10.0057732041337	174874.340250967	137847.029665885	194525.094922657	10.0057732041337	169082.154946503	16898.4596689289	14.0446041272832	0.00952063574566515	1.10591184704438	up
157	POS_q92	Atractyloside A	Terpenoids	Sesquiterpenoid	1	257627.589873837	376914.089209547	325791.48754859	2079701.48933164	2729641.01685507	3232716.30836248	320111.055543991	2680686.2715164	8.37423833100948	3.06595797779551	0.0185298192606425	1.08411926810898	up
158	POS_q97	Betaine Hydrochloride	Alkaloids	Other	1	518642.423507292	483235.251002554	433148.494099404	363662.134868017	370131.063872128	331372.926783797	478342.056203083	355055.375174647	0.742262509788406	-0.429999	0.0225568201714645	1.02900764963036	down
159	POS_q101	(-)-Borneol	Terpenoids	Monoterpene	1	8480036.65039141	9071285.37291168	8633763.57764135	7011502.51159221	6968237.42248703	6945452.27116448	8728361.86698148	6975064.06841457	0.799126362393446	-0.323504	0.00940076267007925	1.1044897044496	down
160	POS_q106	Cardamonin	Flavonoids	Chalcones	1	38480.9206599214	42703	46773.2430043576	20807.1863790816	12600.6005983887	24309.2427341592	42652.387888093	19239.0099038765	0.451065247609439	-1.14859	0.0072451441746124	1.06041198221529	down
161	POS_q108	Cefaclor	Amino acids	Other	2	1997.1109957677	10.0057732041337	10.0057732041337	3893.02821294306	3675.32738042217	3799.64253120922	672.374180725322	3789.33270819148	5.63574987978234	2.49460758481914	0.0412194220438551	1.0365537643189	up
162	POS_q109	Cephaeline	Alkaloids	Isoquinoline Alkaloid	1	43019.4763579771	47091	48688.7210999542	1508.76499165734	3344.82067620935	834.095405210441	46266.3991526438	1895.89369102571	0.0409777662785191	-4.60901	0.000274085707023549	1.12318434256535	down
163	POS_q113	Choline (Chloride)	Others	Choline	1	57374562.5382522	57746963.5109855	60905056.4610681	54045013.2183363	54098966.6498513	51589278.8318437	58675527.5034353	53244419.5666771	0.907438276776631	-0.140129	0.0205072258521975	1.00288687660697	down
164	POS_q114	Chrysin 6-C-Arabinoside 8-C-Glucoside	Flavonoids	Other	2	12513	12527.584739137	11977	4238.45367734378	1720.8976599976	6231.41206202758	12339.1949130457	4063.58779978965	0.329323576491478	-1.60242	0.0222434422620752	1.0739391475388	down
165	POS_q118	Citicoline (Sodium)	Nucleotides	Other	1	91908.2053637421	107235.055926955	74402.6166782363	49449.2241063632	44421.6371038108	42755.2959361756	91181.9593229778	45542.0523821165	0.499463410528402	-1.00155	0.0357191530838837	1.03732048919409	down
166	POS_q119	Combretastatin A4	Polyphenols	Monophenols	2	12913.6307942894	17408.5204535068	17164.3090839438	8410.95041678597	5808.19409056302	8259.21745743666	15828.8	7492.78732159522	0.473363603177664	-1.07898	0.0135748785144731	1.04486627420694	down
167	POS_q133	Deoxycorticosterone	Steroids	Hormone	3	225043.87273775	311874	394863	10.0057732041337	10.0057732041337	7712.86839706075	310593.755316617	2577.62664782301	0.00829902921002193	-6.91284	0.0241499152501581	1.07382808861824	down
168	POS_q135	D-Galactose	Sugars	Monosaccharide	1	324247.886337219	420297.370463218	396819.641367223	1138379.98554256	1208234.18706111	1395291.81578048	380454.966055887	1247301.99612805	3.27844845622235	1.71301321298396	0.00353783976359804	1.10744604604869	up
169	POS_q140	Diosbulbin B	Terpenoids	Diterpene	1	16060	14644.1918772746	15809	10.0057732041337	1948.88249046957	4642.57678719824	15504.3972924249	2200.48835029065	0.141926726256284	-2.81678	0.00581225287821761	1.10249344417882	down
170	POS_q141	Diosmin	Flavonoids	Other	1	2260680.42381414	1568019.16456601	2568092.84258742	111794.543587709	178872.734152524	162808.064405859	2132264.14365586	151158.447382031	0.0708910515762194	-3.81825	0.021153527565089	1.07975428229537	down
171	POS_q144	Dl-3-Phenylalanine	Amino acids	Peptide	1	4251571.83451944	4159001.41711608	4277872.53890842	1616537.36513691	1564306.41815123	1741758.07159188	4229481.93018131	1640867.28496001	0.387959403077451	-1.36602	7.54565585982562e-06	1.1257019201706	down
172	POS_q146	Dl-Threonine	Amino acids	Other	1	1455048.41698099	1235637.10995592	1382522.41518879	479074.587763041	518321.518093695	415180.751714846	1357735.98070857	470858.952523861	0.346797138187449	-1.52784	0.00147873900047583	1.11281972341948	down
173	POS_q149	D-Ornithine (Hydrochloride)	Amino acids	Other	1	122850.350678383	132613.435149984	130334.313202906	42332.0005505382	55619.264120356	65455.3302587839	128599.366343758	54468.8649765594	0.42355469179342	-1.23938	0.00296563348247566	1.10570978622066	down
174	POS_q152	D-Phenylalanine	Amino acids	Other	1	1012323.62633193	988722.133322357	1056037.44654499	373074.707098719	281835.201088246	366140.265125904	1019027.73539976	340350.057770956	0.333994891353412	-1.5821	0.000112777655141241	1.12100671061274	down
175	POS_q153	D-Proline	Amino acids	Alpha Amino Acids	1	47568110.9342659	42214429.2170127	43686315.067991	23752576.5964165	23131761.2707777	23919987.0072297	44489618.4064232	23601441.624808	0.53049323572981	-0.914594	0.00498951443332448	1.1138366526771	down
176	POS_q162	Estragole	Phenylpropanoids	Simple Phenylpropanols	1	1512897.87919883	1459743.77995316	1621646.10520872	612664	584309.562332981	561330	1531429.2547869	586101.187444327	0.382715156846003	-1.38566	0.00117468765376309	1.12083978183669	down
177	POS_q169	Fapy-Adenine	Others	Pyrimidine	1	476308.887681301	404824.493929912	461612.688978704	10.0057732041337	10.0057732041337	10.0057732041337	447582.023529972	10.0057732041337	2.23551721877044e-05	-15.449	0.00236304368507386	1.12176207273036	down
178	POS_q183	(+)-Glaucarubinone	Terpenoids	Diterpene	1	71772.0538866267	72833	67260.1577494098	39838.2782626503	35787.7846326575	54615.9370883507	70621.7372120122	43413.9999945528	0.614739904573864	-0.701952	0.0328038231357627	1.03201894342264	down
179	POS_q198	Homobaldrinal	Terpenoids	Monoterpene	1	20783	27197.726135928	15413.8038257052	10.0057732041337	10.0057732041337	6414.74458211233	21131.5099872111	2144.91870950687	0.101503333685335	-3.3004	0.0138606431683084	1.03785139892579	down
180	POS_q205	Illudin M	Terpenoids	Sesquiterpenoid	2	1834.06589343855	1826.12486117429	966.869600558314	18628	17446.2243780476	17602	1542.35345172372	17892.0747926825	11.6005023185098	3.53611537237233	7.20916797849653e-06	1.12521678720174	up
181	POS_q206	Imidazol-1-Yl-Acetic Acid	Organic Acid	Carboxylic Acids	1	244890.558414669	241493.640132464	308467.773247703	505777.715428426	449474.196135042	447000.488366498	264950.657264945	467417.466643322	1.7641679830819	0.818987940045493	0.0023555301032255	1.08340012017146	up
182	POS_q207	Imidazoleacetic Acid (Hydrochloride)	Organic Acid	Carboxylic Acids	1	994741.534242593	1040263.37749836	1060015.18331817	2167102.5016987	1926597.48223211	2134287.26884433	1031673.36501971	2075995.75092505	2.01226068377309	1.00881721509623	0.0033263156578654	1.11478386716551	up
183	POS_q209	Ipriflavone	Flavonoids	Isoflavonoids	1	82683.5163628244	53770.0996696543	62381.6186690201	617647.323372674	546503.071077197	602151.997778631	66278.4115671663	588767.464076167	8.88324644714083	3.15108701635605	0.000458598285904939	1.12263697284971	up
184	POS_q211	Iristectorin A	Flavonoids	Isoflavonoids	1	1038112.10272431	890592.432106628	852941.674199482	155643	160138	153747.914271595	927215.40301014	156509.638090532	0.168795338798767	-2.56665	0.00529092167210257	1.1151331105008	down
185	POS_q212	Isochlorogenic Acid A	Organic Acid	Carboxylic Acids	1	100625.491906761	78592.8692366991	73238.8185237359	10.0057732041337	4032.9543683902	7695.2643601331	84152.3932223987	3912.74150057581	0.0464959028584628	-4.42675	0.00744458164440466	1.10164409903486	down
186	POS_q213	Isochlorogenic Acid C	Phenylpropanoids	Cinnamic Acids And Derivatives	1	10.0057732041337	10.0057732041337	10.0057732041337	19482	26061.2408581354	16561.9899771574	10.0057732041337	20701.7436117643	2068.97989684712	11.0147039120447	0.0179374847567704	1.08768350722085	up
187	POS_q215	Isoleucine	Amino acids	Alpha Amino Acids	1	671232.807867108	585033.759671442	644849.144552428	108317.733620337	103941.916769336	98064	633705.237363659	103441.216796558	0.163232384234181	-2.615	0.00205381462076014	1.12182348239184	down
188	POS_q216	Isoquinoline	Alkaloids	Tyrosine Alkaloids	1	35842	36514	35754.461859084	13466.2153825084	18816.3643432767	12583.2586067266	36036.8206196947	14955.2794441706	0.414999969114847	-1.26882	0.00770038078231833	1.10803970041877	down
189	POS_q217	Isosaponarin	Flavonoids	Flavonoid Glycosides	1	12444	14950	13617.0909795323	1905.83900691911	4744.94656779323	2298.57606574462	13670.3636598441	2983.12054681899	0.218218082638264	-2.19616	0.000887343950663841	1.10201968364872	down
190	POS_q224	Kaempferol 3-Neohesperidoside	Flavonoids	Flavonols	1	85782.4814575818	80986.7008447418	87959.0105286411	10.0057732041337	10.0057732041337	7543.9202945631	84909.3976103216	2521.31061365712	0.0296941290907313	-5.07368	1.97467606318592e-05	1.12358197396664	down
191	POS_q236	L-Alloisoleucine	Amino acids	Other	1	874847.500886904	817679.562817173	702177.197049584	118985.631406363	102625.167716083	107754.378272633	798234.753584554	109788.392465026	0.137538978316855	-2.86209	0.0050745578520876	1.11489318696475	down
192	POS_q237	L-Arginine	Amino acids	Other	1	42009787.5452368	39842171.021246	39154299.1907307	3010539.9321078	4065420.50847983	3705618.33928274	40335419.2524045	3593859.59329012	0.0890993489072481	-3.48844	0.000136610369888954	1.12567613017968	down
193	POS_q238	L-Arginine (Hydrochloride)	Amino acids	Other	1	27078410.5374575	29242690.3266784	25981941.1473168	1044968.25564298	1063703.5803419	1203891.41524243	27434347.3371509	1104187.7504091	0.0402483695653237	-4.63493	0.00128667079933236	1.12408940175089	down
194	POS_q240	L-Asparagine	Amino acids	Alpha Amino Acids	1	168739.592772335	146171.945960536	137830.590028096	43542.0494864679	70560.351899734	38508.2342728539	150914.042920322	50870.2118863519	0.337080704366324	-1.56883	0.00184619001002492	1.08773082347508	down
195	POS_q242	L-Azetidine-2-Carboxylic Acid	Organic Acid	Carboxylic Acids	1	180691.780099414	153530.282683085	142406.865842751	62749.4162932245	87801.3866069386	49076.3200493017	158876.30954175	66542.3743164883	0.418831319209376	-1.25556	0.00453532195598347	1.06451864981282	down
196	POS_q244	L-Citrulline	Amino acids	Other	1	534741.400398872	472448.24885764	478041.354504982	58184.8455225247	74860.894939022	58722.6746735274	495077.001253831	63922.8050450247	0.129116894711598	-2.95325	0.00112820575577361	1.12194146821943	down
197	POS_q247	Levoglucosan	Sugars	Monosaccharide	1	397112.144866954	458327.747930524	366049.243509239	593887.418703554	849353.77042573	779101.717180045	407163.045435572	740780.968769776	1.81937181449586	0.86344040836244	0.0364541718148466	1.01416376712559	up
198	POS_q249	L-Glutamine	Amino acids	Other	1	1863265.46084304	1849547.13198389	1965252.25412022	693430.079306121	790351.619956411	673303.983990384	1892688.28231572	719028.561084305	0.379898035932557	-1.39632	2.17383621255205e-05	1.12277860544942	down
199	POS_q250	L-Histidine	Amino acids	Other	1	5797153.46991103	6146112.06196375	5934501.93271084	2799980.41599503	2628965.36825823	2798603.62181306	5959255.82152854	2742516.46868877	0.460211232882652	-1.11963	7.40964206748276e-05	1.12413454623454	down
200	POS_q251	L-Homoserine	Amino acids	Alpha Amino Acids	1	240914.624730825	205992.219853242	311646.891042424	134194.295335337	105031.305342974	105507.05375217	252851.24520883	114910.88481016	0.454460426782772	-1.13777	0.0375009300032869	1.0193197025347	down
201	POS_q252	L-Homoserine-1	Amino acids	Alpha Amino Acids	1	114690.814921987	153627.64051152	127700.235873564	53434.8093116779	45050.0192476324	61092.1491552838	132006.23043569	53192.3259048647	0.402953146448481	-1.31132	0.0113383474301904	1.07551578230841	down
202	POS_q256	Ligustroflavone	Flavonoids	Other	3	10.0057732041337	10.0057732041337	5838.73624005358	19505	19708.139561869	19562	1952.91592882062	19591.7131872897	10.032031025074	3.32654180982767	0.0118554511939148	1.10065283770078	up
203	POS_q260	L-Isoleucine	Amino acids	Other	1	1032612.8144969	767922.165230462	896511.830619227	129563.769426402	137882.729736609	125574.013512338	899015.603448863	131006.83755845	0.145722540360671	-2.7787	0.00963229183948673	1.10534648420751	down
204	POS_q261	L-Lysine	Amino acids	Other	1	2198908.01374701	2304896.27893239	2462571.84321215	928522.547549126	828559.248125482	1050800.68958593	2322125.37863052	935960.828420179	0.403062141705788	-1.31093	0.000188734734382206	1.11551985935672	down
205	POS_q262	L-Lysine Hydrochloride	Amino acids	Other	1	3374059	3878309.52637013	3481206.45333729	1250404.82821759	1186874.19886003	1352015.52836916	3577858.32656914	1263098.18514893	0.35303191738174	-1.50213	0.00222794581424937	1.11635385694684	down
206	POS_q263	L-Methionine-Dl-Sulfoximine	Amino acids	Alpha Amino Acids	1	174077.233297598	161194	182646	123016	104955.944864813	140835.646112876	172639.077765866	122935.86365923	0.712097546222738	-0.489853	0.0218973632486459	1.01350903662497	down
207	POS_q264	L-Nmma (Acetate)	Amino acids	Other	1	1357076.78288914	1343626.22313297	1304258.29646639	51407.8909426213	82185.4069313565	60315.6547958134	1334987.1008295	64636.3175565971	0.0484171850922267	-4.36834	3.40861534535719e-06	1.12660250199973	down
208	POS_q268	L-Phenylalanine	Amino acids	Other	1	2270860.61001137	2033611.45693165	2163173.37394001	872788.172234906	842284.319713171	811621.990966417	2155881.81362768	842231.494304831	0.390666820871604	-1.35599	0.00160574497676448	1.1205753672724	down
209	POS_q269	L-Proline	Amino acids	Other	1	110137358.919223	113411412.621738	110155951.212565	52682423.0321604	52507860.4365775	55600414.2907256	111234907.584509	53596899.2531545	0.481835247738532	-1.05339	2.77954829906682e-06	1.12558575772217	down
210	POS_q273	L-Valine	Amino acids	Other	1	1851450.35204064	1587284.77064043	1840817.70341192	190266.397230437	271347.742566795	254933.854954287	1.75985e+06	238849.33158384	0.135721342006494	-2.88128	0.00172909943795895	1.11929099380443	down
211	POS_q285	Melamine	Alkaloids	Pseudoalkaloids	1	162771.752571305	163933.959065748	138365.239228191	291753.955204821	273395.178447547	359061.38541199	155023.650288415	308070.173021453	1.9872462843463	0.990770680431935	0.0197931788095194	1.06135860302371	up
212	POS_q291	Methylecgonine	Alkaloids	Ornithine Alkaloids	3	4949352	4687538.17082134	4695344.0315379	10.0057732041337	10.0057732041337	10.0057732041337	4777411.40078641	10.0057732041337	2.09439220630793e-06	-18.865	0.00032389231386715	1.12634007814848	down
213	POS_q303	Neodiosmin	Flavonoids	Other	1	1114363.67402184	1299458.3482405	1158327.4359535	100758.81074484	74653.653700917	128716.132791585	1190716.48607195	101376.199079114	0.0851388220999138	-3.55404	0.00140709239030574	1.12073851522526	down
214	POS_q307	Nerolidol Acetate	Terpenoids	Sesquiterpenoid	1	12765.162526511	11043.3202479907	12592.2589822637	10.0057732041337	589.72894388552	10.0057732041337	12133.5805855885	203.246830097929	0.0167507710246169	-5.89963	0.000762539682088106	1.12177058735564	down
215	POS_q309	Ng,Ng-Dimethylarginine Dihydrochloride	Amino acids	Other	1	292356.121815902	348716.831298401	328625.389629719	24304	22805.5730579632	22497	323232.780914674	23202.1910193211	0.0717816768264167	-3.80024	0.00298030876925607	1.12031219848471	down
216	POS_q311	Nicotiflorin	Flavonoids	Flavonols	1	32039	23825.0905072667	43396.2880467346	2184.2291165691	10.0057732041337	10.0057732041337	33086.7928513338	734.746887659122	0.0222066517888422	-5.49286	0.0277652454121078	1.06259181281984	down
217	POS_q333	Parishin B	Polyphenols	Glycosides	1	1507.61506400991	770.661814512005	1314.2967509469	5671.21417636673	5197.59492304237	8306.75844128416	1197.52454315627	6391.85584689775	5.33755728300229	2.41617964791062	0.0279356766380276	1.05288623059162	up
218	POS_q337	Phosphorylcholine	Lipid	Fatty Acids	1	1090798.98863366	1269835.37299831	1237590.01283379	724192.325755783	666345.365217537	692479.158619703	1199408.12482192	694338.949864341	0.578901322656483	-0.788611	0.0074069337871307	1.09886803401294	down
219	POS_q345	Piperlongumine	Alkaloids	Lysine Alkaloids	1	5248617.68880759	4526041.23151444	5302538.93507857	6627082.01475404	6598478.18153368	6251581.13710072	5025732.61846687	6492380.44446281	1.29182766719559	0.369413624006248	0.0146659099198105	1.05392599188388	up
220	POS_q358	Pterolactam	Alkaloids	Ornithine Alkaloids	1	67089826.3293695	64734007.6284064	64936081.6287919	32003872.4995361	29833429.8462211	28971142.452818	65586638.5288559	30269481.5995251	0.461519027022669	-1.11554	9.73379811664633e-06	1.1245807451359	down
221	POS_q362	R162	Polyphenols	Phenols	1	263667.142002833	231335.99572764	260701.953597921	10.0057732041337	10.0057732041337	10.0057732041337	251901.697109465	10.0057732041337	3.97209439989825e-05	-14.6197	0.00167381302455587	1.12330628336057	down
222	POS_q363	(Rac)-Hydnocarpin	Flavonoids	Other	1	619793.506338122	832294.079895099	871014.024035809	97857.9057756657	97351.2551700703	83890.6523578309	774367.20342301	93033.271101189	0.120141027008821	-3.0572	0.0126580416254063	1.0984815964521	down
223	POS_q365	(R)-Ar-Turmerone	Terpenoids	Sesquiterpenoid	1	197291.461216838	150653.180120521	217657.555858507	69062	55131.0175851741	76080.167598844	188534.065731955	66757.7283946727	0.354088414396071	-1.49782	0.0182519956608084	1.06673847804564	down
224	POS_q370	Rhoifolin	Flavonoids	Other	1	55371.6669287808	60434.9686840518	75047.9709715783	2496.30326942983	10.0057732041337	10998.7839075741	63618.2021948036	4501.69765006935	0.0707611578881909	-3.8209	0.00259592531307225	1.09860057036777	down
225	POS_q379	Schisandrol B	Lignans	Other	1	10.0057732041337	6342.83586033618	10.0057732041337	11484	11862.5632345499	12759.1124016773	2120.94913558148	12035.2252120757	5.67445254116202	2.50448121103804	0.0388191178869852	1.03442171775325	up
226	POS_q383	Sdma	Amino acids	Other	1	295986.130214018	227395.66337092	280430.174361487	25963.3028246555	25560	28523	267937.322648808	26682.1009415518	0.0995833677733829	-3.32795	0.00723412604545247	1.11070540702004	down
227	POS_q387	Sinocrassoside C1	Sugars	Glycosides	2	2583.5965540438	1596.2659158977	2862.93626098708	11886	13094.9637079196	10628.4836525035	2347.59957697619	11869.8157868077	5.05615007909335	2.3380392869229	0.00117481928817872	1.11113699652778	up
228	POS_q390	Skullcapflavone Ii	Flavonoids	Hydroxyflavone	1	19608.4469132633	15073.0433441455	3664.04005396342	144184.818200089	121180.103182071	160908.550488071	12781.8434371241	142091.157290077	11.1166404117721	3.47464894827313	0.00316594766644827	1.10672424202204	up
229	POS_q392	Sn-Glycero-3-Phosphocholine	Sugars	Sugar Alcohols	1	29519989.4354349	26939148.1044119	28489774.945068	12767631.7557447	11684987.4068823	12896322.2406195	28316304.1616383	12449647.1344155	0.439663561436162	-1.18553	0.000339546941572915	1.12076437692351	down
230	POS_q405	Tectoquinone	Quinones	Anthraquinones	1	79428.2393692986	109519.102407452	100019	10.0057732041337	10.0057732041337	10.0057732041337	96322.1139255835	10.0057732041337	0.000103878255951317	-13.2328	0.00839582411553745	1.10837813703309	down
231	POS_q406	Tectoridin	Flavonoids	Isoflavonoids	1	318560.228791051	348816.289953593	394155.269234156	10.0057732041337	10.0057732041337	10.0057732041337	353843.929326267	10.0057732041337	2.82773629130366e-05	-15.11	0.00383203582669622	1.11848066096388	down
232	POS_q407	Tectorigenin 7-O-Xylosyl Glucoside	Flavonoids	Isoflavonoids	1	15156.1656387945	13095.2120864465	14327	2208.61792259364	10.0057732041337	10.0057732041337	14192.7925750803	742.876489667302	0.0523418126304222	-4.25589	0.000181793837778914	1.11607480464729	down
233	POS_q408	Telekin	Terpenoids	Sesquiterpenoid	1	11849.4094124466	10780	12988	10.0057732041337	10.0057732041337	10.0057732041337	11872.4698041489	10.0057732041337	0.000842770996194672	-10.2126	0.00287562806826206	1.12061540464612	down
234	POS_q409	Tenuazonic Acid	Ketones, Aldehydes,esters	Polyketide	2	927355.741482806	906468	746782.339748576	10.0057732041337	10.0057732041337	10.0057732041337	860202.027077127	10.0057732041337	1.16318874975594e-05	-16.3916	0.00436673115134305	1.11729068132736	down
235	POS_q415	Trimethyl[3-(Methylthio)Propyl]Ammonium(1+)	Alkaloids	Other	1	1096711.05645388	1014775.86715355	920563.621277847	472259.693740349	589733.229966497	509151.119657694	1010683.51496176	523714.681121513	0.518178711108521	-0.948478	0.00229499701380416	1.09266	down
236	POS_q423	Urdamycin B	Sugars	Glycosides	3	10.0057732041337	10.0057732041337	2077.52453048569	11394.0175870208	10262.2051372587	13099.4218435631	699.178692297986	11585.2148559475	16.5697481681979	4.05047977111885	0.000624732298848412	1.10572619181145	up
237	POS_q424	Urolithin A	Coumarins	Other	1	54949.5803135133	97054.4004386698	52816.9844987119	160574.360140781	148796.016728935	177742.953600387	68273.6550836317	162371.110156701	2.37823960000098	1.24989406929722	0.00907648235996191	1.06231623602924	up
238	POS_q428	Vicenin 3	Flavonoids	Hydroxyflavone	1	10.0057732041337	958.684692368005	10.0057732041337	10913	8316.9666549873	14462.6445517117	326.232079592091	11230.870402233	34.4260148060108	5.10542727746896	0.0228201725422834	1.06972886015655	up
239	POS_q433	Wogonoside	Flavonoids	Other	1	6395.72680675267	10.0057732041337	10.0057732041337	125784.54217774	99085.7816106515	127561.096155703	2138.57945105365	117477.139981365	54.9323243162585	5.77958343186658	0.00450622929959441	1.11222840000157	up
240	NEG_t1	(1->6)-alpha-Galactotriose	Sugars	Oligosaccharides	1	136538.26302757	140373.146825199	143113.338768275	191657.846373729	181837.61906312	186114.075597222	140008.249540348	186536.513678024	1.33232516148462	0.413946223259298	0.000376213916046807	1.11506406717743	up
241	NEG_t100	[2-(3-methyloxiran-2-yl)-6-oxo-2,3-dihydropyran-3-yl] acetate	Ketones, Aldehydes,esters	Other	3	1210.57602868675	1266.99158611609	1248.84342672692	10.0057732041337	10.0057732041337	10.0057732041337	1242.13701384325	10.0057732041337	0.0080552894669608	-6.95585	0.000182060553086315	1.12665932611393	down
242	NEG_t102	N-Fructosyl gamma-glutamyl-S-methylcysteine	Amino acids	Peptide	1	3246.35720421118	2894.81851870266	3100.59731999417	13579.4039282357	12971.7306779985	12790.094920232	3080.59101430267	13113.7431754887	4.25689197774187	2.08980048096918	8.60292187595198e-05	1.12556370787772	up
243	NEG_t103	2,5-Cyclohexadien-1-one,2-acetyl-6-[[3-acetyl-2,4-dihydroxy-6-[(3-methyl-2-buten-1-yl)oxy]phenyl]methyl]-3,5-dihydroxy-4-methyl-4-(3-methyl-2-buten-1-yl)-,(+)-	Ketones, Aldehydes,esters	Other	3	7624.49	7293.26865617904	7515.87263133467	5850.55490673262	5510.77886938908	5556.2118554846	7477.87704870057	5639.1818772021	0.754115351252268	-0.407143	0.000229284958898126	1.11342462285669	down
244	NEG_t104	domesticoside	Polyphenols	Phenolic Acids	3	4393.76045360858	4318.87163753812	4392.81121289899	2100.81620356165	2011.46975323365	2022.56561806108	4368.48110134856	2044.95052495213	0.468114769758497	-1.09507	4.89371630611186e-07	1.12648342386228	down
245	NEG_t106	Spherosinin	Flavonoids	Isoflavonoids	2	4948.86062026612	4715.28964952424	4735.15276091658	8012.06078173878	7750.30840602466	7775.83614610627	4799.76767690231	7846.06844462324	1.63467671203764	0.7090053439452	1.20178085001439e-05	1.12403703745601	up
246	NEG_t107	8H-Cyclopentacyclododecen-8-one,6,13,13a-tris(acetyloxy)-3-(benzoyloxy)-1,2,3,3a,6,7,9,12,13,13a-decahydro-2,5,9,9,12-pentamethyl-,(2R,3S,3aS,4E,6R,10E,12S,13R,13aR)-	Terpenoids	Diterpene	3	4725.9035901986	4609.09329910146	4720.71311615621	1671.05230613715	1575.66749013584	1642.65776450844	4685.23666848542	1629.79252026048	0.347857031689145	-1.52343	9.11489050836637e-07	1.12652652725276	down
247	NEG_t108	Pilosine	Alkaloids	Other	3	743.034390940328	765.234596152499	786.020349633026	1515.09352151919	1394.83603183762	1433.25880561434	764.763112241951	1447.72945299038	1.89304299568826	0.920707178586156	0.00105133872664613	1.12030907747822	up
248	NEG_t109	1H-Xanthene-2,3,5-triol, 7-[(1E)-2-[3,5-dihydroxy-4-(3-methyl-2-buten-1-yl)phenyl]ethenyl]-2,3,4,4a,9,9a-hexahydro-1,1,4a-trimethyl-, (2S,3R,4aR,9aR)-	Alcohols	Other	3	29293.9850291665	28234.9221874106	29007.7213254213	26074.9348312406	25411.396479304	25339.9182076732	28845.5428473328	25608.7498394059	0.887788798946935	-0.171712	0.0016818849480637	1.09517280821268	down
249	NEG_t11	datiscoside C	Lipid	Steroid	3	26403.7296409668	25527.5935076957	24973.5558948813	5741.14409880122	5539.14550069489	5300.94010203446	25634.9596811813	5527.07656717686	0.215606992790954	-2.21352	0.000147306262887352	1.12601496032888	down
250	NEG_t110	Verrucarin A,2',3'-didehydro-7'-deoxo-2'-deoxy-7',5'-(ethylideneoxy)-4'-hydroxy- (9CI)	Lipid	Isoprene lipid	2	32425.3639787296	31050.990601066	31843.7961370863	21395.2376688076	20635.9245865922	20736.6602835706	31773.383572294	20922.6075129901	0.658494789054648	-0.602756	9.45962230909189e-05	1.12297008006649	down
251	NEG_t112	Esulatin A	Ketones, Aldehydes,esters	Other	2	9073.32087370171	8672.90861352524	9043.38105337965	5449.85056266492	5175.46584142511	5338.3759698387	8929.8701802022	5321.23079130958	0.59589117018822	-0.746879	7.65353163822473e-05	1.1231216395939	down
252	NEG_t113	cyclo-(Tzl-L-Ile-L-Thr-L-Val-L-Thr-L-Ala)	Amino acids	Other	2	1697.24697546073	1642.92073711541	1767.32104864844	2787.31828309794	2640.62529055459	2651.04896183476	1702.49625374153	2692.9975118291	1.58179350228277	0.661561273213019	0.000120585655003212	1.11904560890456	up
253	NEG_t114	12-O-tiglyl-4-deoxy-4&alpha;-phorbol-13-phenylacetate	Lipid	Isoprene lipid	1	35956.930734337	34257.7795126941	35987.5396624029	12244.728830599	11717.3235067533	11879.8404734195	35400.7499698113	11947.2976035906	0.337487132723993	-1.5671	0.000263705663052966	1.12563425463795	down
254	NEG_t115	2-Amino-3-methoxypropanoic acid	Amino acids	Other	2	446.96732541565	461.907523818774	458.621078708087	211.386164355567	213.28410593703	209.846904238912	455.831975980837	211.505724843836	0.463999315512539	-1.10781	0.000192070427910395	1.12625742289359	down
255	NEG_t116	(Z)-1-[2-(1-methylethyl)-3H-indol-3-ylidene]-1-pyridin-3-ylmethanamine	Others	Pyridine And Its Derivatives	3	138.238366476823	171.646454934439	150.440255310453	10.0057732041337	10.0057732041337	10.0057732041337	153.441692240572	10.0057732041337	0.0652089602117153	-3.93879	0.00459826026599477	1.11677505365355	down
256	NEG_t117	4H-1-Benzopyran-4-one,7-[(O-D-apio-b-D-furanosyl-(1&reg;5)-O-D-apio-b-D-furanosyl-(1&reg;2)-b-D-glucopyranosyl)oxy]-2,3-dihydro-5-hydroxy-2-(4-hydroxy-3-methoxyphenyl)-,(2S)- (9CI)	Flavonoids	Glycosides	3	924.032409851406	916.534475380023	918.865906233444	1200.6877831538	1224.91924309758	1216.68447852195	919.810930488291	1214.09716825778	1.31994209681033	0.400474642858841	0.000204802731827125	1.12562780994052	up
257	NEG_t12	10-hydroxyoleoside dimethyl ester	Sugars	Glycosides	2	21482.8311377492	19861.4370686612	20554.9880699756	26737.008650861	25580.7609362265	25804.4956397702	20633.085425462	26040.7550756192	1.26208730001592	0.335811706631066	0.00108897215359723	1.10131067433737	up
258	NEG_t120	(2S,10R,3'S,4'S,6'S)-4'-deacetyl-griseusin B	Quinones	Other	2	8930.06172059735	9102.76736441622	9168.47378035396	4664.47695644606	4661.8739403607	4684.79328977074	9067.10095512251	4670.38139552583	0.51509092251667	-0.957101	0.000228742902312368	1.12647446389177	down
259	NEG_t121	Vaccarin E	Flavonoids	Other	3	1518.38711999621	1530.4583566626	1519.26115172872	1232.69248556283	1241.75141121735	1245.34531250833	1522.70220946251	1239.9297364295	0.814295617832707	-0.296375	8.11642714502957e-07	1.1262449245848	down
260	NEG_t125	2-HYDROXYBUTYRIC ACID	Organic Acid	Carboxylic Acids	1	237.918471491326	229.392095434516	257.739183559792	352.507502002776	363.325990740867	373.490243176437	241.683250161878	363.10791197336	1.50241240023937	0.587280875512487	0.000507406136767165	1.11102989922099	up
261	NEG_t126	1H-1,5-Benzodiazonine-6-carboxylicacid, 3-[(3,4-dihydroxyphenyl)methyl]-4,5,6,7-tetrahydro-4-oxo-, (+)-	Organic Acid	Carboxylic Acids	2	257.194009527473	313.754243474094	282.436049365834	141.553914449463	152.188594250146	156.075481402315	284.461434122467	149.939330033975	0.527098973878556	-0.923854	0.0104351102791625	1.09299624556628	down
262	NEG_t128	Loroglossin	Others	Other	2	277.561432095696	263.225359362481	271.413300896311	10.0057732041337	10.0057732041337	10.0057732041337	270.733364118163	10.0057732041337	0.0369580352119683	-4.75797	0.000253548411447328	1.12649846837789	down
263	NEG_t129	4H-1-Benzopyran-4-one,7-(b-D-glucopyranosyloxy)-3,5-dihydroxy-8-(3-hydroxy-3-methylbutyl)-2-(4-hydroxyphenyl)-	Flavonoids	Other	1	1279.25822057122	1305.51513656966	1263.66663705249	411.653122474071	422.970145466297	418.700643304087	1282.81333139779	417.774637081485	0.325670638787536	-1.61851	7.66963470996921e-05	1.12658801066561	down
264	NEG_t13	Ixoroside	Terpenoids	Monoterpene	2	1578.52324258497	1379.25866784285	1429.64070419924	50524.8735918999	48583.9211744569	48643.5713208852	1462.47420487569	49250.7886957473	33.6763469273865	5.07366374411169	0.000157679517381773	1.12666524015676	up
265	NEG_t130	(2S)-2-hydroxypropanoic acid	Organic Acid	Carboxylic Acids	3	112.424644070386	126.867020976679	123.029360744938	212.080297209544	205.319791918531	221.23260342686	120.773675264001	212.877564184978	1.76261560078921	0.817717879478065	0.000132342529687764	1.11661281686808	up
266	NEG_t131	sanggenon E	Ketones, Aldehydes,esters	Polyketide	3	408.265517012548	478.758057428515	446.714362501297	351.370265684159	303.888689588225	296.635678712311	444.57931231412	317.298211328232	0.713704399956521	-0.486601	0.00943310681688724	1.03964126440288	down
267	NEG_t132	(Z)-(5-oxofuran-2(5H)-ylidene)methyl acetate	Ketones, Aldehydes,esters	Other	1	112.16392572914	126.69641126632	121.514337564054	248.890630516238	242.144810108676	242.899129514094	120.124891519838	244.644856713003	2.03658753500394	1.02615382445774	0.000138602103443205	1.12379312189432	up
268	NEG_t133	penicillanthranin A	Quinones	Anthraquinones	3	390.421422965912	386.218379843017	423.98501085974	280.115319536771	286.92413434107	297.818339265037	400.20827122289	288.285931047626	0.720339762510979	-0.473251	0.00476617759509791	1.09777053221827	down
269	NEG_t134	(5R,6S,9S,10S,12S)-15,16-epoxy-2-oxo-6-O-(beta-D-glucopyranosyl)-cleroda-3,7,13(16),14-tetraen-17,12-olid-18-oic acid methyl ester	Terpenoids	Terpene Glycoside	1	342.267846043042	324.635176765399	339.989942508239	614.349915450753	686.350245688018	661.954902985764	335.630988438893	654.218354708178	1.94921916403225	0.962896311779118	0.00271199722892645	1.1166102921193	up
270	NEG_t135	cantleyoside methyl hemiacetal	Ketones, Aldehydes,esters	Acetal	1	317.516162091864	391.306919897781	331.470834663008	1518.3137651672	1629.25931756996	1652.51145163203	346.764638884218	1600.02817812306	4.61416188014863	2.20606861945021	9.30673813196049e-05	1.12388864002334	up
271	NEG_t136	Butanamide,2,3,4-trihydroxy-, (2R,3S)-	Sugars	Monosaccharide	3	648.586039301528	620.957018070705	621.292062554415	10.0057732041337	10.0057732041337	10.0057732041337	630.278373308883	10.0057732041337	0.01587516505065	-5.97708	0.000217744598913133	1.12657913269877	down
272	NEG_t138	tonkinensine A	Flavonoids	Isoflavonoids	1	174.105672638071	180.653014651093	161.932046775957	383.888249039719	394.731669783826	390.535775236736	172.230244688374	389.71856468676	2.26277658370573	1.17809414647332	3.26487755652021e-05	1.12516599907428	up
273	NEG_t139	(1S,2S,3R,4S,5R,6S)-2,3,4,6-Tetrahydroxy-5-methoxycyclohexyl α-D-galactopyranosyl-(1->6)-α-D-galactopyranosyl-(1->6)-α-D-galactopyranoside	Sugars	Oligosaccharides	1	10.0057732041337	117.179235405328	10.0057732041337	270.529650572395	304.537	296.536599122908	45.7302606045318	290.534441651568	6.35322077352816	2.66748815345951	0.0149295924047847	1.07844180895173	up
274	NEG_t14	Microcystis aeruginosa toxin	Amino acids	Peptide	3	1161.09985434267	952.877	1748.38735642138	21171.3355941944	22791.8801923321	20547.0535662113	1287.45484067095	21503.4231175793	16.7022736940217	4.06197260619795	0.000332498081446422	1.12429811853016	up
275	NEG_t140	Cysfluoretin	Others	Other	2	272.05424195307	262.814713069986	271.646557049328	10.0057732041337	10.0057732041337	10.0057732041337	268.838504024128	10.0057732041337	0.0372185273104916	-4.74784	0.000135586251675506	1.12676416712727	down
276	NEG_t141	a-D-Glucopyranoside, methyl6-O-(6-deoxy-6-fluoro-a-D-glucopyranosyl)-	Sugars	Other	1	449.899267276467	539.702383802621	466.959597124393	331.016426579144	340.561347055532	348.862322569489	485.520416067827	340.146698734722	0.7005816593451	-0.513375	0.0304545110230462	1.05166687994168	down
277	NEG_t142	phenaziterpene A	Others	Other	1	1080.82720002109	1506.55988524788	1136.29223908853	626.07402527742	721.60426714606	699.771879127246	1241.2264414525	682.483390516909	0.549845997252731	-0.8629	0.0471797627305858	1.01234393958128	down
278	NEG_t145	chuktabularin P	Lipid	Fatty Acyls	2	1905.42999694011	1658.46138049927	1952.12169419696	8154.46071479149	8059.32832198664	9143.06016212485	1838.67102387878	8452.28306630099	4.59695234032156	2.20067770884818	0.00158348308167751	1.12051465205615	up
279	NEG_t146	Man3GlcNAc2	Sugars	Oligosaccharides	2	504.533090785306	416.312074534884	504.965468610082	2070.24112854213	2000.57310731249	2303.53790448327	475.270211310091	2124.7840467793	4.47068635108077	2.16049633460501	0.00141329783650654	1.11947596524626	up
280	NEG_t148	3-Hydroxyoctadecanoyl-CoA	Nucleosides	Glycosides	2	112.187124631673	113.107259879616	175.594969494954	926.702426164455	923.432298154723	982.187738379282	133.629784668748	944.107487566153	7.06509772433207	2.82070951603468	9.67826876333698e-06	1.12432248856035	up
281	NEG_t15	Cyclo(L-arginyl-L-phenylalanyl-L-serylglycyl-L-tyrosyl)(9CI)	Amino acids	Other	1	1515.92332402493	1361.03264602592	1472.65475350184	14617.4209529175	13957.1601798308	13682.4185961579	1449.87024118423	14085.6665763021	9.71512220624456	3.28023214354444	0.000350107823726338	1.12595383727672	up
282	NEG_t151	4-O-Galactopyranosyl-3,6-anhydrogalactose dimethylacetal	Others	Other	1	10.0057732041337	10.0057732041337	10.0057732041337	934.507218925548	874.461602111279	871.849146191349	10.0057732041337	893.605989076059	89.3090389763064	6.48073429292541	0.000535971928260293	1.1258619964677	up
283	NEG_t152	14-Hydroxy-19-methyl-16,19-secostrychnidine-10,16-dione	Others	Indole And Its Derivatives	1	10.0057732041337	10.0057732041337	10.0057732041337	1004.39478443163	1029.6027950163	1056.74382902341	10.0057732041337	1030.24713615711	102.965269663666	6.68601398608283	0.000219424340779313	1.12657572090378	up
284	NEG_t154	2alpha,5,7-trihydroxy-3beta-methylchromanone-2-O-beta-D-glucoside	Sugars	Glucosides	1	167.162009837569	145.972511126827	148.433822214051	10.0057732041337	10.0057732041337	10.0057732041337	153.856114392816	10.0057732041337	0.065033315338951	-3.94268	0.00215638011495727	1.12222489460386	down
285	NEG_t155	GS 9973	Others	Oxazinane	1	1078.07276135287	1004.93141577159	1106.92646757967	781.907753482944	751.865618764482	729.229836397241	1063.31021490138	754.334402881556	0.709420818412359	-0.495286	0.00300293589737968	1.10076932985086	down
286	NEG_t156	Mudanoside A	Polyphenols	Phenolic Acids	1	386.418976833068	373.84025925247	349.241153006577	10.0057732041337	10.0057732041337	10.0057732041337	369.833463030705	10.0057732041337	0.0270548076481197	-5.20797	0.000919335143167045	1.1250004068994	down
287	NEG_t157	Benzoic acid + 2O, O-Hex	Others	Other	1	145.229972375061	119.398723981655	145.223823242793	610.508763837349	590.789003283825	581.320744132016	136.61750653317	594.20617041773	4.34941454793322	2.12082122035529	2.9850315255994e-06	1.12547879887302	up
288	NEG_t159	8-Amino-8-demethylriboflavin	Others	Other	3	133.416075808637	107.932104293711	107.144268979321	5848.22265916044	5569.31391189216	5556.39007360511	116.16414969389	5657.97554821924	48.7067271884559	5.60604914052486	0.000265918632700331	1.12639928240719	up
289	NEG_t16	2H-1-Benzopyran-6-ol, 2-(6-hydroxy-4,8,12-trimethyl-3,7,11-tridecatrienyl)-2,8-dimethyl- (9CI)	Polyphenols	Other	2	10631.8685509089	10068.0232487101	10737.5909525595	3065.44233774339	3620.65411661932	3073.73120129105	10479.1609173928	3253.27588521792	0.310451944660787	-1.68756	1.4688182063667e-05	1.12376317767569	down
290	NEG_t160	Verbasoside	Polyphenols	Phenolic Acids	1	625.891303597729	558.200032636958	590.046073561758	473.928353290598	445.046779440406	446.372513222068	591.379136598815	455.115881984357	0.769583933247721	-0.377849	0.00919672269693805	1.07391466817943	down
291	NEG_t161	2-Butenamide,N-[1-[2,6-dideoxy-4-O-[4,6-dideoxy-4-(dimethylamino)-a-D-glucopyranosyl]-b-D-arabino-hexopyranosyl]-1,2-dihydro-2-oxo-4-pyrimidinyl]-2-methyl-,(2E)- (9CI)	Sugars	Amino Sugars	3	138.109126667365	10.0057732041337	107.651931359245	840.60029669184	763.862994309698	779.637577041552	85.2556104102479	794.700289347697	9.32138407693779	3.22054418799978	0.000328545966433896	1.11804052842269	up
292	NEG_t162	Diderroside	Terpenoids	Terpene Glycoside	1	451.997750902653	402.031011222225	393.374127617904	604.872651403924	586.094941330574	566.69979548924	415.800963247594	585.889129407913	1.40906150104091	0.494734582059457	0.00294183927792396	1.09318735542813	up
293	NEG_t163	Adenosine, 2'-deoxy-N-[(2E)-4-hydroxy-3-methyl-2-buten-1-yl]-	Nucleosides	Purine Nucleosides	3	1258.14526112749	1093.30193326501	1188.41225327182	1591.46403822901	1475.98642834363	1461.98146116619	1179.95314922144	1509.81064257961	1.27955134792921	0.355638043365184	0.00675503352253867	1.05292698902411	up
294	NEG_t165	NCGC00380663-01_C24H26O8_Spiro[furo[4,3,2-ij]pyrano[4',3':4,5]cyclohepta[1,2-f][2]benzopyran-7(9H),2'-oxirane]-1,5,9,13(2H,3aH,11H)-tetrone, 5a,6,6a,13a,13b,13c-hexahydro-2,5a,11,11,13a-pentamethyl-	Others	Other	2	2514.80748946398	2317.32301717413	2458.14821425943	1945.30804246409	1907.30919323841	1862.00478020408	2430.09290696585	1904.87400530219	0.783868797708056	-0.351316	0.00574130554863604	1.09554294233909	down
295	NEG_t166	(3S)-3-[(2S,3R)-3-(acetyloxy)-1-L-valylpyrrolidin-2-yl]-3-[(N-acetyl-L-phenylalanyl)oxy]propanoic acid	Others	Other	1	3775.15837228129	3533.66585291157	3597.51229685185	10535.2215240014	10047.7972263002	9692.83989387136	3635.44550734824	10091.952881391	2.77598793902766	1.47300129978116	0.000644253823296873	1.12357855407707	up
296	NEG_t167	1-O-(3'-methylbut-3'-enyl)-beta-D-glucopyranose	Lipid	Glycosides	1	439.179327993764	390.495866881714	415.48412257014	965.11666566431	922.834000736207	925.313077859659	415.053105815206	937.754581420059	2.2593604728682	1.17591446591952	1.18858571019233e-05	1.12390406084435	up
297	NEG_t168	[3,4,5-trihydroxy-6-(hydroxymethyl)oxan-2-yl] 3-hydroxy-4,5-dimethoxybenzoate	Polyphenols	Other	3	10505.3	9964.0541761171	10221.6732752149	4091.52292119939	4000.51282774726	3938.3660558318	10230.351150094	4010.13393492615	0.391983997038978	-1.35113	0.000264541146115649	1.12553448794753	down
298	NEG_t169	noralpindenoside A	Terpenoids	Terpene Glycoside	1	10.0057732041337	10.0057732041337	10.0057732041337	388.325923943357	365.07369491493	355.932057221504	10.0057732041337	369.77722535993	36.9563868594547	5.2077518095755	0.000717559102266496	1.12545320988694	up
299	NEG_t17	caryoptosidic acid	Lipid	Isoprene lipid	1	1571.84041187394	1517.47531440274	1555.16546754889	2905.45838381687	2769.62847583373	2694.52352821527	1548.16039794186	2789.87012928862	1.80205496342466	0.849643014620323	0.00142022332781151	1.1211663816439	up
300	NEG_t170	Tetrahelin E	Lipid	Isoprene lipid	1	323.371724744101	268.91303719601	296.271176988488	152.453262368183	145.891765701076	140.827620024629	296.185	146.390882697963	0.494254361321846	-1.01667	0.00849840570354058	1.1019692377763	down
301	NEG_t172	Virginiamycin M1	Ketones, Aldehydes,esters	Polyketide	1	1269.47578265036	1213.45797009067	1264.74719158498	1016.71953499857	966.917121827729	983.696820405144	1249.23	989.111159077148	0.791778574887488	-0.336831	0.00044214460357229	1.10963523713774	down
302	NEG_t174	chantriolides B	Lipid	Steroid	3	198.92349853703	160.369711468662	168.807386302482	1110.33763953062	1049.30335338787	1070.78385515374	176.033532102725	1076.80828269074	6.1170634357457	2.61283923732484	8.40722942221459e-06	1.12580353603176	up
303	NEG_t175	3,9-dihydroxy-6-oxo-7-(2-oxoheptyl)-1-pentylbenzo[b][1,4]benzodioxepine-2-carboxylic acid	Others	Other	2	839.042044248389	872.960256375399	878.569707213866	471.044471322128	453.191324185061	424.483100046789	863.524002612551	449.572965184659	0.520625904809244	-0.941681	2.45017625434779e-05	1.12267120224822	down
304	NEG_t176	Luminespib	Others	Other	1	6113.9739700811	6027.83658325787	6114.66616664369	22667.1429588347	21486.698045959	21498.173389979	6085.49223999422	21884.0047982576	3.59609443825013	1.84643090845139	0.000577762440997905	1.12567940982865	up
305	NEG_t177	rubiyunnanin D	Amino acids	Peptide	2	1256.75035312525	1181.50642442777	1231.94277400735	1904.76538334768	1826.04260031746	1886.90930363008	1223.39985052012	1872.57242909841	1.53062993125452	0.614125516750042	3.87513089227408e-05	1.12145357101593	up
306	NEG_t178	b-D-Glucopyranoside,[(1R,2S,3S,5S)-2-hydroxy-5-[1-(hydroxymethyl)ethenyl]-2-methyl-3-(3-methyl-1-oxobutoxy)cyclopentyl]methyl(9CI)	Terpenoids	Terpene Glycoside	1	33809.667829292	33203.7912856828	34007.9000503508	192950.991716369	192668.725193454	190754.064426178	33673.7863884419	192124.593778667	5.70546452847404	2.51234435288433	2.23942774248251e-06	1.12702153509894	up
307	NEG_t179	1-O-vanilloyl-beta-D-glucose	Polyphenols	Tannin	1	763.211304376776	745.501623037999	741.564447484496	498.187365485573	476.220409331715	486.326024227835	750.092458299757	486.911266348374	0.649134997906873	-0.62341	9.06580846065101e-06	1.1243263401153	down
308	NEG_t18	β-D-Glucopyranoside, (1R,4R,6R)-6-hydroxy-1,3,3-trimethyl-2-oxabicyclo[2.2.2]oct-4-yl	Terpenoids	Terpene Glycoside	2	5246.42503177792	5010.14520538844	5122.85650346059	14838.9588936881	14314.5	14097.7898164963	5126.47558020898	14417.0820358115	2.81227947158655	1.49173997002837	0.000196697410555961	1.12568575773207	up
309	NEG_t180	penicimarin D	Coumarins	Isocoumarins	3	819.892714866818	769.202830308452	781.013996978157	1131.34250590449	1088.98559489386	1115.43367550485	790.036514051142	1111.92059210107	1.40742936854826	0.493062522872455	0.000110016107833994	1.11874149447868	up
310	NEG_t181	(2S)-2β-(β-D-Glucopyranosyloxy)-3,4-dihydro-3α-[(S)-1-hydroxyethyl]-5-methoxycarbonyl-2H-pyran-4α-acetic acid methyl ester	Ketones, Aldehydes,esters	Other	3	1573.61708268195	1536.96944674243	1539.01094142027	779.043671665322	752.823764044267	788.755823986489	1549.86582361488	773.541086565359	0.499101970492622	-1.00259	1.21720856527592e-06	1.12611122731525	down
311	NEG_t182	2',4,6'-trihydroxy-4'-methoxydihydrochalcone 2'-O-beta-D-ribohexo-3-ulopyranoside	Flavonoids	Chalcones	3	136.879828646508	104.990436901856	134.077260105755	10.0057732041337	10.0057732041337	10.0057732041337	125.315841884706	10.0057732041337	0.0798444398860541	-3.64666	0.00772629954781277	1.10985264240451	down
312	NEG_t183	cyclo(-Gly-transPro-Thr-Trp-Ala-Asn-Leu-)	Amino acids	Peptide	2	325.115582911973	341.634986079076	320.410808896045	496.588530384947	501.284203464386	480.988721615146	329.053792629031	492.95381848816	1.49809493016209	0.583129046316522	5.18129214448215e-05	1.12049378483122	up
313	NEG_t184	trichoverritone	Lipid	Isoprene lipid	3	2875.46494560438	2744.6510202425	2871.07672247621	8848.53575975656	8787.69437859981	8762.26307756368	2830.39756277436	8799.49773864002	3.10892641174222	1.6364164685056	4.67655356619716e-07	1.12691174828042	up
314	NEG_t185	3-Aminorifamycin S (Technical Grade)	Ketones, Aldehydes,esters	Polyketide	3	179.554019251238	140.865969829898	161.487610783007	265.20313477619	277.369	289.659929728475	160.635866621381	277.410665634422	1.72695345982899	0.788229203782503	0.00189678568463009	1.09924832104929	up
315	NEG_t186	Borapetoside B	Terpenoids	Diterpene	1	773.373655181326	778.441780867523	799.79279130991	5208.43316440134	5049.75767099017	4853.30466316549	783.869409119586	5037.16516618567	6.42602595226063	2.68392680731448	0.000543274684193066	1.12574859156161	up
316	NEG_t188	Bouvardin,3-(3-hydroxy-N-methyl-L-tyrosine)- (9CI)	Amino acids	Oligopeptides	1	169.699919800598	143.773950590775	172.814841290618	283.108995970359	264.486133970325	281.615351201158	162.09623722733	276.403493713947	1.70518143074665	0.769925249696923	0.00102521587354703	1.10685164037276	up
317	NEG_t189	Satratoxin G	Terpenoids	Sesquiterpenoid	2	106.517195252015	10.0057732041337	10.0057732041337	315.228583225472	292.287892824483	270.351920218622	42.1762472200941	292.622798756192	6.93809473444042	2.79453953966931	0.00836481839423768	1.08617928333661	up
318	NEG_t192	(1S,2'R,3'S,10E,12E,14S,15S,16E,19R,21S)-2'-cyclohexyl-7,15-dihydroxy-3',6,14,16-tetramethyl-3-spiro[2,20-dioxatricyclo[17.3.1.04,9]tricosa-4(9),5,7,10,12,16-hexaene-21,6'-2,3-dihydropyran]one	Ketones, Aldehydes,esters	Polyketide	2	631.739134831284	566.863130461375	580.932547751488	10.0057732041337	10.0057732041337	10.0057732041337	593.178271014716	10.0057732041337	0.0168680710219162	-5.88956	0.00113960146401838	1.12450548775173	down
319	NEG_t193	5-(3-hydroxypropyl)-7-(beta-D-ribofuranosyl)-7H-pyrrolo[2,3-d]pyrimidin-4-amine	Others	Pyrrole	1	2113.01265285807	2035.93158371276	2032.73250396476	4535.12770099573	4310.77686144692	4313.22156049362	2060.55891351186	4386.37537431209	2.12873087274961	1.0899935669381	0.000311532225341854	1.12448552224854	up
320	NEG_t194	20-Deacetyltaxuspine X	Terpenoids	Diterpene	3	1087.52180906004	1082.11465751394	1113.52191413731	2276.28226004091	2146.29042039194	2195.14880444713	1094.38612690376	2205.90716162666	2.01565709524079	1.01125022759123	0.000619423060698092	1.12428628552548	up
321	NEG_t195	3-Amino-3-(1-boc-3-pyrrolidyl)propanoic acid	Amino acids	Other	3	2193.99791573492	2079.19878252268	2112.53183961037	1780.39365266817	1707.75907670491	1719.77360547065	2128.57617928932	1735.97544494791	0.815557113641809	-0.294142	0.0012866191375896	1.1034439352864	down
322	NEG_t196	Plumieride	Terpenoids	Iridoid	2	6078.54809669184	6075.01031891348	6089.05825219223	2914.11424120867	2844.90173702328	2896.60645899945	6080.87222259918	2885.20747907713	0.474472637059276	-1.0756	2.15545187034694e-05	1.12697045990927	down
323	NEG_t197	blumenol C 9-O-beta-D-apiofuranosyl-(1->6)-beta-D-glucopyranoside	Sugars	Glycosides	2	2527.21252604239	2440.11116386731	2533.21110575157	4332.18901086328	4251.31198073109	4179.79735912549	2500.17826522042	4254.43278357329	1.70165177529779	0.766935835231266	1.5947238832975e-05	1.12499237670869	up
324	NEG_t198	Gibepyrone C	Others	Pyran	3	731.835676830035	747.495993224992	736.13065128114	188.156609109872	179.788119589159	178.700580980151	738.487440445389	182.215103226394	0.246740964364266	-2.01893	5.02814971146628e-07	1.12684584906965	down
325	NEG_t199	2'',6''-Diacetylorientin	Flavonoids	Glycosides	3	206.819363014061	210.077702877456	205.202494845684	10.0057732041337	10.0057732041337	10.0057732041337	207.366520245734	10.0057732041337	0.0482516328685877	-4.37328	5.276646026429e-05	1.12695075269492	down
326	NEG_t2	[4,5-diacetyloxy-6-[7-hydroxy-5-methoxy-4-oxo-2-[4-[3,4,5-trihydroxy-6-(hydroxymethyl)oxan-2-yl]oxyphenyl]chromen-6-yl]oxan-3-yl] acetate	Sugars	Glycosides	3	454.385599531225	503.426611283711	497.836861670334	3601.48812632644	3536.05584533201	3597.43142679386	485.21635749509	3578.32513281744	7.3747	2.88258438694196	1.07315641364156e-07	1.12690767641677	up
327	NEG_t200	syringetin 3-O-beta-D-(6"-O-acetylglucopyranosyl(1-3)-beta-D-galactopyranoside)	Flavonoids	Glycosides	3	658.038933992364	649.043036416995	606.76858021453	569.072778867422	570.363593274995	564.831399201708	637.950183541296	568.089257114708	0.890491564656685	-0.167326	0.0461636296509245	1.02586883285539	down
328	NEG_t202	4-hydroxy-5-(1,2,3-trihydroxy-3-phenylpropyl)oxolan-2-one	Others	Other	2	1100.37066426644	1001.01	1047.96739086209	1870.41984877537	1767.66251896664	1777.42196244373	1049.78163841051	1805.16811006191	1.71956533055307	0.782043928469808	7.31348666482835e-05	1.11965263112769	up
329	NEG_t203	2-[(2,3-di-O-acetyl-beta-D-glucopyranosyl)oxy]-6-hydroxybenzoic acid	Polyphenols	Phenolic Glycosides	3	886.201183331608	835.537392744953	848.043117091499	403.540117606885	387.626168750102	381.86878196747	856.593897722687	391.011689441486	0.456472653472103	-1.1314	0.000206365750552156	1.12422986426483	down
330	NEG_t204	3-Methoxyminimiflorin	Flavonoids	Other	1	3741.81706340787	3541.44270760096	3531.63298887764	4068.17334332507	3888.83459876079	3946.85385974579	3604.96425329549	3967.95393394388	1.10069161720995	0.138410322997989	0.015646169760204	1.01743017602269	up
331	NEG_t205	1H-Indole-3-acetamide, 4-fluoro-N-hydroxy-	Others	Indole And Its Derivatives	3	2000.39294501007	1882.6074061393	2001.27053522387	223.681827567097	234.897608480184	219.947480680789	1961.42362879108	226.175638909357	0.115311978294439	-3.11639	0.000443988997753806	1.1258939119389	down
332	NEG_t208	3-O-(6-Deoxy-3-O-methyl-alpha-L-glucopyranoside),6-Ac-3,6,8,12,14-Pentahydroxybufa-20,22-dienolide	Lipid	Steroid	2	1216.28184101074	1157.71470040195	1174.67199001294	2221.08675187963	2134.96305908488	2107.68134195246	1182.88951047521	2154.57705097232	1.82145249568301	0.865089369422589	0.00014405335954046	1.12357394269668	up
333	NEG_t209	4'-Oxonebramine	Alcohols	Polyol	2	103.998024325831	102.238315108655	10.0057732041337	490.786966255588	451.793801614552	436.791006515375	72.0807042128732	459.790591461838	6.37883045792611	2.67329193383011	0.00156527838440023	1.10917100744091	up
334	NEG_t21	11H-Dibenzo[b,e][1,4]dioxepin-7-carboxylicacid, 8-hydroxy-3-methoxy-11-oxo-1-(2-oxopentyl)-6-pentyl-	Polyphenols	Other	2	12163.907537836	11801.2577241663	12025.3526245779	23759.7716610735	22986.6981058388	22916.7479282567	11996.8392955267	23221.0725650563	1.93559920184267	0.952780249422484	0.000116596520734619	1.1255669947296	up
335	NEG_t210	everlastoside D	Lipid	Fatty Acyls	2	5977.22068532528	5948.22718574852	6031.11421588603	3643.14279420257	3470.21669288621	3581.41532736137	5985.52069565328	3564.92493815005	0.595591447998655	-0.747605	3.9261713035498e-05	1.12585988824148	down
336	NEG_t211	6'-O-(E-4-hydroxycinnamoyl)desglucouzarin	Lipid	Steroid	1	269.046628145392	232.214066787166	289.205794299195	976.86447074231	900.015742162682	969.260778003944	263.488829743918	948.713663636312	3.60058399651461	1.84823092337297	5.52796579098983e-05	1.12288751808871	up
337	NEG_t212	2-O-beta-D-Glucopyranoside-(S)-Multifidol	Polyphenols	Phenolic Glycosides	2	2092.8662468376	2015.59759117049	1962.50764925988	1748.2412737388	1665.24542468816	1666.01012194614	2023.65716242266	1693.16560679103	0.836685995153463	-0.257242	0.00295989254031584	1.08441100014047	down
338	NEG_t213	Shizukaol C	Terpenoids	Sesquiterpenoid	2	2075.09799658552	1910.89438046864	2044.69828457663	4443.49159518835	4321.95729037606	4381.51212165174	2010.2302205436	4382.32033573872	2.18000918051748	1.12433421053392	8.27877643069968e-06	1.12556028857887	up
339	NEG_t214	16,24-Cycloergost-22-en-26-oicacid, 1,11,12-tris(acetyloxy)-2,3-epoxy-6,15,23,25-tetrahydroxy-7-oxo-, g-lactone, (1a,2a,3a,5a,6a,11a,12a,15a,16b,25S)- (9CI)	Lipid	Steroid	3	734.17445995292	666.689022754227	690.082239139929	531.096476389084	557.317871986313	561.988056186067	696.981907282359	550.134134853821	0.789309061118789	-0.341338	0.00765922930317994	1.0796598744291	down
340	NEG_t216	3-(4-Methoxyphenyl)-1-phenyl-1H-pyrazol-5-ol	Polyphenols	Other	2	532.67295704263	478.285851770096	461.937842080889	197.903693106857	199.520485400496	185.327755492506	490.965550297872	194.25064466662	0.395650253971519	-1.3377	0.00382597643238409	1.11504602969153	down
341	NEG_t217	7-O-Methylmorroniside	Terpenoids	Iridoid	3	315.120422342849	283.495688651074	262.206506829644	132.897393415834	109.675628840531	125.409937257943	286.940872607856	122.660986504769	0.427478265434853	-1.22608	0.00319754817298629	1.10414217229199	down
342	NEG_t219	NCGC00385192-01_C29H36O6_(2E,4aR,6R,7S,8E,10R)-10-Acetoxy-4a-hydroxy-1,1,3,6,9-pentamethyl-4-oxo-1a,4,4a,5,6,7,7a,10,11,11a-decahydro-1H-cyclopenta[a]cyclopropa[f][11]annulen-7-yl benzoate	Terpenoids	Diterpene	3	11313.302451536	10458.9330327752	10664.8486534189	15307.1044333221	14934.7448470591	14787.7183330764	10812.3613792434	15009.8558711525	1.38821256011357	0.473228487183484	0.000493630428749803	1.11570752157039	up
343	NEG_t22	everlastoside B	Others	Other	3	7943.36805664768	7717.00885774818	7842.18161602947	11119.3190941041	10676.6231291556	10686.7938875086	7834.18617680844	10827.5787035894	1.38209361626385	0.466855340143939	0.000529114586625623	1.12068991526012	up
344	NEG_t220	17-benzoyloxy-3-O-(2,3-dimethylbutanoyl)-20-deoxyingenol	Alcohols	Other	1	1939.56312019565	1911.06424828041	1900.75551098339	1459.66135655887	1420.6579855261	1419.96018299047	1917.12762648648	1433.42650835848	0.747694878814885	-0.419478	1.16652038375791e-05	1.12412616447937	down
345	NEG_t222	Dopaxanthin quinone	Amino acids	Alpha Amino Acids	2	12888.0501546379	12783.8478594643	13394.9532563303	11921.3685406505	12001.7354367879	11975.2	13022.2837568108	11966.0886413028	0.918893249814524	-0.122031	0.0288721399513671	1.06037675179296	down
346	NEG_t223	itralamide A	Organic Acid	Other	3	3916.58896884679	3567.1482583018	3771.95258347985	8727.16268306135	8335.47836939442	8456.81209089749	3751.89660354281	8506.48438111775	2.26724914889321	1.18094293811095	7.68148588045331e-06	1.12471567139335	up
347	NEG_t224	amotsangin C	Organic Acid	Carboxylic Acids	2	3888.96097195123	3636.38906833479	3782.45924701895	23042.6087708494	22965.8040364226	22632.2166567011	3769.26976243499	22880.2098213244	6.07019695150275	2.60174332642275	4.21891052697777e-07	1.12693846210709	up
348	NEG_t225	Pungiolide A	Terpenoids	Sesquiterpenoid	3	1118.99	873.136305334988	939.756576999031	395.655243397772	371.771375460811	357.874355928095	977.29408935734	375.100324928893	0.38381519853001	-1.38152	0.013035047229899	1.09430171788183	down
349	NEG_t227	9-hydroxymethyl-1-methoxycarbonyl-2-(methylamino)phenoxazone	Others	Other	3	10.0057732041337	10.0057732041337	10.0057732041337	144.015625173422	125.651352271161	124.715615526887	10.0057732041337	131.460864323823	13.1385013073765	3.71572881349066	0.00266556771026941	1.12108388189094	up
350	NEG_t228	ternatoside B	Polyphenols	Phenolic Glycosides	3	1812.31103234997	1719.80182174529	1814.22	2892.21557713097	2840.97909748359	2831.67402027508	1782.11133139042	2854.95623162988	1.60200778780887	0.679881161108621	4.23766458893799e-05	1.12448278685273	up
351	NEG_t229	28-O-beta-D-glucopyranosyl-3alpha-hydroxy-6-oxo-19-norwitha-5(10),24-dienolide	Steroids	Steroidal Glycosides	2	2095.99494906676	1959.10778410987	1974.35580412017	9423.11813343246	9356.32582233749	9339.5852389685	2009.81951243227	9373.00973157948	4.66360768894932	2.22144643154602	2.66250087098904e-07	1.12696451349744	up
352	NEG_t23	L-Fuconate	Organic Acid	Carboxylic Acids	2	6757.07657482238	6693.99338567133	6845.09221841365	8032.50265997951	8017.5579034957	8029.59824068683	6765.38739296912	8026.55293472068	1.18641438671527	0.246607997440693	0.00108288472317666	1.12432928776502	up
353	NEG_t233	alpha-(E)-acaridiol 8-O-beta-D-glucopyranoside	Sugars	Glucosides	3	3045.80078953817	2886.74	3013.57314670427	4402.95958926518	4161.07983118922	4271.60556217676	2982.03795023748	4278.54832754372	1.43477326544519	0.520822768494931	0.00022573140206232	1.11747812207389	up
354	NEG_t236	6-Hydroxysandoricin	Organic Acid	Carboxylic Acids	2	2372.04869606798	2233.15093212997	2432.7479997947	817.57398365776	835.572	764.780283460622	2345.98254266422	805.975371819294	0.34355557092253	-1.54138	0.000470762911257561	1.12334295076686	down
355	NEG_t237	18H-16a,19-Metheno-16aH-benzo[e]naphtho[2,1-m][1,4]dioxacyclopentadecin-14-carboxylicacid, 4-[[(2x)-4-O-[3-O-(3-chloro-6-hydroxy-2-methylbenzoyl)-2,6-dideoxy-b-D-arabino-hexopyranosyl]-6-deoxy-b-D-arabino-hexopyranosyl]oxy]-1,2,3,4,4a,6a,7,8,9,10,12a,15,16,21,21a,21b-hexadecahydro-22-hydroxy-15,21a-dimethyl-18,21-dioxo-,(4S,4aS,6aR,11E,12aR,15R,16aS,21aR,21bR)- (9CI)	Others	Other	2	5579.19024036285	5122.41092326305	5755.69225797267	3822.6579982858	3588.32654479264	3652.14979575775	5485.76447386619	3687.71144627873	0.672232915548368	-0.572967	0.00553251462657237	1.09985479155125	down
356	NEG_t238	Deltorphin C (9CI)	Amino acids	Oligopeptides	3	1468.53787606911	1358.18302941372	1500.78021729358	731.604403369768	732.755814352364	712.474443662773	1442.5003742588	725.611553794968	0.503023476973313	-0.991302	0.00302704757304589	1.11879678816893	down
357	NEG_t239	[D-Asp(3),Mser7]MC-RY	Amino acids	Peptide	3	479.018971705289	417.437044885276	559.408140079633	2480.5320502891	2369.54800717611	2464.43914388086	485.288052223399	2438.17306711536	5.02417699332305	2.32888728884969	4.54281330501542e-06	1.12536652873658	up
358	NEG_t24	2'-O-Methylcytidine	Others	Other	2	1026.28721664751	1058.88347841142	1050.10661337347	373.307633343876	399.726104256283	403.129557917498	1045.09243614413	392.054431839219	0.375138521991129	-1.4145	1.12287944175204e-06	1.12609975534075	down
359	NEG_t240	micropeptin HH960	Organic Acid	Other	1	159.766642887589	165.490221962071	195.451056830234	618.974837202443	615.99188955872	632.545551006348	173.569307226631	622.50409258917	3.58648716490157	1.84257146775216	7.33945123152989e-05	1.12541427009552	up
360	NEG_t241	3-(acetylamino)pyrazine-2-carboxamide	Others	Pyrazine	2	388.150853199968	372.733459422779	362.203652582991	947.134606217595	889.686613404554	860.018567341348	374.362655068579	898.946595654499	2.40127209133566	1.26379888652539	0.00117297431935683	1.12129187234339	up
361	NEG_t242	1H-Pyrazole-5-carboxamide, 4-(acetylamino)-1,3-dimethyl-	Others	Other	3	10.0057732041337	10.0057732041337	10.0057732041337	459.05386611976	436.802618211848	472.780843307523	10.0057732041337	456.212442546377	45.5949213757815	5.5108012325665	0.000551465120219773	1.12582820870793	up
362	NEG_t243	3-O-Alloside-Cerberidol-Cerberidol	Others	Other	3	488.594229299836	487.731866331236	506.622885680072	2349.68152825454	2290.04	2252.99895493329	494.316327103715	2297.57514976394	4.6479855586115	2.21660558626569	0.00013217731662124	1.12649358101692	up
363	NEG_t245	Shashenoside III	Polyphenols	Phenolic Glycosides	3	834.12476811291	782.605979381393	816.303435902034	6197.34311699617	6096.98370436395	5880.82001020446	811.011394465446	6058.38227718819	7.4701567925336	2.90113852433134	0.000228937890981185	1.12633713052107	up
364	NEG_t246	Pedein B	Amino acids	Peptide	2	1111.69993696174	956.901704034325	1185.92226227852	2214.3812036664	2155.11792574452	2115.98394062434	1084.84130109153	2161.82769001175	1.99275939055473	0.994767527031482	0.00118767136373022	1.11677687605406	up
365	NEG_t247	RA-XI	Amino acids	Other	3	2064.56884060687	1974.68507131588	2120.02536653326	4707.29622313246	4477.4466595578	4499.30479479593	2053.09309281867	4561.34922582873	2.22169625029837	1.15166158533935	5.11715272110292e-05	1.12451313809064	up
366	NEG_t249	hainangranatumin J	Organic Acid	Carboxylic Acids	1	4234.81330363962	4023.32470690193	4232.04124507109	3375.18228293327	3200.1920876006	3296.56161504755	4163.39308520421	3290.64532852714	0.790375845178149	-0.339389	0.000858998123328161	1.10560450873981	down
367	NEG_t25	l-proline, 3,4-dihydroxy- (9ci)	Amino acids	Other	3	4827.80964387137	4776.04837125629	4914.03694114282	3313.12419009091	3362.42090081241	3341.89980667565	4839.29831875683	3339.14829919299	0.690006707429185	-0.535318	0.000198082554416972	1.12524688264651	down
368	NEG_t251	Ixerisoside G	Lipid	Isoprene lipid	3	3613.46857302464	3363.93891805322	3439.57003623327	2042.2356262197	1963.81735046229	2016.25105473335	3472.32584243704	2007.43467713845	0.578123934281909	-0.790549	0.00117275821616814	1.12083125105738	down
369	NEG_t252	rehmaglutosides F	Lipid	Isoprene lipid	1	3655.87489799496	3348.01402539114	3505.58491651528	2781.56704166353	2686.97019918951	2628.74441383669	3503.15794663379	2699.09388489658	0.770474505007733	-0.376181	0.00422669339597378	1.09411901097632	down
370	NEG_t253	pandangolide 1a	Ketones, Aldehydes,esters	Polyketide	2	541.695432156472	519.325913926142	541.294479268334	745.245012676459	715.594077474709	721.76364158849	534.105275116983	727.534243913219	1.36215513646419	0.445891021897632	0.000101063915526307	1.11895108369623	up
371	NEG_t254	Beta-Zearalenol	Polyphenols	Phenols	3	140.201409361379	115.144737649732	123.832556871592	10.0057732041337	10.0057732041337	10.0057732041337	126.392901294234	10.0057732041337	0.079164044037892	-3.65901	0.00395972526396518	1.11819693358767	down
372	NEG_t255	Sialokinin II (9CI)	Amino acids	Peptide	3	544.291940639485	497.112112549755	553.184599585008	974.070406634911	920.122776606451	905.016341799053	531.529550924749	933.069841680138	1.75544	0.811835170930226	0.000152675427617432	1.11683564141072	up
373	NEG_t257	17-acetoxy-N-(O-methyl)septoriamycin A	Others	Pyridine And Its Derivatives	2	621.553388489891	551.274884880022	670.059024212131	450.065028241675	439.253023882884	394.609449502134	614.295765860681	427.975833875564	0.696693445828872	-0.521404	0.0178867422845368	1.04189451546982	down
374	NEG_t258	Herbimycin C	Ketones, Aldehydes,esters	Polyketide	1	5209.58479464936	4826.07073511127	4939.97783699438	10468.8509653259	10209.9925990173	10203.077980774	4991.87778891834	10293.9738483724	2.06214460442609	1.04414550281935	6.00558096668405e-06	1.12542264315015	up
375	NEG_t26	β-D-Glucopyranoside, 3-hydroxy-4-(hydroxymethyl)phenyl, 6-benzoate	Polyphenols	Phenolic Glycosides	3	1214.62335710979	1246.36101043073	1270.52013869825	1662.16028556929	1688.00731042044	1693.57728755368	1243.83483541292	1681.24829451447	1.35166522648189	0.434737876546142	9.69755963894429e-05	1.12290378738799	up
376	NEG_t260	Canavalioside	Terpenoids	Terpene Glycoside	1	12732.0115758529	12041.8693285498	12514.5724366184	4121.90395579168	4008.85093653062	3974.35071366547	12429.484447007	4035.03520199592	0.32463415672623	-1.62311	0.000346816210191548	1.12568143467263	down
377	NEG_t261	7-hydroxy-3-(4-methoxyphenyl)-2H-chromen-2-one	Ketones, Aldehydes,esters	Other	3	278.427389829303	267.617340921006	266.869388136718	10.0057732041337	10.0057732041337	10.0057732041337	270.971372962342	10.0057732041337	0.0369255729664263	-4.75924	0.000204695473020789	1.12660852555235	down
378	NEG_t262	stilbostemin I 2''-beta-D-glucopyranoside	Polyphenols	Stilbene	2	583.10923327194	551.56294287846	652.622577710232	755.848622976881	721.452086766105	736.945372969846	595.764917953544	738.082027570944	1.23888131934029	0.309037988769793	0.0310631119151424	1.03079314017018	up
379	NEG_t263	hirsutatin A	Organic Acid	Other	2	466.989851311391	401.010550444721	418.788410797694	315.144300958846	282.231477305649	316.076522569452	428.929604184602	304.484100277982	0.709869632003621	-0.494374	0.0103380258885685	1.05916493539649	down
380	NEG_t264	rehmaglutosides I	Lipid	Isoprene lipid	1	10018.1237462443	9435.5173197056	9696.26821674407	13642.2045632849	13549.409332611	13384.4619081035	9716.63642756466	13525.3586013331	1.39197948818623	0.477137952199547	0.000408319285921314	1.12181162395082	up
381	NEG_t265	2,2-dimethylcycloheptan-1-one	Ketones, Aldehydes,esters	Other	2	8597.29622708655	8290.83919431326	8730.09935325014	11217.2676609387	11207.732149241	11119.9157515383	8539.41159154998	11181.6385205727	1.30941557280565	0.38892304203196	0.00151601537679805	1.12134114583344	up
382	NEG_t268	7-hydroxy-5-methyl-2-(2-oxopropyl)-8-[3,4,5-trihydroxy-6-(hydroxymethyl)oxan-2-yl]chromen-4-one	Sugars	Glycosides	3	109.029667929833	10.0057732041337	10.0057732041337	399.992531072216	373.67747505441	383.155743930598	43.0137381127001	385.608583352408	8.96477730770751	3.16426774583137	0.00675597841371293	1.10563440017616	up
383	NEG_t27	8α-Epoxymethylacrylyloxyambrosin	Lipid	Isoprene lipid	3	497.647028799456	410.083636663299	534.159088776575	949.48353600206	927.980443469628	961.384431148948	480.629918079777	946.282803540212	1.96883874254192	0.977344952345503	0.00397679923541593	1.11228369555019	up
384	NEG_t270	(3aR,4R,5aR,6R,9aS,9bR)-6-hydroxy-5a,9-dimethyl-3-methylidene-2-oxo-2,3,3a,4,5,5a,6,7,9a,9b-decahydronaphtho[1,2-b]furan-4-yl acetate	Lipid	Isoprene lipid	2	1036.46888972452	961.134999834429	920.351910052288	1203.19940732834	1154.53260343542	1156.35672361794	972.651933203746	1171.36291146057	1.2042981373638	0.268192591475696	0.0151475254295214	1.05426484910423	up
385	NEG_t271	3alpha-hydroxy-2alpha-succinyloxy-labda-3,13-dien-15,16-olide	Terpenoids	Terpene Lactones	3	8213.53424930102	7764.48982961198	8017.52308288085	3653.03348503313	3514.82910747731	3471.94973561825	7998.51572059795	3546.60410937623	0.443407781301591	-1.17329	0.000157139158388468	1.12481609297454	down
386	NEG_t272	Oxytocin,9-deglycinamide- (9CI)	Others	Other	1	1221.68769178425	1064.19519837848	1305.67655234612	2361.45048690334	2279.4960486006	2324.20236809609	1197.18648083628	2321.71630120001	1.93931049035752	0.955543802433112	0.00180509220416521	1.11726880193355	up
387	NEG_t273	Dihydrotentoxin	Organic Acid	Carboxylic Acids	3	2136.58399003551	1992.22403775554	2030.44155670131	4140.5583970089	4104.17579891395	4062.92975832598	2053.08319483079	4102.55465141628	1.99824082226459	0.998730463085383	2.90001312282019e-05	1.12580072357249	up
388	NEG_t275	2-Imidazolidinone,4-hydroxy-5-(1,2,3,4-tetrahydroxybutyl)- (9CI)	Ketones, Aldehydes,esters	Other	2	136.572206514996	127.310337180163	134.123861396758	1434.04909504273	1361.6890224596	1367.20857689148	132.668801697306	1387.64889813127	10.4594967345624	3.38674153193892	0.000288265730193605	1.12628517641855	up
389	NEG_t276	3,4',6,7-Tetrahydroxyflavone; 3-Me ether	Flavonoids	Other	3	515.482994467274	507.048560786541	496.613837581933	467.847761272904	428.059934932039	429.631133095748	506.381797611916	441.846276433564	0.872555606298054	-0.196681	0.0248772230501695	1.03269692001535	down
390	NEG_t279	Hydrangenoside A dimethyl acetal	Terpenoids	Iridoid	2	2732.64583755826	2556.35389420625	2666.00232529927	1354.38594283274	1343.70150308861	1339.79170796494	2651.66735235459	1345.9597179621	0.507589957227074	-0.978265	0.00144542326585183	1.12356899601507	down
391	NEG_t28	N-acetylasimilobine 2-O-beta-D-glucopyranosyl-(1->2)-beta-D-glucopyranoside	Alkaloids	Other	3	10.0057732041337	10.0057732041337	10.0057732041337	141.719616216646	151.752075852313	145.432306125928	10.0057732041337	146.301332731629	14.6216918719672	3.87003834968497	0.000461356935523545	1.12603044066679	up
392	NEG_t280	JBIR-57	Organic Acid	Carboxylic Acids	3	2101.06608167746	1971.46456286741	2005.63680511133	1060.98354166976	1000.29439521602	945.707527195925	2026.05581655207	1002.32848802723	0.49471908909844	-1.01532	4.35920565929936e-05	1.12149381982132	down
393	NEG_t281	(11alpha,12beta)-13,16-dihydroxy-2,12-dimethoxy-1-oxopicras-2-en-11-yl acetate	Lipid	Isoprene lipid	2	7790.84292288113	7348.09967902719	7514.93663602322	2082.10900697651	1984.93416137315	2009.96049609646	7551.29307931051	2025.66788814871	0.268254438925004	-1.89833	0.000308575960031547	1.1257791120948	down
394	NEG_t282	7-isovaleroylcycloepiatalantin	Lipid	Fatty Acyls	3	6704.1000143884	6116.5724064297	6253.53084380175	4387.04837552146	4199.76453184945	4218.19242575728	6358.06775487328	4268.33511104273	0.671325829733596	-0.574915	0.00370781209079169	1.10940343388478	down
395	NEG_t283	Taxayuntin E	Terpenoids	Diterpene	2	210.861480512762	156.296505353639	167.192619073908	471.116981034094	493.020707387507	474.33988291491	178.116868313436	479.492523778837	2.69201074732048	1.42868416963434	0.000917011663661914	1.11909945228867	up
396	NEG_t285	6'-Me ether-3-(3,4-Dihydroxyphenyl)-1-[3-(3,7-dimethyl-2,6-octadienyl)-2,4,6-trihydroxyphenyl]-1-propanone	Ketones, Aldehydes,esters	Other	3	919.46364406387	884.047141257578	880.570442850159	352.975720562706	351.241	313.542246117335	894.693742723869	339.252867626314	0.379183234917312	-1.39903	6.48007209801901e-06	1.12474	down
397	NEG_t287	Javanicin J	Lipid	Isoprene lipid	3	307.508114443781	256.171169110206	291.24963477971	166.752580941529	176.064134615901	155.421788475271	284.976306111232	166.079501344234	0.582783542991849	-0.778968	0.00838715283146407	1.08704084514171	down
398	NEG_t288	RGD	Amino acids	Other	3	707.469526281766	645.438932846371	590.816540184327	1524.23424928411	1466.4579569838	1414.52172665405	647.908333104155	1468.40464430732	2.26637715442266	1.18038796422043	6.09727960704542e-05	1.11997195045599	up
399	NEG_t289	3(3'-methoxy-5'-phenylfuran-2'-yl)propan-1-ol	Alcohols	Other	3	1001.92542843096	945.226062510291	985.624478462357	494.172360943425	463.909038853899	450.384197784466	977.591989801203	469.488532527263	0.480249978953628	-1.05814	3.07630971605048e-05	1.12314813441557	down
400	NEG_t292	5,5a,6,7-Tetrahydro-1,5-dimethylnaphtho[2,1-b]furan-8(4H)-one,	Ketones, Aldehydes,esters	Other	3	406.183546510194	367.345927727595	359.824812777098	306.324751206292	299.628525042765	290.09450551971	377.784762338296	298.682593922922	0.790615778344867	-0.338951	0.0226334042138979	1.05279655547929	down
401	NEG_t293	NCGC00380992-01_C21H34O7_2(1H)-Naphthalenone, 6-(hexopyranosyloxy)-3,4,4a,5,6,8a-hexahydro-4,7-dimethyl-1-(1-methylethyl)-	Terpenoids	Terpene Glycoside	3	6162.21701938183	5872.3938223589	5935.77736703734	7987.4681702405	7918.50491525181	7785.34630546501	5990.12940292602	7897.10646365244	1.31835323286921	0.398736970521833	0.000140444707775002	1.12015462204552	up
402	NEG_t294	(2S,3S,4S,5R)-6-ethoxy-3,4,5-trihydroxyoxane-2-carboxylic acid	Sugars	Sugar Acids	3	1623.47304142756	1514.30673959669	1594.40516032253	2031.29539479272	1883.87810802746	1924.39874518622	1577.39498044893	1946.5240826688	1.23401184027784	0.303356237135763	0.00335414458320075	1.08050969921775	up
403	NEG_t295	Kaempferitrin	Flavonoids	Flavonols	3	819.587045712312	717.268748424482	784.216744060491	1006.25573888487	960.330400275348	960.88039579438	773.690846065762	975.822178318199	1.26125594386993	0.334861068278289	0.00954764154884855	1.06938191355345	up
404	NEG_t297	boivinide A	Lipid	Steroid	1	526.494456764288	456.854050671845	531.864128675456	224.74461833184	204.755758803086	196.055188748254	505.070878703863	208.51852196106	0.412850019181803	-1.27631	0.0031645762976695	1.11062963531061	down
405	NEG_t298	1-Heptadecene-4,6-diyne-3,9-diol	Lipid	Fatty Alcohol	3	433.646953320534	409.194942355718	415.07443212506	10.0057732041337	10.0057732041337	10.0057732041337	419.305442600437	10.0057732041337	0.0238627315259257	-5.3891	0.000323973442557862	1.12633989095303	down
406	NEG_t299	(3S,6R,7R,8R)-3-Hydroxy-8--helianga-1(10),5,11(13)-trien-6,12-olide	Terpenoids	Terpene Lactones	2	2733.15189106083	2656.95716531614	2754.54660903065	813.589309583472	778.56766997621	751.758511971121	2714.88522180254	781.305163843601	0.28778570731799	-1.79693	5.16939380232823e-06	1.12634869837742	down
407	NEG_t3	1beta,6beta,9alpha,11-tetrahydroxy-trans-eudesm-3-ene-6-O-beta-D-glucopyranoside	Terpenoids	Terpene Glycoside	3	23195.0001827527	22583.0111928911	23104.1672094803	53218.9339222729	52401.3921892359	52465.6197306846	22960.7261950414	52695.3152807311	2.29501954045823	1.19850643721302	2.84256804987897e-07	1.12680127682621	up
408	NEG_t30	Deoxynivalenol-3-glucoside	Terpenoids	Sesquiterpenoid	3	3179.17620941437	3023.45041701636	3002.28368915657	2812.83853405492	2696.53070791399	2744.76457145217	3068.3034385291	2751.37793780703	0.896709857068764	-0.157287	0.0133633340812844	1.04233344868264	down
409	NEG_t300	pseudodesmin A	Amino acids	Other	3	399.114693831749	413.349714796299	385.80706464232	297.878207283543	295.012796876763	295.523928208853	399.423824423456	296.13831078972	0.741413738194454	-0.431649	0.00541470451494162	1.11378133007999	down
410	NEG_t301	Deoxypumiloside	Alkaloids	Other	3	208.124031994267	186.800424996489	192.374693851649	10.0057732041337	10.0057732041337	10.0057732041337	195.766383614135	10.0057732041337	0.0511107832683652	-4.29023	0.00117932979190227	1.12441624588527	down
411	NEG_t302	Gibepyrone D	Ketones, Aldehydes,esters	Pyrone	1	976.197628023689	928.752174219739	935.179327859522	625.907886221505	635.405951421706	659.878948461265	946.709710034317	640.397595368159	0.676445576273793	-0.563954	0.000163213640725434	1.11938296285017	down
412	NEG_t303	(2'R,3'R)-7-(2',3'-dihydroxy-3',7'-dimethylocta-6'-enyloxy)-6,8-dimethoxycoumarin	Coumarins	Other	3	481.529461529937	393.294333676697	436.704220752224	154.253165558322	130.959848733447	145.936413366532	437.176005319619	143.716	0.328738252185248	-1.60499	0.00487802721422064	1.10930035940157	down
413	NEG_t304	[2-(4-hydroxy-3-methoxyphenyl)-4-[(4-hydroxy-3-methoxyphenyl)methyl]oxolan-3-yl]methyl (E)-3-(4-hydroxyphenyl)prop-2-enoate	Lignans	Other	3	817.586298432888	758.616105081238	806.082700635171	540.735270503121	484.06694177967	502.693104999557	794.095034716432	509.165105760783	0.641189131654252	-0.641178	0.000327143216045708	1.11067095659074	down
414	NEG_t305	Maytansine,2'-de(acetylmethylamino)-	Ketones, Aldehydes,esters	Polyketide	1	3965.26114390307	3761.31490105385	3838.44104464702	1528.55372245157	1466.98236305957	1430.57076420877	3855.00569653465	1475.36894990664	0.382715115371394	-1.38566	6.50288535866346e-05	1.12534163420628	down
415	NEG_t307	1,6,11,16-Tetraazacycloeicosane-2,5,12,15-tetrone,1,8,11,18-tetrahydroxy-, (8S,18S)-	Ketones, Aldehydes,esters	Polyketide	2	562.622804494012	540.006635397706	551.096899688704	746.145726515181	738.432539771205	754.20018402059	551.242113193474	746.259483435659	1.35377806879159	0.436991250510708	4.13308173107139e-05	1.12333398584015	up
416	NEG_t309	(-)-4,4',9'-trihydroxy-3',5'-dimethoxy-2,7'-cyclolignan 9-O-beta-D-glucopyranoside	Lignans	Other	2	1647.57839633293	1608.36026156381	1589.21266789706	581.105363421474	554.384621894759	554.52029419285	1615.05044193127	563.336759836361	0.348804436821631	-1.51951	1.37559142488529e-05	1.12630857226716	down
417	NEG_t31	4,5-epoxy-8-demethylgeldanamycin	Organic Acid	Other	1	13928.5298983956	13395.1089963872	13640.9044302412	5334.05326497132	5140.72437370154	5226.02411545355	13654.847775008	5233.6005847088	0.383277841755782	-1.38354	7.19152513979707e-05	1.12621614280894	down
418	NEG_t310	patrinoside-aglycone-11-O-[4''-O-acetyl-alpha-L-rhamnopyranosyl-(1->2)-beta-D-ribohexo-3-ulopyranoside]	Terpenoids	Terpene Glycoside	2	2051.46828200908	1885.4718820853	1972.81828592223	1734.41696943633	1682.86473438329	1664.23960408807	1969.91948333887	1693.84043596923	0.859852623569311	-0.217839	0.0166319313070308	1.05387542671859	down
419	NEG_t311	anodendrosin D	Others	Other	3	4103.45094499993	3932.94351669213	4088.14310798375	3290.17723561272	3213.44209524978	3198.18313788723	4041.51252322527	3233.93415624991	0.800179174916701	-0.321605	0.00092553544915041	1.11424036810235	down
420	NEG_t312	5-(6-hydroxyhexyl)benzene-1,3-diol 1-O-beta-D-glucopyranoside	Sugars	Glucosides	3	470.722814312075	452.934351079435	453.995308308072	1877.0762406031	1756.90926775657	1795.01684283972	459.217491233194	1809.6674503998	3.9407633309874	1.9784751086578	0.000517206694823258	1.12547804207308	up
421	NEG_t313	Benz[a]anthracene-1,7,12(2H)-trione,9-[2,6-dideoxy-3-O-[(2S,5S,6S)-5-[(2,6-dideoxy-b-D-arabino-hexopyranosyl)oxy]tetrahydro-6-methyl-2H-pyran-2-yl]-b-D-arabino-hexopyranosyl]-3,4,4a,12b-tetrahydro-3,4a,8,12b-tetrahydroxy-3-methyl-,(3R,4aR,12bS)-	Ketones, Aldehydes,esters	Polyketide	3	3421.69836130035	3226.57606145042	3282.59229506912	2433.97702914452	2302.28993329787	2333.92956715508	3310.28890593996	2356.73217653249	0.711941538487346	-0.490169	0.000355336995558933	1.1150210949966	down
422	NEG_t314	1-Naphthacenecarboxylic acid, 2-ethyl-1,2,3,4,6,11-hexahydro-2,5,7,12-tetrahydroxy-6,11-dioxo-4-[[(2R,5S,6S)-tetrahydro-6-methyl-5-[[(2S,5S,6S)-tetrahydro-6-methyl-5-[[(2S,5S,6S)-tetrahydro-5-hydroxy-6-methyl-2H-pyran-2-yl]oxy]-2H-pyran-2-yl]oxy]-2H-pyran-2-yl]oxy]-, methyl ester, (1R,2R,4S)- (9CI)	Ketones, Aldehydes,esters	Polyketide	2	2632.86395309544	2453.10671410558	2580.35579501566	1412.61390421099	1383.56367368424	1391.83498202161	2555.44215407223	1396.00418663895	0.54628674901302	-0.87227	0.00168519431383732	1.12220113946346	down
423	NEG_t316	2H,3H,4H-pyrido1,2-a1,3,5triazine-2,4-dione	Ketones, Aldehydes,esters	Other	3	112.522816321867	101.015987623835	114.536514920039	10.0057732041337	10.0057732041337	10.0057732041337	109.358439621914	10.0057732041337	0.0914952082228568	-3.45016	0.00179206385676546	1.12304105356903	down
424	NEG_t317	3a-Sulfate-7a,12a-(OH)2-5b-cholanic acid	Others	Other	2	2778.68817579904	2657.4590637052	2694.75995383992	1842.11267584054	1768.38533098871	1833.15249957752	2710.30239778139	1814.55016880226	0.669501001175227	-0.578842	9.66902505158705e-05	1.12197852714916	down
425	NEG_t318	QUASSIMARIN-1	Lipid	Isoprene lipid	2	1675.91116305468	1609.54765748279	1679.24460038097	1894.62856447466	1840.59222170865	1848.65475922662	1654.90114030615	1861.29184846998	1.12471482624373	0.169559249515563	0.00254215389147201	1.08705436504856	up
426	NEG_t319	Ethanone,1-[2-hydroxy-4-[(6-O-b-D-xylopyranosyl-b-D-glucopyranosyl)oxy]phenyl]-	Polyphenols	Phenolic Glycosides	3	576.172	557.983693161016	563.735162691683	438.250254781818	419.853774078948	396.319706895272	565.963702106366	418.141245252013	0.738812831451562	-0.436719	0.00226835074000091	1.10933847058079	down
427	NEG_t32	methylglucopyranosiduronic acid	Sugars	Sugar Acids	1	967.517602955964	914.414801556227	942.294445552436	5605.04005274069	5466.24854951726	5380.03389336595	941.408950021542	5483.77416520797	5.8250712032029	2.54227568476776	0.000101679195752922	1.12657456675498	up
428	NEG_t320	Taxumairol A	Terpenoids	Diterpene	3	5000.95105270465	4768.2377055083	4865.41287990147	4030.04461631777	3939.67726692927	3875.04841633815	4878.20054603814	3948.2567665284	0.809367456148353	-0.305133	0.000688015795868593	1.11031666377436	down
429	NEG_t322	(1S)-1-methoxylacinilene C	Lipid	Isoprene lipid	3	273.497167848777	250.149771988047	264.037564022297	109.222574683384	104.033244219655	105.309436643807	262.561501286374	106.188418515615	0.40443255387924	-1.30603	0.00118074282242653	1.12263403828568	down
430	NEG_t323	hydroleptosphol	Ketones, Aldehydes,esters	Lactones	3	1839.2419410739	1756.22522629054	1758.82893494107	1445.97586651767	1418.34686222888	1405.31304526338	1784.76536743517	1423.21192466998	0.797422423494932	-0.326584	0.0018176919199513	1.11209362244688	down
431	NEG_t324	2,6-Epoxy-2H-naphthaceno[1,2-b]oxocin-14-carboxylicacid, 5-[(O-2,6-dideoxy-a-L-lyxo-hexopyranosyl-(1&reg;4)-O-2,3,6-trideoxy-3-C-methyl-3-nitro-b-L-ribo-hexopyranosyl-(1&reg;4)-2,6-dideoxy-a-L-lyxo-hexopyranosyl)oxy]-4-(dimethylamino)-3,4,5,6,9,11,12,13,14,16-decahydro-3,8,10,13-tetrahydroxy-6,13-dimethyl-9,16-dioxo-,methyl ester (9CI)	Sugars	Oligosaccharides	3	1823.35834719748	1608.78741807571	1709.21849930161	799.918720300288	781.675931091658	750.842766401124	1713.7880881916	777.479139264357	0.453661187530342	-1.14031	0.00298798530493616	1.11680660137694	down
432	NEG_t325	2'-Dehydrokanamycin A	Others	Other	2	4758.10129159619	4640.75889560645	4811.09972846782	4119.37434831585	4002.41054808864	3937.94371677959	4736.65330522349	4019.90953772803	0.848681395637496	-0.236705	0.000617148142918471	1.10429478190759	down
433	NEG_t326	Schirubrisin B	Lignans	Other	3	1338.17454758243	1278.57301381761	1335.64241409499	816.700716727849	821.818254877073	806.999352638542	1317.46332516501	815.172774747821	0.618744187543682	-0.692585	0.000947350456936671	1.12353504169278	down
434	NEG_t327	NCGC00381274-01_C18H34O12_3-Hydroxy-3-(hydroxymethyl)-4-methylpentyl 6-O-[(2S,3R,4R)-3,4-dihydroxy-4-(hydroxymethyl)tetrahydro-2-furanyl]-beta-D-glucopyranoside	Others	Other	3	144.993944443859	122.985259275989	125.821506469849	341.40051566425	350.547242794557	342.266488384802	131.266903396566	344.738082281203	2.62623763767572	1.39299746580611	0.000205396264086121	1.12429581160625	up
435	NEG_t328	5-Benzofuranol,3-ethyl-	Polyphenols	Other	1	1076.9996160643	1052.0011618545	1074.54230608383	285.071718978826	256.313055325675	276.445547354382	1067.84769466754	272.610107219628	0.255289315677645	-1.96979	2.9336035050587e-07	1.12658567708699	down
436	NEG_t329	(3R)-9-[4-O-[(2R,6S)-5,6-Dihydro-6-methyl-5-oxo-2H-pyran-2-yl]-2,6-dideoxy-β-D-arabino-hexopyranosyl]-3,4,4a,12b-tetrahydro-3α,4aα,8,12bα-tetrahydroxy-3-methylbenz[a]anthracene-1,7,12(2H)-trione	Ketones, Aldehydes,esters	Polyketide	3	522.622200434159	467.853135753848	474.90398974863	10.0057732041337	10.0057732041337	10.0057732041337	488.459775312212	10.0057732041337	0.0204843340431425	-5.60934	0.00129014700603732	1.12416738894471	down
437	NEG_t33	2beta-hydroxyarisanlactone C	Others	Furans	3	64675.1931490105	62168.893485594	65322.8005644036	23008.2469603714	22051.6328949178	22380.1155515753	64055.629066336	22479.9984689548	0.350944933280954	-1.51068	0.000208807548895118	1.12576325713911	down
438	NEG_t330	Butanamide,N-[[[1-carboxy-2-(3-hydroxyphenyl)ethyl]amino]carbonyl]methionyl-N-[[5-(3,4-dihydro-2,4-dioxo-1(2H)-pyrimidinyl)dihydro-4-hydroxy-2(3H)-furanylidene]methyl]-N3-methyl-N3-[(1,2,3,4-tetrahydro-6-hydroxy-3-isoquinolinyl)carbonyl]-D-2,3-diamino-(9CI)	Amino acids	Other	1	2128.08058592343	2011.18491430549	2176.20225678428	1425.15	1408.48121496802	1388.31071536982	2105.1559190044	1407.31375153361	0.668508084759432	-0.580983	0.00354044653253506	1.11561051544919	down
439	NEG_t331	(R)-alpha-terpinyl [alpha-L-(2-O-galloyl)arabinofuranosyl]-(1->6)-beta-D-glucopyranoside	Sugars	Glucosides	2	2094.61278805547	2012.28570018457	2068.18082793265	946.370343462272	931.304847572304	912.849989259454	2058.35977205756	930.17506009801	0.451901107243363	-1.14592	8.17324421688129e-05	1.12586264324403	down
440	NEG_t332	2H-3,9a-Methano-1-benzoxepin-4,5,6,10-tetrol,octahydro-2,2,5a,9-tetramethyl-, 10-acetate 4,5,6-tribenzoate,(3R,4R,5R,5aS,6S,9R,9aS,10R)-	Lipid	Isoprene lipid	3	702.400391461881	644.869288481721	666.556826346559	523.510052434201	517.598370103001	532.838071114418	671.27550209672	524.648831217207	0.78157005518371	-0.355553	0.00912969398272932	1.09677106355218	down
441	NEG_t333	Sylvestroside I	Terpenoids	Iridoid	1	3916.6317420328	3775.00056073773	3945.23441079468	2726.90679437033	2726.89670582964	2682.51833680563	3878.9555711884	2712.10727900187	0.699184929867849	-0.516254	0.00104141548037097	1.12215450084925	down
442	NEG_t334	xylopimarane	Polyphenols	Phenolic Glycosides	3	1232.40186719492	1232.00515738726	1267.82522902819	672.546456980178	636.534285668034	624.385436113402	1244.07741787012	644.488726253871	0.518045514689306	-0.948849	8.02108505255937e-06	1.12488143516313	down
443	NEG_t336	Ixerisoside K	Terpenoids	Terpene Glycoside	1	319.063250275039	320.089160379536	332.165540502855	225.474439645693	225.311629611106	232.554859903171	323.77265038581	227.78030971999	0.703519304204865	-0.507338	0.000197780504589806	1.12138779997007	down
444	NEG_t337	(3Z)-Phycoerythrobilin	Others	Other	2	1435.78139692461	1328.05416101512	1601.67300580736	781.343875635794	831.33229008952	1054.04288452124	1455.16952124903	888.906350082185	0.610861028287069	-0.711084	0.008103244501713	1.04346956798454	down
445	NEG_t338	cantleyoside	Lipid	Isoprene lipid	1	957.61847955491	860.432635847458	968.668045024922	584.512992645983	567.449768461752	546.910002441723	928.906386809097	566.290921183153	0.609631852277848	-0.71399	0.00514755568554591	1.10541670302602	down
446	NEG_t339	(4E)-9beta-Acetoxy-8-desacyl-3alpha-hydroxybejaranolid-8-angelat	Terpenoids	Terpene Lactones	2	152.473128972348	143.600344614143	144.648323872799	821.96641812284	783.900045495203	764.619222524143	146.907265819763	790.161895380729	5.37864407843624	2.42724252447976	0.000508057832456962	1.1254831723852	up
447	NEG_t34	3,8,14,17,20-Pentaacetyl-7-(2-methylbutanoyl)-synadenol	Organic Acid	Carboxylic Acids	3	1907.17933878281	1774.82616383753	2014.39977805429	4318.99517364792	4174.0245408852	4191.77737892448	1898.80176022488	4228.2656978192	2.22680734049796	1.15497674405671	3.30314231384096e-05	1.12422024737823	up
448	NEG_t340	1-isovaleroyl-11alpha-hydroxyazadirachtin H	Terpenoids	Triterpenoids	2	801.56092757248	774.469865480271	830.33113048695	493.495340706931	486.39000813562	479.133713930017	802.121	486.339687590856	0.606317382476858	-0.721855	0.00153049663320425	1.12085331851122	down
449	NEG_t342	b-D-Allopyranoside,3a,5,6,6a-tetrahydro-4-hydroxy-6-(hydroxymethyl)-2-(methylamino)-4H-cyclopentoxazol-5-yl2-(acetylamino)-4-O-[2-(acetylamino)-2-deoxy-6-O-methyl-b-D-allopyranosyl]-2-deoxy-,[3aR-(3aa,4a,5b,6a,6aa)]- (9CI)	Others	Other	2	1088.40760705739	1051.14078251132	1163.80432310278	563.995336570392	619.065297337389	790.149618803431	1101.1175708905	657.736750903737	0.597335623635369	-0.743386	0.0109381557688861	1.06656025201125	down
450	NEG_t343	9-O-β-D-apiofuranosyl-(1→6)-β-D-glucopyranoside	Lipid	Fatty Acyls	1	981.463130868142	930.973518816529	955.009049981083	655.087993006966	654.529375925625	657.887889960044	955.815233221918	655.835086297545	0.686152577927449	-0.543399	0.00225492820480113	1.12175528401169	down
451	NEG_t344	100-1	Others	Other	1	1032.12545073842	971.337414881525	1051.4917983245	583.341548224971	597.898	572.632111461926	1018.31822131481	584.624015917332	0.574107389694439	-0.800607	0.00154216189367172	1.11951684868952	down
452	NEG_t345	1,7-Dioxaspiro[4.4]nonane-4-carboxylicacid, 8-decyl-3,4-dihydroxy-2,6-dioxo-, (3R,4R,5S,8R)- (9CI)	Organic Acid	Carboxylic Acids	2	10.0057732041337	10.0057732041337	10.0057732041337	412.800620868422	390.153832757383	404.596241524006	10.0057732041337	402.51689838327	40.2284651242123	5.33014478935277	0.000284308478110857	1.12642910875257	up
453	NEG_t347	Trillikamtoside Q	Steroids	Other	1	8321.20251195876	7947.18066804187	8246.2342590811	5148.53567235514	4822.12577115782	4846.89386860964	8171.53914636058	4939.18510404087	0.604437550328651	-0.726335	3.31515409175308e-05	1.12191508730091	down
454	NEG_t348	Leiocinol	Flavonoids	Isoflavonoids	1	492.555840943177	446.551	473.435238052272	231.176172459632	239.509799931475	226.44249109425	470.847455566916	232.376154495119	0.493527472109476	-1.0188	0.00167528616447898	1.11951161980287	down
455	NEG_t349	5,12-Naphthacenedione,8-acetyl-7,8,9,10-tetrahydro-6,8,11-trihydroxy-1-methoxy-10-[[2,3,6-trideoxy-3-[(ethoxycarbonyl)amino]-a-L-lyxo-hexopyranosyl]oxy]-,(8S-cis)- (9CI)	Ketones, Aldehydes,esters	Polyketide	2	1215.37011827904	1277.02111646809	1244.5132632864	1015.00398543329	975.250179340415	966.637796083585	1245.63483267784	985.630653619097	0.791267735745801	-0.337762	0.000427050860578599	1.10951918814062	down
456	NEG_t35	ethyl 3-(4-aminophenyl)-3-oxopropanoate	Ketones, Aldehydes,esters	Other	3	371.629808605039	333.174057958339	370.834025353405	228.44286030989	219.256274135283	215.932175074858	358.545963972261	221.210436506677	0.616965350985769	-0.696739	0.00517593887600675	1.1067225122473	down
457	NEG_t350	Cyclo[D-alanyl-2,3-didehydroalanyl-N-methylglycyl-2-[(1R)-1-aminoethyl]-4-thiazolecarbonyl-L-tryptophyl-4-methoxy-L-tryptophylglycyl]	Ketones, Aldehydes,esters	Polyketide	2	7266.8347706144	7149.76677199192	7271.17346456947	4776.89247514106	4702.11452672669	4646.52387988929	7229.25833572526	4708.51029391901	0.651313049728861	-0.618577	1.37966431217298e-06	1.12600468126373	down
458	NEG_t351	landomycin F	Others	Other	2	1358.53243390339	1327.4472675078	1368.42694993623	1208.72616394008	1144.28809672909	1167.97591845868	1351.46888378247	1173.66339304262	0.868435379553677	-0.20351	0.00250390672619033	1.09260349151663	down
459	NEG_t352	NCGC00381323-01_C31H42O17_Methyl (2S,3Z,4S)-3-ethylidene-2-[(6-O-hexopyranosylhexopyranosyl)oxy]-4-{2-[2-(4-hydroxyphenyl)ethoxy]-2-oxoethyl}-3,4-dihydro-2H-pyran-5-carboxylate	Terpenoids	Terpene Glycoside	1	3544.52934245696	3355.55856698258	3470.55623305291	831.326212532519	823.730772317535	854.868336821919	3456.88138083082	836.641773890658	0.242022123909147	-2.04679	0.000312943979627635	1.12604985752564	down
460	NEG_t353	Phalloin(6CI,7CI,8CI,9CI)	Organic Acid	Carboxylic Acids	1	8519.73918616176	8161.76018687265	8548.69019025346	5291.71627390758	5444.54714212615	5238.84908142033	8410.06318776262	5325.03749915135	0.63317449349248	-0.659325	0.000234754492126164	1.1225297865251	down
461	NEG_t355	gymnoside VI	Sugars	Other	1	1968.64615842477	1947.23472876945	1944.80014677151	1318.54142551577	1269.20066031845	1279.46143558384	1953.56034465524	1289.06784047269	0.659855654830144	-0.599778	4.05840397413496e-05	1.1256264541059	down
462	NEG_t356	4H-1-Benzopyran-4-one,3-[(6-deoxy-3-O-b-D-galactopyranosyl-a-L-mannopyranosyl)oxy]-7-(b-D-glucopyranosyloxy)-5-hydroxy-2-(4-methoxyphenyl)-8-(3-methyl-2-butenyl)-(9CI)	Flavonoids	Glycosides	1	1469.49576450471	1442.04463265619	1444.10184105129	881.113405580223	884.952251640199	863.687028889116	1451.88074607073	876.584228703179	0.603757733598649	-0.727958	1.96808200365325e-06	1.12624875899872	down
463	NEG_t357	2-Anthracenebutanoicacid,6-[2,6-dideoxy-4-O-[(2S,5S,6S)-5-[[(2R,6S)-5,6-dihydro-6-methyl-5-oxo-2H-pyran-2-yl]oxy]tetrahydro-6-methyl-2H-pyran-2-yl]-b-D-arabino-hexopyranosyl]-b-[[(2S,5S,6S)-5-[[(2R,6S)-5,6-dihydro-6-methyl-5-oxo-2H-pyran-2-yl]oxy]tetrahydro-6-methyl-2H-pyran-2-yl]oxy]-9,10-dihydro-1,5-dihydroxy-b-methyl-9,10-dioxo-, (bR)-	Others	Other	1	591.137061000518	541.796637199473	506.052177852608	351.303664324834	351.294245516389	330.894076743631	546.328625350866	344.497328861618	0.630567963815502	-0.665276	0.0102976029736475	1.09250244624204	down
464	NEG_t359	b-D-Glucopyranoside,4-[(1E)-3-[(3S)-4-carboxy-3-(b-D-glucopyranosyloxy)-3-methyl-1-oxobutoxy]-1-propenyl]-3-[(2E)-3-[4-(b-D-glucopyranosyloxy)-3,5-dimethoxyphenyl]-2-propenyl]-2,6-dimethoxyphenyl(9CI)	Sugars	Other	1	2946.25835820763	2827.65151158133	2864.28166723893	1509.74394121711	1501.71670714893	1464.57545897313	2879.3971790093	1492.01203577972	0.518168193904071	-0.948508	0.000127080491922715	1.12540747216269	down
465	NEG_t36	Chlorovaltrate K	Terpenoids	Iridoid	3	5477.75517160409	5441.68967349901	5522.54448784124	6644.00161440099	6588.6737320126	6461.32006775533	5480.66311098145	6564.66513805631	1.19778665557875	0.260370964597414	0.000617144792536012	1.12046598197817	up
466	NEG_t360	Nogalamycin	Others	Other	2	498.645986786705	501.798811735489	527.60350568906	387.237875476132	394.18031505877	377.49186951276	509.349434737085	386.303353349221	0.75842501631247	-0.398922	0.0012207743947146	1.1113903182713	down
467	NEG_t361	Rubianthraquinone	Quinones	Anthraquinones	3	6593.20646704587	6450.27587029317	6641.07560077904	3453.8393466526	3521.5228208317	3372.95366029294	6561.51931270603	3449.43860925908	0.525707301139757	-0.927668	3.70676268696219e-06	1.12587826956117	down
468	NEG_t366	beta-D-glucopyranosyl 2,6,6-trimethylcyclohexa-1,3-diene-1-carboxylate	Sugars	Hexose	2	1134.31093903681	1097.77482563827	1083.91246988612	10.0057732041337	10.0057732041337	10.0057732041337	1105.33274485373	10.0057732041337	0.00905227249506459	-6.7875	0.000188277165390819	1.12664550622091	down
469	NEG_t367	7-hydroxy-8-methyl-2H-chromen-2-one	Coumarins	Hydroxycoumarins	1	624.928594233836	608.387589565187	589.492619670575	10.0057732041337	10.0057732041337	10.0057732041337	607.602934489866	10.0057732041337	0.0164676183016371	-5.92422	0.000293317312790231	1.12640891267422	down
470	NEG_t368	iofendylate	Ketones, Aldehydes,esters	Other	3	1091.40580613062	1047.49449698832	1142.49315544829	10.0057732041337	10.0057732041337	10.0057732041337	1093.79781952241	10.0057732041337	0.00914773555546359	-6.77237	0.000640869176177359	1.12562645696901	down
471	NEG_t369	Pyripyropene J	Lipid	Steroid	1	2467.26242407695	2390.02332710568	2549.70052993433	464.148280304552	453.888799204459	513.641404388711	2468.99542703899	477.226161299241	0.193287584121437	-2.37118	9.85046511683046e-05	1.12567092824531	down
472	NEG_t37	7-Methyl-3-methylene-6E-octen-1,8-diol-1-O-beta-D-(2'-O-acetylglucopyranoside)	Lipid	Isoprene lipid	3	8298.8480330465	7896.78801538863	8261.59959992299	17167.9742535215	16247.7061814363	16553.7409127324	8152.41188278604	16656.4737825634	2.04313447628104	1.03078416338536	0.000136629813497367	1.12428485261617	up
473	NEG_t370	1-[(2Z)-3,7-dimethylocta-2,6-dien-1-yl]-3,6,8-trihydroxy-2-methoxy-9H-xanthen-9-one	Coumarins	Benzopyran	3	14790.7666436751	14335.798413276	14739.8397970187	623.009418576442	634.19011022332	562.276106962682	14622.1349513233	606.491878587481	0.0414776556642705	-4.59152	7.41634626641227e-05	1.1268264519547	down
474	NEG_t372	Glidobactin H (9CI)	Organic Acid	Carboxylic Acids	1	10.0057732041337	10.0057732041337	10.0057732041337	3023.95765146362	3368.53938486596	5952.15272325177	10.0057732041337	4114.88325319378	411.250901778765	8.68387503212491	0.0471173191203382	1.02772986392627	up
475	NEG_t374	(1S,9R)-14-methoxycaryophylla-2(15),5Z-dien-7-one	Ketones, Aldehydes,esters	Other	2	10357.9311674516	10106.0023055327	10699.9373260836	4310.3719064561	5028.83521929614	5314.20440001249	10387.9569330226	4884.47050858824	0.470205117337446	-1.08864	0.000371190142450037	1.11832904835127	down
476	NEG_t375	nor-strictic acid	Organic Acid	Carboxylic Acids	2	1530.67824531045	1617.95478710278	1584.38100185642	342.591622441432	437.007302848115	368.718089050666	1577.67134475655	382.772338113404	0.242618552581032	-2.04324	6.66455024382437e-06	1.12480580788836	down
477	NEG_t376	(7R,8R,8'S)-4,4',9-trihydroxy-3,3',5,5'-tetramethoxy-7,9'-epoxylignan-7'-one 9-O-beta-D-glucopyranoside	Lignans	Other	3	3498.35733643312	3259.2730456399	3524.45890636394	2642.98347714483	2780.07213684481	2837.22004305935	3427.36309614565	2753.42521901633	0.803365485878277	-0.315872	0.00419289982979659	1.0785658866008	down
478	NEG_t377	Polyphyllin H	Steroids	Steroidal Glycosides	3	191.751210224417	209.328768192697	216.490351859859	10.0057732041337	10.0057732041337	10.0057732041337	205.856776758991	10.0057732041337	0.0486055079733812	-4.36274	0.00140524750435745	1.12390846917028	down
479	NEG_t378	Seimatopolide B	Others	Other	2	11673.2014365419	11226.4507408843	11663.3602845115	3628.32931937995	3818.01742272691	3873.7699139561	11521.0041539792	3773.37221868765	0.3275211230077	-1.61034	2.42363244103179e-05	1.12604882131561	down
480	NEG_t379	4-hydroxy-3,3,5-trimethyl-4-[(E)-3-[3,4,5-trihydroxy-6-(hydroxymethyl)oxan-2-yl]oxybut-1-enyl]cyclohexan-1-one	Terpenoids	Other	3	10.0057732041337	10.0057732041337	10.0057732041337	4838.59226018244	5143.02055149517	7184.98684638632	10.0057732041337	5722.19988602131	571.889824931999	9.15959342710342	0.0162274030830996	1.09135759128879	up
481	NEG_t38	NCGC00380931-01_C26H42O10_	Others	Other	1	1974.17781018778	1860.42151693391	1969.58264016879	922.418198875804	855.446317187192	880.498231718369	1934.72732243016	886.120915927122	0.458008167690571	-1.12655	0.000132544431610344	1.12347155705524	down
482	NEG_t380	2-2-(Methoxycarbonyl)phenylacetic acid	Ketones, Aldehydes,esters	Benzoates	3	4348.64906856051	4182.69318202688	4206.94941881864	2279.98053061631	2214.34814429454	2291.11222140524	4246.09722313534	2261.81363210536	0.53268060368039	-0.908657	8.44680717669595e-05	1.12521261187763	down
483	NEG_t381	Oxacyclotetradecane-2,4,10-trione,14-ethyl-13-hydroxy-3,5,7,9,13-pentamethyl-6-[[3,4,6-trideoxy-3-(dimethylamino)-b-D-xylo-hexopyranosyl]oxy]-,(3R,5R,6S,7S,9R,13S,14R)-	Sugars	Amino Sugars	3	1569.9909392923	1458.11	1378.11552121835	912.875893107245	835.530108264339	858.974959164825	1468.73751499688	869.12698684547	0.591751063734022	-0.756938	0.00352904346208442	1.10503464194142	down
484	NEG_t382	4-(butanoylamino)-5-[6,12-di(butan-2-yl)-14-hydroxy-9-(4-hydroxybenzyl)-3,10-dimethyl-20-(2-methylpropyl)-5,8,11,19,22,23-hexaoxoicosahydro-13,17-methanopyrrolo[2,3-t][1,4,7,10,15,18]oxapentaazacyclohenicosin-1(2H)-yl]-5-oxopentanamide	Organic Acid	Other	3	10801.6311280463	9730.76633114109	11691.6079794283	4892.29613181864	6382.86242106515	4092.4094453072	10741.3351462052	5122.52266606366	0.476898131967643	-1.06825	0.00336960407213438	1.07570778050664	down
485	NEG_t383	b-D-Glucopyranoside, (3b,12b)-20-(b-D-glucopyranosyloxy)-12-hydroxydammar-24-en-3-yl O-b-D-xylopyranosyl-(1&reg;2)-O-b-D-glucopyranosyl-(1&reg;2)-	Terpenoids	Triterpenoids	3	782.951605343397	861.028901732875	797.796122894092	318.301378448273	247.11	138.493900847992	813.925543323455	234.634952367222	0.288275695844549	-1.79448	0.00276718973014954	1.10549979883104	down
486	NEG_t384	2alpha,7beta,13alpha-Triacetoxy-5alpha-cinnamoyloxy-9beta-hydroxy-2(3->20)abeotaxa-4(20),11-dien-10-one	Terpenoids	Diterpene	1	557.290882581671	428.268359999108	498.237083582593	10.0057732041337	208.247365278942	10.0057732041337	494.598775387791	76.0863038957365	0.153834396043704	-2.70055	0.0102511040225975	1.05956770771287	down
487	NEG_t386	(2R)-3-[(2S,6R,8S,11R)-2-[(E,2R)-4-[(2S,2'R,4R,4aS,6R,8aR)-4-hydroxy-2-[(1S,3S)-1-hydroxy-3-[(2S,3R,6S)-3-methyl-1,7-dioxaspiro[5.5]undecan-2-yl]butyl]-3-methylene-2'-spiro[4a,7,8,8a-tetrahydro-4H-pyrano[3,2-b]pyran-6,5'-oxolane]yl]but-3-en-2-yl]-11-hydroxy-4-methyl-1,7-dioxaspiro[5.5]undec-4-en-8-yl]-2-hydroxy-2-methylpropanoic acid [(4Z)-7-(hydroxymethyl)-2-methyleneocta-4,7-dienyl] ester	Lipid	Fatty Alcohol	3	6496.53190702562	6263.98040140978	7578.8540585135	39374.3298900626	50837.7239764968	37987.1012131537	6779.78878898297	42733.0516932377	6.30300633593161	2.65604011296415	0.0119594669469205	1.09895393110893	up
488	NEG_t387	Toxin II (Microcystisaeruginosa) (9CI)	Organic Acid	Other	3	382.911039679653	394.314546076243	351.212903623824	617.295577162194	624.472484462991	656.327263759655	376.146163126573	632.698441794947	1.68205475375816	0.750224668547684	0.000133514008243874	1.11659794778091	up
489	NEG_t388	2-[(E)-7-Hydroxy-3,7-dimethyloct-2-enyl]-6-methoxycyclohexa-2,5-diene-1,4-dione	Quinones	Other	3	3169.23731598422	3140.02838570401	3036.81753435054	4520.95363120843	4560.09993112143	4564.41696682673	3115.36107867959	4548.49017638553	1.46002022286077	0.545988352131924	0.000237435546320072	1.12509453479186	up
490	NEG_t389	1-Hydroxy-2-(9Z,12Z,15Z-octadecatrienoyl)-sn-glycero-2-phosphocholine	Lipid	Other	1	25723.6731143606	25404.7656062596	25785.5290858861	16290.6693671209	16885.2509747991	16082.1892865552	25637.9892688354	16419.3698761584	0.640431264089698	-0.642884	6.86271508003944e-05	1.12517059519086	down
491	NEG_t390	3alpha-propionyloxy-5beta-(4-hydroxytigloyloxy)-7-hydroxycarvotacetone	Terpenoids	Monoterpene	3	3683.95363993888	3701.37577309774	3620.10888188085	187.349303694811	172.098049284918	160.704011844969	3668.47943163916	173.383788274899	0.0472631212756801	-4.40314	1.08239774548469e-05	1.12694620319969	down
492	NEG_t391	(3beta,12beta,20S)-20-{[6-deoxy-alpha-L-mannopyranosyl-(1->2)-[6-deoxy-alpha-L-mannopyranosyl-(1->3)]-beta-D-glucopyranosyl]oxy}-12-hydroxydammar-24-en-3-yl beta-D-glucopyranoside	Sugars	Glucosides	3	2713.21078934328	2395.51372975915	3128.57149011312	36444.2476204789	36506.9225992278	36688.1712479955	2745.76533640518	36546.4471559007	13.3101130935494	3.73445092450003	5.91043874440188e-06	1.12697035694209	up
493	NEG_t392	LysoPE 17-1	Lipid	Lpe	1	644.60214812289	658.531235153478	519.489878535883	303.764062316753	296.344468812795	265.268226803026	607.54108727075	288.458919310858	0.474797384661997	-1.07462	0.0138825878263123	1.08339854134141	down
494	NEG_t394	(ADMAdda5)Microcystin LR	Organic Acid	Other	3	10.0057732041337	10.0057732041337	10.0057732041337	1463.40613002624	1568.91022955008	1428.49519676598	10.0057732041337	1486.93718544743	148.607924156539	7.2153672359106	0.000815687215397585	1.12523268824652	up
495	NEG_t395	BZR-cotoxin II	Organic Acid	Other	3	10.0057732041337	10.0057732041337	10.0057732041337	979.93764953626	853.954125795093	864.504167815896	10.0057732041337	899.465314382416	89.8946334313093	6.49016308656552	0.00205174641873168	1.12245808711764	up
496	NEG_t396	LysoPE 20-2	Lipid	Lpe	2	9410.89615988301	9278.22450725253	9337.77841075411	4191.21133720175	4551.61390757672	4225.96107389692	9342.29969262988	4322.9287728918	0.462726407321545	-1.11177	0.000154065229079926	1.1257617943436	down
497	NEG_t397	PI(18:2(9Z,12Z)/22:2(13Z,16Z))	Lipid	Glycerophospholipids	3	10.0057732041337	10.0057732041337	10.0057732041337	8146.91622598276	8460.30837504594	8229.65276690756	10.0057732041337	8278.95912264542	827.418226831798	9.69247292819164	0.000128563965187768	1.12677989804664	up
498	NEG_t398	3,2,1-Benzoxathiazin-4(1H)-one, 2-oxide	Ketones, Aldehydes,esters	Other	3	580.529753812883	609.486884670147	508.419936559732	904.060695997695	830.220499338804	944.005649133275	566.145525014254	892.762281489925	1.57691307631098	0.657103137090168	0.0019723485409332	1.08678785732832	up
499	NEG_t399	(16R,17S,18S,21S)-6-[(16R,17S,18S,21S)-17-carboxy-18-hydroxy-17,21-dimethyl-10-azapentacyclo[11.8.0.03,11.04,9.016,21]heneicosa-1,3(11),4,6,8,12-hexaen-10-yl]-18-hydroxy-17,21-dimethyl-10-azapentacyclo[11.8.0.03,11.04,9.016,21]heneicosa-1,3(11),4(9),5,7,12-hexaene-17-carboxylic acid	Lipid	Steroid	3	97015.5824957419	94808.9507755776	90211.6261924859	6995837.39324551	7100146.18247491	6988821.24173522	94012.0531546018	7028268.27248521	74.7592254040799	6.22417971598378	2.55295233067781e-05	1.12700869009768	up
500	NEG_t4	8-Desmethylgeldanamycin	Ketones, Aldehydes,esters	Polyketide	1	49336.2501937094	47793.3697974001	48894.3834508907	21181.3433188346	20614.9853061425	20858.2391118393	48674.6678140001	20884.8559122721	0.429070332684738	-1.22071	5.78928033363403e-05	1.12637767392771	down
501	NEG_t400	27-O-Demethyl-25-O-desacetylrifamycin SV	Others	Other	2	10.0057732041337	10.0057732041337	10.0057732041337	5349.17	5722.18861984712	5345.1167808322	10.0057732041337	5472.15900925344	546.90016429642	9.09513368527866	0.000523470359905759	1.12589033933493	up
502	NEG_t401	Antimycin A	Organic Acid	Carboxylic Acids	3	248.837632945989	226.464301271315	210.780386566462	20487.4582968798	21890.4846590635	20909.7076401455	228.694106927922	21095.8835320296	92.2449809285135	6.52739851081344	0.000393029190893281	1.1261760166724	up
503	NEG_t402	LysoPE 16-0	Lipid	Lpe	2	45904.6309883552	45047.1704428065	45656.4745707024	33578.5788465979	34493.2014281351	33457.7408225467	45536.0920006214	33843.1736990932	0.743216473179811	-0.428146	1.56847934689865e-05	1.12424938921474	down
504	NEG_t403	Niphimycin	Ketones, Aldehydes,esters	Polyketide	1	756.397651907925	741.329546027527	569.827605641734	10.0057732041337	10.0057732041337	10.0057732041337	689.184934525729	10.0057732041337	0.0145182703551396	-6.10599	0.00767272678998868	1.10997071521938	down
505	NEG_t404	Ergosta-4,6,8,11-tetraen-3-one, 14,22:22,25-diepoxy-23-hydroxy-, (14β,22S,23R)-	Others	Pyran	3	16423.4235468393	15812.0661850976	16482.9207001179	5654.5604935385	5880.58764427889	5682.10112265758	16239.4701440183	5739.08308682499	0.353403346040755	-1.50061	0.000118667186874736	1.12602793973872	down
506	NEG_t405	(2S)-2-Hydroxy-3-[[(9Z,12Z)-1-oxo-9,12-octadecadien-1-yl]oxy]propyl beta-D-galactopyranoside	Lipid	Glycerol Glycolipids	3	643.062992768537	542.187460375027	579.065115852044	754.094790701915	778.494968639514	746.431991367728	588.105189665203	759.673916903052	1.29173136073756	0.369306066293835	0.0199291798925164	1.05992407248959	up
507	NEG_t406	(3R,4S,2E)-2-Hexadec-15-enylidene)-3-hydroxy-4-methylbutanolide	Ketones, Aldehydes,esters	Lactones	2	1714.55625228061	1404.92899601611	1330.93308361954	485.50552417115	359.855767242432	458.572811622242	1483.47277730542	434.644701011941	0.292991356269732	-1.77107	0.00742363051638213	1.09703489381735	down
508	NEG_t408	(-)-allo-pertusaric acid	Organic Acid	Other	1	1903.81416818992	1844.27615225545	1876.81430243789	683.80623655282	773.513948508256	703.173015048272	1874.96820762775	720.164400036449	0.384094192694401	-1.38047	1.77421790864863e-05	1.12531771369481	down
509	NEG_t409	LysoPC(16:0/0:0)	Lipid	Glycerophospholipids	3	26600.4289542125	26612.8778264812	26388.1307147979	20496.4007636545	22014.9699750618	20211.7121079155	26533.8124984972	20907.6942822106	0.787964197885048	-0.343798	0.00886374331671616	1.10504653358847	down
510	NEG_t41	(20S,22R)-12alpha-acetoxy-2alpha,3alpha,6alpha,7alpha-diepoxy-1alpha,5alpha,16alpha,27-tetrahydroxywith-24-enolide	Lipid	Steroid	3	1666.18246068578	1556.50240647469	1565.49138432241	998.841057403663	951.315463134788	955.728063826469	1596.05875049429	968.628194788307	0.60688755629348	-0.720499	0.000849807064320517	1.11876948360469	down
511	NEG_t410	24,25,26,30-Tetranoroleana-3,20(29)-diene-5-carboxaldehyde,3-hydroxy-9,13-dimethyl-2-oxo-, (5b,8a,9b,10a,13a,14b)- (9CI)	Lipid	Isoprene lipid	1	345663.898683681	345596.072655658	346530.93790274	323969.689644676	335119.681352851	327942.872514357	345930.303080693	329010.747837295	0.95108969901532	-0.0723467	0.0342799116715542	1.05099368162195	down
512	NEG_t411	132473-63-3	Lipid	Isoprene lipid	3	32300.9757111593	29814.5488086721	29667.9028658666	6891.21449966998	7078.78206394778	6737.64064379739	30594.4757952327	6902.54573580505	0.225614120078522	-2.14807	0.00114131563513982	1.1241117771501	down
513	NEG_t415	(E)-Hexadec-9-enoic acid (S)-2-tetradecanoyloxy-3-[(2R,3R,4S,5R,6R)-3,4,5-trihydroxy-6-((2S,3R,4S,5R,6R)-3,4,5-trihydroxy-6-hydroxymethyl-tetrahydro-pyran-2-yloxymethyl)-tetrahydro-pyran-2-yloxy]-propyl ester	Lipid	Other	3	539530.840156977	528290.382951112	431526.98260494	147211.279800424	160023.314584452	157276.202502103	499782.735237676	154836.93229566	0.309808485525266	-1.69055	0.00904889092970017	1.10517352957301	down
514	NEG_t416	1-D-arabinitol monolinoleate	Lipid	Fatty Acyls	3	54840.3118200272	51499.0784767861	57542.4583046784	23961.7154150797	26989.9625720555	23764.0789207559	54627.2828671639	24905.2523026304	0.455912338953266	-1.13317	0.000436738373218132	1.11664104007241	down
515	NEG_t418	spirastrellolide C methyl ester	Ketones, Aldehydes,esters	Lactones	2	1919.98508113803	1664.55690279912	1867.58398565595	4903.12754903366	5396.45023465299	4689.12689974653	1817.3753231977	4996.23489447773	2.74914863798567	1.45898491102972	0.00171887380384995	1.11609350654143	up
516	NEG_t419	2-[(2R,4aS,8S,8aS)-8-[2-[(4aS,7R,8aR)-7-(1-carboxyethenyl)-1-hydroxy-4a-methyl-2-oxo-6,7,8,8a-tetrahydro-5H-naphthalen-1-yl]ethyl]-4a-methyl-7-oxo-1,2,3,4,8,8a-hexahydronaphthalen-2-yl]prop-2-enoic acid	Terpenoids	Sesquiterpenoid	3	2686.99514913499	2621.69470521127	2650.05037022642	706.883959964708	649.350143086617	754.567338975143	2652.91340819089	703.600480675489	0.265218034822817	-1.91475	4.7693168407499e-06	1.12630922383263	down
517	NEG_t420	NCGC00385146-01_C32H54O15_1,3,4,6-Tetrakis-O-(3-methylbutanoyl)-beta-D-fructofuranosyl alpha-D-glucopyranoside	Others	Other	1	6106.11742156949	5818.3505963024	5758.93415044308	14129.9897781793	15174.946035314	14588.7198443721	5894.46738943832	14631.2185526218	2.48219518167798	1.31161656291694	0.000375358140556711	1.1240420152084	up
518	NEG_t421	(1beta,3beta,23S,24S)-1-{[2-O-(3,4-di-O-acetyl-6-deoxy-alpha-L-mannopyranosyl)-alpha-L-arabinopyranosyl]oxy}-3,23-dihydroxyspirosta-5,25(27)-dien-24-yl 6-deoxy-beta-D-galactopyranoside	Steroids	Steroid Saponin	2	565.866594054453	455.96235752775	405.19370445201	1990.65370024948	2286.59883420971	1902.40941832129	475.674218678071	2059.88731759349	4.33045819325262	2.11451968041646	0.00193460117135379	1.11318559754296	up
519	NEG_t422	3',4'-Anhydrovinblastine	Alkaloids	Indole Alkaloids	2	1639.98143762697	1720.58707307379	1452.90324104382	2777.2189673619	2793.74827991484	2681.68026436667	1604.49058391486	2750.88250388114	1.7144896526405	0.777779197286503	0.001436248303669	1.1144105444216	up
520	NEG_t423	Bryostatin 1	Organic Acid	Carboxylic Acids	3	1133.17503017279	949.239936618752	1023.65636310361	2840.91521768575	3106.55860623628	2697.1578129412	1035.35710996505	2881.54387895441	2.78314008878703	1.47671352825693	0.00118359077921408	1.1158406010542	up
521	NEG_t425	spinosyn delta	Phenylpropanoids	Phenylpropanols	3	10.0057732041337	10.0057732041337	10.0057732041337	2807.02202745844	3247.21936607147	2779.38755065309	10.0057732041337	2944.54298139433	294.284401746968	8.20106726545883	0.00265637713946587	1.12110482706635	up
522	NEG_t426	6-methyltricyclo[5.3.0.02,6]decan-3-one	Ketones, Aldehydes,esters	Other	1	3452.86565151985	3475.12401543468	3559.50641235999	4780.39351529665	4772.64235030762	4763.86954317002	3495.83202643817	4772.30180292476	1.3651404778127	0.449049417237308	0.000510199863856047	1.12558175305628	up
523	NEG_t427	(9R,10R,13R,17R)-17-((E)-(R)-4-Isopropyl-1-methyl-hex-4-enyl)-10,13-dimethyl-1,2,9,10,11,12,13,15,16,17-decahydro-cyclopenta[a]phenanthren-3-one	Lipid	Steroid	2	1560.85771767999	1503.50558564298	1676.08868213501	2040.74682091178	2316.06205748683	1950.99344955882	1580.15066181933	2102.60077598581	1.33063310150752	0.412112828496557	0.0259833632297152	1.02270080431308	up
524	NEG_t430	Spiramycin	Sugars	Amino Sugars	3	305405.127436526	298864.872167203	292003.727653723	211484.79987343	214986.112959772	210710.936960115	298757.909085817	212393.949931106	0.710923270888524	-0.492234	0.000769690156838218	1.12205719653363	down
525	NEG_t431	Spiro[21,25-methano-2H,19H,23H-pyrano[2,3-h][1,5]dioxacyclotetracosin-23,2'-[2H]pyran]-19-one,12-[(2,6-dideoxy-3-O-methyl-b-D-ribo-hexopyranosyl)oxy]-3,3',4,4',4a,5',6',7,8,9,10,11,12,13,14,15,16,21,22,25,26,26a-docosahydro-10,11,13,15,16,26a-hexahydroxy-6'-[(2R)-2-hydroxybutyl]-3,5',10,14,16,27-hexamethyl-,(3S,4aS,5E,5'S,6'S,10R,11R,12S,13R,14R,15S,16R,17E,21S,23R,25S,26aS,27R)-	Ketones, Aldehydes,esters	Other	2	101.271593763438	109.034266358429	127.153935442673	4095.75753428551	4655.29073670522	3675.25668498769	112.486598521513	4142.10165199281	36.8230678715084	5.20253792305896	0.00490038412974622	1.1160382323781	up
526	NEG_t435	3-(10'-phenyldecyl)phenol	Polyphenols	Other	3	5909.24149705799	5960.11124461163	6044.11475134095	7474.69898591452	7408.51173761589	7380.7321251209	5971.15583100352	7421.31428288377	1.24286059398261	0.313664484927072	1.84514222645828e-05	1.1245873370304	up
527	NEG_t436	4H-Pyran-4-one,2-[(1S,4S,5R,6S)-4-[(1E,3R)-1,3-dimethyl-4-oxo-1-hexen-1-yl]-1,3,6-trimethylbicyclo[3.1.0]hex-2-en-6-yl]-6-methoxy-3,5-dimethyl-	Terpenoids	Monoterpene	3	2986.70307304775	2756.19099643875	3375.56565870628	1942.1071552485	2113.09458173564	1972.93031522367	3039.48657606426	2009.37735073594	0.661091042993787	-0.597079	0.0223240837083349	1.05858699122606	down
528	NEG_t438	4-(4-decylphenyl)phenol	Polyphenols	Phenols	3	11030.4125671361	11150.8344062823	12441.3865846291	14924.0222477072	15933.0108093539	15173.4230383302	11540.8778526825	15343.4853651304	1.32949031789329	0.410873270705769	0.00357062593606923	1.08357886692846	up
529	NEG_t44	(E)-7-(3,7-dimethylocta-2,6-dien-1-yl)-6,8-dihydroxy-3-(4-hydroxyphenethyl) isocoumarin	Coumarins	Other	3	530.081295009865	489.255129980277	472.043836238877	727.074045512852	715.955995009037	741.854415504847	497.126753743006	728.294818675579	1.46500829656027	0.550908834867636	0.00178925575378981	1.11249086516231	up
530	NEG_t440	22-Hydroxydocosanoic Acid	Lipid	Fatty Acids	1	4747.86042753821	5033.81594701181	4958.20903612423	3287.92988357123	3411.50632901448	3431.57419676823	4913.29513689142	3377.00346978465	0.687319482281546	-0.540947	0.000516622680006822	1.11825690463928	down
531	NEG_t441	Oxiraneoctanoic acid, 3-tetradecyl-	Lipid	Fatty Acids	1	8694.9289075362	8712.57358508802	8939.52424028842	5526.48906175576	5649.67428654054	5593.72882967429	8782.34224430421	5589.96405932353	0.6365003667386	-0.651767	7.8420907666455e-05	1.12542077566797	down
532	NEG_t443	GlcCer(d18:1/9Z-18:1)	Lipid	Sphingolipid	2	73992.8499081551	84174.6131069605	67506.7828710013	43490.5398369557	42170.7772731963	42861.1209890754	75224.7486287056	42840.8126997425	0.569504232060597	-0.812222	0.0211630743469973	1.07938616398434	down
533	NEG_t444	PC(16:0/18:3(9Z,12Z,15Z))	Lipid	Glycerophospholipids	3	2330.22860557945	3255.21562646587	2012.66455398425	671.061070567009	562.746931169724	743.78225026018	2532.70292867652	659.196750665638	0.26027401129516	-1.9419	0.0351523663340706	1.04580202947609	down
534	NEG_t446	2-Cyclohexen-1-one,3-[(1E,3E,5E,7E,9E,11E,13E,15E,17E,19E,21E)-24-hydroxy-3,7,12,16,20,24-hexamethyl-1,3,5,7,9,11,13,15,17,19,21-pentacosaundecaen-1-yl]-2,4,4-trimethyl-	Terpenoids	Carotenoid	1	147.21490950388	121.760779661606	182.316194854842	262.277696376089	298.126766094997	274.758100939768	150.430628006776	278.387521136951	1.85060399484879	0.8879962102866	0.00635970172970986	1.07351900214719	up
535	NEG_t447	Phosphoric acid,monomethyl ester	Organic Acid	Other	3	735.818397717034	738.31631173127	725.298667026326	809.528140812474	777.633719784857	787.018942623069	733.144458824877	791.393601073467	1.07945111164307	0.110297905160087	0.0145033429161023	1.06292436284218	up
536	NEG_t448	Perfluorobutanoic acid	Others	Other	3	180.526602057587	178.450462609267	183.195915363299	204.681223170367	220.235850944314	210.173735778765	180.724326676718	211.696936631149	1.17138041415883	0.228209677456467	0.0147447524241761	1.07738695858754	up
537	NEG_t45	2-(4,5-dihydroxy-7,7a-dimethyl-2-oxo-5,6,7,7b-tetrahydro-4H-naphtho[1,2-b]oxiren-1a-yl)prop-2-enyl 2,3,4-trihydroxybutanoate	Terpenoids	Sesquiterpenoid	3	10.0057732041337	10.0057732041337	10.0057732041337	2233.69160904124	2170.91378376521	2181.7755215564	10.0057732041337	2195.46030478762	219.419355205913	7.77754698273535	7.85550192404765e-05	1.12689249499301	up
538	NEG_t452	Glycyrrhetinate	Others	Other	1	22023.8704887426	22343.820572366	22597.7647836601	24703.3953291657	23734.160340821	25074.4546064258	22321.8186149229	24504.0034254708	1.09776017125634	0.134562901764029	0.0197718598022216	1.04770378873017	up
539	NEG_t453	Oxacyclotetracosa-3,5,9,11,17,19-hexaen-2-one,8,14,16-trihydroxy-24-methyl-, (3Z,5E,8S,9E,11Z,14S,16R,17E,19E,24R)-	Others	Other	1	1597.05615194177	1665.18616337011	1623.50791404305	1788.16	1772.43968088207	1827.1190928771	1628.58340978498	1795.90665699106	1.10274158891756	0.14109475641906	0.00324546138606917	1.07760256392697	up
540	NEG_t455	BREVETOXIN 7 (PBTX-7)	Ketones, Aldehydes,esters	Polyketide	3	278.479022771581	373.590188120906	292.212546822051	138.206305924892	178.466456307749	121.571127369977	314.760585904846	146.081296534206	0.464102886688511	-1.10748	0.0139346902781963	1.04468191876033	down
541	NEG_t459	PC(14:1(9Z)/P-18:1(11Z))	Lipid	Glycerophospholipids	3	1183.50748357101	1240.81895953275	898.914797979804	10.0057732041337	102.753380327409	10.0057732041337	1107.74708036119	40.9216422452255	0.036941322591329	-4.75862	0.00612655276564946	1.10378349577252	down
542	NEG_t46	12-hydroxy-11-O-methylcorniculatolide A	Lignans	Other	3	9831.42975342681	9358.90589643536	9724.41566306949	3483.81683300711	3408.28188588942	3339.60269026859	9638.25043764389	3410.56713638837	0.35385749296032	-1.49876	0.000206251969887659	1.12578211790443	down
543	NEG_t460	Clerosterol glucoside	Steroids	Steroidal Glycosides	1	90317.1628467017	92224.2219275585	89051.9795457887	73144.3167910761	75033.2825648487	75059.8088369655	90531.1214400163	74412.4693976301	0.821954574449119	-0.282869	0.000283546786518815	1.11635967448491	down
544	NEG_t461	(2S,3R,4S,5S,6R)-2-[(2R,3R,4S,5S,6R)-4,5-Dihydroxy-2-[[(10R,12S,13R,14R,17R)-12-hydroxy-17-[(2S)-2-hydroxy-6-methylhept-5-en-2-yl]-4,4,10,14-tetramethyl-1,2,3,5,6,7,8,9,11,12,13,15,16,17-tetradecahydrocyclopenta[a]phenanthren-3-yl]oxy]-6-(hydroxymethyl)oxan-3-yl]oxy-4,6-bis(hydroxymethyl)oxane-3,5-diol	Terpenoids	Triterpenoids	2	2832.53610645227	3101.37355710647	2807.14349207494	2296.51626789587	2325.07454603427	2428.02691895845	2913.68438521123	2349.87257762953	0.806495236600301	-0.310262	0.0154493669798964	1.0595221930678	down
545	NEG_t462	Oligomycin C	Ketones, Aldehydes,esters	Macrolide Antibiotics	1	455192.53776933	470874.89595456	448781.19922541	336408.507114803	346888.328536925	343876.603290072	458282.877649767	342391.146313933	0.747117474843995	-0.420593	0.000700205206532803	1.11831596141702	down
546	NEG_t464	Azithromycin	Others	Other	3	159185.977281873	165751.578463766	161884.722042226	188540.444333899	190652.381268495	190079.391332915	162274.092595955	189757.405645103	1.16936352938099	0.22572350173002	0.00231554487383454	1.11523923377314	up
547	NEG_t465	2-amino-3-({[3-(hexadecanoyloxy)-2-(octadecanoyloxy)propoxy](hydroxy)phosphoryl}oxy)propanoic acid	Lipid	Glycerophospholipids	3	5542.08	6315.1689783945	5087.47350235914	3957.95587469304	4149.95259546475	3929.19315965728	5648.24239848955	4012.36720993836	0.710374471713775	-0.493348	0.0405070847931546	1.02924319501442	down
548	NEG_t469	(6S)-6-(6'-O-acetyl-b-D-glucopyranosyloxy)eicosanoic acid	Lipid	Fatty Acyls	3	1195.24260799378	1237.68177904986	1176.78134292397	1355.6923178791	1306.22143570204	1358.69193373486	1203.23524332254	1340.2	1.11383198190842	0.155531623028805	0.00529180555730628	1.05978356349661	up
549	NEG_t47	hainangranatumin C	Organic Acid	Carboxylic Acids	3	5119.46024230412	5089.42663234405	5131.51358324449	3443.52648225365	3368.66250291698	3324.58338042614	5113.46681929755	3378.92412186559	0.660789292523416	-0.597738	9.17346995295063e-05	1.12605133766411	down
550	NEG_t471	2,4-Dodecadienamide,N-[(1S,2R)-2-hydroxy-1-[[[(3E,5S,8S,10S)-10-hydroxy-5-methyl-2,7-dioxo-1,6-diazacyclododec-3-en-8-yl]amino]carbonyl]propyl]-11-methyl-,(2E,4E)- (9CI)	Organic Acid	Carboxylic Acids	3	166.438996456627	220.113473752019	177.783346558522	123.179831023352	101.188281561481	106.825486675273	188.111938922389	110.397866420035	0.586873257765861	-0.768879	0.0281601440047282	1.02652982467318	down
551	NEG_t473	croton factor F2	Terpenoids	Diterpene	3	14714.0863711912	11138.2232835146	11981.798250266	6282.26266225063	6877.94214539097	5986.66209384443	12611.3693016573	6382.28896716201	0.506074226715675	-0.982579	0.023500739540288	1.06160176754788	down
552	NEG_t475	3,20,22-trihydroxy-6-oxocholesta-4,7-dien-2-yl acetate	Lipid	Steroid	2	1064.81630711351	1373.19598929296	806.726072759874	186.069359145926	129.485374482976	193.256540450418	1081.57945638878	169.60375802644	0.156811186662808	-2.6729	0.0291904432023927	1.05983512751618	down
553	NEG_t476	18-Norpregn-4-ene-3,20-dione,13-(2-propen-1-yl)-	Lipid	Steroid	1	1986612.36427536	1931566.92768077	2025366.13468621	2550279.97487854	2520505.73529839	2500445.27264625	1981181.80888078	2523743.66094106	1.27385767910255	0.349204102458832	0.000363768233714173	1.11986293174642	up
554	NEG_t477	(+)-(2E,4E,6E)-9-{(2S,3R)-3-hydroxy-4-[(3E,5E)-7-hydroxy-4-methyltetradeca-3,5-dienamido]-2-methylbutanamido}nona-2,4,6-trienoic acid	Lipid	Fatty Acids	3	742.744319860721	675.699650795081	673.552914132561	271.541815902132	342.48770911814	331.111076202768	697.332294929454	315.046867074347	0.451788723059526	-1.14628	0.000270090265556765	1.11195584487143	down
555	NEG_t479	2,4-Decadienamide,N-(2-methylpropyl)-	Lipid	Fatty Acyls	3	26428.4531372824	25759.066421721	26500.6438111607	33948.5042060163	34483.9872785534	33917.5722979673	26229.3877900547	34116.6879275123	1.30070469812674	0.379293460975166	2.03050620201868e-05	1.1238387021335	up
556	NEG_t48	6-hydroxymetatacarboline F	Alkaloids	Camel Pong Alkaloids	2	2819.80080155531	2682.9675392348	2756.89136136004	5532.76237111284	5492.0272543914	5546.0993972941	2753.21990071672	5523.62967426611	2.00624355244135	1.00449675578592	2.50507263204616e-05	1.12653319903299	up
557	NEG_t480	Perisesaccharide C	Others	Other	3	146645.648340865	146923.622778484	136173.780408976	191852.417004686	194912.037074245	189039.661924102	143247.683842775	191934.705334344	1.33987999097428	0.422103788608654	0.00138866213701249	1.11271079132007	up
558	NEG_t481	Propanoic acid, 2,3,3,3-tetrafluoro-, hexadecyl ester	Organic Acid	Carboxylic Acids	3	1317.55390868909	1276.10463126136	1377.43508329901	10.0057732041337	139.733481869059	163.537953300809	1323.69787441649	104.425736124667	0.0788894038004709	-3.66402	0.000105113609941609	1.12233589796893	down
559	NEG_t482	Delta16-digitoxigenin beta-gentobiosyl-beta-D-cymaroside	Lipid	Steroid	1	3918.07466927904	3635.83668104705	3652.95723183749	9739.64349276381	10355.9226110011	9585.74496132101	3735.62286072119	9893.77035502864	2.64849282807916	1.40517160193013	0.000393423728981269	1.12330053075513	up
560	NEG_t483	onchitriol II C	Lipid	Isoprene lipid	2	710.052	597.418396725346	677.80540234536	2869.83856364999	2979.93059409279	2948.46813459385	661.758737276435	2932.74576411221	4.43174468112405	2.14787476814557	1.0884224827517e-06	1.12611235820901	up
561	NEG_t484	1-hydroxy taxuspine	Lipid	Isoprene lipid	2	1367.30038075592	1246.28312968118	1434.38997159047	4534.03455922694	4785.87571691563	4652.46313195811	1349.32449400919	4657.45780270023	3.45169588440637	1.7873053598279	6.9274820739985e-06	1.12535973053578	up
562	NEG_t485	24-Hydroxy-licoricesaponin A3	Terpenoids	Triterpenoids	2	221.76327644489	165.064977736813	169.070526430065	1257.02657329984	1395.68433458272	1236.39257491954	185.299593537256	1296.3678276007	6.99606406497624	2.8065435004946	0.000681067422650981	1.12192724182997	up
563	NEG_t486	PE 34:2	Lipid	Glycerophospholipids	1	1612075.48725423	1889159.29563563	1562279.38291167	436127.239534534	417390.964683733	459721.508704303	1687838.05526718	437746.57097419	0.259353419368718	-1.94701	0.00596894417862249	1.1122372404761	down
564	NEG_t487	PA(16:0/18:2(9Z,12Z))	Lipid	Glycerophospholipids	3	673542.36393711	699037.782334142	739701.468774112	276033.886972106	302488.176948531	268826.982355886	704093.871681788	282449.682092174	0.401153444806329	-1.31777	0.000275560326376775	1.12108447447794	down
565	NEG_t488	16-Oxopalmitate	Lipid	Fatty Acids	1	4900.97438163477	4584.38635144723	4638.56350807627	685.039809448182	716.168675883159	652.449869537988	4707.97474705276	684.552784956443	0.14540281580418	-2.78187	0.00039808202001056	1.12569462067826	down
566	NEG_t489	(2'S)-2'-O-(9E-hexadecenoyl)-3'-O-(9Z,12Z,15Z-octadecatrienoyl)-beta-D-galactopyranoside	Lipid	Glycerol Glycolipids	2	28439.4737848749	27982.3254764729	33712.7433231836	5666.73428883053	5739.00311739208	5211.19925431679	30044.8475281771	5538.97888684647	0.184357030990149	-2.43943	0.00528607472856498	1.11449108334777	down
567	NEG_t49	(20S,22R)-15alpha-acetoxy-5alpha-chloro-6beta,14beta-dihydroxy-1-oxowitha-2,24-dienolide	Lipid	Steroid	3	22352.6686872515	21324.1399026631	22287.1979842937	17064.1100045272	17113.0044072428	16956.0752102181	21988.0021914028	17044.3965406627	0.775168039019343	-0.367419	0.00391011194900533	1.11681839297421	down
568	NEG_t490	Nigericin, (28S)- (9CI)	Ketones, Aldehydes,esters	Ketal	1	14192.2823416633	17762.3164736742	24212.1778152708	4555.18409795776	4890.92479869362	4253.35678076178	18722.2588768694	4566.48855913772	0.243906923260175	-2.0356	0.0398512914113493	1.04096010096501	down
569	NEG_t491	18-Hydroxyelaidic acid	Lipid	Fatty Acids	1	9185.43124376381	8344.07682609879	8410.11091054142	1695.30568383712	1938.52973033592	1847.08067531362	8646.53966013467	1826.97202982889	0.211295165654792	-2.24267	0.000841613820366775	1.12330840816448	down
570	NEG_t492	PE(16:0e/12-HETE)	Lipid	Glycerophospholipids	2	31897.4658250377	31379.2887844755	31817.4613990133	18907.0674299723	19761.3000279017	17899.5753963425	31698.0720028422	18855.9809514055	0.594862077091465	-0.749373	0.000805016265506377	1.12278421487655	down
571	NEG_t494	pentadecyl acrylate	Lipid	Fatty Acid Esters	3	1251.2732511691	1448.15530986831	1312.21044649272	1035.42023494727	1110.51078094175	1052.42996570289	1337.21300251004	1066.1203271973	0.797270386390291	-0.326859	0.0301690422146485	1.02357414840602	down
572	NEG_t495	Strevertene A	Ketones, Aldehydes,esters	Macrolide Antibiotics	3	3838.45459048117	3743.56540610668	3518.23232185694	507.000047235959	602.23635665977	553.642878921274	3700.08410614826	554.293094272334	0.149805539109581	-2.73884	0.000393705092807159	1.12485009401614	down
573	NEG_t497	trienomycin B	Ketones, Aldehydes,esters	Polyketide	2	923.638383452508	895.565510790348	739.412824732644	10.0057732041337	10.0057732041337	10.0057732041337	852.872	10.0057732041337	0.0117318547126591	-6.41343	0.00459069253632943	1.1167925548644	down
574	NEG_t498	Xanthomonic Acid	Terpenoids	Other	3	1133.0211030369	1220.77390679265	879.079813300215	415.615206460047	429.851185412617	360.521310863316	1077.62494104326	401.995900911993	0.373038787059641	-1.4226	0.0187943437033623	1.0766296900969	down
575	NEG_t499	1H-Pyrido[3,4-b]indole-1-butanamine,2,3,4,9-tetrahydro- (9CI)	Alkaloids	Camel Pong Alkaloids	3	1199.92492629374	1050.38784351779	1192.10659452445	189.152770451442	278.595046337494	373.750019668283	1147.47312144533	280.499278819073	0.244449541847014	-2.03239	0.000288133075092695	1.11178383672506	down
576	NEG_t5	everlastoside C	Lipid	Fatty Acyls	1	10186.5376416134	9637.51672191661	10317.0241553027	24796.6887204006	23942.2814969234	24274.857629207	10047.0261729442	24337.9426155103	2.42240262905359	1.27643867620598	2.19520567725267e-06	1.12591048159317	up
577	NEG_t50	9-Hydroxy-gamma-geraniol-1-O--beta-D-glucopyranoside-1	Lipid	Glycolipids	2	213.878739771534	225.753929745313	223.04710555492	750.788011479972	754.343936955708	746.874632042048	220.893258357256	750.668860159243	3.39833304892071	1.76482724877897	3.72028988111886e-07	1.12692858690108	up
578	NEG_t500	Dodecanoic acid, 3-hydroxy-1-methylpropyl ester	Lipid	Fatty Acid Esters	2	1323.86574263448	1268.58633011628	1278.37863917408	239.10642312766	285.373521331962	247.338338932746	1290.27690397495	257.272761130789	0.199393448288667	-2.32631	1.78382329846379e-06	1.12602972154579	down
579	NEG_t501	1,7,7-Trimethylbicyclo[2.2.1]-2-heptanone	Terpenoids	Monoterpene	3	5091.15974592764	4717.12104819725	4800.19559834305	393.995730633071	442.910923593367	412.627430879799	4869.49213082265	416.511361702079	0.085534866986573	-3.54734	0.000544467331301925	1.12558787988954	down
580	NEG_t502	geoditin A	Terpenoids	Diterpene	3	52368.9180004437	53597.2149720122	49922.1734425562	19316.3254067886	21118.4722067515	19455.6473173858	51962.768805004	19963.481643642	0.384188181321844	-1.38011	0.000106676062347062	1.1237782349365	down
581	NEG_t503	(2E,3R,4R)-2-(dodeca-9',11'-diynylidene)-3-hydroxy-4-methylbutanolide	Alcohols	Other	2	16476.5647166062	15564.8347147587	16338.7015343938	9350.9967115172	10209.8626807248	9793.74300887708	16126.7003219196	9784.86746703969	0.606749506825027	-0.720827	8.26970154057574e-05	1.11919446644843	down
582	NEG_t507	Longilene peroxide	Lipid	Isoprene lipid	1	1103.8447685772	1006.8034506916	1047.74832714478	332.016035689699	333.546882681515	352.975467208791	1052.79884880453	339.512795193335	0.322485910370113	-1.63269	0.000920557535829586	1.12338109090853	down
583	NEG_t510	(8S,6E)-14-((5S)-2-oxo-tetrahydrofuran-5-yl)-tetradec-6-en-8-ol	Lipid	Fatty Acyls	1	13956.2121029796	14171.7895219505	13842.5267224656	5332.2126415266	5302.41665117145	5302.43442279342	13990.1761157986	5312.35457183049	0.379720350041302	-1.39699	0.000106367443893027	1.12678779443907	down
584	NEG_t511	12-O-beta-D-glucopyranosyl-3,11,16-trihydroxyabieta-8,11,13-triene	Terpenoids	Terpene Glycoside	3	1276.57255590397	1147.01322924905	1164.03253343538	1500.38033493469	1563.49332109634	1475.52604278857	1195.8727728628	1513.13323293987	1.26529616467275	0.339475112425621	0.00476354158165446	1.0780998270734	up
585	NEG_t512	Idiadione	Lipid	Isoprene lipid	3	348.573294704273	295.544866681608	279.574925318092	110.425	117.740394284789	10.0057732041337	307.897695567991	79.3902722267409	0.257846269619805	-1.95542	0.00868730123599863	1.06221369506603	down
586	NEG_t513	3beta-O-[beta-D-glucopyranosyl-(1->2)-beta-D-glucuronopyranosyl]-21beta-O-[(2E)-3,7-dimethyl-2,6-octadienoyl]-22alpha-O-(2-methylbutanoyl)-R1-barrigenol	Alcohols	Other	1	10.0057732041337	10.0057732041337	107.86826439841	6108.88587998328	6383.35413192114	6191.90972998604	42.6266036022258	6228.04991396349	146.107111232251	7.19088258755906	2.20458124666526e-05	1.12661814633901	up
587	NEG_t514	Cyclo[2,3-didehydroalanyl-D-alanyl-L-arginyl-D-b-aspartyl-L-arginyl-(2S,3S,4E,6E,8S,9S)-3-amino-9-methoxy-2,6,8-trimethyl-10-phenyl-4,6-decadienoyl-D-g-glutamyl]	Organic Acid	Other	1	10.0057732041337	10.0057732041337	10.0057732041337	7301.24458713526	6994.29195679603	7217.50056374238	10.0057732041337	7171.01236922456	716.687478611047	9.48520033889938	0.000163609318529219	1.12670103927287	up
588	NEG_t515	Jasminoside H	Terpenoids	Monoterpene	2	121.151669296412	10.0057732041337	10.0057732041337	5880.48956058785	6161.09732830261	5870.49605141066	47.0544052348931	5970.69431343371	126.889167626885	6.98742510309859	4.17093989174668e-05	1.12639908739122	up
589	NEG_t516	(ADMAdda5)Microcystin LHar	Organic Acid	Other	3	108.189889914186	10.0057732041337	168.990143179582	2198.26680649949	2429.78733234846	2120.16348713725	95.7286020993006	2249.4058753284	23.4977407587657	4.55445014730271	0.000281707281302508	1.12186240069006	up
590	NEG_t517	(2S)-1-O-linolenoyl-2-O-linoleoyl-3-O-[alpha-D-galactopyranosyl-(1''->6')-beta-D-galactopyranosyl]glycerol	Sugars	Other	1	8305.48773290715	7503.84180842121	8148.58382117616	46264.5652663519	46151.7228534277	44489.9156611127	7985.97112083484	45635.4012602974	5.71444606670789	2.51461365669948	2.57253697609902e-05	1.12645063341195	up
591	NEG_t518	β-D-Galactopyranoside, (2S)-3-[(1-oxohexadecyl)oxy]-2-[[(9Z,12Z,15Z)-1-oxo-9,12,15-octadecatrien-1-yl]oxy]propyl	Lipid	Glycerol Glycolipids	3	8630.65672765797	8164.56993849975	8546.70938458301	2943.33240855242	2723.95307110283	1810.81576961547	8447.31201691358	2492.70041642357	0.295088000944274	-1.76078	0.00102892381694113	1.11822435657128	down
592	NEG_t519	Trichilenone	Terpenoids	Triterpenoids	2	13485.0518830056	13121.0004323818	13517.0991464941	7542.00257490958	7819.26979875574	7546.67623552653	13374.3838206272	7635.98286973062	0.570940910036822	-0.808587	8.33068994701187e-06	1.12539406553218	down
593	NEG_t52	Amitenon	Terpenoids	Diterpene	3	2306.15325785397	2163.52023506889	2323.45927890887	5470.30762688313	5465.74512073178	5396.82366261594	2264.37759061058	5444.29213674362	2.40432168173666	1.26562993165596	1.99135176471316e-05	1.12637162030808	up
594	NEG_t520	Isomurolic acid	Lipid	Fatty Alcohol	3	1816.55998598608	1634.67159294995	2038.19787609767	1147.49236770861	1241.31173222399	1118.4088748053	1829.80981834457	1169.0709915793	0.638903005033037	-0.646331	0.0216190432646781	1.05683771150839	down
595	NEG_t521	2-(butan-2-yl)-28-ethyl-17-(4-methoxybenzyl)-7,13,16,20,22,22,24,25,29-nonamethyl-8-(2-methylpropyl)-14-(propan-2-yl)-1-oxa-4,7,10,13,16,19,24,27-octaazacyclotriacontane-3,6,9,12,15,18,21,23,26,30-decone	Amino acids	Dipeptide	2	110.684287111804	157.933921209986	10.0057732041337	4241.90183028773	4376.72814048596	4134.45390239509	92.8746605086412	4251.02795772293	45.771666183667	5.51638290487622	6.12771205225981e-06	1.12618180348567	up
596	NEG_t522	(2R,3S,4S,5S,6R)-2-[[7-hydroxy-4-[(Z)-5-hydroxy-3-methylpent-3-enyl]-4a,8,8-trimethyl-3-methylidene-2,4,5,6,7,8a-hexahydro-1H-naphthalen-2-yl]oxy]-6-(hydroxymethyl)oxane-3,4,5-triol	Terpenoids	Diterpene	3	1112.89045739834	903.43860064218	1141.85330447396	1895.40486314967	2299.42839076979	1761.88636053377	1052.72745417149	1985.57320481774	1.8861227537572	0.915423573400972	0.0157299870375546	1.05284557681839	up
597	NEG_t523	(2,3-dihydro-3-methylenebenzo[b]oxepin-7-yl)methyl oleate	Ketones, Aldehydes,esters	Carboxylic acid ester	1	7498.43653595763	8179.06651981374	6667.6109957831	3262.39387954545	2819.21762392469	3475.51467579491	7448.37135051816	3185.70872642168	0.427705410552612	-1.22531	0.0041299471175551	1.09976389776692	down
598	NEG_t524	LysoPG 18-1 (2n isomer)	Lipid	Glycerol Ester	3	908.252987256059	807.68487471567	857.293046236607	268.116805060129	247.055272933614	192.338537890121	857.743636069445	235.836871961288	0.274950302216167	-1.86276	0.000107550859891019	1.11926826590237	down
599	NEG_t525	(6R,10S,11S)-13xi-oxaspiroirid-16-enal	Ketones, Aldehydes,esters	Other	2	3316.40236070028	3257.24732206305	3181.63158358958	1069.74321230517	1028.68776065742	1069.35244825525	3251.76042211764	1055.92780707261	0.324724970477673	-1.62271	7.42060236013686e-05	1.12627271288249	down
600	NEG_t526	Sterebin A	Terpenoids	Diterpene	1	6042.15625616453	5880.70601421357	5807.61924262818	3812.77983022155	3790.40181561367	3666.50430446416	5910.16050433543	3756.56198343313	0.635610823204798	-0.653784	4.38533934347972e-05	1.12374638074271	down
601	NEG_t527	aplyolide B	Ketones, Aldehydes,esters	Polyketide	2	15511.8717682735	15094.1383281003	15275.4889235118	12807.0420350078	11791.0496382107	12212.0471814898	15293.8330066285	12270.0462849028	0.802287188540948	-0.317809	0.00402545994494872	1.10285410214794	down
602	NEG_t528	dianthin G	Amino acids	Peptide	3	872.770373326231	748.762785444435	784.329789227119	2554.44777768355	2558.68639188443	2525.84495221888	801.954315999262	2546.32637392895	3.17515140592036	1.66682538790447	0.000182357872227658	1.12598526224357	up
603	NEG_t529	(9S,12R)-9,12-dihydroxyhexadec-10-ynoic acid	Lipid	Fatty Acids	1	25251.3233920544	25332.6620760695	24168.6617776716	33929.704973388	32953.4813342726	32742.3751155905	24917.5490819318	33208.520474417	1.33273623201156	0.414391278233883	9.35967905796127e-05	1.11817340332795	up
604	NEG_t530	Bilaid A	Organic Acid	Carboxylic Acids	2	14478.3440544394	13774.8262212602	14490.1913188429	1304.92760513581	1246.40049946498	1392.5118535019	14247.7871981808	1314.61331936756	0.0922678940302684	-3.43803	0.000225202030535997	1.12629237690823	down
605	NEG_t531	Micropeptin A	Organic Acid	Other	2	10335.8592885157	9875.51745909651	10447.5326231488	5808.78636161694	5944.50615396653	4781.48128410853	10219.6364569203	5511.59	0.539313828803741	-0.890803	0.00171323697663787	1.1106151397898	down
606	NEG_t532	Plitidepsin	Amino acids	Dipeptide	1	24148.3281173063	24625.9698489838	21801.0279924961	6159.31595245717	6068.32010217653	5461.98945762642	23525.1086529287	5896.54183742004	0.2506488673193	-1.99626	0.0014642666993226	1.12124030847237	down
607	NEG_t533	cyclo(Pro-Gly-Gln-Pro-Pro-Tyr-Val)	Amino acids	Other	1	879.392317133127	803.385512007771	755.640644507221	10.0057732041337	10.0057732041337	10.0057732041337	812.806157882706	10.0057732041337	0.012310159202285	-6.34401	0.00200854335140452	1.12255604310185	down
608	NEG_t534	12-O-tiglylphorbol-13-propionate	Terpenoids	Diterpene	2	654.768105547661	557.164800193826	561.62157569873	10.0057732041337	10.0057732041337	10.0057732041337	591.184827146739	10.0057732041337	0.0169249492623567	-5.8847	0.00298379812110926	1.12037410880201	down
609	NEG_t536	carriomycin	Ketones, Aldehydes,esters	Acetal	3	434.005413979562	331.206878693973	299.808131653445	728.757775034736	702.195028650059	639.475393841705	355.006808108993	690.142732508833	1.94402675313468	0.959048073032765	0.00389689192519778	1.08279627281563	up
610	NEG_t537	RA-XXI	Amino acids	Oligopeptides	2	264.992770607111	197.299531181792	218.535193047479	10.0057732041337	10.0057732041337	10.0057732041337	226.942498278794	10.0057732041337	0.0440894644238992	-4.50342	0.00838303002864139	1.10840748211973	down
611	NEG_t538	14beta-hydroxy-19beta-oxobufa-4,20,22-trienolide-3beta-O-{alpha-L-rhamnopyranosyl-[(1?4)-beta-D-glucopyranosyl]-(1?3)-alpha-L-rhamnopyranoside}	Lipid	Steroid	3	264.469648470731	192.703990813737	207.516157173691	10.0057732041337	10.0057732041337	10.0057732041337	221.563265486053	10.0057732041337	0.0451598922871244	-4.46881	0.0105232076614131	1.10371633592275	down
612	NEG_t539	arabidopside C	Lipid	Fatty Acyls	2	270.442610693538	173.077893513606	231.750531997013	10.0057732041337	10.0057732041337	10.0057732041337	225.090345401386	10.0057732041337	0.044452253988465	-4.4916	0.0168792081101573	1.08995422553026	down
613	NEG_t54	13-O-Cinnamoylbaccatin III	Terpenoids	Diterpene	2	4439.58063778858	4207.76384039582	4342.47671344149	2745.58042581385	2799.90556896093	2669.38943964029	4329.94039720863	2738.29181147169	0.63240866161506	-0.661071	0.000180399270677317	1.12181308172574	down
614	NEG_t540	β-D-Glucopyranoside, (3β,6α,12β,24S)-20,24-epoxy-3,12,25-trihydroxydammaran-6-yl O-α-D-glucopyranosyl-(1→4)-O-β-D-xylopyranosyl-(1→2)-	Terpenoids	Triterpenoids	3	345.626502319076	275.815160523017	264.710857033576	10.0057732041337	10.0057732041337	10.0057732041337	295.38417329189	10.0057732041337	0.0338737620659395	-4.88369	0.00778320277634309	1.10972758164982	down
615	NEG_t542	2,4-Pentadienoic acid,5-(1,2,4a,5,6,7,8,8a-octahydro-2,6,8-trimethyl-1-oxo-2-naphthalenyl)- (9CI)	Lipid	Fatty Acids	3	7420.3224290784	7122.83890066867	7402.31053105637	2971.06841817552	2986.38256582124	3185.17181703964	7315.15728693448	3047.5409336788	0.416606344079843	-1.26324	9.17803341145797e-06	1.12533690761599	down
616	NEG_t543	1-[4,6-dihydroxy-3-(2-hydroxybenzyl)-2-methoxyphenyl]-3-phenylpropan-1-one	Ketones, Aldehydes,esters	Polyketide	3	134821.315776305	130607.914477982	137646.892100364	6743.9350254868	7001.88789955389	7046.47250951085	134358.70745155	6930.76514485051	0.0515840415281588	-4.27693	0.0002505034985425	1.12648829476091	down
617	NEG_t544	15,17-epoxy-16-hydroxy macrolactin A	Ketones, Aldehydes,esters	Polyketide	3	641.156072156483	583.849265477236	663.56505610694	437.191820636569	451.893452331223	447.106514535905	629.52346458022	445.397262501232	0.707514949896638	-0.499167	0.0139234804849134	1.09025101855096	down
618	NEG_t545	2-Methylene-5-(2,5-Dioxotetrahydrofuran-3-Yl)-6-Oxo--10,10-Dimethylbicyclo[7: 2: 0]Undecane	Others	Other	1	13172.8768569288	13299.3383099511	12697.0560812991	1263.45399385521	1323.97378414012	1204.00249885327	13056.423749393	1263.81009228287	0.0967960382215399	-3.36891	0.00015260834564085	1.12650585900151	down
619	NEG_t546	(2R,3R,4S,5S,6R)-2-[6-hydroxy-3-[(E)-3-hydroxybut-1-enyl]-2,4,4-trimethylcyclohexyl]oxy-6-(hydroxymethyl)oxane-3,4,5-triol	Terpenoids	Terpene Glycoside	3	10.0057732041337	10.0057732041337	10.0057732041337	2010.47386367441	2084.33299638477	2061.18718787152	10.0057732041337	2051.9980159769	205.081403916806	7.68005286885078	0.00011406642331311	1.12681274215593	up
620	NEG_t547	Oxaloglutarate	Organic Acid	Carboxylic Acids	3	9545.92082233416	9324.56932682445	9244.56212377583	9915.2687361149	9946.12430722731	10301.5841327573	9371.68409097815	10054.3257253665	1.07284087126299	0.101436104738738	0.0137461533010324	1.02818814340359	up
621	NEG_t548	Scopafungin,35-[9-[[bis(methylamino)methylene]amino]-1-methyl-5-nonenyl]-2,3-didehydro-35-de[11-[[imino(methylamino)methyl]amino]-1,3-dimethyl-7-undecenyl]-2-demethyl-3-deoxy-30-methyl-(9CI)	Others	Other	2	263.892308265846	307.402335218383	142.995268985318	1572.49878031361	1088.80063742595	1497.20241893774	238.096637489849	1386.16727889243	5.82186835356518	2.5414822170275	0.0106358779816031	1.08660756942869	up
622	NEG_t550	2H-Pyran-2-one, 6-heptyl-4-hydroxy-	Ketones, Aldehydes,esters	Other	3	543.948369860455	530.939043864087	515.783907681441	10.0057732041337	10.0057732041337	10.0057732041337	530.223773801994	10.0057732041337	0.0188708498157049	-5.7277	0.000244642011674585	1.12651853561311	down
623	NEG_t552	Kansuinin A	Others	Furans	1	7883.75688267599	7499.34477682881	7915.47677121892	133.023546712879	130.744137695809	108.550010219787	7766.19281024124	124.105898209492	0.0159802751801158	-5.96756	0.000293297192475156	1.12637772150687	down
624	NEG_t554	5-Hydroxy-2-oxo-4-ureido-2,5-dihydro-1H-imidazole-5-carboxylate	Organic Acid	Carboxylic Acids	3	10072.7722873633	9817.70965164375	9693.59426109512	10383.1262949127	10486.3801612111	10782.1205952336	9861.35873336739	10550.5423504525	1.06988728792039	0.0974588174456746	0.0136830071548599	1.01819504308898	up
625	NEG_t555	D-Galactaro-1,5-lactone	Organic Acid	Carboxylic Acids	3	5396.90617898458	5278.75051373292	5287.10546474958	5551.7238098563	5592.08827899261	5678.31276040065	5320.92071915569	5607.37494974985	1.05383546301731	0.0756496343195315	0.00580464605855032	1.05625311868949	up
626	NEG_t556	1H,4H-thieno[2,3-d]pyrimidin-4-one	Ketones, Aldehydes,esters	Other	3	9737.65730245148	9516.82475429532	9446.34872451512	9953.76762236766	10046.1120609189	10081.634794547	9566.94359375397	10027.1714926112	1.04810605334369	0.0677847043676464	0.0211835772994749	1.04071831506225	up
627	NEG_t557	N-methylserotonin 5-O-beta-glucoside	Sugars	Other	1	1852.28044044413	1778.74068860863	1832.21547420177	170.510160956954	177.611461846788	182.722388619247	1821.07886775151	176.948003807663	0.0971665790763588	-3.3634	0.000125232542275907	1.12665779540323	down
628	NEG_t56	dichrostachine A	Terpenoids	Diterpene	2	2518.09287763841	2393.05857793524	2442.56410410239	1273.91883956725	1227.38502868212	1245.8399768659	2451.23851989201	1249.04794837176	0.509557898276983	-0.972682	0.000239290966490615	1.12473055342735	down
629	NEG_t560	4H-1-Benzopyran-4-one,3-[[6-deoxy-2-O-(6-deoxy-a-L-mannopyranosyl)-a-L-mannopyranosyl]oxy]-7-[(2-O-b-D-glucopyranosyl-b-D-glucopyranosyl)oxy]-5-hydroxy-2-(4-methoxyphenyl)-8-(3-methyl-2-butenyl)-(9CI)	Flavonoids	Glycosides	2	1841.68195291005	1757.65598435852	1847.36065960091	1152.67423591463	1176.82526876075	1133.34872485786	1815.56619895649	1154.28274317775	0.635770121651955	-0.653423	0.000432074008475057	1.12195449774088	down
630	NEG_t564	Butanoic acid, (1R,3aS,4E,6Z,8S,8aR,9S,11R,12S,12aS,13S,13aS)-8,9,12,13-tetrakis(acetyloxy)-5-[(acetyloxy)methyl]-1,2,3a,8,8a,9,10,11,12,12a,13,13a-dodecahydro-13a-hydroxy-1,8a,12-trimethyl-2-oxobenzo[4,5]cyclodeca[1,2-b]furan-11-yl ester (9CI)	Terpenoids	Diterpene	3	7513.29010200081	7171.72891758484	7521.19242832804	5751.99149790597	5830.29539485695	5590.63262172169	7402.0704826379	5724.3065048282	0.773338556861217	-0.370828	0.000679686695264544	1.11273681937665	down
631	NEG_t566	LL-D49194beta2	Lipid	Steroid	2	3985.9063648241	3965.89391347885	4060.71294133873	2619.59077965979	2595.69501007828	2515.48402429208	4004.17107321389	2576.92327134338	0.643559734143689	-0.635854	5.14383073021539e-06	1.12505751789899	down
632	NEG_t568	aphanamolide B	Terpenoids	Triterpenoids	1	1087.77301072546	1025.2531247882	1069.61581483296	655.62305420469	651.781297363664	649.799074437718	1060.88065011554	652.401142002024	0.614961863929719	-0.701431	0.00191313211653545	1.12240158641098	down
633	NEG_t569	3-Pyridinecarboxylicacid, 1,6-dihydro-1-methyl-6-oxo-,10,21,22-tris(acetyloxy)-12-[(acetyloxy)methyl]-5,7,8,9,10,12,13,14,15,17,18,19-dodecahydro-20-hydroxy-8,18,19,20-tetramethyl-5,17-dioxo-13-[(1-oxo-2-butenyl)oxy]-8,11-epoxy-9,12-ethano-11,15-methano-11H-[1,8]dioxacycloheptadecino[4,3-b]pyridin-14-ylester, [8R-(8R*,9R*,10R*,11S*,12R*,13R*,14R*,15S*,18S*,19S*,20S*,21S*,22R*)]-(9CI)	Alkaloids	Other	2	299.448236224623	298.870720595785	296.548410708437	219.298384648667	230.437619908035	225.345666715049	298.289122509615	225.02722375725	0.754392992490019	-0.406612	0.0010072251244712	1.12241536103362	down
634	NEG_t571	2-Propenoic acid, 3-(4-hydroxy-3-methoxyphenyl)-, 3-[4-[2-hydroxy-2-(4-hydroxy-3-methoxyphenyl)-1-[[[3-(4-hydroxy-3-methoxyphenyl)-1-oxo-2-propenyl]oxy]methyl]ethoxy]-3-methoxyphenyl]propyl ester (9CI)	Lignans	Other	2	4045.02275437646	3945.62100076492	4137.43212812911	2799.04314933817	2817.0111047921	2764.13526342619	4042.69196109016	2793.39650585215	0.69097436379963	-0.533296	0.00100455121756288	1.12232217087444	down
635	NEG_t572	Hydroxymethylbilane	Alkaloids	Nicotinic Acid Alkaloids	3	6219.13381056567	5926.14407134526	6194.41657668322	3296.68136212791	3257.12875857597	3284.75124293416	6113.23148619805	3279.52045454601	0.536462664950647	-0.89845	0.000936870475579087	1.12456894767285	down
636	NEG_t575	Patellamide G	Organic Acid	Carboxylic Acids	1	5394.61341477184	5212.97162944088	5413.88947482657	4051.82414232833	3986.92970999777	3914.38437381886	5340.49150634643	3984.37940871499	0.746069796006623	-0.422617	0.00019194750511714	1.12018210696396	down
637	NEG_t576	(1S,14R,20S,23S,28S,31S,34R)-34-[(1S)-1-hydroxyethyl]-28-(2-hydroxy-2-methylpropyl)-23,31-dimethyl-12-thia-10,16,22,25,27,30,33,36-octazapentacyclo[12.11.11.03,11.04,9.016,20]hexatriaconta-3(11),4,6,8-tetraene-15,21,24,26,29,32,35-heptone	Organic Acid	Carboxylic Acids	3	1390.5694752062	1391.85070038895	1418.45818631162	776.75602040564	807.734386264259	771.320447674077	1400.29278730226	785.270284781325	0.560790066121952	-0.834467	3.02712625514344e-06	1.12581312666105	down
638	NEG_t577	Triplostoside A	Lipid	Isoprene lipid	1	789.011629380099	761.807384977349	797.535761593717	488.850833197144	499.485944801168	507.059036408832	782.784925317055	498.465271469048	0.636784454257537	-0.651123	0.000202626818431602	1.12307627890329	down
639	NEG_t578	isolimonic acid 17-beta-D-glucopyranoside	Lipid	Glycolipids	3	258.356564589991	255.988993399521	269.142649610594	195.226622199064	175.901708689601	168.186174071355	261.162735866702	179.77150165334	0.688350507038247	-0.538785	0.00304543895760747	1.10046186262661	down
640	NEG_t579	Ergosta-2,16,24-trien-26-oicacid, 15-(acetyloxy)-5-chloro-6,14,22-trihydroxy-1-oxo-, d-lactone, (5a,6b,15a,22R)-	Lipid	Steroid	1	35527.622224692	34274.6331439032	35472.0708029603	23236.2	23896.1763252996	23513.411040965	35091.4420571852	23548.6075490849	0.671064116165701	-0.575477	0.000192669306297836	1.12364003139725	down
641	NEG_t58	(12R,14R,18R,19R)-18-Hydroxy-11-methyl-20-oxo-1,11-diazapentacyclo[10.8.1.02,7.08,21.014,19]henicosa-2,4,6,8(21),15-pentaene-15-carbaldehyde	Alkaloids	Other	3	337.040638281904	303.929921740774	308.469165241069	218.695334782599	201.012429937326	187.090239734978	316.479908421249	202.266001484968	0.639111665868351	-0.64586	0.00125004554582282	1.09544472427875	down
642	NEG_t580	(+)-lyoniresinol 9'-O-beta-D-glucopyranosyl-(14)-beta-D-glucopyranoside	Lignans	Other	2	301.593839761419	293.760318804651	295.345870661311	174.928906639287	179.408500212574	196.864787961438	296.90000974246	183.734064937766	0.618841559140205	-0.692358	0.00140077754912286	1.11828394021457	down
643	NEG_t581	β-??D-??Glucopyranoside, 2-??hydroxy-??4-??(2-??propen-??1-??yl)??phenyl 6-??O-??(6-??deoxy-??α-??L-??mannopyranosyl)??	Polyphenols	Phenolic Glycosides	2	326.619888913987	315.787073437561	312.380219226206	202.213226387816	218.246901928766	189.979158722752	318.262393859251	203.479762346445	0.639345917935978	-0.645331	0.00108369846587219	1.11273554193801	down
644	NEG_t582	2,3-dihydro-3beta-O-sulfate withaferin A	Lipid	Steroid	1	2942.78534251032	2805.35433073888	2912.09474777048	2023.06566017082	2030.06571656151	1967.39323105064	2886.74480700656	2006.84153592766	0.695191875311165	-0.524517	0.000417846159855846	1.12093	down
645	NEG_t584	diastovaricins II	Ketones, Aldehydes,esters	Polyketide	1	2120.75936002483	1987.63460109368	2026.06044310155	829.19246064725	772.382174693719	766.489824067042	2044.81813474002	789.35481980267	0.386026906937144	-1.37323	0.000106762734202589	1.12427131612796	down
646	NEG_t585	coumabiocin E	Coumarins	Other	2	683.621298375879	661.879151378993	715.569511442557	450.229609909402	461.59173945907	455.54355817613	687.023320399143	455.788302514867	0.663424790660768	-0.591995	0.00330860552877024	1.11651642219714	down
647	NEG_t586	3-Pyridinecarboxylicacid, 1,6-dihydro-1-methyl-6-oxo-,(8R,9R,10R,11S,12R,13R,14R,15S,18S,19S,20S,21S,22S)-10,21-bis(acetyloxy)-12-[(acetyloxy)methyl]-13-(benzoyloxy)-5,7,8,9,10,12,13,14,15,17,18,19-dodecahydro-20,22-dihydroxy-8,18,19,20-tetramethyl-5,17-dioxo-8,11-epoxy-9,12-ethano-11,15-methano-11H-[1,8]dioxacycloheptadecino[4,3-b]pyridin-14-ylester (9CI)	Alkaloids	Other	1	1630.43237246774	1557.08522010939	1639.57198220051	569.21750729066	506.812980038308	539.092599238905	1609.02985825921	538.374362189291	0.334595631911859	-1.57951	1.38827026496133e-05	1.12509642850959	down
648	NEG_t588	Lappaol F	Lignans	Other	2	684.247887697779	655.63618784443	682.04134830105	432.129037304436	424.748362454477	424.206833494297	673.975141281086	427.02807775107	0.633596184184744	-0.658364	0.00067891906295412	1.12372084472133	down
649	NEG_t589	4H-1-Benzopyran-4-one,7-[[2-O-[3-(4-hydroxyphenyl)-1-oxo-2-propen-1-yl]-b-D-glucopyranosyl]oxy]-3-[4-methoxy-3-(3-methyl-2-buten-1-yl)phenyl]-	Flavonoids	Isoflavonoids	2	201.809164721328	200.63286416656	206.194077430013	10.0057732041337	10.0057732041337	10.0057732041337	202.878702105967	10.0057732041337	0.049318992581624	-4.34171	7.6959874637106e-05	1.12689621343025	down
650	NEG_t590	Yadanzioside A	Terpenoids	Diterpene	3	503.567094177596	441.16510974834	499.05179215714	258.509859597081	302.827471574726	283.797436644521	481.261332027692	281.711589272109	0.585360947419519	-0.772602	0.00220085911261825	1.09620979136193	down
651	NEG_t591	5-O-beta-D-Glucopyranosylmyricanol	Polyphenols	Other	2	1440.14913861788	1422.88415404881	1465.65189119265	1097.69707336302	1083.91728999804	1048.69265636001	1442.89506128645	1076.76900657369	0.746255937430177	-0.422258	5.33061699253194e-05	1.12094647097698	down
652	NEG_t593	Deoxytrillenoside A	Steroids	Other	2	3607.27641700184	3255.34297636387	3467.43099645786	2335.28077694999	2351.52447357499	2375.48	3443.35012994119	2354.09576196233	0.683664359744483	-0.54864	0.00806605151393045	1.1074505568473	down
653	NEG_t594	2-(hydroxymethyl)-2-propenoic acid [(3S,3aR,4S,4'R,6aR,8S,9S,9aR,9bR)-8-hydroxy-4',9-dimethyl-6-methylene-2-oxo-4-spiro[4,5,6a,7,8,9,9a,9b-octahydro-3aH-azuleno[4,5-b]furan-3,2'-oxetane]yl] ester	Ketones, Aldehydes,esters	Other	3	1129.33688271991	1094.99329477838	1131.25176417314	4652.85311009167	4523.13471378706	4397.96856475716	1118.52731389048	4524.6521295453	4.04518698234341	2.01620639048341	0.000346260191851334	1.12599159192947	up
654	NEG_t596	Neoantimycin	Amino acids	Dipeptide	1	5621.36886067624	5424.71568020837	5726.35543645981	3908.69204099083	3944.1120434924	3859.64874696043	5590.81332578147	3904.15094381455	0.698315382094937	-0.518049	0.00149746315270116	1.12046079719924	down
655	NEG_t597	Altoside	Sugars	Glycosides	1	1513.72168246906	1451.47774270142	1547.73853387445	675.416904193865	683.066	699.553674142808	1504.31265301498	686.012305040058	0.456030402765766	-1.1328	0.000642383388907861	1.12423551646866	down
656	NEG_t598	Triptogelin A-2	Lipid	Other	1	528.365599928807	480.892	536.435069580344	356.958512775386	365.282018119289	359.263004657541	515.230988906717	360.501178517405	0.699688462610455	-0.515215	0.0110723538640711	1.09928667636512	down
657	NEG_t6	Ixerisoside J	Terpenoids	Terpene Glycoside	1	28550.7718372576	27289.7273794861	28904.3253364473	84936.5912913175	84082.5327914004	84750.8803233647	28248.2748510637	84590.0014686942	2.99451920213489	1.58232438352216	1.81863414396749e-06	1.12685150146136	up
658	NEG_t60	taxezopidine N	Organic Acid	Carboxylic Acids	2	205660.207094054	215318.510958864	190676.256931826	43761.7619128257	40517.8983382138	42933.4045585918	203884.991661581	42404.3549365438	0.207981738091486	-2.26547	0.0016714125074897	1.12257241282009	down
659	NEG_t600	macrocliniside D-1	Lipid	Isoprene lipid	1	1476.14753763403	1404.67113544662	1514.78286140885	1021.89444970795	983.887116458891	969.529734271787	1465.2005114965	991.770433479543	0.676883761435891	-0.56302	0.00113089420170336	1.11437148940452	down
660	NEG_t601	Dispiro[furan-3(2H),1'(5'H)-naphthalene-5',2''-oxirane]-2,4'(4'aH)-dione, 6'-(acetyloxy)-4'a-[(acetyloxy)methyl]-5-(3-furanyl)octahydro-2'-methyl-, (1'R,2'R,2''R,4'aS,5R,6'S,8'aS)- (9CI)	Terpenoids	Diterpene	3	313.697714903393	312.392337856615	330.092263424664	10.0057732041337	10.0057732041337	10.0057732041337	318.727438728224	10.0057732041337	0.0313928830352931	-4.99342	0.000340106849031752	1.12630337352994	down
661	NEG_t602	Fraxiformoside	Sugars	Glycosides	1	3082.13708293736	2882.0425082098	3016.00422846657	1700.17913325254	1713.83524875331	1698.02423500796	2993.39460653791	1704.01287233794	0.569257681100975	-0.812846	0.0019530013026159	1.12236922240678	down
662	NEG_t603	Card-20(22)-enolide, 3-[(6-deoxy-4-O-β-D-glucopyranosyl-2,3-di-O-methyl-β-D-galactopyranosyl)oxy]-5,14-dihydroxy-	Lipid	Steroid	3	2277.07419938044	2212.19046783789	2272.60497363791	2023.34852490915	1883.08010337201	1893.81885998196	2253.95654695208	1933.41582942104	0.857787534562504	-0.221308	0.00906292872235296	1.07651510831197	down
663	NEG_t604	2H-Pyran-4-acetic acid,3-ethylidene-2-(b-D-glucopyranosyloxy)-3,4-dihydro-5-(methoxycarbonyl)-,[(1S,2R,3R,5R)-5-[(1R)-2-[[[(2S,3E,4S)-3-ethylidene-2-(b-D-glucopyranosyloxy)-3,4-dihydro-5-(methoxycarbonyl)-2H-pyran-4-yl]acetyl]oxy]-1-(hydroxymethyl)ethyl]-3-hydroxy-2-methylcyclopentyl]methylester, (2S,3E,4S)- (9CI)	Terpenoids	Terpene Glycoside	2	7894.75604980398	7747.79473056682	7860.27494063561	5296.46750259408	4985.78389453793	5129.7852526383	7834.27524033547	5137.34554992344	0.655752496858082	-0.608777	0.000135313090493051	1.1239753238946	down
664	NEG_t605	phyllanthoside	Sugars	Glycosides	1	1157.24882437261	1098.35371306919	1126.03959042446	719.345755288971	679.101812806414	681.341372158474	1127.21404262209	693.26298008462	0.615023370780562	-0.701287	5.74219895294791e-05	1.12160554391045	down
665	NEG_t606	6-O-trans-cinnamoyl E-harpagoside	Lipid	Isoprene lipid	3	597.582894807681	546.425363529848	638.92970013629	324.169303535328	326.490204039163	305.178206661612	594.312652824606	318.612571412034	0.536102621907435	-0.899419	0.00653242505863969	1.10514931902029	down
666	NEG_t607	((12S)-12-hydroxy-2-oxatricyclo[13.2.2.13,7]eicosa-3,5,7(20),15,17,18-hexaen-4-yl)-beta-D-glucopyranoside	Lignans	Other	3	1184.84194301392	1135.9095491124	1169.00696477891	1747.16744651637	1681.21689434085	1659.15626884532	1163.25281896841	1695.84686990085	1.45784892350809	0.543841221311823	0.000328590797154583	1.11993039019489	up
667	NEG_t608	1,3,5-Tricaffeoylquinic acid	Phenylpropanoids	Phenylpropanols	3	3561.56763456208	3430.40048794563	3543.49888806489	375.675546719449	350.657958611307	375.753895979014	3511.82233685753	367.362467103257	0.104607361040929	-3.25694	9.71713319202539e-05	1.12666997663955	down
668	NEG_t609	Picras-3-ene-2,16-dione, 11,20-epoxy-1,11,12-trihydroxy-6-[(3-methyl-1-oxo-2-butenyl)oxy]-	Lipid	Isoprene lipid	3	1047.4062814324	992.593476152567	1061.79886922282	484.168100950686	496.781351729945	452.545846670689	1033.9328756026	477.83176645044	0.462149698230604	-1.11357	9.0931006335348e-05	1.12259555771674	down
669	NEG_t61	17-oxo-3-benzoylbuxadine	Others	Other	3	67277.8602003345	66149.2816779681	66631.0727304751	58767.9371409028	59274.9294654052	56408.5365126624	66686.0715362592	58150.4677063235	0.872003198969448	-0.197595	0.0053507317001439	1.10059623849492	down
670	NEG_t610	[3-hydroxy-3-methyl-1-(7-oxofuro[3,2-g]chromen-9-yl)oxybutan-2-yl] 3-methylbutanoate	Coumarins	Furanocoumarins	3	1846.58038419503	1932.5254496048	1792.48836863278	660.335010853135	716.708126055547	716.759278832119	1857.19806747754	697.934138580267	0.375799517995519	-1.41196	0.000198019907880875	1.12370331504622	down
671	NEG_t611	1,6-Dioxaspiro[4.4]non-7-ene-2,3-dicarboxylicacid, 2-(carboxymethyl)-8-nonyl-9-oxo-, (2S,3S,5S)-	Organic Acid	Carboxylic Acids	3	785.799047203822	765.949116523504	780.358958327663	2184.69549148738	2154.51989495924	2144.62938234671	777.369040684996	2161.28158959778	2.78025	1.4752154931533	2.7881212855573e-06	1.12685732122005	up
672	NEG_t612	Cryptomoscatone D2	Polyphenols	Other	2	8257.39534018471	7976.11475686621	8153.04365413082	3646.55652172317	3558.14990760289	3596.48891289647	8128.85125039391	3600.39844740751	0.442916020542637	-1.17489	0.000102944714978607	1.12625787966579	down
673	NEG_t614	Archazolid A	Ketones, Aldehydes,esters	Polyketide	3	232.465998237336	219.533300781028	212.56572207687	345.252272006826	335.551266834328	348.790233060074	221.521673698411	343.197923967076	1.54927469731165	0.631592966795912	0.000157570104599308	1.11958567499867	up
674	NEG_t615	Azuleno[4,5-b]furan-2,7-dione, 9-[(β-D-glucopyranosyloxy)methyl]-3,3a,4,5,9a,9b-hexahydro-3,6-dimethyl-, (3S,3aS,9aS,9bS)-	Sugars	Glycosides	3	222.23853791808	235.329957604786	220.006783134252	162.299038103902	142.626465934394	140.280666213171	225.858426219039	148.402056750489	0.657057871316997	-0.605908	0.00138080998627716	1.10110241635068	down
675	NEG_t616	Deacylmetaplexigenin	Steroids	Other	3	787.130957512994	729.35350195457	738.505948058235	3333.88808040709	3319.97491079503	3250.88233819728	751.663469175266	3301.58177646647	4.39236694592728	2.13499858461538	5.62722190612882e-07	1.12672963372341	up
676	NEG_t617	Man2XylManGlcNAcFucGlcNAc	Sugars	Oligosaccharides	2	1386.49175370004	1229.70927382463	1264.68640772134	963.547987692156	902.252685849447	916.617554472836	1293.63	927.47274267148	0.71695411795371	-0.480047	0.00888808493220266	1.08574094876289	down
677	NEG_t618	2-Butenoic acid, 2-methyl-, dodecahydro-4,10-dihydroxy-6,10-dimethyl-3-methylene-5-(2-methyl-1-oxobutoxy)-2,9-dioxocyclodeca[b]furan-11-yl ester	Terpenoids	Terpene Lactones	2	2150.54100693108	2081.78136582368	2165.73556362782	1969.10568821533	1921.52964616975	1917.7903098393	2132.68597879419	1936.14188140813	0.907841989237819	-0.139487	0.00520154902914222	1.07593135775474	down
678	NEG_t62	(2'R)-6-(2'-acetoxypentadecyl)-5-hydroxy-2-methoxy-1,4-benzoquinone	Lipid	Fatty Alcohol	2	14093.2216316634	13708.8618291591	14011.4442223103	6739.89089699236	7257.90870297358	6901.17169004084	13937.8425610443	6966.32376333559	0.499813635634413	-1.00054	6.68992824877452e-06	1.1253536153218	down
679	NEG_t620	Affinoside Lb	Steroids	Steroid Lactone	2	9898.40937801218	9376.03923893548	10025.2153589762	3757.69719242449	3627.06475664799	3556.88677544775	9766.55465864129	3647.21624150674	0.373439392803658	-1.42105	0.000449883305983974	1.12449480794835	down
680	NEG_t622	Regelidine	Terpenoids	Sesquiterpenoid	3	370.061589889916	334.542498475468	329.371694427313	10.0057732041337	10.0057732041337	10.0057732041337	344.658594264232	10.0057732041337	0.0290309696918881	-5.10626	0.00145722893188491	1.12379232727524	down
681	NEG_t623	(3beta,5beta,12beta)-3-[(6-deoxy-3-O-methyl-beta-D-galactopyranosyl)oxy]-12,14-dihydroxy-11-oxocard-20(22)-enolide	Lipid	Steroid	2	277.329507883334	246.586419380919	258.890414337863	10.0057732041337	10.0057732041337	10.0057732041337	260.935447200705	10.0057732041337	0.0383457798144132	-4.70479	0.0012650631437081	1.1242236910265	down
682	NEG_t624	Rehmannioside A	Terpenoids	Iridoid	3	690.636349097889	762.416453078116	676.871788654085	228.724579768297	261.691332123652	238.863125935408	709.97486361003	243.093012609119	0.342396646795433	-1.54626	0.00120750974016636	1.11890333195824	down
683	NEG_t625	hamigeromycin A	Ketones, Aldehydes,esters	Polyketide	3	239.829611335751	241.892301165347	261.858297099859	446.415291893015	444.683782289449	416.960216463665	247.860069866986	436.01976354871	1.7591367733524	0.814867657094187	0.000160645917300403	1.11823343344285	up
684	NEG_t627	4A-alpha-L-cinerulosyl-3-alpha-L-rhodinosyl-4C->1D-alpha-L-rhodinosylaquayamycin	Ketones, Aldehydes,esters	Polyketide	2	974.009177777875	932.788747979434	905.704623263611	706.493849426693	711.721	704.403681968045	937.50084967364	707.539573676246	0.75470819458196	-0.406009	0.0068459935561721	1.11043512380929	down
685	NEG_t628	5,4'-dihydroxy-8-(3,3-dimethylallyl)-6'',6''-dimethyl-5''-(1,1-dimethylallyl)pyrano[2'',3'':7,6]isoflavone	Flavonoids	Other	3	3677.77381312509	3560.5941331953	3729.81976020065	1268.2689355036	1215.4494220426	1176.95728857841	3656.06256884035	1220.22521537487	0.333753920344396	-1.58314	2.48141833313475e-05	1.12585447364275	down
686	NEG_t629	6-O-(4''-O-trans-p-methoxy-cinnamoyl)-alpha-L-rhamnopyranosyl-aucubin	Lipid	Isoprene lipid	2	6104.83955728105	5710.47900089806	5910.6089478413	1989.55098480186	1870.56165311478	1819.82006981102	5908.6425020068	1893.31090257589	0.320430776093298	-1.64192	0.000124466831693516	1.12491063169857	down
687	NEG_t630	lyaloside	Terpenoids	Terpene Glycoside	2	364.985361353309	338.942584182168	366.424447756951	143.792731966375	152.995059109291	157.415865108843	356.784131097476	151.40121872817	0.424349643193087	-1.23667	0.000384776505442051	1.12198167025056	down
688	NEG_t631	2-Propenoic acid, 3-phenyl-, (2R,3aS,5R,6aR,6bR,7S,9R,9aR,11aR,11bR,12S,12aR)-9-(acetyloxy)-2-(3-furanyl)-3,3a,6,6a,6b,7,8,9,9a,10,11a,11b,12,12a-tetradecahydro-12-hydroxy-5-methoxy-1,6b,9a,12a-tetramethyl-2H,5H-cyclopent[a]isobenzofuro[7,1-gh][3]benzoxepin-7-yl ester, (2E)-	Lipid	Isoprene lipid	2	10.0057732041337	10.0057732041337	10.0057732041337	247.845012031518	243.341612899034	246.401190325586	10.0057732041337	245.862605085379	24.5720745483023	4.61894776024726	3.16831624119947e-05	1.12699829233178	up
689	NEG_t632	6-O-Trans-Caffeoyl Ajugol	Terpenoids	Monoterpene	3	1085.14803109671	1043.13660992784	1024.39469897896	293.653711662623	303.956961281754	277.791533038514	1050.8931133345	291.80073532763	0.277669281133398	-1.84856	8.71972224337246e-05	1.12558447917939	down
690	NEG_t633	(2S)-2-[2,2-dimethyl-8-(3-methylbut-2-enyl)chromen-6-yl]-7-hydroxy-8-(3-methylbut-2-enyl)-2,3-dihydrochromen-4-one	Flavonoids	Flavanones	3	2302.29197850206	2201.40095120557	2237.44780213058	2529.96922613243	2535.71519836186	2489.24100788262	2247.04691061274	2518.30847745897	1.12071913833444	0.16442477189818	0.00410875233763079	1.09522340908479	up
691	NEG_t634	Largazole	Amino acids	Dipeptide	3	738.496455834122	746.034684734113	750.773660936932	604.098494363914	625.343964416342	652.37329065929	745.101600501722	627.271916479849	0.841860916762853	-0.248346	0.0100799336470601	1.0947542352669	down
692	NEG_t636	5a,11a-Dehydrotetracycline	Others	Other	3	918.262309209229	852.902308853766	887.525367721362	242.924719703778	233.55261907524	274.550435371619	886.229995261452	250.342591383546	0.282480386267777	-1.82378	3.31822670180468e-05	1.12423554426341	down
693	NEG_t637	phenylpyropene A	Lipid	Steroid	2	1218.88764759658	1145.39424735298	1179.21849840838	711.281925472417	670.773384611435	704.761571517985	1181.16679778598	695.605627200612	0.588913969224736	-0.763871	0.00017294003771209	1.1212942528075	down
694	NEG_t640	(8E)-decaene-4,6-diyn-1-O-beta-D-apiofuranosyl-(1->6)-beta-D-glucopyranoside	Lipid	Fatty Acyls	2	719.718812630458	734.570035511699	674.218793529497	552.012651444256	551.434193111283	558.575255502251	709.502547223885	554.00736668593	0.780839151111761	-0.356903	0.0123341268515675	1.09709105260026	down
695	NEG_t641	2,23-disulfate ester of niga-ichigoside F1	Terpenoids	Triterpenoids	3	645.308024515968	603.890312218429	656.42137667918	226.444461550287	208.747968529827	203.215273003893	635.206571137859	212.802567694669	0.335013171090896	-1.57771	0.000281042730188975	1.12324231720691	down
696	NEG_t642	Saframycin R	Others	Other	3	1263.84724856068	1210.86795936283	1236.99439375867	1692.4585964842	1654.75142507626	1643.01925979254	1237.23653389406	1663.41	1.34445574058148	0.427022262540932	3.74336476967376e-05	1.12144717337596	up
697	NEG_t643	Spiro[furan-3(2H),1'(2'H)-naphthalene]-5'-aceticacid,5'-carboxy-4'a,8'a-diformyl-5-(3-furanyl)decahydro-2,4',6'-trihydroxy-2'-(hydroxymethyl)-,(1'R,2R,2'R,4'R,4'aR,5S,5'S,6'R,8'aR)- (9CI)	Others	Furans	2	271.200202668917	253.220049603399	246.734848264837	10.0057732041337	10.0057732041337	10.0057732041337	257.051700179051	10.0057732041337	0.0389251391730306	-4.68315	0.000876257489242087	1.12509728524778	down
698	NEG_t644	Polymatin A	Lipid	Isoprene lipid	3	212.694214452323	216.732842375789	209.43983356614	267.09413341334	259.672737202577	263.725318291108	212.955630131417	263.497396302342	1.23733472620439	0.307235833790968	7.37455324885223e-05	1.11916561306568	up
699	NEG_t645	(2-{[3-(hexadecanoyloxy)-2-(tetradecanoyloxy)propyl phosphonato]oxy}ethyl)trimethylazanium	Lipid	Glycerophospholipids	3	8710.12746328588	9122.51092378891	8934.87303956903	10948.3803175115	10666.4823290083	10568.1191338919	8922.50380888127	10727.6605934706	1.20231504779998	0.265814981193711	0.00039995051867907	1.10871412481678	up
700	NEG_t646	4H-1-Benzopyran-4-one,5,8-dihydroxy-2-phenyl-	Flavonoids	Other	3	139.133892450792	152.245745498177	149.33665360875	115.011584617986	107.98138287758	111.219366131571	146.90543051924	111.404111209046	0.758338958711642	-0.399085	0.00426038594601317	1.09302813647536	down
701	NEG_t647	[(1R,2R,4S,5R,9R,10R,13R,14S,15S,17R)-9-(Furan-3-yl)-15-[(1R)-1-hydroxy-2-methoxy-2-oxoethyl]-10,14,16,16-tetramethyl-7,18-dioxo-3,8-dioxapentacyclo[12.3.1.02,4.04,13.05,10]octadecan-17-yl] propanoate	Ketones, Aldehydes,esters	Other	2	1654.29497497253	1556.93354321967	1570.03967071048	625.310254128062	629.164307979752	619.215305959145	1593.75606296756	624.563289355653	0.39188135742224	-1.35151	0.000902362047906045	1.12482354051061	down
702	NEG_t648	3,5-dihydroxy-2-[3-(4-hydroxyphenyl)propanoyl]phenyl 6-deoxy-alpha-L-mannopyranoside	Flavonoids	Glycosides	3	1060.89023181273	1000.56078653522	1018.37226468772	857.563289657574	810.419431849839	786.894754217599	1026.60776101189	818.292491908337	0.797083874664824	-0.327197	0.00175667358275145	1.08993448594544	down
703	NEG_t649	(2R)-2-beta-D-glucopyranosyloxy-2-(2-methylpropyl)butanedioic acid	Lipid	Fatty Acyls	2	162.647054089834	177.737700423987	186.987058472926	135.485411750963	122.246002759045	131.125369953214	175.790604328916	129.618928154407	0.737348441625935	-0.439582	0.00971308695387469	1.06361122408658	down
704	NEG_t65	JBIR-78	Amino acids	Oligopeptides	1	69044.2370043962	66271.1311561715	61693.533400373	76925.2090875156	78656.7163738138	75935.5026767363	65669.6338536469	77172.4760460219	1.17516227086039	0.23285998334483	0.0222861020628959	1.04737103253308	up
705	NEG_t650	β-D-Glucopyranoside, 2-(3,4-dihydroxyphenyl)ethyl 3-O-(6-deoxy-α-L-mannopyranosyl)-, 4-[(2E)-3-(3,4-dihydroxyphenyl)-2-propenoate] 6-[(1S,4aS,7S,7aS)-1-(β-D-glucopyranosyloxy)-1,4a,5,6,7,7a-hexahydro-7-hydroxy-7-methylcyclopenta[c]pyran-4-carboxylate]	Sugars	Glycosides	3	1870.11838170809	1709.90423202088	1742.11800386905	1372.8700983956	1343.45089417377	1390.40973079197	1774.04687253267	1368.91024112045	0.771631382639939	-0.374016	0.00992558796995167	1.09320547952925	down
706	NEG_t652	acacetin-7-O-(6''-acetyl)glucopyranoside	Flavonoids	Glycosides	2	449.34686937178	447.573062477715	458.190931720062	228.39715141458	215.362916307559	222.774485115574	451.703621189852	222.178184279238	0.491867175414685	-1.02366	1.65997320693147e-06	1.12600023324046	down
707	NEG_t653	2-Pentenedioic acid, 3-methyl-, 1-[(1S,2R,4R,4aS,5S,6S,8aR)-5-acetyl-1,2,3,4,4a,5,6,8a-octahydro-1-hydroxy-4,5-dimethyl-6-[(1R)-1-methylpropyl]-2-naphthalenyl] ester, (2E)-	Lipid	Fatty Acids	3	10834.2213591842	10337.3287737591	10528.1551132514	11688.9863461327	11285.0743912867	11308.3677326851	10566.5684153982	11427.4761567015	1.08147467630538	0.11299988370361	0.0118486624728603	1.02649503326467	up
708	NEG_t654	Picrasa-3,13(21)-dien-16-one,11,20-epoxy-1,2,11,12,14,15-hexahydroxy-, (1b,2a,11b,12a,15b)-	Lipid	Isoprene lipid	2	4868.86347026404	4541.79540556247	4589.9249514858	954.715725819154	932.96890265268	907.334194127835	4666.86127577077	931.672940866556	0.19963587640875	-2.32456	0.000613336935167023	1.12536420891178	down
709	NEG_t655	(3S,6S,12S,15S,21S,24S,27S)-24-Benzyl-15-[(1R)-1-hydroxyethyl]-3-(hydroxymethyl)-12,21-bis(2-methylpropyl)-1,4,10,13,16,19,22,25-octazatricyclo[25.3.0.06,10]triacontane-2,5,11,14,17,20,23,26-octone	Organic Acid	Carboxylic Acids	3	10.0057732041337	10.0057732041337	10.0057732041337	619.667143760768	632.994502564766	597.875414418176	10.0057732041337	616.84568691457	61.6489774782954	5.94600506089867	0.000284381072752213	1.12642842816006	up
710	NEG_t656	Olivetonide	Coumarins	Isocoumarins	3	207.433463455874	183.727046118724	195.105881791528	10.0057732041337	10.0057732041337	10.0057732041337	195.422130455375	10.0057732041337	0.0512008193791466	-4.28769	0.00136018984744142	1.12401010017644	down
711	NEG_t657	2,3,5-trimethyl-6-(2-methylprop-2-enyl)cyclohexa-2,5-diene-1,4-dione	Ketones, Aldehydes,esters	Other	3	735.844679923702	653.776768418853	696.294998227815	204.890793315325	197.216607238789	200.726434620231	695.305482190123	200.944611724782	0.289001909048426	-1.79085	0.00212496673330188	1.12188165834735	down
712	NEG_t658	6-amino-2,4-dihydroxy-3-(methylamino)cyclohexyl 2,6-diamino-2,3,4,6-tetradeoxyhexopyranoside	Sugars	Amino Sugars	3	399.864222186506	364.732510881756	367.899155459258	10.0057732041337	10.0057732041337	10.0057732041337	377.498629509173	10.0057732041337	0.0265054557075963	-5.23757	0.000930869203261096	1.12497452534514	down
713	NEG_t66	PE 36:4	Lipid	Glycerophospholipids	2	1752792.45045862	2001747.83761484	1558125.24274152	335155.006547812	318485.954638547	347937.14503619	1770888.51027166	333859.36874085	0.188526475158865	-2.40716	0.00767791882975255	1.10942234173175	down
714	NEG_t662	Strophanthosid-19-carboxylsaeure	Lipid	Steroid	3	10.0057732041337	10.0057732041337	10.0057732041337	368.11830214478	342.207034912561	330.748986569459	10.0057732041337	347.024774542267	34.6824545652204	5.11613410024522	0.00107392220789128	1.12465188715783	up
715	NEG_t663	Euchrenone a11	Others	Other	3	3987.31845653446	3721.43747111943	3659.51096482262	3105.8713699488	3030.65712767205	2930.96332509864	3789.42229749217	3022.49727423983	0.797614263324547	-0.326237	0.00679847798296013	1.08142260349494	down
716	NEG_t664	12-oxo-17-oic-strictic acid	Ketones, Aldehydes,esters	Other	2	375.373	364.068299449708	357.969998753038	289.767602297696	284.870820124394	277.515633980036	365.803657041915	284.051352134042	0.776513155803399	-0.364918	0.000372129756187591	1.11425206833172	down
717	NEG_t665	Saussureamine C	Lipid	Isoprene lipid	3	681.666932912666	620.511023874725	635.668148397637	822.910651984982	837.023007820007	806.096193000576	645.948701728343	822.009950935188	1.27256227736934	0.347736261450969	0.00376768798496301	1.09784750640918	up
718	NEG_t666	2,4,10-Undecatrienamide, 7,9-dimethoxy-3,6,8-trimethyl-11-phenyl-, (2E,4E,6S,7S,8R,9S,10E)-	Others	Other	3	10.0057732041337	10.0057732041337	10.0057732041337	224.024667584003	216.371771289663	231.779783253228	10.0057732041337	224.058740708965	22.3929461659594	4.48497244618641	0.000431513767428269	1.12609819876769	up
719	NEG_t668	Tentoxin	Amino acids	Peptide	2	8170.19304524207	7755.24729685433	7594.09751169308	12277.8917790149	11963.5446803203	11906.5948750242	7839.84595126316	12049.3437781198	1.53693629352225	0.620057366118907	9.19547921179794e-05	1.12166640336621	up
720	NEG_t669	Oseltamivir	Organic Acid	Carboxylic Acids	3	2737.23667032309	2558.95379110205	2589.23229274956	7007.70578084031	6888.79667361766	6766.80505510901	2628.47425139157	6887.76916985566	2.62044384349938	1.38981119213818	1.96962373593737e-06	1.12609247451629	up
721	NEG_t67	ansellone A	Terpenoids	Diterpene	2	71103.0828976064	66778.6753955448	68510.7584757304	13635.0577265557	14638.7427393233	13578.0300498618	68797.5055896272	13950.6101719136	0.202777848591315	-2.30203	0.000227144040990219	1.12580002105546	down
722	NEG_t670	Cyclopenta[c]pyran-4-carboxylic acid, 6-[[[(1S,4aS,7S,7aS)-1-(β-D-glucopyranosyloxy)-1,4a,5,6,7,7a-hexahydro-7-methylcyclopenta[c]pyran-4-yl]carbonyl]oxy]octahydro-7-methyl-3-oxo-, methyl ester, (4S,4aS,6S,7R,7aS)- (9CI)	Lipid	Isoprene lipid	1	2910.95890133596	2660.60852243278	2641.00625189772	1067.38671161475	1031.73679643454	1037.04662381276	2737.52455855549	1045.39004395402	0.381874215771653	-1.38883	0.00229727161108809	1.12107605095743	down
723	NEG_t671	Heptonamide,5-amino-2,5,6,7-tetradeoxy-N-[1-(3,4-dihydro-8-hydroxy-1-oxo-1H-2-benzopyran-3-yl)-3-methylbutyl]-2-methyl-	Organic Acid	Carboxylic Acids	3	1072.21625529008	1015.96282735688	933.90665189628	1935.77021904341	1873.78154467935	1899.90877250238	1007.36191151441	1903.15351207505	1.88924505713537	0.917809848250178	0.000423216241435102	1.12167137479638	up
724	NEG_t673	rel-(7S,8R,1'S,5'S,6'S)-6-Acetoxy-3'-hydroxy-3,5'-dimethoxy-4,5-methylenedioxy-4'-oxo-Delta-1,3,5,2',8'-8.1',7.5'-neolignan	Lignans	Other	3	1000.72793663981	931.724022575756	963.248549354645	3377.5726247436	3198.08140958913	3239.98530841267	965.233502856737	3271.87978091513	3.38972877674839	1.76116984324541	0.000130117892270223	1.12565825829836	up
725	NEG_t674	glaupalol-beta-D-glucoside	Polyphenols	Phenolic Glycosides	2	1020.69076370995	938.294771778278	942.653117373643	2258.45203022036	2166.13791438545	2177.35603000518	967.21288428729	2200.64865820366	2.27524745994803	1.18602346391558	6.70149086159317e-06	1.12476135954411	up
726	NEG_t675	3-O-beta-D-glucopyranosyl-14-O-(p-hydroxyphenylacetyl)-3beta,14-dihydroxycostunolide	Lipid	Isoprene lipid	2	635.22392348724	572.651374142629	527.157349525659	1052.7260249778	991.192460997712	1051.96141403564	578.344215718509	1031.95996667038	1.78433524296309	0.835386695932445	0.000608701215628631	1.1120723737929	up
727	NEG_t676	23-hydroxytormentic acid 23-sulfate ester	Terpenoids	Triterpenoids	3	10.0057732041337	10.0057732041337	10.0057732041337	266.390415732299	248.753298100436	236.67276186765	10.0057732041337	250.605491900128	25.0460895712283	4.64651346890346	0.00128366763186921	1.1241805990502	up
728	NEG_t677	3,12-di-O-acetyl-8-O-benzoylingol	Terpenoids	Diterpene	3	5698.97850562977	5145.71099279434	5342.39572220761	3497.07690099725	3322.20442112074	3329.80171833804	5395.69507354391	3383.02768015201	0.626986446424599	-0.673494	0.00305895913565135	1.11101827437835	down
729	NEG_t678	Isojasminin	Terpenoids	Iridoid	1	5138.35850025191	4906.64406721033	4989.93580221516	1702.55000944314	1627.98482807842	1639.72110671035	5011.6461232258	1656.75198141064	0.330580400266619	-1.59693	0.000107942680422577	1.12604434787773	down
730	NEG_t679	Hexadecatetraenoic acid	Lipid	Fatty Acids	2	4694.05681571997	4461.46830114652	4624.29997594025	841.447316901612	797.077889352851	828.015189535238	4593.27503093558	822.18	0.17899649517883	-2.482	0.000213953550329799	1.12629052470065	down
731	NEG_t680	7β,8-Epoxy-11α,14-dihydroxy-12-oxo-3β,2α-[[(2S,3S,4R,6R)-tetrahydro-3-hydroxy-4-methoxy-6-methyl-2H-pyran-2,3-diyl]bis(oxy)]carda-4,20(22)-dienolide	Others	Other	2	5255.19974130455	4803.68492953152	4820.15925915794	1503.62563293954	1446.54971391562	1401.75157199503	4959.68	1450.6423062834	0.292486999791521	-1.77356	0.00124281908165784	1.1229331010088	down
732	NEG_t681	Butanoic acid, 2-methyl-, (1R,4aR,5S,6S,8S,8aR)-5-[(1S)-1-(acetyloxy)-2-(2,5-dihydro-5-oxo-3-furanyl)ethyl]octahydro-6-hydroxy-8a-(hydroxymethyl)-5,6-dimethylspiro[naphthalene-1(2H),2'-oxiran]-8-yl ester, (2S)-	Ketones, Aldehydes,esters	Carboxylic acid ester	1	12233.6346340103	11598.6956199444	11579.0316899441	8427.71701781775	8354.64028458822	8144.47343273703	11803.7873146329	8308.94	0.703921830926296	-0.506513	0.00129994104993392	1.1173373794445	down
733	NEG_t682	lonitoside	Sugars	Disaccharide	3	2139.88754675765	2050.9699713016	2022.67871693357	2738.73085383375	2716.36397079229	2630.11384350544	2071.17874499761	2695.06955604383	1.3012249969024	0.379870442340083	0.000214212163019032	1.11373670273663	up
734	NEG_t683	8-epicordatin	Terpenoids	Diterpene	3	10.0057732041337	10.0057732041337	113.342182424669	250.637998559461	240.939954288888	239.635708755625	44.4512429443121	243.737887201325	5.48326370775899	2.45503485914036	0.0275734906596905	1.06464212395075	up
735	NEG_t684	Imidazo[5,1-d]-1,2,3,5-tetrazine-8-carboxamide,3-ethyl-3,4-dihydro-4-oxo-	Others	Other	2	137.474454858782	142.542464066655	137.882095364387	10.0057732041337	10.0057732041337	10.0057732041337	139.299671429941	10.0057732041337	0.0718291227927695	-3.79929	0.000158052338811191	1.12671345922063	down
736	NEG_t685	(5R,6R,8S,9R,10R,12S)-15,16-epoxy-2-oxo-6-O-(beta-D-glucopyranosyl)-cleroda-3,13(16),14-trien-17,12-olid-18-oic acid methyl ester	Sugars	Glycosides	3	2205.85353014316	2023.80187294215	2175.72044997404	308.440275059976	338.504992727151	358.039660249137	2135.12528435312	334.994976012088	0.156897105039708	-2.67211	0.000509415140704124	1.12472434808011	down
737	NEG_t686	5Z-7-Oxozeaenol	Ketones, Aldehydes,esters	Polyketide	2	109.959202761806	10.0057732041337	10.0057732041337	520.767584032724	510.777684229204	525.718077871491	43.3235830566911	519.087782044473	11.981644762974	3.58275406048576	0.00431119007487691	1.11598795872842	up
738	NEG_t687	Ethanone, 2-(β-D-glucopyranosyloxy)-1-phenyl-	Ketones, Aldehydes,esters	Other	1	205.300515904389	186.409584622524	185.524268961258	1706.98184233634	1655.44391227829	1663.70047957436	192.411456496057	1675.37541139633	8.70725393334707	3.12221779788309	1.28241718423687e-05	1.12676516239084	up
739	NEG_t688	4H-Cyclohepta[b]thiophen-4-one, 5,6,7,8-tetrahydro-	Ketones, Aldehydes,esters	Other	3	825.412452254116	774.55073522669	787.907040588003	592.163383767024	616.892261227145	621.265865526404	795.956742689603	610.107170173524	0.76650794880124	-0.383627	0.00127426842713882	1.10712776173071	down
740	NEG_t689	19-O-[beta-D-apiofuranosyl(1->2)-beta-D-glucopyranosyl]-3,14-dideoxyandrographolide	Terpenoids	Diterpene	1	2898.38870717791	2650.57938917318	2788.62436101865	7309.81092525426	7157.16440476171	7161.58079162463	2779.19748578991	7209.51870721353	2.59410090289587	1.37523459727515	3.04873215707755e-06	1.12619115532685	up
741	NEG_t69	p-menthane-5,6-dihydroxy-3-carboxylic acid	Terpenoids	Monoterpene	3	5116.36178697376	4901.67775519567	5186.37392796766	480.286793298545	636.99277670374	510.401703438756	5068.13782337903	542.560424480347	0.107053210348295	-3.2236	1.47952708641996e-05	1.12601023847077	down
742	NEG_t690	Margosan O	Terpenoids	Triterpenoids	3	3918.12494807402	3536.16252507141	3798.95620050895	2134.02934177027	2107.19710601358	2148.18339854376	3751.08122455146	2129.8032821092	0.567783834743242	-0.816586	0.00443933888676795	1.11618806248125	down
743	NEG_t691	Copal-8-ol diphosphate	Lipid	Isoprene lipid	3	2400.84458970304	2144.81433432276	2160.55644984817	895.61068956901	908.819026633969	871.604331364863	2235.40512462466	892.011349189281	0.399037892220569	-1.3254	0.00332217909271775	1.11844972568864	down
744	NEG_t693	3,4-Dihydroxy-1,7-dioxaspiro[4.4]nonan-8-one; 4-Octanoyl	Lipid	Fatty Acid Esters	3	1648.45190881587	1575.43556369446	1660.45839229448	7407.16747394215	7305.28933432017	7390.41122366886	1628.11528826827	7367.62267731039	4.52524629576257	2.17799631595392	2.4655344608374e-08	1.12695337920721	up
745	NEG_t694	(2R,3R,4R,5R,7S,8S,9S,11E,13S,15R)-2,3,5,7,8,9,15-heptahydroxyjatropha-6(17),11-diene-14-one-7,8,9-triacetate-2-ncotinate-5-(2-methylbutyrate)	Terpenoids	Diterpene	3	7110.59170376048	6630.3884513783	6801.82339545668	20939.7518602246	20676.7853197487	20798.4762924174	6847.60118353182	20805.0044907969	3.03829091869895	1.60326001561682	2.50685996883716e-06	1.12677449395521	up
746	NEG_t696	dichrostachine L	Terpenoids	Diterpene	1	1832.65742721148	1632.51250058497	1692.40214826854	2615.78319026552	2600.79580072545	2569.38941599141	1719.19069202166	2595.32280232746	1.50961892381788	0.594184413058344	0.00314370842431904	1.11634538429331	up
747	NEG_t699	L-Alanine, N-acetyl-(3E)-3-[(4R)-4-amino-2-cyclohexen-1-ylidene]-L-alanyl-3-[(4R)-4-(acetylamino)-2-cyclohexen-1-ylidene]-, (3E)- (9CI)	Amino acids	Other	2	2391.2484117129	1975.35268321969	1973.82705806609	3488.50565965118	3487.83686061226	3324.8226373211	2113.47605099956	3433.72171919485	1.62467973912971	0.700155358568488	0.00520213302883986	1.09934530946447	up
748	NEG_t7	6'-O-(1-hydroxy-4-oxo-cyclohexanacetyl)acteoside	Lipid	Glycolipids	3	33788.9323945526	33357.6972432795	34250.5080264916	22999.3480431661	22898.2315911339	22239.0507855526	33799.0458881079	22712.2101399509	0.671977848580101	-0.573514	6.35007715046916e-06	1.12481654344025	down
749	NEG_t70	Citropeptin (9CI)	Organic Acid	Other	1	7757.33740084937	7094.66365706633	7436.99126230137	9774.91786201752	10744.4	9751.12415864885	7429.66410673902	10090.1409381421	1.3580884402284	0.441577432546092	0.0046712321360849	1.08392591001563	up
750	NEG_t701	Pravastatin	Organic Acid	Hydroxy Acids	3	10150.8001639811	9638.01035451034	10093.3747304135	11167.7788221691	10991.2789584125	11105.038792871	9960.72841630165	11088.0321911509	1.1131748329775	0.154680197227199	0.0135305446884418	1.07893446444997	up
751	NEG_t702	Dihydrokaempferide	Flavonoids	Flavonols	3	116.934151764351	107.543963959541	110.179604448605	147.373196876359	137.080806341794	152.653029768373	111.552573390832	145.702344328842	1.3061316283432	0.385300295038153	0.00576847539660133	1.07534260124684	up
752	NEG_t703	(1-Methyl-1H-indol-5-yl)methanol	Alcohols	Other	2	364.168007712476	329.577532740268	347.991100324013	410.446329349678	387.194694442712	389.784296333187	347.245546925586	395.808440041859	1.13985173761402	0.188846182881774	0.0203586704176827	1.00361064109799	up
753	NEG_t704	benzyl 6-O-alpha-L-arabinofuranosyl-beta-D-glucopyranoside	Others	Other	3	111.200290633893	10.0057732041337	10.0057732041337	366.498227801246	383.624340798212	385.285624438979	43.7372790140535	378.469397679479	8.65324515404515	3.1132412760622	0.00839828477974677	1.10417063373029	up
754	NEG_t705	Ergosta-2,24-dien-26-oic acid, 15-(acetyloxy)-16,17-epoxy-28-(β-D-glucopyranosyloxy)-5,6,14,22-tetrahydroxy-1-oxo-, δ-lactone, (5α,6β,14β,15α,16β,17α,22R)- (9CI)	Lipid	Steroid	2	156.520637471126	168.186314213205	216.547464696879	722.244107585266	659.183514476888	712.763630087322	180.418138793737	698.063750716492	3.86914395295118	1.95201440578948	4.43436374333736e-05	1.12103620293738	up
755	NEG_t706	12-O-Benzoyl-14-O-(2E,4E)-decadienoyl-5beta,12beta-dihydroxyresiniferonol-6alpha,7alpha-oxide	Lipid	Isoprene lipid	1	7666.84288709277	7234.77792671029	7753.19592794377	27566.5894985716	27568.5458126794	27308.1478535372	7551.60558058228	27481.0943882627	3.63910616027483	1.86358413820021	1.28096806488386e-06	1.12688118723179	up
756	NEG_t707	eurochevalierine	Terpenoids	Sesquiterpenoid	3	1916.69090577524	1604.13851859233	1737.9488324416	1151.59196696346	1124.06706146539	1127.64757169491	1752.92608560306	1134.43553337459	0.647166781698219	-0.627791	0.0199829451337448	1.08127934188561	down
757	NEG_t708	1beta,6beta,9alpha-trihydroxy-trans-eudesm-3-ene-6-O-beta-D-glucopyranoside	Terpenoids	Terpene Glycoside	1	3028.49746753576	2875.26910921976	2937.75473788266	8166.31861465097	7919.73090238426	8024.17174614189	2947.17377154606	8036.74042105904	2.72693130573127	1.44727835770492	3.3233197738461e-06	1.12645346647526	up
758	NEG_t709	Fusacandin B	Lipid	Fatty Acyls	1	568.056736686149	537.95047611852	564.465348875185	358.508325877614	348.211618442125	337.59207495679	556.824187226618	348.10400642551	0.625159636400344	-0.677703	0.000157689465367861	1.12057722760613	down
759	NEG_t71	kunzeaphlogin F	Sugars	Other	3	6134.66198510111	5850.45505940511	6061.01265341715	2702.11825458215	2613.90611482103	2550.07551284035	6015.37656597446	2622.03329408118	0.43588847104145	-1.19797	4.96298271960451e-05	1.12527454713724	down
760	NEG_t710	9,14-Methano-2H,6H-difuro[3′′,4′′:1′,8′a;2′′,3′′,4′′:4′,5′]naphtho[2′,3′:4,5]furo[2,3-e]furo[2,3-b]oxepin-8-carboxylic acid, 2a,3,4,5,8,8a,8b,8c,9,10a,13a,14,14a,15a,15b,15c-hexadecahydro-5,8c,13a-trihydroxy-8-methoxy-2a,8b,14a-trimethyl-3-[[(2E)-2-methyl-1-oxo-2-butenyl]oxy]-, methyl ester, (2aR,3R,5S,5aS,8S,8aR,8bS,8cR,9S,10aS,13aS,14S,14aR,15aS,15bR,15cS)-	Organic Acid	Carboxylic Acids	1	1358.72847320231	1244.27161266416	1334.33444841814	1756.66558367506	1720.01363245258	1736.34365397582	1312.44484476154	1737.67429003449	1.32399795463421	0.404900893412984	0.00378667082139948	1.11091932607612	up
761	NEG_t711	(2R,3S,4S,5R,6R)-2-(hydroxymethyl)-6-[(1S,5R)-2-methyl-5-prop-1-en-2-ylcyclohex-2-en-1-yl]oxyoxane-3,4,5-triol	Terpenoids	Terpene Glycoside	2	428.367702110161	420.660942175695	433.433702976859	789.466750166893	764.098	775.466821621478	427.487449087572	776.343910522157	1.81606246494297	0.860813826149529	3.21410737526223e-05	1.12581932710669	up
762	NEG_t712	Lactuside B	Others	Other	2	12313.723518498	11702.8609704792	12022.9958010104	10816.9904237433	10483.2506047097	10272.1728100415	12013.1934299959	10524.1379461648	0.876048321996298	-0.190918	0.00341368825805179	1.07388181994601	down
763	NEG_t714	6'''-Deamino-6'''-hydroxyparomomycin II	Alcohols	Polyol	2	20312.2956979262	19362.8842836178	20529.0524633227	42682.7069269198	41813.3246261148	41896.4267352019	20068.0774816222	42130.8194294122	2.09939489559946	1.06997356269397	2.07504649861732e-06	1.12612147982027	up
764	NEG_t715	pulcherrin B	Terpenoids	Diterpene	2	107.715123219441	122.994077546272	136.198152907045	184.474329927559	165.46202587774	156.722821339055	122.302451224253	168.886392381451	1.38089131240536	0.46559977200402	0.0159742801646099	1.00866752949896	up
765	NEG_t717	11beta-acetoxybacunol	Lipid	Isoprene lipid	2	3223.70673809152	3060.64674869998	3246.65777043014	1882.25108367422	1842.37871441369	1852.13814528445	3177.00375240721	1858.92264779079	0.585118178215019	-0.7732	0.00136686490645423	1.1224629724804	down
766	NEG_t719	Ajugamarin chlorohydrin	Terpenoids	Diterpene	2	6528.51018014707	6114.61855156378	6433.88	2733.2762952899	2577.18821958647	2558.41250543329	6359.00179967928	2622.95900676989	0.412479676747721	-1.27761	0.000195882977746552	1.12405449999981	down
767	NEG_t72	(1R,3R,4S,5R)-3,4-bis[[(E)-3-(3,4-dihydroxyphenyl)prop-2-enoyl]oxy]-1,5-dihydroxycyclohexane-1-carboxylic acid	Organic Acid	Carboxylic Acids	3	7847.89470519106	7654.86114345976	7574.47747285847	1898.13514568631	1780.48306720163	2043.44269272256	7692.41110716976	1907.3536352035	0.247952639118018	-2.01186	8.57068088430401e-07	1.12623744814587	down
768	NEG_t721	(5alpha,6alpha,7alpha,8xi,9xi,14xi)-5-hydroxy-6,7:22,26-diepoxyergosta-2,24-diene-1,12,26-trione	Lipid	Steroid	2	152.64170937766	150.620678222622	147.525216767196	322.182922237557	303.376140066471	321.537057903529	150.262534789159	315.698706735852	2.10098084115794	1.0710630061364	0.000806159044030645	1.12377291059611	up
769	NEG_t722	cyclo(-Leu1-Pro2-Tyr3-Phe4-Pro5-Gly6-)	Organic Acid	Carboxylic Acids	2	1930.22892525758	1800.17878471143	1848.03022823241	3342.68404948278	3192.43839765551	3163.94957581014	1859.47931273381	3233.02400764948	1.73867167303748	0.797985522982775	8.43736572475866e-05	1.12171105171623	up
770	NEG_t723	Expansol B	Terpenoids	Sesquiterpenoid	3	4636.50293304809	5122.41819919281	4660.54112667446	9948.7488110921	9282.71909404332	9325.54741292494	4806.48741963845	9519.00510602012	1.98044939577438	0.985827838128131	0.000110200170703345	1.1198984100601	up
771	NEG_t724	Demethylallosamidin	Sugars	Amino Sugars	2	590.24366920333	576.599375185738	597.502018902898	466.017561088714	434.75469365054	453.548981836933	588.115021097322	451.440412192062	0.767605648551115	-0.381563	0.000497722314882326	1.11285061300679	down
772	NEG_t725	(1S,4aS,6S,7aS)-1,4a,5,6,7,7a-hexahydro-6-hydroxy-7-methylene-1-(O-beta-D-glucopyranosyl)cyclopenta[c]pyran-4-carbaldehyde	Ketones, Aldehydes,esters	Other	2	205.145852097611	198.202725808313	207.618038943051	10.0057732041337	10.0057732041337	10.0057732041337	203.655538949658	10.0057732041337	0.0491308670303685	-4.34723	0.000211734138843402	1.1265925904322	down
773	NEG_t727	Cyclo[2,3-didehydroalanyl-N-methylglycyl-2-[(1R)-1-aminoethyl]-4-thiazolecarbonyl-L-tryptophyl-4-methoxy-L-tryptophylglycyl-(2R)-2-aminobutanoyl]	Organic Acid	Carboxylic Acids	3	729.222507141458	705.590038436471	697.520826893916	825.032799807724	780.154437160041	774.285	710.777790823948	793.157251030388	1.11590044212122	0.158208319223519	0.0181137925232157	1.02683785075873	up
774	NEG_t729	kadsuketanone A	Alcohols	Tertiary Alcohol	2	221.678611588478	196.510881952675	203.355260624599	10.0057732041337	10.0057732041337	10.0057732041337	207.181584721917	10.0057732041337	0.0482947034967592	-4.37199	0.00144867737649559	1.12381150718403	down
775	NEG_t730	NCGC00386015-01_C32H44O8_Estra-1,5-diene-3,11-dione, 17-[(1R,3E)-1-(acetyloxy)-5-hydroxy-1,5-dimethyl-2-oxo-3-hexen-1-yl]-2,16-dihydroxy-4,4,9,14-tetramethyl-, (9beta,10alpha,16alpha,17beta)-	Others	Other	1	1889.00675391946	1713.59115647562	1864.77204929834	879.130348045454	810.393098863066	829.915365365363	1822.45665323114	839.812937424628	0.460813669250061	-1.11774	0.00112936299820239	1.11914706994515	down
776	NEG_t732	DAUMONE	Lipid	Fatty Acids	3	167.416510877685	166.152056402608	166.190114791561	378.030038234635	356.852400344077	355.449771892131	166.586227357285	363.444070156948	2.18171739598528	1.12546423740147	0.00133206217409523	1.12396835991512	up
777	NEG_t733	micropeptin KT1042	Organic Acid	Other	2	412.594243670202	338.375314347479	397.385280573593	919.20287039712	871.798957555966	918.483617033092	382.784946197091	903.161814995393	2.35944967002533	1.23845039733647	0.000106385416998293	1.12081030524268	up
778	NEG_t734	Lucidenic acid B	Terpenoids	Triterpenoids	1	43522.5721672282	41388.4919035793	43719.4334875564	79227.7728726236	78544.1689762933	78109.284488907	42876.8325194546	78627.0754459413	1.83378927093706	0.874827861811139	5.62179953762796e-05	1.12590187068679	up
779	NEG_t735	3-hydroxy-6-methoxy-2,2-dimethyl-3H-chromen-4-one	Ketones, Aldehydes,esters	Other	2	10.0057732041337	10.0057732041337	10.0057732041337	457.270177575901	430.793426259768	433.327577555996	10.0057732041337	440.463727130555	44.0209585150886	5.46011865379039	0.000383759762220838	1.12620477721751	up
780	NEG_t736	3-O-beta-D-glucopyranosyl-3beta,14-dihydroxycostunolide	Lipid	Isoprene lipid	3	963.100875101181	889.662383349712	931.41029274919	362.062855783761	340.870562324482	335.520272423278	928.057850400028	346.151230177174	0.372984539733131	-1.42281	0.000366434302467963	1.12363821422063	down
781	NEG_t737	cytospolide J	Ketones, Aldehydes,esters	Lactones	3	349.585833552721	356.718939408898	406.69630824643	604.936310095221	529.956239017749	559.580847581023	371.000360402683	564.824465564664	1.52243643362396	0.606381992460031	0.00269215838734907	1.08202896617837	up
782	NEG_t739	1-{[(2S,8S,11S,14S,19S)-19-amino-11-(2-amino-2-oxoethyl)-8-(3-amino-3-oxopropyl)-5-[(2S)-butan-2-yl]-2-(4-hydroxybenzyl)-3,6,9,12,20-pentaoxo-1,4,7,10,13-pentaazacycloicosan-14-yl]carbonyl}-L-prolyl-L-leucylglycinamide	Amino acids	Peptide	1	130.498643460961	117.909112902311	145.495122262777	383.587999945947	351.730430618106	391.653338168903	131.300959542016	375.657256244319	2.86103968740692	1.51653951039371	0.000199234300910538	1.11914713482567	up
783	NEG_t74	16beta-O-acetyl-scillarenin-3-O-beta-D-glucoside	Lipid	Steroid	2	2627.51499187521	2263.85687518905	2389.80092590308	6273.91555466646	6274.89072335429	6233.98818548439	2427.05759765578	6260.93148783505	2.57963861009409	1.36716896799583	0.000651603478141942	1.12530240105967	up
784	NEG_t740	PI(18-2-0-0)	Lipid	Glycerol Ester	2	2569.64766625222	2346.19679440004	2567.18575351694	3867.86019046418	3728.79496980124	3706.91910121414	2494.34340472307	3767.85808715985	1.51056108795019	0.595084528654223	0.000307795887028237	1.11607459084732	up
785	NEG_t741	1beta-O-beta-D-glucopyranosyl-4beta-hydroxyl-5alpha,6beta,11betaH-eudesma-12,6alpha-olide	Terpenoids	Sesquiterpenoid	2	8491.87889598409	8319.82031832648	8799.2890693997	14801.9491537087	14295.9791129657	14481.7743615176	8536.99609457009	14526.5675427307	1.70160175567729	0.766893426954722	8.17064975258976e-06	1.12447080834243	up
786	NEG_t743	Formamide,N-[11-(16-hydroxy-10-methoxy-11,21-dimethyl-12,18-dioxo-3,7,19,27-tetraoxa-29,30,31-triazatetracyclo[24.2.1.12,5.16,9]hentriaconta-2(31),4,6(30),8,13,24,26(29),28-octaen-20-yl)-4,10-dimethoxy-5,9-dimethyl-6-oxo-1-undecenyl]-N-methyl-	Terpenoids	Terpene Lactones	3	1120.80193172707	1050.32190362082	1144.73155336068	4704.05561376706	4457.65251556648	4490.74999339222	1105.28512956952	4550.81937424192	4.11732615638675	2.04170773711291	0.000116101557359062	1.12578705307531	up
787	NEG_t745	[(1S,2S,6R,10S,11R,13S,14R,15R)-13-acetyloxy-1,6-dihydroxy-8-(hydroxymethyl)-4,12,12,15-tetramethyl-5-oxo-14-tetracyclo[8.5.0.02,6.011,13]pentadeca-3,8-dienyl] (2E,4E,6E)-deca-2,4,6-trienoate	Alcohols	Other	2	513.824751531472	479.871241228486	539.325834629504	356.760471143817	356.949867481028	351.144891078019	511.007275796487	354.951743234288	0.694611916593631	-0.525721	0.0112156219258476	1.10027236960758	down
788	NEG_t746	1'-O-acetyl-2-O-decanoyl-3-O-isobutyryl-3'-O-2-methylbutanoylsucrose	Lipid	Glycerol Glycolipids	2	692.459935540999	648.377782254388	705.691683541615	1619.18439581173	1513.43798933978	1565.09066131478	682.176467112334	1565.9043488221	2.29545348500601	1.19877919762158	9.34881085738085e-05	1.12352970554129	up
789	NEG_t747	11-beta-Hydroxyandrosterone-3-glucuronide	Sugars	Sugar Acids	1	29590.9696787897	28099.6636452424	28916.3253591553	26549.1349103654	25631.0656248081	25751.5018996262	28868.9862277291	25977.2341449332	0.899831879790142	-0.152273	0.00752419788001407	1.06091253155528	down
790	NEG_t748	5-Ac,Me ether-4,5,10-Trihydroxy-11(13)-amorphen-12-oic acid	Terpenoids	Sesquiterpenoid	2	721.127621802036	688.348152992449	723.359429532218	911.618856024632	886.378106865277	876.132219727583	710.945068108901	891.376394205831	1.25379081196368	0.326296662559738	0.000317470170404404	1.11085822717957	up
791	NEG_t75	1-(hexopyranosyloxy)-4a-hydroxy-4,7-dimethyl-1,4a,5,6,7,7a-hexahydrocyclopenta[c]pyran-7-yl acetate	Sugars	Glycosides	3	6777.03903523308	6380.12943723927	6589.35	5043.3015916727	4938.34521693585	4935.74570095217	6582.17387657745	4972.46416985357	0.755444061960745	-0.404603	0.002688148261139	1.1147519446766	down
792	NEG_t752	Cucurbitacin E 2-O-Glucoside (Elaterinide)	Terpenoids	Triterpenoids	2	543.589392439822	495.102582665739	542.486034330439	164.444601336594	145.882687469526	160.105543073914	527.059336478667	156.810943960011	0.297520474654106	-1.74894	0.000663286544482965	1.12238257629014	down
793	NEG_t753	deacetylnomilinic acid 17-beta-D-glucopyranoside	Lipid	Glycolipids	2	1139.91902307601	1029.62897992956	1075.97488295292	1408.52369143762	1359.85805595469	1342.55038848904	1081.84096198616	1370.31071196045	1.26664709519288	0.341014626345877	0.00314423857274698	1.09065480695422	up
794	NEG_t754	N-trans-p-Coumaroyl-N'-trans-feruloyl-3-hydroxy-cadaverine	Others	Other	3	6465.82215955598	6054.19975266478	6530.4598472016	4238.15004924345	4146.54351502559	4173.02975058936	6350.16058647412	4185.90777161947	0.6591814040948	-0.601253	0.0037373675496434	1.11616785872605	down
795	NEG_t756	Canescein	Others	Other	2	1120.51432687846	993.343570802772	1123.22824552774	787.300869708828	733.330484500861	742.598752750119	1079.02871440299	754.410035653269	0.699156589239307	-0.516312	0.009289893282366	1.08440707563937	down
796	NEG_t757	10-Carboxyloganin	Sugars	Glycosides	3	138.775869770641	135.925012313524	138.768360568983	672.102405724871	635.151516289254	672.870737871406	137.823080884383	660.041553295177	4.78904947603714	2.25973934024393	0.000531485366303314	1.12578419518035	up
797	NEG_t758	D-Fructose 1-phosphate	Sugars	Other	3	165.249281701982	144.847042326372	143.179180411201	108.074594920659	112.429528614551	103.349265898825	151.091834813185	107.951129811345	0.714473617616858	-0.485047	0.0166149269630306	1.06357483357421	down
798	NEG_t76	6beta-cinnamoyloxy-7beta-acetoxyvouacapen-5alpha-ol	Alcohols	Other	2	5387.97956760928	5133.29122533415	5367.54462010427	4219.15283089108	4032.07680408659	4061.3347510729	5296.27180434923	4104.18812868352	0.77492022318666	-0.36788	0.000502958810905228	1.11145799997396	down
799	NEG_t760	2-oxo-2H-chromen-7-yl 6-O-acetyl-beta-D-glucopyranoside	Coumarins	Other	2	631.920541298714	617.54655340291	625.230337021862	125.97377942436	10.0057732041337	107.96649401026	624.899143907829	81.3153488795846	0.130125556535533	-2.94202	0.00396574662697389	1.11716554995477	down
800	NEG_t761	Fumitremorgin A	Alcohols	Polyol	3	309.090295215059	308.994443138444	320.801450299274	450.142797151584	413.639511424995	440.492342104592	312.962062884259	434.758216893724	1.38917226224479	0.474225509669821	0.00390015579355819	1.10715386156992	up
801	NEG_t762	1,8-dihydroxy-3-{[(alpha-rhamnopyranosyl)oxy]methyl}anthracen-9,10-dione	Quinones	Anthraquinones	3	548.345796102007	484.428544748073	507.68202324265	345.840714724553	304.169895473981	301.14242658489	513.485454697577	317.051012261141	0.617448867072335	-0.695608	0.00148339976314547	1.09588597284879	down
802	NEG_t763	micropeptin MM916	Amino acids	Dipeptide	1	348.262442184299	327.921749883313	389.406909896239	1311.6069184812	1269.91677199743	1298.22425444623	355.19703398795	1293.24931497495	3.64093500572087	1.86430898748358	6.45176304650113e-06	1.12584704563905	up
803	NEG_t764	serfurosterone B	Lipid	Steroid	3	10889.7348075854	10309.3035312197	10493.8833342485	43262.7057654701	42773.5602226799	43208.4785401064	10564.3072243512	43081.5815094188	4.0780318665964	2.02787304892022	1.77725709866981e-08	1.12695614005277	up
804	NEG_t766	8:1+2O fatty acyl hexoside	Others	Other	3	221.762710181845	192.520842615086	237.600752944912	468.321167403847	441.296803962316	459.365770944642	217.294768580614	456.327914103602	2.10004095857608	1.07041746606204	0.00034953733531469	1.11781491957453	up
805	NEG_t767	7-Hydroxy-4-methyl-2H-1-benzopyran-2-one, 9CI, O-beta-D-Glucopyranoside	Coumarins	Other	2	10420.0496816621	9994.52316117112	10473.8993721064	26863.9376492322	26923.2826005943	26648.3915775373	10296.1574049799	26811.8706091213	2.60406572612743	1.38076586231363	1.69245623692786e-06	1.1268219810257	up
806	NEG_t768	2H-Pyran-2-one, 4-hydroxy-6-methyl-3-(2-propenyl)-	Ketones, Aldehydes,esters	Other	3	548.341409130842	509.366378544947	519.136248123705	3176.30226178729	3112.85821063882	3079.38864138817	525.614678599831	3122.84970460476	5.94132894637498	2.57078566670005	1.2278757618332e-05	1.1267537844781	up
807	NEG_t769	2H-Pyran-2-one,4-(fluoromethyl)tetrahydro-4-hydroxy-, (R)- (9CI)	Ketones, Aldehydes,esters	Other	3	274.833592076938	277.790434364888	263.784545901663	1751.50444774038	1723.29738886046	1739.83108684101	272.136190781163	1738.21097448062	6.38728340207566	2.6752	5.25441728630037e-07	1.12698041547345	up
808	NEG_t77	1beta-acetoxy-8beta,9alpha-dibenzoyloxy-6alpha-hydroxy-2beta(alpha-methylbutanoyloxy)-beta-dihydroagarofuran	Lipid	Isoprene lipid	3	12164.8678281053	11386.1441147591	11913.8513414588	36613.3063407106	35575.9770768244	35583.5737818585	11821.6210947744	35924.2857331312	3.03886289749306	1.60353158714427	2.4871338611659e-06	1.12640505462947	up
809	NEG_t770	Spiro[furan-3(2H),1'(2'H)-naphthalene]-5'-acetic acid, 5-(3-furanyl)decahydro-2,4'-dihydroxy-2',4'a,5',8'a-tetrakis(hydroxymethyl)-6'-[[(2Z)-2-methyl-1-oxo-2-butenyl]oxy]-, (1'R,2R,2'R,4'R,4'aS,5S,5'R,6'R,8'aR)- (9CI)	Lipid	Isoprene lipid	3	1200.11433541039	1154.72267861913	1286.5093928371	1482.91376797366	1421.83396483877	1433.39084726823	1213.78213562221	1446.04619336022	1.19135564029285	0.252604146953086	0.0136424181271528	1.05708205286042	up
810	NEG_t773	(6R)-beta-D-glucopyranosyl 2-(2,6-dimethyl-6-vinylcyclohex-1-enyl)acetate	Lipid	Fatty Acyls	3	3384.6495688376	3189.45708281144	3274.85834200569	536.933041883197	515.958590821812	509.436688937218	3282.98833121824	520.776107214076	0.158628680541434	-2.65627	0.000323749270366982	1.12610790700983	down
811	NEG_t774	beta-D-Glucopyranose, 1-[(2E)-2,6-dimethyl-2,5-heptadienoate]	Sugars	Hexose	3	1137.00779380174	1069.8333452346	1069.81605814214	2039.78062330318	1924.48068295525	1980.80957343917	1092.21906572616	1981.69029323253	1.81437072050652	0.859469264021045	6.82895999091424e-05	1.12251128210542	up
812	NEG_t775	6-O-ethyl-aucubin	Lipid	Isoprene lipid	3	1099.59502210287	1046.51608131566	1059.87276826744	872.993030499382	798.601914276634	842.405365155698	1068.66129056199	838.000103310571	0.784158751431786	-0.350782	0.00144628730995895	1.09774643269374	down
813	NEG_t776	1,5-di-O-Caffeoylquinic acid	Phenylpropanoids	Phenylpropanols	3	875.976847848429	822.540539358857	854.716965006177	199.744772694827	191.094189598427	200.421941212386	851.078117404488	197.086967835213	0.231573299565338	-2.11046	0.000371046559418206	1.12575301074597	down
814	NEG_t777	D-glycero-beta-D-manno-Heptose 7-phosphate	Sugars	Phospho Sugar	2	366.523652374763	355.128753290692	349.635935767065	133.79181728745	133.730924861653	128.268570401374	357.09611381084	131.930437516826	0.369453579622856	-1.43653	0.00011097215370497	1.12582344909796	down
815	NEG_t778	kadcoccilactone M	Others	Pyran	3	1445.74773288826	1401.36419851163	1374.0451302463	2254.67665203295	2202.08648746239	2236.1214790219	1407.05235388206	2230.96153950575	1.58555687949387	0.664989632908058	1.27299533478397e-05	1.12483919636092	up
816	NEG_t78	H-Ala-Tyr-OH	Amino acids	Peptide	3	10.0057732041337	10.0057732041337	10.0057732041337	1121.35037088425	1022.98657366476	1043.35989462707	10.0057732041337	1062.56561305869	106.19525261873	6.73057546272937	0.000810022684000178	1.12524556725909	up
817	NEG_t780	Cyclo[2-[(1S)-1-amino-2-(4-hydroxyphenyl)ethyl]-4-thiazolecarbonyl-L-asparaginyl-L-prolyl-L-seryl-2-(1-amino-3-methylbutyl)-4,5-dihydro-4-thiazolecarbonyl-L-isoleucyl-L-leucyl]	Amino acids	Oligopeptides	2	207.032419770955	203.039658533863	216.275760338334	121.963457034281	124.016148083532	125.559415223979	208.782612881051	123.846340113931	0.593183208146214	-0.75345	0.00117439928878386	1.12196412666994	down
818	NEG_t783	Bouvardin,3-(N-methyl-L-tyrosine)- (9CI)	Organic Acid	Carboxylic Acids	2	1227.46341708019	1167.4746996941	1182.91873988476	2383.88241477104	2277.60183393268	2245.9208960173	1192.61895221968	2302.46838157367	1.93059851789908	0.949048176480195	0.000289070205452782	1.12331013170929	up
819	NEG_t784	Scutebata A	Terpenoids	Diterpene	2	3053.3561246677	2836.80977349454	2963.34133111804	4057.31902247985	3814.19068592125	3763.40249077567	2951.16907642676	3878.30406639226	1.31415854732663	0.394139340837842	0.00180128930919975	1.09644410951876	up
820	NEG_t788	β-D-Glucopyranoside, [(1R,3aR,4R,5R,7aS)-octahydro-1-hydroxy-1-(hydroxymethyl)-7a-methyl-5-(1-methylethyl)-1H-inden-4-yl]methyl	Terpenoids	Terpene Glycoside	2	2803.86469511703	2630.36416617108	2882.82969138438	5680.10888209846	5467.50750348999	5561.26291787679	2772.35285089083	5569.62643448841	2.00898901909212	1.00646967848403	1.16916742361282e-05	1.12439	up
821	NEG_t789	1-acetyl-4-isopentenyl-6-methylphloroglucinol	Polyphenols	Other	2	10.0057732041337	10.0057732041337	10.0057732041337	187.095017661674	163.580406702551	164.971491209347	10.0057732041337	171.882305191191	17.1783131282828	4.10251646891053	0.00220675899157472	1.12211082275499	up
822	NEG_t79	(4S)-4,5-dihydro-4-hydroxygeldanamycin	Ketones, Aldehydes,esters	Polyketide	1	14401.3140522865	13719.0990619226	14675.4053803434	79968.0839175729	79509.7452458268	79212.6183723282	14265.2728315175	79563.4825119093	5.57742452258767	2.4795990850942	1.47919009228335e-08	1.12700133203926	up
823	NEG_t790	3-O-sulfoquillaic acid 28-beta-glucopyranosyl ester	Terpenoids	Triterpenoids	3	3301.24195739439	3106.91332711852	3168.80091990751	9781.41932401261	9387.66697712599	9530.3584975842	3192.31873480681	9566.48159957427	2.99671880983188	1.58338371825485	2.19965289491409e-05	1.12615340630436	up
824	NEG_t791	methyl (2S,3S,4E,6R,8R,10E,12S,13E)-8,13-bis(acetyloxy)-2,5,9,9,12-pentamethyl-3-[(phenylcarbonyl)oxy]-2,3,3a,6,7,8,9,12-octahydro-1H-cyclopenta[12]annulene-6-carboxylate	Terpenoids	Diterpene	3	431.942072723703	396.267726548849	409.08382744734	255.278798330495	233.688202570668	257.536193582251	412.431208906631	248.834398161138	0.603335520657631	-0.728968	0.000374179992625213	1.11329188286441	down
825	NEG_t793	Octanoic acid, (1R,3aS,4E,6Z,8S,8aR,9S,11R,12S,12aS,13S,13aS)-8,9,13-tris(acetyloxy)-1,2,3a,8,8a,9,10,11,12,12a,13,13a-dodecahydro-12,13a-dihydroxy-1,8a,12-trimethyl-2-oxo-5-[(1-oxobutoxy)methyl]benzo[4,5]cyclodeca[1,2-b]furan-11-yl ester (9CI)	Terpenoids	Terpene Lactones	2	658.121295426107	592.839	656.818168461479	2157.84103581198	2091.30608879817	2072.95128033788	635.926178681862	2107.36613498268	3.31385340881986	1.72850978510427	2.26626530835254e-06	1.12589532812286	up
826	NEG_t794	Pterocarpadiol A	Polyphenols	Other	3	595.579961861689	572.10012968833	553.083053339101	680.024439512146	655.597922273415	685.622128212353	573.58771496304	673.748163332638	1.1746209790704	0.232195310128754	0.00370116176790905	1.07751015421763	up
827	NEG_t795	1020102-60-6	Lipid	Isoprene lipid	2	2768.22534272507	2544.99178917301	2591.4788848822	3054.76454846604	3025.42560477311	2949.60865314997	2634.89867226009	3009.93293546304	1.14233346699487	0.191983859942016	0.017841386889021	1.04671660204382	up
828	NEG_t797	9-O-desacetylspathulin-2-O-2-methylbutanoate	Terpenoids	Sesquiterpenoid	3	521.102113813295	482.652256818545	495.316617617468	750.354590635898	728.108411435809	713.800749060536	499.690329416436	730.754583710748	1.46241490117321	0.548352675822606	0.000121719010788937	1.11702547301467	up
829	NEG_t798	Cytochalasin V	Ketones, Aldehydes,esters	Other	1	376.295472292239	352.98647655554	398.858540726105	277.097923075443	280.746831724903	259.769956879804	376.046829857961	272.538237226717	0.724745472072344	-0.464454	0.00659497020886584	1.08397167433314	down
830	NEG_t8	10-O-succinoyl geniposide	Lipid	Isoprene lipid	2	472.426845921018	526.074685884753	466.488421960683	1235.70541212582	1255.89561886004	1321.13152370345	488.329984588818	1270.9108515631	2.60256566598758	1.37993456498463	3.34178135913101e-05	1.12332	up
831	NEG_t80	11-O-beta-D-Glucopyranoside-Abscisic alcohol	Terpenoids	Terpene Glycoside	1	7319.49081012544	6754.96184333263	7317.06863820017	3891.79879739444	3668.09807743622	3789.29194514038	7130.50709721941	3783.06293999035	0.530546129245924	-0.91445	0.00130641977303793	1.11921897860371	down
832	NEG_t800	(-)-3-oxo-alpha-ionyl-O-beta-D-glucopyranoside	Sugars	Glycosides	2	325.421777706715	288.46773700629	337.160606727249	10.0057732041337	10.0057732041337	10.0057732041337	317.016707146751	10.0057732041337	0.0315622898685333	-4.98565	0.0022758276278747	1.1219571779865	down
833	NEG_t801	3-O-Coumaroylquinic acid	Phenylpropanoids	Phenylpropanols	3	3227.9767731735	3093.20674632288	3120.91694821311	10306.1345114013	10264.8391521963	10051.7107216845	3147.36682256983	10207.5614617607	3.24320679387038	1.69742101607854	4.21952900537329e-06	1.1267120529582	up
834	NEG_t802	D-ribosylnicotinic acid	Sugars	Other	2	276.608230626028	256.242353995856	252.832698193087	101.715401541438	100.241183902471	10.0057732041337	261.89442760499	70.6541195493476	0.269780919722025	-1.89014	0.0194021542277228	1.07140617453047	down
835	NEG_t803	D-myo-Inositol,O-2,3-diamino-2,3-dideoxy-a-D-glucopyranosyl-(1&reg;1)-O-[2,6-diamino-2,3,4,6-tetradeoxy-a-D-erythro-hexopyranosyl-(1&reg;3)]-2,4-diamino-6-[(4-amino-2-hydroxy-1-oxobutyl)amino]-2,4,5,6-tetradeoxy-,(S)- (9CI)	Sugars	Amino Sugars	2	974.115610487579	900.504574120502	944.344494535521	10.0057732041337	10.0057732041337	10.0057732041337	939.654893047867	10.0057732041337	0.010648348961052	-6.55323	0.000528418751093445	1.12587963552545	down
836	NEG_t804	(2S,3S,4R,5R,6R)-2-(dihydroxymethyl)-3-methyl-6-{[(4aS,7S,7aS)-7-methyl-1,4a,5,6,7,7a-hexahydrocyclopenta[c]pyran-1-yl]oxy}tetrahydro-2H-pyran-3,4,5-triol (non-preferred name)	Sugars	Glycosides	1	190.33584368189	183.648792363304	185.812591121917	364.898877071971	356.650939131099	364.07396287677	186.59907572237	361.874593026613	1.93931610660829	0.955547980477547	1.70188855293754e-06	1.1262811472135	up
837	NEG_t805	5'-acetoxymethylen-2-(4-acetoxy-but-3-inyl)-dithiophene	Others	Other	3	5873.28861920057	5722.56183513556	5702.26930335891	11193.5936793637	11199.2725386604	10895.6498155754	5766.03991923168	11096.1720111998	1.92440083083545	0.944409327398044	1.7577596152404e-05	1.12604172482919	up
838	NEG_t807	4H-1-Benzopyran-4-one,7-[(6-O-D-apio-b-D-furanosyl-b-D-glucopyranosyl)oxy]-3-(4-hydroxyphenyl)-(9CI)	Flavonoids	Isoflavonoids	2	19170.1249992362	19202.4754208116	18959.2671379695	425.004093741881	447.557705259744	433.13103866977	19110.6225193391	435.230945890465	0.0227742945291306	-5.45645	1.45315005817482e-05	1.12703184897156	down
839	NEG_t809	(R)-4-Dehydropantoate	Organic Acid	Carboxylic Acids	3	13269.3779212465	13139.3002004429	13124.0083236542	7609.63439947393	7543.13455745483	7538.48103472593	13177.5621484479	7563.74999721823	0.573987047984375	-0.80091	2.1765485006768e-06	1.1268799793127	down
840	NEG_t81	9,14-Methano-2H,6H-difuro[3′′,4′′:1′,8′a;2′′,3′′,4′′:4′,5′]naphtho[2′,3′:4,5]furo[2,3-e]furo[2,3-b]oxepin-8-carboxylic acid, 3-(acetyloxy)-2a,3,4,5,8,8a,8b,8c,9,10a,13a,14,14a,15a,15b,15c-hexadecahydro-8c,13a-dihydroxy-8-methoxy-2a,8b,14a-trimethyl-5-[[(2E)-1-oxo-3-phenyl-2-propenyl]oxy]-, methyl ester, (2aR,3R,5S,5aS,8S,8aR,8bS,8cR,9S,10aS,13aS,14S,14aR,15aS,15bR,15cS)-	Others	Furans	3	4920.0887797071	4508.40539935125	4871.91720423485	6598.39275489209	6218.68516669546	6258.75466447538	4766.80379443107	6358.61086202098	1.33393593196548	0.415689376525991	0.000872332107944979	1.10013703795655	up
841	NEG_t810	plumiepoxide	Sugars	Other	1	4165.32667218467	4028.25757877091	3993.77887192397	2854.47236016693	2813.67197983893	2822.36941697255	4062.45437429318	2830.17125232614	0.696665363243261	-0.521462	0.00110150796331153	1.12279173945861	down
842	NEG_t811	Kipukasin H	Nucleosides	Pyrimidine Nucleotide	3	270.464085183867	266.118560824656	258.703434814958	10.0057732041337	112.039068616493	109.702469211211	265.095360274494	77.2491036772792	0.291401190866907	-1.77892	0.0294980684947522	1.06047500116172	down
843	NEG_t813	5-hydroxy-4H-chromen-4-one	Ketones, Aldehydes,esters	Chromones	3	661.520339930631	673.857373847562	646.322896439785	485.256788827336	487.882683807662	481.037895282079	660.566870072659	484.725789305692	0.733802755279529	-0.446536	0.00119984395312623	1.1221897308301	down
844	NEG_t814	4,4'-di-O-acetyl-3,6'-di-O-feruloylsucrose	Sugars	Other	2	417.192836365611	403.732058569537	416.940575020665	143.055243267682	152.981707670382	157.639142795613	412.621823318604	151.225364577892	0.366498706640449	-1.44812	1.89599346047118e-06	1.1258092806421	down
845	NEG_t816	2-Propenoic acid, 3-phenyl-, (2S,3aS,4aR,6S,8S,8aS,9R,10R)-2,8,9,10-tetrakis(acetyloxy)-2,3,3a,4,4a,5,6,7,8,8a,9,10-dodecahydro-3a-(1-hydroxy-1-methylethyl)-1,8a-dimethyl-5-methylenebenz[f]azulen-6-yl ester, (2E)-	Lipid	Isoprene lipid	3	335.946624242786	326.281299717075	372.82486434967	619.272103548943	608.868358501936	609.564895030033	345.017596103177	612.568452360304	1.77547017682285	0.828201127122541	0.00179516725182009	1.12044102939802	up
846	NEG_t817	selagin-7-O-(6''-acetyl)-beta-D-glucopyranose	Flavonoids	Glycosides	2	1358.97610847427	1377.43996163509	1324.26868706727	1029.28768764966	993.308036440127	1026.78705268045	1353.56158572554	1016.46092559008	0.750952846408706	-0.413206	0.00011224272686727	1.11965569622278	down
847	NEG_t818	1,3,5-trihydroxy-4-[(E)-3-(3-hydroxy-4-methoxyphenyl)prop-2-enoyl]oxycyclohexane-1-carboxylic acid	Organic Acid	Carboxylic Acids	1	398.315350562062	407.574138556598	411.721583945565	310.968081752105	293.60259112097	312.075687016931	405.870357688075	305.548786630002	0.752823606952904	-0.409616	0.000355627302070485	1.11571181120407	down
848	NEG_t819	DL-DJENKOLIC ACID	Organic Acid	Carboxylic Acids	3	10.0057732041337	10.0057732041337	10.0057732041337	126.556345786846	117.197059460345	117.529129244696	10.0057732041337	120.427511497296	12.035802635177	3.5892604493444	0.000770033323968044	1.12533537080812	up
849	NEG_t82	Scuterivulactone A	Terpenoids	Terpene Lactones	3	7097.30923735189	6451.35905135869	6806.71061770893	8862.15174644962	8585.08340008367	8928.5002520758	6785.12630213984	8791.91179953636	1.2957624380203	0.373801242215052	0.00210390151644725	1.10219932924637	up
850	NEG_t820	swietemahonin F	Lipid	Isoprene lipid	3	914.933788893438	840.710817871403	929.603738901212	2884.94616293227	2721.55115170764	2842.19694092276	895.082781888684	2816.23141852089	3.14633626688523	1.65367286803347	3.70489046624261e-05	1.12515060937392	up
851	NEG_t821	Chaenorrhinoside	Others	Other	1	846.834673821741	817.852598576833	837.545737183425	1292.72593383248	1233.86851104587	1238.75015266708	834.077669860666	1255.11486584848	1.50479375147178	0.589565763317588	0.000408528277388349	1.12165754041743	up
852	NEG_t822	Cyclohexanone, 2-[2-(b-D-glucopyranosyloxy)-1-hydroxy-1-methylethyl]-5-methyl-(9CI)	Terpenoids	Terpene Glycoside	1	475.173681799926	432.503	442.271195582042	2274.74129993639	2146.20550555948	2140.89321822637	449.982645040256	2187.28000790741	4.86080970458702	2.28119665529035	0.000249940419747727	1.12551786525416	up
853	NEG_t823	Cucurbitacin B 2-O-beta-D-glucoside	Terpenoids	Triterpenoids	3	406.817044469722	382.651082440597	383.918438076466	917.401442226691	865.901779062077	889.34632395872	391.128854995595	890.883181749163	2.27772298149467	1.18759229598107	7.72920563855342e-05	1.12452140660767	up
854	NEG_t824	N-{2-[5-(4-benzyloxyphenyl)-1-methyl-4,8-dioxo-1,4,7,8-tetrahydropyrrolo[3,2-f]indol-3-yl]ethyl}-N-methylformamide	Others	Indole And Its Derivatives	3	1060.83576359535	1009.00059582668	1033.36265391491	1365.79167024795	1305.93339583847	1323.31878709213	1034.39967111231	1331.68128439285	1.2874	0.364455117276035	0.000254788245186937	1.11353678849426	up
855	NEG_t825	b-D-Glucopyranoside,(2E)-2-hexen-1-yl	Lipid	Fatty Acyls	2	155.463736154764	148.269936037872	150.822451046643	378.825706309616	358.714376214374	365.689326520517	151.518707746426	367.743136348169	2.42704773435373	1.27920248320606	0.000203656440417781	1.12518440209264	up
856	NEG_t826	1-(3-Methylbutanoyl)-6-apiosylglucose	Sugars	Glycosides	2	260.104841302294	236.536532509843	220.267988802238	642.925172177816	596.970175791672	615.508097513425	238.969787538125	618.467815160971	2.58805860578631	1.37187028708311	3.2523437675798e-05	1.12221881806233	up
857	NEG_t827	L-glycero-D-altro-Pentadec-14-en-7-ulo-7,4-furanosonicacid,2,7-anhydro-3,4-di-C-carboxy-8,9,10,12,13,14,15-heptadeoxy-10,12-dimethyl-15-phenyl-,5-[(6E,12E)-6,12-tetradecadienoate], (7S,10x,11x,12x)- (9CI)	Organic Acid	Carboxylic Acids	3	564.463601577927	524.473814472506	538.721564730883	10.0057732041337	10.0057732041337	10.0057732041337	542.552993593772	10.0057732041337	0.0184420200833421	-5.76086	0.000482485773901444	1.12598303439596	down
858	NEG_t828	3beta,5alpha,20-trihydroxy-15beta-cinnamoyloxy-14-oxolathyra-6Z,12E-diene	Terpenoids	Diterpene	1	1044.41958973139	914.809677438789	920.720651254055	628.624148264461	543.916881774106	528.156833059883	959.983306141411	566.899287699483	0.590530360343553	-0.759917	0.0023536578124425	1.0888649719654	down
859	NEG_t829	Bakkenolide Db	Terpenoids	Sesquiterpenoid	3	800.695586401469	766.188955422241	792.362218467892	1936.48707009339	1812.32248404981	1795.60221876007	786.415586763867	1848.13725763442	2.35007709503773	1.23270808564313	0.00107643516752855	1.12292669791046	up
860	NEG_t830	(2R,4R)-4-amino-2-hydroxy-2-(1H-indol-3-ylmethyl)pentanedioic acid	Amino acids	Other	3	2297.35825285898	2227.79715595393	2305.37166601619	1506.8830966597	1464.8062327313	1446.82623529774	2276.84235827637	1472.83852156291	0.646877688395561	-0.628435	2.69625938477577e-05	1.12386411719357	down
861	NEG_t831	1H-Cyclotridec[d]isoindole-1,14,17-trione,2,3,3a,4,5,6,6a,9,10,13-decahydro-6,13-dihydroxy-3-(1H-indol-3-ylmethyl)-4,10,12-trimethyl-5-methylene-,(3S,3aR,4S,6S,6aR,7E,10S,11E,13R,17aR)-	Ketones, Aldehydes,esters	Other	2	675.319	672.469475079645	774.02505532378	1216.77752016084	1161.38944459167	1142.90594585946	707.271074868175	1173.69097020399	1.65946411766203	0.730717434579984	0.000659199254031706	1.11077493768491	up
862	NEG_t832	Picras-2-ene-1,16-dione,11,13,14-trihydroxy-2,12-dimethoxy-, (11a,12b)- (9CI)	Others	Other	3	388.21959437092	364.399725428945	409.45529045258	551.403640328023	510.627999499224	512.747132040977	387.358203417482	524.926257289408	1.35514428933795	0.438446471084446	0.00177516846348597	1.08809521851284	up
863	NEG_t833	deacetylnomilin 17-beta-D-glucopyranoside	Sugars	Glucosides	3	608.457563855267	506.536038312116	586.407964845477	1065.94479271245	980.10277830577	1000.96792245978	567.133855670953	1015.67183115933	1.7908855572689	0.840673147912434	0.000440155924069116	1.10927356896485	up
864	NEG_t834	Salannal	Lipid	Isoprene lipid	3	499.948013080834	437.536963865313	482.98598696646	1742.60092045178	1644.40128145967	1664.33961581636	473.490321304202	1683.78060590927	3.55610353612169	1.83029732891313	2.22572648116214e-05	1.12515787478097	up
865	NEG_t835	Spiro[4H-4a,7-ethanonaphtho[2,3-b]furan-10,3'(2'H)-naphtho[2,3-b]furan]-2,2',6',8(3H,4'H,7H)-tetrone, 3a,3'a,8a,8'a,9,9',9a,9'a-octahydro-5,5',8a,8'a-tetramethyl-3-methylene-, (3'S,3aR,3'aR,4aR,7R,8aR,8'aS,9aR,9'aR)- (9CI)	Lipid	Isoprene lipid	3	627.502095053614	606.716596839273	650.252985777149	886.283448406499	833.852965900985	897.072894505716	628.157225890012	872.403102937733	1.38882920864543	0.473869194718756	0.00101460523223063	1.10723029886335	up
866	NEG_t836	2,4,6-Nonatrienamide,N-[(1S,5S,6R)-5-hydroxy-5-[(1E,3E,5E)-7-[(2-hydroxy-5-oxo-1-cyclopenten-1-yl)amino]-7-oxo-1,3,5-heptatrien-1-yl]-2-oxo-7-oxabicyclo[4.1.0]hept-3-en-3-yl]-8-methyl-,(2E,4E,6E)-	Ketones, Aldehydes,esters	Ketenes	2	846.979114849696	821.283892668884	841.638380572094	2248.85944784934	2147.97166654041	2192.02068694874	836.633796030225	2196.2839337795	2.62514369393243	1.3923963945311	0.000203029926932813	1.1259566582812	up
867	NEG_t837	methyl (1R,4aR,5S,7S,7aR)-5,7-bis(acetyloxy)-1-(beta-D-glucopyranosyloxy)-7-methyl-1,4a,5,6,7,7a-hexahydrocyclopenta[c]pyran-4-carboxylate	Lipid	Isoprene lipid	3	200.065896838189	186.884940626153	177.49803365432	441.341243320093	430.780393825038	429.390433006822	188.149623706221	433.837356717318	2.30581038734745	1.20527388138487	3.86183114009873e-05	1.12494360666801	up
868	NEG_t838	(R)-3-hydroxy-1-[(R)-4-hydroxy-1,3-dihydroxyisobenzofuran-1-yl]butan-2-one	Ketones, Aldehydes,esters	Butanone	1	572.983428289336	549.697496056326	546.896160978223	2319.21388153508	2264.91911487596	2235.74272075778	556.525695107962	2273.29190572294	4.08479235676969	2.03026274337158	4.70744488097838e-05	1.12655982663217	up
869	NEG_t839	Guanylurea	Others	Other	2	463.986779528065	458.164262783653	449.935378007295	1073.77478459955	1044.2769355795	1044.79301638529	457.362140106338	1054.28157885478	2.30513522306341	1.20485138402592	3.37239826066048e-05	1.12636375606024	up
870	NEG_t84	5-Carboxystrictosidine	Terpenoids	Terpene Glycoside	3	1051.91738380437	1225.96409669417	1166.86460782034	1710.99969803361	1651.83121191086	1601.2813917078	1148.24869610629	1654.70410055076	1.44106769392541	0.527138107474237	0.00231205531436934	1.09657233685566	up
871	NEG_t841	foliasalacioside C	Lipid	Fatty Acyls	3	1987.9386328133	1933.20187690766	1964.44725951175	2788.56328159726	2705.06315871677	2719.83074224566	1961.86258974424	2737.81906085323	1.39552029544034	0.480803106072355	6.08401399952225e-05	1.12366549278436	up
872	NEG_t844	Ixosid	Sugars	Glycosides	2	197.737807328617	210.07007192874	180.296762508917	120.247599327721	120.552131152547	122.10178913678	196.034880588758	120.967173205683	0.617069640068022	-0.696495	0.012689932837656	1.09824325883113	down
873	NEG_t845	rubiyunnanin E	Organic Acid	Carboxylic Acids	2	514.870099218997	470.082112032553	515.411639892779	1229.9425801685	1188.60333623805	1155.17946663792	500.121283714776	1191.24179434816	2.38190581592511	1.25211636803655	3.28635330195832e-05	1.12381169328168	up
874	NEG_t846	shinjuglycoside D	Lipid	Isoprene lipid	2	587.347607564559	577.396091647584	598.637401620006	1196.43696211982	1097.33746726217	1146.94905265906	587.793700277383	1146.90782734702	1.95120809700033	0.964367650064072	0.00179665496201626	1.12094701713263	up
875	NEG_t847	alboside B	Lipid	Isoprene lipid	2	812.733360918701	787.851282689556	815.410358757053	4441.6899045594	4306.69509647731	4346.37984854819	805.331667455103	4364.9216165283	5.42002977521263	2.4383007771204	6.4333472311795e-05	1.12677051121255	up
876	NEG_t848	jasminoside I	Sugars	Glycosides	1	472.323036315173	422.300264336131	456.766282315483	1449.40623019638	1373.60644517819	1402.49958432462	450.463194322262	1408.5040865664	3.12679061090782	1.64468261078218	1.28669549630729e-05	1.1253388606896	up
877	NEG_t849	4H-1-Benzopyran-4-one,2,3-dihydro-7-hydroxy-2-[2-(4-hydroxyphenyl)-5-benzofuranyl]-, (2S)-	Flavonoids	Flavonoids	3	2154.16705685541	2101.24864991931	2166.41480979917	13956.0077102149	13920.4401157033	13590.9781464533	2140.6101721913	13822.4753241238	6.45725947848508	2.69092200150096	6.40255694033247e-05	1.1268397685843	up
878	NEG_t850	(3S,3aR,6S,6aR,7E,10S,11Z,13R,15E,17aR)-6,13-dihydroxy-3-(1H-indol-3-ylmethyl)-4,5,10,12-tetramethyl-2,3,3a,6,6a,9,10,13-octahydro-1H-cyclotrideca[d]isoindole-1,14,17-trione	Ketones, Aldehydes,esters	Other	1	543.711148188704	506.355372004079	524.653975743068	1874.58227485831	1817.10698628409	1855.35579317365	524.906831978617	1849.01501810535	3.5225584912575	1.81662366234656	2.10049219490082e-06	1.1265536416905	up
879	NEG_t851	Fulvestrant	Lipid	Steroid	3	246.396122257407	239.726652186555	272.402968634806	1951.51270145219	2081.47317952989	1989.09732292477	252.841914359589	2007.36106796895	7.93919423151535	2.98899259210547	0.00022726640936489	1.12590696993892	up
880	NEG_t852	(1R,4S,5S,6R,7R,9S,10S)-1-acetoxy-6,9-dibenzoyloxy-14-hydroxydihydro-beta-agarofuran	Lipid	Isoprene lipid	2	2284.13352318727	2256.9049492143	2369.54025272242	4748.09911343334	4579.04446522607	4510.15986154308	2303.53	4612.4344800675	2.00233641647056	1.00168438456325	0.000117358038558834	1.12447830957098	up
881	NEG_t853	(-)-Pisumionoside	Terpenoids	Terpene Glycoside	1	541.23491313972	505.512681071192	549.068277628915	2420.3742077602	2361.40522610367	2295.2100283453	531.938623946609	2358.99648740306	4.43471555026587	2.14884157073117	8.23291484051122e-05	1.1260664882864	up
882	NEG_t854	Angustidienolide; 2-Hydroxy	Lipid	Isoprene lipid	2	10.0057732041337	10.0057732041337	10.0057732041337	352.171988787944	329.922100828829	297.204770241556	10.0057732041337	326.43295328611	32.6244605615536	5.02788214211454	0.00253537887311296	1.12137455589406	up
883	NEG_t855	Picras-3-en-16-one,11,20-epoxy-1,2,11,12-tetrahydroxy-15-(2-methyl-1-oxobutoxy)-, (1b,2a,11b,12a,15b)-	Lipid	Isoprene lipid	2	1863.10423132897	1745.81199263941	1874.21501316907	1316.61637781497	1217.65242545331	1233.02042535641	1827.71041237915	1255.76307620823	0.68706895124244	-0.541473	0.0005526745942177	1.10935673880742	down
884	NEG_t857	2-amino-3-[[(6E,9E)-5-hydroxy-8-methoxy-5,9,13,14-tetramethyl-2-oxo-1-oxacyclotetradeca-6,9-dien-4-yl]sulfanyl]propanoic acid	Others	Other	2	356.500330746182	345.200397672906	366.215613246224	322.653085642059	313.509061422787	293.345884787462	355.972113888437	309.836010617436	0.870394052031108	-0.200259	0.0152938312664365	1.02455613520519	down
885	NEG_t859	2-(1H-Indol-4-yl)ethanamine	Others	Indole And Its Derivatives	1	10.0057732041337	10.0057732041337	10.0057732041337	119.932	114.134668523835	108.26164654213	10.0057732041337	114.109295855688	11.4043456240389	3.51151176275281	0.00104555943757615	1.12471551230879	up
886	NEG_t86	(-)-beta-Peltatin-5-O-beta-D-glucopyranoside	Lignans	Other	2	65010.0563115556	66773.1783590629	68214.8612251999	129095.947557423	126650.970423912	130161.189001801	66666.0319652728	128636.035661045	1.92955890532158	0.948271086956725	1.75150928248015e-06	1.12593406129757	up
887	NEG_t860	4-Hydroxyphenylacetaldehyde	Others	Other	1	312.170708885715	296.106348047314	287.97723219351	130.660974229971	119.525673784822	120.455984981987	298.751429708846	123.54754433226	0.413546286465191	-1.27388	0.000229916978280345	1.1224543221864	down
888	NEG_t861	[(2R,3S,4S,5R,6S)-3,4,5-trihydroxy-6-[(2S,3R,4S,5S,6R)-3,4,5-trihydroxy-6-(hydroxymethyl)oxan-2-yl]oxyoxan-2-yl]methyl 8-methylnonanoate	Lipid	Glycolipids	3	5494.41154679398	5177.71099693031	5363.01286033199	17282.6660619019	17023.4944470201	16822.085623362	5345.04513468543	17042.7487107613	3.18851352632485	1.67288400141723	9.41578103249632e-07	1.12663778913495	up
889	NEG_t862	hydracyanoside E	Polyphenols	Phenolic Glycosides	2	1089.12381604328	946.73337191092	982.01096756607	817.618039695842	746.303249823667	756.279799824121	1005.95605184009	773.400363114543	0.76882122404835	-0.37928	0.016899754420086	1.04094207719581	down
890	NEG_t863	2H-1-Benzopyran-2-one, 3,4-dihydro-6,7-dihydroxy-	Ketones, Aldehydes,esters	Polyketide	1	315.508194392721	304.216486900883	310.976546225409	165.035962459405	157.080136511454	144.22498107905	310.233742506338	155.447026683303	0.50106421508978	-0.996933	0.000162661704291364	1.12262657154644	down
891	NEG_t864	xylogranatin L	Sugars	Other	1	5304.73667327363	5091.8223012428	5186.9277703617	1513.53073710418	1457.07131222573	1415.50927608855	5194.49558162604	1462.03710847282	0.281458918483699	-1.829	2.35829130815488e-05	1.12632664715813	down
892	NEG_t865	Cylindramide	Alkaloids	Other	2	1509.80685558584	1403.67999177807	1472.93597158518	426.360434194905	405.181228092056	407.505471115678	1462.1409396497	413.015711134213	0.282473255439496	-1.82381	0.000545101157848825	1.12500172417748	down
893	NEG_t866	(Z)-venusol	Others	Pyran	1	727.336610420395	648.368153014662	696.011509072163	348.340412448351	327.241100823081	338.710476327778	690.57209083574	338.097329866403	0.489590202606122	-1.03035	0.00256607228441175	1.11696982456815	down
894	NEG_t867	2-Hydroxy-4,6-dimethoxybenzoic acid	Organic Acid	Benzoic Acids	2	600.469542630511	553.947312635562	561.888181985623	205.949391974985	198.779443858544	202.347604116546	572.101679083899	202.358813316692	0.353711273214103	-1.49936	0.00124215070518249	1.12361147392562	down
895	NEG_t869	Jnk-IN-8	Others	Other	2	1246.85181723278	1192.10880208372	1197.83466822306	1612.5172890792	1486.70883786241	1431.57110079055	1212.26509584652	1510.26574257739	1.24582135355697	0.317097205749152	0.022227996770957	1.05432605076806	up
896	NEG_t87	2-(3,4-dihydroxyphenyl)ethyl 3-O-(6-deoxy-alpha-L-mannopyranosyl)-beta-D-glucopyranoside 4-[(2E)-3-(3,4-dihydroxyphenyl)-prop-2-enoate] 6-[(2E)-3-(4-hydroxy-3-methoxyphenyl)-prop-2-enoate]	Coumarins	Coumaric Acids	1	14034.8841552903	15163.680755225	14988.0919392744	26613.5719780145	25540.7142689808	27073.1504243557	14728.8856165966	26409.145557117	1.79301722102853	0.842389344633026	5.49696304457747e-05	1.12167185381855	up
897	NEG_t870	Kanokoside A	Sugars	Glycosides	3	121.721743137677	120.508924361501	122.744	391.303660634038	370.140403028649	352.774315895504	121.658286123626	371.406126519397	3.05286337949874	1.61016302808714	0.00192581757401173	1.12259478862776	up
898	NEG_t871	1,11(4H,5H)-Naphthacenedione,2-acetyl-4-(dimethylamino)-4a,5a,6,12a-tetrahydro-3,5,6,10,12,12a-hexahydroxy-6-methyl-,(4S,4aR,5S,5aR,6S,12aS)-	Ketones, Aldehydes,esters	Other	3	596.399211873995	558.505136041554	584.68990888209	1080.54517444986	1049.77855095436	1004.87606660604	579.86475226588	1045.06659733675	1.8022592220911	0.849806531422842	0.000342938895079179	1.1207861098446	up
899	NEG_t872	10-dehydrogardenoside	Sugars	Glycosides	1	219.358718614426	177.89178652684	191.976202325205	10.0057732041337	10.0057732041337	10.0057732041337	196.408902488824	10.0057732041337	0.0509435828892892	-4.29496	0.00423825335303613	1.11757673460858	down
900	NEG_t874	acremonone H	Coumarins	Isocoumarins	1	500.860074845174	409.589675357358	450.752121617093	628.05759864925	597.240996088185	594.445162333119	453.733957273208	606.581252356851	1.33686545305581	0.418854274723111	0.0173373269489864	1.05601590670517	up
901	NEG_t875	Ilicicolin H	Ketones, Aldehydes,esters	Other	3	10.0057732041337	10.0057732041337	10.0057732041337	140.610002959104	136.355032659895	132.598427971193	10.0057732041337	136.521154530064	13.6442383556788	3.77021995808472	0.000334433525812313	1.12631563687627	up
902	NEG_t876	Grevilloside Q	Others	Other	1	631.012569560751	553.915688848102	589.854617091309	839.101042971001	773.726147730139	763.632187600265	591.594291833387	792.153126100468	1.3390141470864	0.421171203248914	0.00353944287709353	1.07219462855076	up
903	NEG_t877	2H-Pyran-2-one, 4-hydroxy-6-(2-oxopropyl)-	Ketones, Aldehydes,esters	Other	1	884.703247992505	825.662085130242	837.62362268345	506.314533176554	488.206572183308	479.319290672199	849.329651935399	491.280132010687	0.578432803907398	-0.789779	0.000603693918633119	1.12031259934152	down
904	NEG_t878	3-hydroxy-3-methyl-5-oxo-5-[[(2R,3S,4S,5R,6S)-3,4,5-trihydroxy-6-(2-methyl-4-oxopyran-3-yl)oxyoxan-2-yl]methoxy]pentanoic acid	Alcohols	Tertiary Alcohol	2	10.0057732041337	10.0057732041337	10.0057732041337	322.666729244296	323.298697739034	309.111894858296	10.0057732041337	318.359107280542	31.8175418116631	4.99175047382735	0.000225109240300899	1.12656192786915	up
905	NEG_t879	2(5H)-Furanone,5-(2E,4E,6E)-2,4,6-tetradecatriene-8,10-diynylidene-, (5Z)- (9CI)	Ketones, Aldehydes,esters	Furanone	2	356.027896706709	306.252179855275	329.061601637706	555.841257372902	534.966691191158	535.715309409577	330.447226066563	542.174419324546	1.64072921954362	0.714337160938217	0.00116920525174301	1.11452467676243	up
906	NEG_t88	Pentasaccharides (Hex-Hex-Hex-Hex-Hex)	Sugars	Oligosaccharides	1	183397.780397598	187716.30191379	191532.282349403	374490.467326492	374784.590456398	371317.962053814	187548.788220264	373531.006612235	1.9916471343635	0.993962063772181	9.97814375888839e-06	1.12662976208702	up
907	NEG_t880	1,2-dihydroxy-4-methoxybenzene 1-O-alpha-L-rhamnopyranosyl-(1->6)-beta-D-glucopyranoside	Sugars	Glucosides	1	497.909494045412	454.533839160829	465.592699383923	10.0057732041337	10.0057732041337	10.0057732041337	472.678677530055	10.0057732041337	0.0211682347433527	-5.56196	0.000790126471862929	1.12529093840975	down
908	NEG_t882	Cis-Zeatin-7-N-glucoside	Alkaloids	Other	2	820.251	719.823982088548	792.010484211843	1928.2029447512	1839.5377210839	1833.34688780553	777.361734991797	1867.02918454688	2.40175082012054	1.26408648025913	1.42233259317241e-05	1.1236054143654	up
909	NEG_t883	γ-Glutamyltyrosine	Amino acids	Other	1	1010.90189841379	960.564445351578	1003.85383417865	10.0057732041337	10.0057732041337	10.0057732041337	991.773392648006	10.0057732041337	0.0100887695498854	-6.63111	0.000256823435437441	1.12649106666285	down
910	NEG_t884	2-[4-(2-sulfoethyl)piperazin-1-yl]ethanesulfonic acid	Others	Other	3	241.151948332977	194.441914559982	226.297390040357	378.430950815821	361.811221780816	370.564064246326	220.630417644439	370.268745614321	1.67823072433754	0.746941072139649	0.00431723975850203	1.10623051380249	up
911	NEG_t885	(3R,3aR,4R,5R,6R,7aS)-6-[(1S,2R,3R,4S,6S)-4-(acetyloxy)-6-hydroxy-2-(2-methoxy-2-oxoethyl)-1,3-dimethyl-7,9-dioxabicyclo[4.2.1]non-3-yl]-5-(formyloxy)-3-(furan-3-yl)-7a-hydroxy-3a-methyl-7-methylidene-1-oxooctahydro-1H-inden-4-yl (2R,3R)-2-hydroxy-3-methy	Organic Acid	Carboxylic Acids	3	10.0057732041337	10.0057732041337	10.0057732041337	649.387544382671	639.32515746338	647.094556403653	10.0057732041337	645.269086083235	64.4896774011082	6.01099634760858	2.29715876858645e-05	1.12701794231345	up
912	NEG_t886	6H-Furo[2,3-c]xanthen-6-one,4-(1,1-dimethyl-2-propen-1-yl)-1,2-dihydro-5,9,10-trihydroxy-1,1,2-trimethyl-,(-)-	Others	Pyran	3	158.191989692911	125.310139285099	146.915786527266	232.418748644257	227.298427983271	212.164630428587	143.472638501759	223.960602352038	1.5609987011516	0.642469336903954	0.00393679686325987	1.08437455565016	up
913	NEG_t887	Talazoparib	Ketones, Aldehydes,esters	Other	2	10.0057732041337	10.0057732041337	10.0057732041337	1016.8659691287	989.872463522754	1036.7767220384	10.0057732041337	1014.50505156328	101.391969502583	6.66379958158748	0.000183026214867531	1.12665758324329	up
914	NEG_t888	5H,14H-Pyrrolo[1'',2'':4',5']pyrazino[1',2':1,6]pyrido[3,4-b]indole-5,14-dione,1,2,3,5a,6,11,12,14a-octahydro-5a,6-dihydroxy-12-(2-methyl-1-propen-1-yl)-,(5aR,6S,12S,14aS)-	Others	Indole And Its Derivatives	1	352.394730642346	296.105606296327	356.143909064302	763.165464247186	734.911639616661	719.48705012717	334.881415334325	739.188051330339	2.20731285010958	1.14229112228387	0.000171980828695932	1.11968676357837	up
915	NEG_t889	Emiline	Alkaloids	Other	1	137.710360689022	133.036003060827	132.154363787197	347.262991789157	319.03612464716	328.358752876111	134.300242512349	331.552623104143	2.46874180494244	1.30377595911846	0.00120507082162795	1.12292557160656	up
916	NEG_t89	1,3-Dihydroxy-2-methylanthraquinone; 1-Me ether, 3-O-[β-D-xylopyranosyl-(1→6)-β-D-glucopyranoside]	Quinones	Anthraquinones	3	9371.46709123331	9874.0081303632	10023.6609879571	16161.7208872051	15494.6820104866	16242.2716770785	9756.37873651787	15966.2248582567	1.63649088349713	0.710605565492902	4.58704029160862e-05	1.12155605948507	up
917	NEG_t890	2,5-Dihydroxybenzoic acid O-glucoside	Polyphenols	Phenolic Acids	1	2393.23964378072	2242.5156629313	2316.29047906141	1451.55405587951	1408.17199623592	1435.07380698719	2317.34859525781	1431.59995303421	0.617774967462303	-0.694847	0.00121651118138601	1.1212165247459	down
918	NEG_t891	Niazimicin	Polyphenols	Other	1	2065.25600454428	1756.44368772303	1982.67427970902	3702.90411462566	3689.68488073234	3760.77275491623	1934.79132399211	3717.78725009141	1.92154430505735	0.942266241011506	0.00170598484722216	1.12074428347191	up
919	NEG_t892	6''-O-trans-sinapoylgenipin gentiobioside	Sugars	Glycosides	2	10.0057732041337	10.0057732041337	101.553336943279	257.977035549124	284.402400558206	286.958539708005	40.5216277838488	276.445991938445	6.82218378326429	2.77023362033282	0.0109605838815652	1.08801145047661	up
920	NEG_t893	Man4GlcNAc2-II	Sugars	Oligosaccharides	1	150.054459799625	10.0057732041337	175.087776264981	760.317818936905	719.213043942749	801.582315609394	111.71600308958	760.371059496349	6.80628592563093	2.7668677588294	0.00189239812275452	1.1102885889973	up
921	NEG_t894	Nigerohexaose	Sugars	Oligosaccharides	1	21753.0822332547	18533.5758653218	21385.9373357589	59824.0119399329	59469.6701771594	67590.3919204469	20557.5318114451	62294.6913458464	3.03026121604563	1.59944216295573	0.00148255915699315	1.11678854744631	up
922	NEG_t895	6-[4,5-dihydroxy-6-methyl-3-(3,4,5-trihydroxy-6-methyloxan-2-yl)oxyoxan-2-yl]oxy-5-hydroxy-7-methoxy-2-phenylchromen-4-one	Flavonoids	Glycosides	1	205.082441584207	174.232004919852	200.522230191871	644.712237484439	615.164766951276	664.171212308944	193.278892231977	641.349405581553	3.31825890647073	1.7304264566702	3.82943317362806e-05	1.12376840001128	up
923	NEG_t896	3,4-dihydroxy-2-oxobutanal	Sugars	Monosaccharide	1	734.41350003748	684.787569600388	723.489749582197	1490.44178361613	1461.75378756434	1548.84513735567	714.230273073355	1500.34690284538	2.10064871149936	1.07083492233874	6.84933003452103e-05	1.12386256302613	up
924	NEG_t90	Neobudofficide	Flavonoids	Glycosides	1	3872.87574699622	4355.33127249575	4136.56680549485	11366.5834241313	11683.9113973337	11280.6859315974	4121.59127499561	11443.7269176875	2.77653123615458	1.47328362643273	2.92365498839883e-06	1.12562218072353	up
925	NEG_t900	6-Methylpurine-2'-deoxyriboside	Nucleosides	Purine Nucleosides	1	339.401391811228	363.668809652516	357.643018465729	387.918048855629	405.793154580863	421.242448124863	353.571073309824	404.984550520452	1.14541200084424	0.19586662422762	0.0152167391644877	1.02006	up
926	NEG_t901	NCGC00380753-01_C16H28O12_6-O-Isobutyryl-alpha-D-glucopyranosyl alpha-D-glucopyranoside	Sugars	Glycosides	1	133.631309797428	166.473999908814	165.218770968112	272.709273836604	266.712925371195	291.931178166782	155.108026891451	277.117792458194	1.78661155074926	0.83722599435338	0.00122056213867214	1.10171311156875	up
927	NEG_t903	b-D-Glucopyranoside,2-hydroxy-1-methylpropyl	Sugars	Other	1	205.125	208.148325238254	202.327017204926	347.500984576813	352.470004099374	362.628682044874	205.200064771593	354.199890240354	1.72611977795724	0.787532578693722	0.000223882892621203	1.12477857850203	up
928	NEG_t904	6′′-O-Acetylnaringin	Others	Other	2	146.928634029556	145.809052860312	120.455483510733	367.029138635536	389.91185853955	413.865057252536	137.731	390.268684809207	2.83355616282935	1.50261379783561	0.000269150724989166	1.11807703983029	up
929	NEG_t905	8-(4-Hydroxyphenylactyl),Me ester-6,8,15-Trihydroxy-2-oxo-1(10),3,11(13)-guaiatrien-12-oic acid	Terpenoids	Sesquiterpenoid	1	184.165569843697	200.285701445582	181.602859579511	278.568487626345	286.263435800377	307.332376648247	188.684710289597	290.721433358323	1.54077896885295	0.623659916096045	0.00110664299309561	1.1043714519788	up
930	NEG_t906	NCGC00380816-01_C11H20O7_	Others	Other	1	262.771593470984	272.63874210935	267.304350382824	742.687303087435	758.495206840181	773.142940112878	267.571561987719	758.108483346831	2.8332924385351	1.50247951730034	9.16084148726191e-05	1.12627053692719	up
931	NEG_t907	Aethyl-(O6-beta-D-xylopyranosyl-beta-D-glucopyranosid)	Sugars	Other	1	15906.1434008543	15115.0869763215	15781.7336064925	23519.6684472783	23529.4357532225	23564.7785540247	15600.9879945561	23537.9609181752	1.50874809508145	0.593351949460315	0.000925952174991563	1.12491090900937	up
932	NEG_t908	5-[2,3-epoxy-3-methylbutyl]-3'-O-beta-D-xylopyranosyl-6,5'-dihydroxy-2-phenylbenzofuran	Flavonoids	Other	3	178.495337979878	195.061217456805	169.622275845989	134.062934373248	149.890104850581	147.944167475536	181.059610427557	143.965735566455	0.795128936964416	-0.330739	0.0190264358930867	1.01470049724249	down
933	NEG_t91	2-Oxa-11,14-diazatricyclo[15.2.2.13,7]docosa-3,5,7(22),17,19,20-hexaene-15-carboxylic acid, 9-amino-4-hydroxy-12-[(1S)-1-hydroxyethyl]-10,13-dioxo-, (9S,12S,15S)-	Organic Acid	Carboxylic Acids	1	141.511674396975	165.163932895089	151.176671651096	282.274972324517	286.604647761499	279.942580175434	152.617426314387	282.940733420483	1.85392153604815	0.890580185738162	0.00146969486140307	1.12036813793738	up
934	NEG_t910	2,5-dihydro-5-oxo-2-Furanacetic acid methyl ester	Organic Acid	Other	2	10.0057732041337	10.0057732041337	10.0057732041337	134.712925426787	130.990111025675	146.976697783827	10.0057732041337	137.559911412096	13.7480541089284	3.78115552981096	0.00143047291756176	1.1238533270468	up
935	NEG_t911	β-D-Glucopyranoside, 2-(3,4-dihydroxyphenyl)ethyl O-D-apio-β-D-furanosyl-(1→6)-O-[O-α-L-arabinopyranosyl-(1→2)-6-deoxy-α-L-mannopyranosyl-(1→3)]-, 4-[(2E)-3-(3,4-dihydroxyphenyl)-2-propenoate]	Sugars	Oligosaccharides	1	10.0057732041337	104.094209495077	106.942709697812	334.967490616167	359.168923608093	362.37893713123	73.6808974656742	352.171783785163	4.77968911751149	2.25691678489845	0.00896279007839684	1.09668970068242	up
936	NEG_t912	O-alpha-L-Rhamnopyranosyl-(1->3)-O-alpha-L-rhamnopyranosyl-(1->6)-D-galactopyranose	Sugars	Oligosaccharides	1	10.0057732041337	10.0057732041337	10.0057732041337	280.32605884194	267.325631491183	282.343502268541	10.0057732041337	276.665064200555	27.6505431970271	4.7892359174797	0.000311291838408306	1.12636862422855	up
937	NEG_t913	splenocin J	Organic Acid	Benzoic Acids	2	543.903423892274	546.31895989122	552.684536279061	10.0057732041337	10.0057732041337	10.0057732041337	547.635640020852	10.0057732041337	0.0182708583461674	-5.77431	2.37292047897623e-05	1.12701618115695	down
938	NEG_t915	Desacetyldoronine	Alkaloids	Other	1	374.097588029991	391.532071653276	361.026387729901	10.0057732041337	10.0057732041337	10.0057732041337	375.552015804389	10.0057732041337	0.02664284249068	-5.23011	0.000583803581569609	1.12575486347196	down
939	NEG_t916	Pyridoxine 5'-β-D-Glucoside	Sugars	Glucosides	2	195.87211752769	203.222195112819	229.118442826408	319.272841337022	323.566610486948	341.523772475472	209.404251822306	328.121074766481	1.56692651610969	0.647937523569279	0.00114795603517137	1.10410516675398	up
940	NEG_t917	L-1-Pyrroline-3-hydroxy-5-carboxylate	Organic Acid	Carboxylic Acids	3	378.220924001795	403.359258150535	400.367510280907	209.296392072684	204.325357991354	208.587267329471	393.982564144412	207.403005797836	0.526426864214767	-0.925695	0.00128160177408418	1.12286703257215	down
941	NEG_t92	Xylotuberin	Others	Pyrrole	1	437.332121285078	447.827347748446	441.818900789436	789.096039271044	778.43834392494	809.337041180307	442.32612327432	792.290474792097	1.79119078232858	0.840919009049539	0.00020685346723136	1.12539290183719	up
942	NEG_t920	D-Arabinono-1,4-lactone	Sugars	Monosaccharide	1	2004.68	1971.79961892671	1953.0368843716	2547.02380909042	2552.77640858676	2595.68182672915	1976.50397633477	2565.16068146878	1.29782723039374	0.376098341392494	1.06623771169199e-05	1.12406806041893	up
943	NEG_t921	5-methyl-1,3-dioxolane-2,4-dione	Ketones, Aldehydes,esters	Other	3	3574.81019469086	3658.05372085733	3656.8776084192	6649.71650711287	6747.64868703623	6675.61122850752	3629.91384132246	6690.99214088554	1.84329227452072	0.882284844473876	1.87510597881019e-07	1.12668078247453	up
944	NEG_t922	2-O-caffeoyl-(+)-allohydroxycitric acid	Organic Acid	Carboxylic Acids	3	1378.81020037667	1392.97720230133	1402.19165814632	422.342690514516	435.983442111049	431.042424876688	1391.32635360811	429.789519167418	0.308906331036461	-1.69476	4.98744220070336e-07	1.12691813970704	down
945	NEG_t923	1-(difluoromethyl)-2-methyl-1H-1,3-benzodiazole	Others	Other	1	677.964367413912	720.923490333359	670.631600185206	1065.27039526145	1064.11181243436	1086.20865675645	689.839819310826	1071.86362148409	1.55378624352957	0.635788043892747	0.000311833780463714	1.1225020077357	up
946	NEG_t924	Comenic Acid	Organic Acid	Carboxylic Acids	1	455.571860646698	469.893955543824	476.176742210083	277.564077700167	281.578625577798	270.204833044706	467.214186133535	276.449178774224	0.591696885452043	-0.75707	8.42552098217767e-05	1.12409214308226	down
947	NEG_t925	3,6-dihydro-2H-pyran-2,6-dione	Ketones, Aldehydes,esters	Other	1	59129.1985005575	58779.3089064552	60398.6955352165	41830.993221239	42663.8972886576	42059.0853997074	59435.7343140764	42184.6586365347	0.709752459919451	-0.494612	7.96850677529994e-05	1.12477576389702	down
948	NEG_t926	(2E)-4-Hydroxy-2-butenal	Ketones, Aldehydes,esters	Other	1	591.619710868016	548.734773035222	575.673585128226	393.117605787977	375.18018721744	392.346811121912	572.009356343821	386.88153470911	0.676355256113266	-0.564147	0.00119204467066973	1.11472013735017	down
949	NEG_t927	(3R,6Z,9Z,12Z,15Z,18Z,21Z)-3-Hydroxytetracosahexaenoyl-CoA	Lipid	Fatty Acyls	1	1139.86515983972	1145.36253535039	1170.12640058612	2691.73268009103	2654.05956062582	2748.39823760341	1151.78469859208	2698.06349277342	2.34250680363395	1.22805323808925	7.96242428167013e-05	1.1262807613441	up
950	NEG_t929	Aldotetraouronic acid	Sugars	Oligosaccharides	3	212.00992545669	226.551743459819	205.952958797959	10.0057732041337	10.0057732041337	10.0057732041337	214.838209238156	10.0057732041337	0.0465735273051077	-4.42435	0.000889237376054561	1.12506785748785	down
951	NEG_t93	4,25-dehydrominiolutelide B	Others	Furans	1	122.42687274977	196.656720719284	142.022925741385	717.732551713442	731.218516544297	750.120142976177	153.702173070146	733.023737077972	4.76911758914063	2.2537223547974	0.000320731060507818	1.12318495697011	up
952	NEG_t931	2-ethynyl-1-benzothiophene	Others	Thiophene	2	8304.25056157365	8447.59134852557	8683.87551716186	4530.93278913828	4590.22716227815	4624.27086536055	8478.57247575369	4581.81027225899	0.540398785923181	-0.887904	0.000429592965616102	1.12514544282168	down
953	NEG_t933	4H-1-Benzopyran-4-one, 6-[6-O-(6-deoxy-α-L-mannopyranosyl)-β-D-glucopyranosyl]-5-hydroxy-2-(4-hydroxyphenyl)-7-methoxy-	Flavonoids	Glycosides	1	14555.8208266469	13654.2649903352	13892.3825411684	15378.3060870885	16207.4365594921	16424.5599310473	14034.1561193835	16003.4341925426	1.14032037668722	0.189439211164291	0.00982486266315616	1.03761336590136	up
954	NEG_t935	Nonioside A	Sugars	Glycosides	1	2301.20855289004	2738.48598571386	2466.31546433301	934.293938951045	961.528246046513	962.792285641155	2502.0033343123	952.871490212904	0.380843413414079	-1.39273	0.00647987147087617	1.11202832858264	down
955	NEG_t936	2-O-α-D-Glucopyranosyl-L-ascorbic Acid	Sugars	Glycosides	1	1303.35361325596	1352.50327026225	1373.0388834921	836.785145573841	800.536904502377	881.508704694631	1342.9652556701	839.610251590283	0.625191342847764	-0.67763	9.6238926916895e-05	1.1184858633901	down
956	NEG_t937	3-Dehydro-L-Threonic Acid	Sugars	Other	1	25846.8766313922	25048.8506824179	26215.5673247055	37836.8145340989	37416.7767899805	38484.1597639779	25703.7648795052	37912.5836960191	1.47498173414466	0.560697088561198	1.35546304842357e-05	1.12383400290911	up
957	NEG_t938	alpha-1,5-L-Arabinotetraose	Others	Other	1	448.370915568265	474.865123149786	453.402668717701	580.336370230798	529.362822710578	527.728574098146	458.879569145251	545.809255679841	1.18943899964105	0.250281285069493	0.0222416938520716	1.0319635992834	up
958	NEG_t939	javaniside	Others	Other	1	157765.828752847	157344.563489349	162184.747233525	195840.144954637	189760.458180547	195015.200084614	159098.37982524	193538.601073266	1.21647122545092	0.282702195006935	0.000192779188608095	1.11579834120586	up
959	NEG_t94	2-Butenoic acid,2-methyl-,(1R)-2-hydroxy-2-methyl-1-[[(7-oxo-7H-furo[3,2-g][1]benzopyran-4-yl)oxy]methyl]propylester, (2Z)-	Coumarins	Psoralen	1	11023.9361949454	10416.0166920523	10784.6326767585	14589.2977994665	14536.413464754	15042.4531196311	10741.5285212521	14722.7214612839	1.37063560666948	0.454845071243787	8.08950272714222e-05	1.11904358477783	up
960	NEG_t940	alpha-D-Xylopyranosyl-(1→6)-beta-D-glucopyranosyl-(1→4)-D-glucose	Sugars	Oligosaccharides	1	2577.83905389268	2769.77383169995	2762.43440654525	1105.9017447246	1060.03328307709	1083.44026282784	2703.34909737929	1083.12509687651	0.400660461472225	-1.31955	0.000995110667104721	1.12354994164756	down
961	NEG_t943	(2S,E)-1-[5-Amino-1-(1,2,3,4-tetrahydro-5-hydroxymethyl-2,4-dioxopyrimidin-1-yl)-1,5-dideoxy-β-D-allofuranulonoyl]-3-ethylidene-2-azetidinecarboxylic acid	Nucleosides	Ribonucleotides	2	545.83901806675	582.96925756319	587.563368378676	101.586760904784	109.304526792536	10.0057732041337	572.123881336205	73.6323536338179	0.128700017663741	-2.95792	0.00131527339527722	1.11641605509294	down
962	NEG_t944	Glucosylgalactosyl hydroxylysine	Amino acids	Other	1	1455.80183924263	1483.75512279029	1450.29762055961	945.913194327312	945.97882641639	917.712575185249	1463.28486086418	936.53486530965	0.640022247449863	-0.643806	3.26303724228214e-06	1.12548250710469	down
963	NEG_t945	Rifamycin B	Ketones, Aldehydes,esters	Polyketide	2	1953.18407832885	1795.15313437169	1979.07842126081	898.874852061059	1002.11048987139	1031.66191988202	1909.13854465378	977.54908727149	0.512036745582948	-0.965681	0.000356662738342758	1.11449241000298	down
964	NEG_t946	1207613-17-9	Lipid	Glycolipids	3	583.036521016969	573.840596494146	585.106010757959	233.298070701951	261.97988702035	252.777958409298	580.661042756358	249.351972043866	0.429427761952498	-1.21951	0.000118773091422111	1.12535909360348	down
965	NEG_t947	Dulcioic acid	Terpenoids	Triterpenoids	1	305.723308761539	335.434075242159	314.782558280798	209.714	220.032656647503	236.081540475105	318.646647428165	221.942836266269	0.696517092075489	-0.521769	0.00125127604134601	1.09561777572712	down
966	NEG_t948	[(2S,3R,4S,5R,6S)-4,5-Dihydroxy-6-[[(1S,2S,4S,5S,6R,10S)-2-(hydroxymethyl)-10-[(2S,3R,4S,5S,6R)-3,4,5-trihydroxy-6-(hydroxymethyl)oxan-2-yl]oxy-3,9-dioxatricyclo[4.4.0.02,4]dec-7-en-5-yl]oxy]-2-methyloxan-3-yl] (E)-3-(3-hydroxy-4-methoxyphenyl)prop-2-enoate	Coumarins	Coumaric Acids	1	15813.6007824686	15804.9047662369	16131.4882324578	19740.2622371468	19415.5456849985	19679.0177948355	15916.6645937211	19611.6085723269	1.23214310742361	0.301169827770002	1.54129331314364e-05	1.12354238512666	up
967	NEG_t949	2-Fucosyllactose	Sugars	Oligosaccharides	1	229479.252307277	231666.561983231	237467.011868308	213948.003767435	213579.899311544	212254.237494949	232870.942052939	213260.713524643	0.915789285020207	-0.126912	0.0115845834892454	1.09376420164066	down
968	NEG_t95	2-Butenenitrile, 4-(b-D-glucopyranosyloxy)-3-(hydroxymethyl)-,(2Z)-	Lipid	Fatty Acyls	1	114.971358083757	126.807732169229	133.321281007161	238.558439932168	219.034189280269	224.759818622455	125.033457086716	227.450815944964	1.81911962801459	0.863240419882467	0.000211448739549856	1.11388942331208	up
969	NEG_t950	2-{[3,4-dihydroxy-2,5-bis(hydroxymethyl)oxolan-2-yl]oxy}-6-(hydroxymethyl)oxane-3,4,5-triol	Others	Glycosides	1	52117.2724075881	52617.1341605158	54111.8226646666	81626.8068210997	80038.4211478604	79106.1603804897	52948.7430775902	80257.1294498166	1.51575136226009	0.600033119041138	1.24562841444581e-05	1.12436	up
970	NEG_t952	D-Glucose,N-1,5-dideoxy-5-(hydroxymethyl)-D-chiro-inositol-1-yl-(1&reg;4)-O-4-amino-4,6-dideoxy-a-D-glucopyranosyl-(1&reg;4)-O-a-D-glucopyranosyl-(1&reg;4)-O-a-D-glucopyranosyl-(1&reg;4)- (9CI)	Sugars	Glycosides	3	140.055286572166	155.758186157639	160.718119521812	120.417277783945	104.58524186998	110.55036672957	152.177197417206	111.850962127832	0.735004744641101	-0.444175	0.00810502954039885	1.05199604147107	down
971	NEG_t953	lisianthioside	Others	Other	2	1747.62220827427	1973.93878136219	1736.91771175461	2307.87742573284	2364.01820308093	2335.48518891638	1819.49290046369	2335.79360591005	1.28376076945108	0.360376379342692	0.0181948635882424	1.07777438681526	up
972	NEG_t954	Nikkomycin J	Amino acids	Peptide	2	156.408881644212	186.577409092023	159.121842642221	253.126318974771	233.994126756964	246.482828554695	167.369377792819	244.534424762143	1.46104638725995	0.547001983485356	0.00492318041456062	1.08276948877822	up
973	NEG_t955	a-L-Talofuranuronamide,1-deoxy-5-O-[4-deoxy-N-[(3S)-hexahydro-2-oxo-1H-azepin-3-yl]-b-L-erythro-hex-4-enopyranuronamidosyl]-1-(3,4-dihydro-2,4-dioxo-1(2H)-pyrimidinyl)-3-O-methyl-	Amino acids	Alpha Amino Acids	1	6526.49810664165	6760.92157732122	6714.49637181646	10287.7091675311	10144.5738003134	10145.4812782178	6667.30535192644	10192.5880820208	1.52874175457942	0.612344717454565	8.60653000103949e-06	1.12573002008487	up
974	NEG_t958	alpha-L-ido-hept-2-ulopyranose	Sugars	Other	1	7762.8433929346	7703.66841618517	7947.59499900303	11638.9520182057	11906.8044889892	11599.0882575095	7804.70226937427	11714.9482549015	1.50101155054576	0.585935078791359	1.05344198109484e-05	1.12490385321573	up
975	NEG_t959	2H-Pyran-3(6H)-one,2-(dihydroxymethyl)-2-hydroxy- (9CI)	Ketones, Aldehydes,esters	Other	3	151.294507867506	161.480005555403	136.599535208499	237.921739100991	235.823081245475	234.325268935113	149.791349543803	236.02336309386	1.5756808641666	0.655975363279698	0.00608870665593497	1.11126885466343	up
976	NEG_t964	alpha-Maltose 1-phosphate	Sugars	Other	3	3938.49538965993	4091.79961503024	3967.03895848387	2398.89390492775	2668.86231845029	2571.3035992395	3999.11132105801	2546.35327420585	0.636729780638409	-0.651247	0.000339522311959061	1.11815624969585	down
977	NEG_t966	2-Thiouridine	Nucleosides	Glycosides	3	606.202081641797	625.290003496457	627.98328863098	503.16979125633	559.985019555093	559.581323636387	619.825124589745	540.912044815937	0.872684928953082	-0.196467	0.0400457909926943	1.00448807455762	down
978	NEG_t967	(4-Methyloxazol-2-yl)methanol	Alcohols	Other	2	367.466314779049	354.656869184182	365.644918385709	574.446897132684	592.989947791587	593.179391029732	362.589367449647	586.872078651334	1.61855843368831	0.694709451101968	2.82057520838665e-05	1.12463113889434	up
979	NEG_t968	3,6-Dihydroxy-1-methylpiperidin-2-one	Ketones, Aldehydes,esters	Other	3	10.0057732041337	10.0057732041337	10.0057732041337	156.634004005572	173.918788744731	170.85992883659	10.0057732041337	167.137573862298	16.7041137603687	4.06213153715689	0.00114668810422483	1.12448988741211	up
980	NEG_t969	4-Deoxy-4-thio-alpha-D-digitoxosyl-calicheamicin T0	Ketones, Aldehydes,esters	Cyclohexanones	3	153.970920160644	133.625169454664	144.313457353341	826.31987506549	761.324573729304	775.209440577789	143.96984898955	787.617963124194	5.47071	2.45172930937524	0.000392197923507367	1.12476354199655	up
981	NEG_t97	b-D-Galactopyranose, O-b-D-galactopyranosyl-(1&reg;3)-O-[O-b-D-glucopyranosyl-(1&reg;4)-a-D-glucopyranuronosyl-(1&reg;2)]-O-b-D-galactopyranosyl-(1&reg;4)-O-b-D-glucopyranosyl-(1&reg;6)- (9CI)	Sugars	Oligosaccharides	2	1984.50207035874	1867.26947526487	2069.82326571579	5496.5515720771	5295.35662584632	5829.87938623089	1973.86493711313	5540.59586138477	2.80697820666906	1.48901786283422	0.00059350589944487	1.12218733750441	up
982	NEG_t970	{[2-amino-4-hydroxy-4-(4-hydroxyphenyl)-3-methylbutanoyl]amino}[5-(2,4-dioxo-3,4-dihydropyrimidin-1(2H)-yl)-3,4-dihydroxytetrahydrofuran-2-yl]acetic acid (non-preferred name)	Organic Acid	Carboxylic Acids	3	162.818665638461	169.165546219091	159.827871404793	216.873515615448	271.59700081678	266.81526021724	163.937361087448	251.761925549823	1.53572025241718	0.618915437929302	0.0347558982695424	1.04523360172717	up
983	NEG_t972	9-((2S,3S,4R,5S)-3,4-Dihydroxy-5-(hydroxymethyl)tetrahydrofuran-2-yl)-1H-purin-6(9H)-one	Nucleosides	Purine Nucleosides	3	2934.30350115982	2927.36800824893	3012.92449861924	4291.52594373015	4368.52670671651	4369.68477401398	2958.19866934266	4343.24580815355	1.46820626118348	0.554054659654788	3.39556882279202e-06	1.12540345027307	up
984	NEG_t973	3,3-difluoro-1-(hydroxymethyl)cyclobutane-1-carboxylic acid	Organic Acid	Carboxylic Acids	3	1472.67425876594	1514.44598336952	1530.46430977026	1309.65480856476	1311.54315979111	1285.54309632823	1505.86151730191	1302.24702156137	0.864785378070248	-0.209586	0.00208055129815036	1.10764243459039	down
985	NEG_t974	D-Ornithine	Organic Acid	Carboxylic Acids	3	1917.58816991263	1945.5152925681	1972.7559931296	10.0057732041337	10.0057732041337	10.0057732041337	1945.28648520344	10.0057732041337	0.00514359878621542	-7.60301	6.77143651479005e-05	1.12691701960077	down
986	NEG_t975	4-amino-1-3,4-dihydroxy-5-(hydroxymethyl)oxolan-2-yl-1,2-dihydropyrimidin-2-one	Nucleosides	Pyrimidine Nucleotide	3	1787.47863647172	1818.00859781055	1843.8888740438	784.713558665658	785.982290571024	790.325439681883	1816.45870277536	787.007096306188	0.433264513585541	-1.20668	0.000217856451209087	1.12649851923409	down
987	NEG_t976	Mucic acid Dimethyl Ester	Polyphenols	Phenolic Acids	3	413.388103295454	450.470695776245	423.227719290299	324.925990696245	341.807726271982	331.838191579883	429.028839453999	332.85730284937	0.775838993185117	-0.366171	0.00566311706028027	1.09286160660331	down
988	NEG_t977	alpha-D-Galactopyranoside, 1-(hydroxymethyl)-2-(phosphonooxy)ethyl, homopolymer	Sugars	Glycosides	2	1007.05016125268	1020.65337024925	1026.97319816468	919.088020711092	945.895163560887	932.852895158008	1018.22557655554	932.612026476662	0.91591887686765	-0.126708	0.00124984503474103	1.09909858241684	down
989	NEG_t99	1(3H)-Isobenzofuranone,4-[(2R,4R,5S)-4-[(1S,2S)-2-(acetyloxy)-1-methylpropyl]-2,3,4,5-tetrahydro-5-hydroxy[2,3'-bifuran]-4-yl]-(9CI)	Ketones, Aldehydes,esters	Benzoates	1	4972.19641605954	4501.00700099838	4768.0143081558	6901.79716395058	6632.33647207585	6703.23313221785	4747.07257507124	6745.78892274809	1.42104187708713	0.506949070397528	0.000722391879895146	1.11315933155087	up
990	POS_t1	acuminoside	Lipid	Isoprene lipid	1	38139.2457439554	38232.3013486418	38144.7711736477	209628.970151018	210561.120754326	208394.717936206	38172.1060887483	209528.26961385	5.48904137295194	2.45655421348402	1.28362062075263e-05	1.1270393010396	up
991	POS_t10	2,5-Anhydro-D-mannose	Sugars	Other	1	38283.7862967914	38814.6152824931	37798.1016281268	53198.2748046532	51662.1330991741	52023.7718351561	38298.8344024704	52294.7265796611	1.36543911572118	0.449364986453688	5.50863024407168e-05	1.12361949069801	up
992	POS_t100	Bicyclo[2.1.1]hexan-2-one, 1-fluoro-	Ketones, Aldehydes,esters	Other	3	1977.75303188849	1932.97923515689	1960.74359616073	2773.67054514485	2723.83296190247	2752.62	1957.1586210687	2750.04182147111	1.40511954006541	0.490692872455713	2.41560332746028e-06	1.12571338032967	up
993	POS_t1000	3-Oxepinacetic acid, 2-[(acetyloxy)methyl]-4-[(1aR,3S,3aR,4R,5R,6R,7aS)-5-(formyloxy)-3-(3-furanyl)octahydro-4-[[(2R,3R)-2-hydroxy-3-methyl-1-oxopentyl]oxy]-3a-methyl-7-methyleneindeno[1,7a-b]oxiren-6-yl]-2,3,4,7-tetrahydro-2,4-dimethyl-7-oxo-, methyl ester, (2S,3R,4R)-	Organic Acid	Carboxylic Acids	1	1403.12860000332	1490.86893260927	1508.66206602547	1071.66703956889	1125.74159020545	1104.57137553437	1467.55319954602	1100.66000176957	0.749996662546921	-0.415044	0.00242663700170692	1.10572838835901	down
994	POS_t1002	2(3H)-Furanone,dihydro-4-(hydroxymethyl)-3-(6-methyl-1-oxoheptyl)-, (4R)-	Ketones, Aldehydes,esters	Other	3	10.0057732041337	10.0057732041337	10.0057732041337	441.252773924653	528.059733813474	729.557764631087	10.0057732041337	566.290090789738	56.5963348595375	5.82263672301203	0.0227628391377589	1.07743988950204	up
995	POS_t1003	Psoralenol	Flavonoids	Isoflavonoids	3	652.302552404358	625.830546498741	672.393392920135	207.871579273769	243.00739970071	280.863943305096	650.175497274411	243.914307426525	0.375151491326624	-1.41445	0.000241519552863171	1.11861451037392	down
996	POS_t1004	6'-O-sinapoyljasminoside A	Coumarins	Coumaric Acids	1	117.291248658619	145.378	156.692	212.19693390476	234.018756280974	229.217660462332	139.78691786694	225.144450216022	1.61062604177547	0.687621565240546	0.00676813536426749	1.07492551675636	up
997	POS_t1005	Cerberalignan H	Lignans	Furanoid Lignans	3	2051.80281979041	2076.36161645806	2065.10680448147	1529.56847144389	1621.87379863159	1678.56646680534	2064.42374690998	1610.00291229361	0.779880058395691	-0.358676	0.00772534126703083	1.10651350766144	down
998	POS_t1007	(S)-3-butyl-7-methoxyphthalide	Others	Benzofuran	2	424.583059207322	432.973631961259	460.172909875078	234.448409389201	263.543972827089	327.050361468065	439.243200347886	275.014247894785	0.626109289061208	-0.675514	0.0163278650722223	1.06120662535033	down
999	POS_t101	[(3aR,4S,6R,11aR)-6,9-dihydroxy-6,10-dimethyl-3-methylidene-2,7-dioxo-3a,4,5,8,9,11a-hexahydrocyclodeca[b]furan-4-yl] 2-methylprop-2-enoate	Terpenoids	Sesquiterpenoid	2	329.256850169305	297.118038116157	301.134826206697	977.495023505458	983.050942635488	1002.47362120742	309.16990483072	987.673195782789	3.19459682314024	1.67563386608333	1.69506822691841e-06	1.12628955671621	up
1000	POS_t1010	2,4-Pentadienoic acid,5-(decahydro-1,3,4-trihydroxy-2,6,8-trimethyl-1-naphthalenyl)- (9CI)	Lipid	Fatty Acids	2	1950.85441517302	1959.06083649683	1853.08384554198	7140.84345976267	5940.35958938643	7783.27263879618	1920.99969907061	6954.82522931509	3.62041973909724	1.85615696813988	0.0110761040097268	1.10189167455593	up
1001	POS_t1013	Precorrin 4	Others	Other	3	3587.82121807688	3593.39500948838	3572.05923959511	3099.56320829967	3190.0490673027	3162.27179516469	3584.42515572012	3150.62802358902	0.878977210212121	-0.186102	0.00249478787503975	1.11810891639299	down
1002	POS_t1014	1-Naphthacenecarboxylicacid,2-ethyl-1,2,3,4,6,11-hexahydro-2,5,7,10-tetrahydroxy-6,11-dioxo-4-[[2,3,6-trideoxy-4-O-[2,6-dideoxy-4-O-[(2R,6S)-tetrahydro-6-methyl-5-oxo-2H-pyran-2-yl]-a-L-lyxo-hexopyranosyl]-3-(dimethylamino)-a-L-lyxo-hexopyranosyl]oxy]-,methyl ester, (1R,2R,4S)-	Ketones, Aldehydes,esters	Polyketide	1	6515.39897692608	6766.77950432439	6571.6576396579	5261.54866483782	5450.97231975377	5324.82049106241	6617.94537363612	5345.78049188467	0.807770416658413	-0.307983	0.000296548600246888	1.11487211513402	down
1003	POS_t1015	Ergosta-2,16,24-trien-26-oic acid, 15-(acetyloxy)-28-(β-D-glucopyranosyloxy)-5,6,14,22-tetrahydroxy-1-oxo-, δ-lactone, (5α,6β,15α,22R)- (9CI)	Lipid	Steroid	1	31228.4795036958	31414.9056805524	31933.7746108713	25217.7508541241	25869.1623530524	25691.9565726067	31525.7199317065	25592.9565932611	0.811811963333511	-0.300782	3.40391324724658e-05	1.12183287111681	down
1004	POS_t1016	Bromelain	Sugars	Amino Sugars	2	5417.78147906506	5521.93995328755	5570.58301058778	4767.40389722707	4893.86782873798	4958.15457589082	5503.43481431346	4873.14210061862	0.885472848328182	-0.17548	0.00114191374426934	1.09882499109504	down
1005	POS_t1017	5-hydroxy-6,7-dimethoxy-2,8-dimethylchromen-4-one	Ketones, Aldehydes,esters	Chromones	2	1185.87752726877	1184.31774676113	1212.52600997307	855.985043226856	890.204078105819	950.219867264115	1194.24042800099	898.80299619893	0.752614779340048	-0.410016	0.00469169725630971	1.10592391479958	down
1006	POS_t1018	2H-1-Benzopyran-2-one, 6-hydroxy-4,7-dimethyl-	Coumarins	Other	2	173.295029951185	213.645773829058	219.319517975066	139.293535587814	138.097173627913	143.231582877282	202.086773918436	140.20743069767	0.693798154025945	-0.527412	0.0492253951231616	1.01964313220187	down
1007	POS_t102	N-(carboxycarbonyl)-L-homoserine	Amino acids	Alpha Amino Acids	3	1061.22162464641	1060.52106434271	1044.47233073599	1760.23816601903	1750.76327403782	1788.02563266012	1055.40500657504	1766.34235757232	1.67361567035237	0.742968264963391	1.59202123652022e-05	1.12637977736793	up
1008	POS_t1022	2-Cyclopenten-1-one, 4-hydroxy-2-(2-propenyl)-	Alcohols	Glycols	1	221.629387386853	238.041428887318	232.077363359794	134.968038849289	134.264913059712	131.754442023646	230.582726544655	133.662464644216	0.579672496058938	-0.78669	0.00173462095289361	1.12136465783081	down
1009	POS_t1023	Senescaposon	Lipid	Isoprene lipid	2	759.20184206147	739.519302475857	759.908169895697	304.162924403996	335.613433077923	389.628397037425	752.876438144341	343.134918173115	0.455765250163572	-1.13364	0.0021875608271818	1.11821128330383	down
1010	POS_t1024	1-(buta-2,3-dienyloxy)-4-methoxybenzene	Polyphenols	Other	3	233.332779087932	236.786707464551	234.071856898023	10.0057732041337	10.0057732041337	10.0057732041337	234.730447816835	10.0057732041337	0.0426266523887067	-4.5521	2.18318563859422e-05	1.1270204624111	down
1011	POS_t1025	Ethyl 3-amino-5-methyl-1H-pyrrole-2-carboxylate	Ketones, Aldehydes,esters	Carboxylic acid ester	3	591.849242322103	594.390802781073	602.187247016658	216.728816008396	234.975912304621	226.171420554432	596.142430706611	225.95871628915	0.379034782042472	-1.3996	4.6034275482042e-06	1.12645436761835	down
1012	POS_t1026	2-Cyclohexen-1-one, 4-methylene-	Ketones, Aldehydes,esters	Other	1	260.583067308747	267.850945895993	279.145644910465	178.849715517752	160.182647408742	174.086744527372	269.193219371735	171.039702484622	0.635378940390135	-0.654311	0.000228966339322946	1.11316945260546	down
1013	POS_t103	Desoxyphyllostin	Ketones, Aldehydes,esters	Cyclohexanones	1	269.091436208523	256.095590788158	264.044482255164	811.160249090069	843.513263454696	791.229783514983	263.077169750615	815.301098686583	3.09909483768375	1.63184690457322	0.000398657850173965	1.12525211499716	up
1014	POS_t1030	Clonostachydiol	Ketones, Aldehydes,esters	Polyketide	1	6306.78950899184	6391.5091359898	6515.83429765895	4351.80100673888	4577.23262100649	4563.46232677776	6404.7109808802	4497.49865150771	0.702217268653334	-0.510011	4.63685629806587e-05	1.12152763844116	down
1015	POS_t1031	Nordihydrocapsiate	Others	Other	3	10.0057732041337	10.0057732041337	10.0057732041337	180.331117866939	195.776247588819	289.362030389019	10.0057732041337	221.823131948259	22.1695142816766	4.47050525701442	0.024898356882546	1.07294747674311	up
1016	POS_t1033	b-D-Allofuranuronic acid,5-[[(2S,3S,4S)-2-amino-4-hydroxy-4-(5-hydroxy-2-pyridinyl)-3-methyl-1-oxobutyl]amino]-1-(4-carboxy-2,3-dihydro-2-oxo-1H-imidazol-1-yl)-1,5-dideoxy-(9CI)	Amino acids	Dipeptide	1	723.404645150407	745.305841340383	731.379184571024	540.60982493348	560.791684890322	562.046448288624	733.363223687271	554.482652704142	0.756081890657487	-0.403386	4.8101004576221e-05	1.12083687437016	down
1017	POS_t1034	GlcNAcMan3GlcNAc2-I	Sugars	Oligosaccharides	3	8597.80385648821	8691.53341066231	8927.95474296226	6824.96904179717	6991.53266765371	6959.65568263315	8739.09733670426	6925.38579736134	0.792460082607695	-0.33559	0.000488499373507787	1.11876439334777	down
1018	POS_t1035	Benzoic acid,2-hydroxy-6-methyl-,[(1S,2R,3R,4S,5S)-5-[(3-acetylphenyl)amino]-4-amino-3-[[(dimethylamino)carbonyl]amino]-1,2-dihydroxy-3-[(1S)-1-hydroxyethyl]-2-methylcyclopentyl]methylester	Ketones, Aldehydes,esters	Other	3	12373.0259899206	12515.1345168661	12668.6125826096	9456.1159343772	9787.80973582826	9768.19562267082	12518.9243631321	9670.70709762543	0.772487061756312	-0.372417	4.67358419403496e-05	1.12187300573776	down
1019	POS_t1036	(2R,5R,6R,8S,9S,10S,12S)-15,16-epoxy-2-hydroxy-6-O-{beta-D-glucopyranosyl-(1->6)-alpha-D-xylopyranosyl}-cleroda-3,13(16),14-trien-17,12-olid-18-oic acid methyl ester	Sugars	Glycosides	1	710.318427332375	699.952203757998	755.871794574165	551.880035075144	549.065430529377	531.300553290267	722.047475221513	544.082006298263	0.753526637748227	-0.40827	0.00442723965037075	1.1038600689077	down
1020	POS_t1038	jaspamide M	Organic Acid	Other	3	3819.1945018696	3820.47798896708	3893.06494425431	3230.81412757363	3254.55271938066	3317.54574351946	3844.25	3267.63753015792	0.850007437145508	-0.234453	8.67718588080755e-05	1.11858399879623	down
1021	POS_t1039	4,6-dihydroxy-3,10-dimethyl-2-oxaspiro[4.5]dec-8-ene-1,7-dione	Ketones, Aldehydes,esters	Other	1	4540.11114924753	4633.32481765119	4671.25034372573	2956.71559915298	3095.10078072851	3058.73204363647	4614.89543687482	3036.84947450599	0.658053799061269	-0.603723	1.03706348703923e-05	1.12415347186671	down
1022	POS_t104	(+)-8-oxo-beta-cyperone	Ketones, Aldehydes,esters	Other	1	4237.35252175613	4272.2924710606	4241.32393689834	25710.9889469831	25686.2033958743	25524.6649032184	4250.32297657169	25640.6190820253	6.03262839632648	2.59278671657815	3.67123930972152e-06	1.12705218902067	up
1023	POS_t1042	myxotyroside B	Sugars	Other	3	311.703581423526	336.816016001141	321.393528922081	118.003106810137	126.901623411654	105.462465842637	323.304375448916	116.789065354809	0.361235647345152	-1.46899	3.37541735484203e-05	1.12223190646197	down
1024	POS_t1043	7-O-ethyl-morroniside	Terpenoids	Iridoid	2	515.839439985354	485.384502399634	524.576619303024	607.883035374093	657.136004568683	644.759915414242	508.600187229337	636.592985119006	1.25165700112484	0.323839266286223	0.00295995690515706	1.08058767365446	up
1025	POS_t1044	5,6,7,8-tetrahydro-2H-chromen-2-one	Ketones, Aldehydes,esters	Other	1	854.200040554827	795.264095231364	870.142048654128	233.303714677374	267.932470775662	261.64268583281	839.868728146773	254.292957095282	0.302777027615252	-1.72367	0.000251725325781784	1.12293764517812	down
1026	POS_t1048	Oleoside	Terpenoids	Iridoid	3	196.687161091783	183.566659675154	192.463006766894	468.711905031307	499.593366750735	594.596076484198	190.905609177944	520.967116088747	2.72892513914115	1.44833281862408	0.0122461097518242	1.0982232512875	up
1027	POS_t1049	887143-76-2	Others	Other	3	493.61321906953	441.650440840357	463.778020619178	396.711205910329	357.681052720085	394.393864764098	466.347226843022	382.928707798171	0.821123587225853	-0.284329	0.0140843915017936	1.01950163401401	down
1028	POS_t105	Secologanol	Terpenoids	Terpene Glycoside	1	1823.75901049111	1812.95557657124	1843.7578424598	1617.70589737964	1686.2428961735	1604.4033278955	1826.82414317405	1636.11737381621	0.895607483582689	-0.159062	0.0102838158773658	1.08469559795054	down
1029	POS_t1053	2''-O-tigloylaloesin	Sugars	Other	1	3025.27629991582	3080.83473198704	3086.82451645153	2110.36260821243	2103.0619628011	2143.72672524796	3064.31184945146	2119.05043208716	0.691525711544825	-0.532145	1.08854896219792e-05	1.12570776220052	down
1030	POS_t1054	1,4-Isobenzofurandione,3a-[(2S)-2-[(6R)-6-(3-furanyl)-5,6-dihydro-4-methyl-2-oxo-2H-pyran-3-yl]-2-hydroxyethyl]-3,3a,7,7a-tetrahydro-,(3aS,7aR)-	Others	Benzofuran	2	105.090839270494	102.202774215621	105.907484676249	10.0057732041337	10.0057732041337	10.0057732041337	104.400366054121	10.0057732041337	0.0958404034612933	-3.38322	0.000141707270244308	1.12675035657375	down
1031	POS_t1055	6-Methoxymusizin 8-O-[b-D-glucopyranosyl-(1->6)-b-D-glucopyranosyl-(1->3)-b-D-glucopyranosyl-(1->6)-b-D-glucopyranoside]	Sugars	Oligosaccharides	1	8473.55419561466	8551.5244105512	8518.42047648412	7562.03393314727	7767.84774260713	7855.06	8514.49969421666	7728.31460540813	0.907665145687593	-0.139768	0.00854135425263709	1.09878547789188	down
1032	POS_t1057	Peiioside B	Sugars	Glycosides	1	1664.98916906441	1715.73243565655	1757.97940963946	1869.47234424374	1925.82625059685	1940.64923940369	1712.90033812014	1911.98261141476	1.11622525190993	0.158628189373275	0.00513552391145321	1.06480763500496	up
1033	POS_t1058	6-cinnamoyl-5-deoxypulchelloside I	Sugars	Glycosides	3	4058.15924801205	4038.50469190976	4252.6997967179	3239.49164462904	3424.2565656164	3473.79011435472	4116.4545788799	3379.17944153339	0.820895597602554	-0.284729	0.00173341274188427	1.08866750199508	down
1034	POS_t106	2-ethenylcyclohexa-2,5-diene-1,4-dione	Ketones, Aldehydes,esters	Other	2	676.791854547732	672.440119207657	681.332530092979	291.105838837959	298.32185734383	291.512861470184	676.854834616123	293.646852550658	0.433840223239595	-1.20476	4.57645885405519e-08	1.12688455703024	down
1035	POS_t1060	aceroside III	Lignans	Other	2	730.473416126246	717.293440525699	709.384565537874	500.621130767264	500.696790890711	512.95874799334	719.050474063273	504.758889883772	0.701979774843115	-0.510499	2.80020259290109e-05	1.12439646944142	down
1036	POS_t1063	grincamycin E	Flavonoids	Isoflavonoids	3	7024.51180240682	7297.28741770463	7277.84173989823	6365.56612683499	6402.77362930863	6479.35022714223	7199.88032000323	6415.89666109528	0.89111157073961	-0.166322	0.00630850704756082	1.09597535289342	down
1037	POS_t1068	2-Cyclopenten-1-one, 2-[(acetyloxy)methyl]-	Ketones, Aldehydes,esters	Carboxylic acid ester	2	3524.27176614101	3577.52041209553	3734.91578738275	2549.47929563845	2656.79009084021	2788.68024870083	3612.23598853976	2664.9832117265	0.737765533642172	-0.438766	0.000561426731333401	1.10562835237903	down
1038	POS_t107	(10-hydroxy-1,6-dimethyl-2,9-dioxatricyclo[5.2.1.03,8]dec-4-en-7-yl)methyl acetate	Ketones, Aldehydes,esters	Ketal	1	2497.35987377128	2500.59891133765	2545.31930116297	2262.13535524717	2310.5219325031	2270.54967089588	2514.4260287573	2281.06898621538	0.907192719184008	-0.140519	0.000411752639491773	1.10840965960687	down
1039	POS_t1071	Hexadecanoic acid, dihydroxy-	Lipid	Fatty Acids	3	878.161574823498	906.34286488771	887.343371462332	1289.44069569375	1305.60424879475	1304.27213942629	890.615937057847	1299.77236130493	1.45940837932761	0.545383642262774	1.1220651730141e-05	1.12578374858109	up
1040	POS_t1072	1H-Cyclopentacyclododecene-4,9-dione, 1,3a-bis(acetyloxy)-11,13-bis(benzoyloxy)-2,3,3a,5,8,10,11,12,13,13a-decahydro-2,10-dihydroxy-2,5,8,8-tetramethyl-12-methylene-, (1R,2R,3aR,5S,6E,10R,11S,13R,13aS)-	Terpenoids	Diterpene	1	2322.95395416825	2445.99664169751	2461.94017599718	2035.29445149641	2178.33910843576	2178.63054293197	2410.29692395431	2130.75470095471	0.884021665454816	-0.177846	0.0127347966006645	1.02235796504523	down
1041	POS_t1073	Hydroxytuberosone	Flavonoids	Other	1	357.148894947489	390.730859521168	374.926144605742	238.586054227449	263.789586462713	256.928829167011	374.269	253.101489952391	0.676256217110292	-0.564358	0.000792547185045771	1.10462176235726	down
1042	POS_t1074	1-hydroxy-4,7-dimethoxy-1-(2-oxopropyl)-1H-phenanthren-2-one	Lipid	Steroid	1	3800.62149375935	3889.41951491487	3931.23398211905	2908.03372575963	3084.94238467839	3105.90977249665	3873.75833026442	3032.96196097822	0.782950742508295	-0.353007	0.00088857179622901	1.1101689445531	down
1043	POS_t1076	1H-Indole-3-acetic acid, 7-(β-D-glucopyranosyloxy)-2,3-dihydro-3-hydroxy-2-oxo-, (3R)-	Polyphenols	Phenolic Glycosides	1	1263.77869938793	1267.63510052082	1296.4119811524	959.037381506583	1044.24753132182	1080.83552670142	1275.94192702038	1028.04014650994	0.805710765309398	-0.311666	0.0149042258363994	1.07872305589018	down
1044	POS_t1077	3-Hydroxypropyl undecanoate	Lipid	Fatty Acid Esters	3	3367.14661130252	3356.7513100315	3421.3413579143	4918.59116945945	4949.60999057617	4914.06799773414	3381.74642641611	4927.42305258992	1.45706461433653	0.543064855930861	4.6161584958374e-06	1.12657392418493	up
1045	POS_t1078	Chrysanolid	Terpenoids	Terpene Lactones	2	585.779418489131	557.881488391234	591.168643870902	374.693910497323	407.826564069641	393.041138073944	578.276516917089	391.853870880303	0.677623696305975	-0.561444	0.000194279367992673	1.11442717637532	down
1046	POS_t108	Strictosidinic acid	Alkaloids	Tryptophan Alkaloids	1	5357.51273448249	5347.62425003567	5435.50662626981	8544.82279934176	8756.2321383601	8750.97989944773	5380.21453692932	8684.0116123832	1.61406418884914	0.69069795351838	7.75146310467275e-05	1.12591170675971	up
1047	POS_t1080	2H-Pyran-5-carboxylicacid, 3-ethenyl-2-[(6-O-a-D-glucopyranosyl-b-D-glucopyranosyl)oxy]-3,4-dihydro-4-[[(1S)-2,3,4,9-tetrahydro-1H-pyrido[3,4-b]indol-1-yl]methyl]-,(2S,3R,4S)- (9CI)	Terpenoids	Terpene Glycoside	2	5567.37199123622	5741.95398048989	5711.02187251686	4864.62486292934	4931.95528722254	5193.65955559812	5673.44928141432	4996.74656858333	0.880724638704747	-0.183237	0.00899207000327224	1.06820232288455	down
1048	POS_t1081	toonapubesic acid B	Lipid	Steroid	3	104.087794283768	115.191089714747	106.549978150463	2165.51695590352	2393.14427848037	3410.37309830852	108.609620716326	2656.34477756414	24.4577299878632	4.61221860311786	0.0218203010667205	1.0794130722581	up
1049	POS_t1082	pochonin F	Phenylpropanoids	Phenylpropanols	3	328.755695964047	384.098180318368	336.151893594138	585.381693977852	623.813883340086	599.345424325539	349.668589958851	602.847000547826	1.72405248243421	0.785803692637627	0.000598914262291603	1.11234547885617	up
1050	POS_t1084	(2E,4E)-cyclo-[(NMe-L-Ala)-(NMe-L-Val)-(Nalpha-7-hydroxy-6-oxoocta-2,4-dienoyl-L-Orn)]	Ketones, Aldehydes,esters	Polyketide	3	10.0057732041337	10.0057732041337	10.0057732041337	390.104669709612	463.784033398036	659.526020777762	10.0057732041337	504.47157462847	50.4180500933258	5.65586841825861	0.025429394457501	1.0718344409509	up
1051	POS_t1085	Nigericin, 30-deoxy-	Ketones, Aldehydes,esters	Other	2	2238.20489672683	2235.30075720745	2228.42328554405	2409.80038212162	2391.18204920427	2394.07861704525	2233.97631315944	2398.35368279038	1.07358062333188	0.102430538205066	0.000151771312594178	1.12359233321173	up
1052	POS_t1086	ilexin C	Lignans	Other	3	1785.55207333464	1811.23008549758	1801.86857987984	1358.68218031316	1381.56430585046	1382.88585253418	1799.55024623735	1374.3774462326	0.763733854670777	-0.388858	2.60285724169025e-06	1.12560037188379	down
1053	POS_t1087	b-D-Glucopyranosiduronic acid, (5a,6a)-7,8-didehydro-4,5-epoxy-3-hydroxy-17-methylmorphinan-6-yl(9CI)	Alkaloids	Other	3	644.873376354208	619.182154688001	642.522760222801	752.459592424254	741.53913403575	769.567144007586	635.526097088337	754.52195682253	1.18723992654176	0.24761151531194	0.000503419317975187	1.10636179907863	up
1054	POS_t1088	(6R,7R,8R)-3-Oxo-8-acetoxysarracenyloxyhelianga-1(10),4,11(13)-trien-6,12-olide	Terpenoids	Sesquiterpenoid	1	291.033456683192	286.154916123322	293.602271659075	173.307671102039	161.77239964995	177.085497626981	290.263548155196	170.721856126323	0.588161542196276	-0.765716	0.000235280433505317	1.12299265297929	down
1055	POS_t1089	10-des-cinnamoylglobularinin	Lipid	Isoprene lipid	3	579.615748443228	582.119900056776	635.325570397594	346.596000743407	336.170913055036	343.429789619271	599.020406299199	342.065567805905	0.571041594257558	-0.808332	0.00406549858154969	1.11565251266986	down
1056	POS_t109	Jatrophane 3	Terpenoids	Diterpene	2	1344.06587788352	1309.36967566094	1365.55221868781	1607.12483458687	1666.70523246648	1657.53583564695	1339.66259074409	1643.78863423343	1.22701689633688	0.29515511541776	0.000273361507267547	1.11246986696335	up
1057	POS_t1090	2-Amino-2-deoxyguluronic acid	Sugars	Sugar Acids	3	192.933292018857	185.860867330093	193.481930635203	10.0057732041337	10.0057732041337	10.0057732041337	190.758696661384	10.0057732041337	0.0524525139836478	-4.25284	0.000184276208716584	1.12665446370554	down
1058	POS_t1091	toonaciliatin J	Others	Other	1	670.500614992707	655.384961819831	662.284119399708	483.883886042903	484.99	493.048638071969	662.723232070749	487.307366774091	0.735310523597381	-0.443574	1.76717330062252e-05	1.12506516363146	down
1059	POS_t1093	4,8-Cycloundecadien-1-one,2,6,6,9-tetramethyl-, (4E,8Z)-(+)-	Others	Other	1	3478.77429652516	3443.54131321034	3524.10311542513	4382.21062050242	4425.6003584564	4517.19295175741	3482.13957505354	4441.66797690541	1.27556	0.351127520847449	0.000149796131564012	1.12190041379453	up
1060	POS_t1094	2-Propen-1-ol, 3-[(4S,7R,7aR)-2,4,5,6,7,7a-hexahydro-3,7-dimethyl-1H-inden-4-yl]-2-methyl-, 1-acetate, (2E)-	Terpenoids	Sesquiterpenoid	3	404.327562707288	402.242715231855	408.464906362894	549.044909494848	538.645849863048	570.082458412818	405.011728100679	552.591072590238	1.36438289128475	0.448248569464864	0.00292986432103943	1.11798770574695	up
1061	POS_t1095	11-acetoxy-cis-guai-10(14)-en-4alpha-ol	Lipid	Isoprene lipid	3	515.649617723463	496.753671472604	514.073424961496	408.616315025716	392.582358632688	392.900223010098	508.825571385854	398.032965556167	0.782258180287739	-0.354283	0.000179344556603494	1.11538312665729	down
1062	POS_t1096	6''-O-Carbamoylkanamycin A	Alcohols	Polyol	3	184.708253716656	169.282390562989	191.252258831135	113.328742556304	123.095662792234	111.98061809713	181.74763437026	116.135007815223	0.63899047829492	-0.646134	0.00276508260585158	1.09948734538133	down
1063	POS_t1097	(3aR)-3c-Hexanoyl-9a-methyl-6-trans-propenyl-(3ar,9at)-3a,4,8,9a-tetrahydro-3H-furo[3,2-g]isochromen-2,9-	Ketones, Aldehydes,esters	Ketenes	3	665.204576169148	665.155528153443	659.181810561452	915.892828795705	786.697591470027	864.778812196936	663.180638294681	855.789744154223	1.29043234186514	0.367854502056081	0.0356717160593447	1.04981903425357	up
1064	POS_t1098	Leukotriene E4	Lipid	Fatty Acyls	3	786.217180221939	791.331981946837	806.009993948994	591.264109955897	559.524163751838	590.120561140861	794.519718705923	580.302944949532	0.730382055079391	-0.453277	0.00026814885108663	1.12009821849802	down
1065	POS_t11	4alpha,18-epoxytafricanin A	Terpenoids	Terpene Lactones	1	50804.5010114915	51705.5448027135	52063.1939158497	55005.2604097136	56983.2332267058	57029.9565594548	51524.4132433516	56339.4833986247	1.09345220745225	0.128890164530093	0.00702448374978438	1.07413161987641	up
1066	POS_t110	regaloside J	Lipid	Other	3	753.248795345608	725.358144805177	754.982666852759	900.89688201787	923.973255033289	931.856142037407	744.529869001181	918.908759696189	1.23421342508252	0.303591892610785	0.000200031625168227	1.11407275105975	up
1067	POS_t1100	Zearalanone	Polyphenols	Phenols	2	370.80391941599	389.427852146488	396.059618963361	794.118741998043	829.219849538193	841.342436267767	385.430463508613	821.560342601334	2.13153972086842	1.09189593992111	9.60613856653844e-05	1.1240296123823	up
1068	POS_t1101	13-Octadecenoic acid, 3-[(1R,2S,5S,6R,7Z,10S)-2-[(4R,4aS,8aR)-4-[(1E)-2,6-dimethyl-1,5-heptadienyl]-1,4,4a,5,8,8a-hexahydro-6-methoxy-5,8-dioxo-4a-[(10Z)-10-pentadecenyl]-2-naphthalenyl]-1,10-dihydroxy-10-methyl-7-(1-methyl-2-oxoethylidene)spiro[4.5]dec-6-yl]propyl ester, (13Z)- (9CI)	Terpenoids	Sesquiterpenoid	3	683.706967793528	733.754968180446	714.488890032549	952.823494210211	889.480689684063	936.758066452117	710.650275335508	926.354083448797	1.30353018298832	0.382423988583814	0.00113316653705462	1.10025802390126	up
1069	POS_t1102	11-Dehydroxygrevilloside B	Polyphenols	Other	3	627.148373519364	635.636064098207	606.68822858402	783.205053035684	749.800863626252	753.355743963301	623.15755540053	762.120553541746	1.2229981758817	0.290422252067758	0.000644506063727405	1.10596374067177	up
1070	POS_t1105	1,4-Octadien-6-yn-3-ol,8-[(2R,3S)-3-heptyloxiranyl]-, (3R,4E)- (9CI)	Lipid	Fatty Acyls	1	490.781634875288	476.921354809118	510.095178916694	346.238864171427	344.89353900102	331.670274582137	492.599	340.934225918195	0.692112562788449	-0.530921	0.000926948834610684	1.11604913676632	down
1071	POS_t1106	Gymnemic acid xiv	Lipid	Isoprene lipid	3	3386.10706541334	3312.40439498783	3366.06354535449	1672.52041867245	1684.48034659038	1711.12556559472	3354.85833525189	1689.37544361918	0.503560888359342	-0.989762	7.18468757083827e-06	1.12657069003979	down
1072	POS_t1107	2'-Dehydroplectaniaxanthin	Others	Other	3	1204.24379304793	1196.03017824238	1226.55566846116	1467.25165935913	1480.49970739508	1489.3480280286	1208.94321325049	1479.03313159427	1.22340992974979	0.290907890803021	4.13555506861885e-05	1.12324612679093	up
1073	POS_t1108	ramariolide B	Ketones, Aldehydes,esters	Ketal	1	172.533114465369	177.361468086067	158.896516454381	220.173841567828	271.330577841117	249.011944501861	169.597033001939	246.838787970269	1.45544284355167	0.541458184741571	0.0237407792069068	1.04309404743699	up
1074	POS_t1109	4alpha-methyl-2alpha,3beta-dihydroxy-5alpha-ergost-7,24(28)-dien-21-oic acid	Lipid	Steroid	3	159.434215212146	154.81165802898	161.642992612748	179.115840500001	170.649623563665	174.618248169595	158.629621951291	174.79457074442	1.10190372134968	0.139998174181846	0.00767283062050747	1.04937331680432	up
1075	POS_t111	methyl 4-methyl-8-oxo-12-(prop-1-en-2-yl)-3,7,17-trioxatetracyclo[12.2.1.1~6,9~.0~2,4~]octadeca-1(16),9(18),14-triene-15-carboxylate	Ketones, Aldehydes,esters	Carboxylic acid ester	2	1145.25044634374	1101.1440640563	1156.5771721951	927.487701771773	955.180799350414	946.04379816287	1134.32389419838	942.904099761686	0.831247675010875	-0.26665	0.00238712262295288	1.1060027143352	down
1076	POS_t1110	(13R,17R)-17-[(1R,2S)-1,2-dihydroxyheptyl]-1,5,10-triazabicyclo[11.4.0]heptadec-15-en-11-one	Ketones, Aldehydes,esters	Polyketide	3	319.280579777871	316.226872159979	326.323334673495	130.274761081659	115.226156331629	104.417235352312	320.610262203782	116.639	0.363804275800328	-1.45877	0.000333692210737261	1.12355720708667	down
1077	POS_t1111	2,3-diamino-6-ethyl-3,4-dihydropyrimidin-4-one	Ketones, Aldehydes,esters	Other	3	316.252523454042	317.498218713349	314.101281585286	10.0057732041337	10.0057732041337	10.0057732041337	315.950674584226	10.0057732041337	0.0316687825316428	-4.98079	1.05164224245063e-05	1.12704599334981	down
1078	POS_t1112	Halovir C	Amino acids	Peptide	1	3193.88385578779	3215.87038063564	3403.80783616583	3761.31299011832	3659.11028806438	3617.23871150706	3271.18735752975	3679.22066322992	1.12473553517531	0.169585813047171	0.0102543778386746	1.05072365037776	up
1079	POS_t1113	2(1H)-Pyrazinone, 3,6-bis(1-methylpropyl)-	Ketones, Aldehydes,esters	Other	1	297.038159951434	303.681564481039	309.130499996264	335.82196754934	347.554698062587	341.585909720601	303.283408142912	341.654191777509	1.12651791230372	0.171870253463522	0.00140653073047625	1.09245216543121	up
1080	POS_t1114	(4-phenylpiperidin-4-yl)methanol	Alcohols	Other	1	1357.08188848235	1332.00573827379	1383.91813715295	1643.66965716565	1666.91346149289	1630.12045367518	1357.6685879697	1646.90119077791	1.21303623385788	0.278622644956642	0.000183132888674259	1.11801542622908	up
1081	POS_t1115	2-hydroxymethyl-5-methoxy-8,8-dimethyl-8H-pyrano[2,3-f]chromen-4-one	Ketones, Aldehydes,esters	Other	1	5709.70368849573	5726.08345434388	5862.29692452411	5005.95958941224	5005.53773368712	5150.56975327812	5766.02802245457	5054.02235879249	0.876517134344591	-0.190146	0.000479274730164007	1.10686044665936	down
1082	POS_t1116	(5R)-2,4-dideoxy-2-ethyl-5-[(2S,3S,4S,6R)-6-{(2S,2'R,3'R,4S,5S,5'R)-5'-ethyl-2'-hydroxy-5'-[(1S)-1-hydroxypropyl]-2,3',4-trimethyloctahydro-2,2'-bifuran-5-yl}-3-hydroxy-4-methyl-5-oxooctan-2-yl]-4-methyl-1-C-methyl-alpha-D-ribopyranose	Terpenoids	Sesquiterpenoid	1	7288.21742155548	7282.21824771852	7228.50409976886	8581.60059805687	8646.50647200232	8446.54882407005	7266.31325634762	8558.21863137641	1.17779379025536	0.23608697226038	0.000877998541523267	1.12193221147115	up
1083	POS_t1117	Tamirin	Terpenoids	Terpene Lactones	1	671.485414849883	680.047913928616	705.277616481121	578.418625914508	623.201995492137	592.74256373787	685.603648419873	598.121061714838	0.872400640068561	-0.196937	0.00749220665530436	1.05333595641049	down
1084	POS_t1119	macrocliniside A	Ketones, Aldehydes,esters	Lactones	1	1083.70523571562	1124.98931585916	1115.99816924758	568.135975772331	573.082	571.006036844959	1108.23090694079	570.74121777333	0.515002076010343	-0.95735	0.000468285754160503	1.12582962030611	down
1085	POS_t1120	(2E,6beta,8beta,9beta,10beta)-form-6,9-Dihydroxy-4-oxo-1(5),2,11(13)-xanthatrien-12,8-olide	Ketones, Aldehydes,esters	Other	2	857.558565009305	905.940091273501	895.656819233391	634.972369907323	639.997770695022	616.164727614858	886.385158505399	630.378289405734	0.711178750407625	-0.491716	0.000666520382915551	1.11792514515162	down
1086	POS_t1122	9,12-Diazatricyclo[14.3.1.12,6]heneicosa-1(20),2,4,6(21),16,18-hexaene-8-carboxylicacid, 14-amino-11-[(2R)-3-amino-2-hydroxypropyl]-5,17-dihydroxy-10,13-dioxo-,(8S,11S,14S)-	Organic Acid	Carboxylic Acids	1	1395.36590610627	1411.92102292032	1456.87495277564	859.276981590008	790.338344439678	818.668844939756	1421.38729393408	822.761390323147	0.578843918075229	-0.788754	2.65840347305854e-05	1.12245659582801	down
1087	POS_t1123	Corymbivillosol	Terpenoids	Diterpene	3	1216.30946342658	1246.82889298483	1247.57194218228	1389.00545619729	1454.17014656363	1451.9980754522	1236.90343286456	1431.72455940437	1.15750714353555	0.211021097080766	0.00437808557093158	1.09507045539009	up
1088	POS_t1126	2(5H)-Furanone, 4-(1-hydroxyethyl)-3-[(1E,3E)-1,3-pentadienyl]- (9CI)	Others	Furans	2	562.195591712082	562.702863353785	572.348759572797	459.552773987839	467.703818538391	471.53056032193	565.749071546221	466.26238428272	0.824150507235303	-0.27902	3.41406493053118e-05	1.1217800578738	down
1089	POS_t1127	D-Streptamine,O-2-amino-2,3,4,6-tetradeoxy-6-(methylamino)-a-D-erythro-hexopyranosyl-(1&reg;4)-O-[3-deoxy-4-C-methyl-3-(methylamino)-b-L-arabinopyranosyl-(1&reg;6)]-, (2x)- (9CI)	Sugars	Glycosides	2	1790.91957442369	1767.63741507377	1797.20719920487	2659.47969987152	2658.39855587181	2705.24161709707	1785.25472956744	2674.3732909468	1.49803456428584	0.583070911612746	9.35186078019059e-06	1.12616119935445	up
1090	POS_t1128	Hydroxygaleon	Ketones, Aldehydes,esters	Polyketide	3	795.845907336249	795.11051181918	806.545360922477	617.127559025806	632.827901580893	658.504488303014	799.167260025969	636.153316303238	0.796020242724366	-0.329123	0.00296888055284337	1.1138098013617	down
1091	POS_t1129	10-O-Acetylgeniposidic acid	Organic Acid	Other	2	820.874024715669	827.375443940924	793.757606775031	460.785825467627	489.102672118435	491.530665541757	814.002358477208	480.47305437594	0.590260027347811	-0.760577	2.01075336206221e-05	1.12297053197538	down
1092	POS_t113	12-Hydroxyjasmonic acid	Lipid	Fatty Acids	2	1103.6213989307	1113.11789487839	1143.12216277091	914.810456447729	926.463918806448	909.234782953679	1119.95	916.836386069285	0.818637671151952	-0.288703	0.000982371347461713	1.11802977379937	down
1093	POS_t1131	(1aS,3aS,6aS,6bR)-2-(hydroxymethyl)-5,5,6b-trimethyl-3a,4,5,6,6a,6b-hexahydrocyclopropa[e]indene-1a(1H)-carbaldehyde	Alcohols	Primary Alcohol	3	868.707821879741	858.444861269395	862.05803684894	1116.38688189906	1116.39383050376	1085.84886239142	863.070239999359	1106.20985826475	1.28171475158913	0.358075222754278	0.00082015858831538	1.1227962355876	up
1094	POS_t1132	5H-Benzocycloheptene-2,9-diol,6,7,8,9-tetrahydro-	Polyphenols	Other	1	422.853749303759	424.093787696291	420.611293432875	367.853180470505	361.473692794723	352.281313267259	422.519610144308	360.536062177496	0.853300186598102	-0.228875	0.00375470052568881	1.11468532690515	down
1095	POS_t1133	3,4,5-trimethoxyphenol 1-O-beta-D-apiofuranosyl-(12)-beta-D-glucopyranoside	Polyphenols	Phenolic Glycosides	2	513.950197195516	521.255007348145	529.497570378654	401.261940448372	348.485407079058	415.246884883258	521.567591640772	388.331410803563	0.744546664760998	-0.425566	0.0185983728222978	1.07576285235069	down
1096	POS_t1134	1-Butanone, 1-(5-acetyl-2-hydroxyphenyl)-3-methyl-	Ketones, Aldehydes,esters	Other	2	1336.19842520399	1363.02406406656	1397.45499572574	1723.74010428842	1728.55599540692	1688.22610401256	1365.55916166543	1713.50740123597	1.25480275724281	0.327460604405855	0.000172075668246407	1.11830901212794	up
1097	POS_t1136	Ineupatorolide A	Lipid	Isoprene lipid	3	315.427202539516	297.283675541229	284.343698428111	355.256846910602	360.869804738413	377.273943006224	299.018192169619	364.46686488508	1.21887856468056	0.285554399247671	0.00554027166930114	1.06658846235384	up
1098	POS_t1138	3-methylisophosphinoline	Others	Other	3	174.889147978537	160.369461481438	170.317225635779	130.684066832458	130.518216964158	133.158818390185	168.525278365251	131.453700728934	0.780023638020814	-0.35841	0.0107630907790903	1.0969894899466	down
1099	POS_t1139	3,6-Nonadien-1-ol	Lipid	Fatty Alcohol	1	10.0057732041337	10.0057732041337	10.0057732041337	142.725341843594	148.412496576899	142.757552586082	10.0057732041337	144.631797002192	14.4548346291159	3.85348019860934	0.000197109880670188	1.12662533128758	up
1100	POS_t114	4-(4,4-difluorocyclohexyl)phenol	Polyphenols	Phenols	3	5118.12247112281	5070.61856449413	5177.58257989207	3498.42014094691	3529.53983466783	3483.91515699225	5122.10787183634	3503.95837753566	0.684085237017754	-0.547752	4.46851985574675e-05	1.12609098649342	down
1101	POS_t1140	aplyolide C	Ketones, Aldehydes,esters	Polyketide	2	306.475725251083	280.770575285774	336.688389814296	573.863068700614	564.103395843209	575.475542861106	307.978230117051	571.147335801643	1.85450554600749	0.891034582311423	0.00262576776745811	1.11826442935661	up
1102	POS_t1141	rac-(1R,2S)-2-(prop-2-yn-1-yl)cyclohexan-1-ol	Alcohols	Glycols	1	122.866669553141	124.771110062386	123.681819842395	200.285695998964	213.614728567694	188.723420402503	123.773199819307	200.87461498972	1.62292495696137	0.698596292108508	0.00829402636210991	1.10784417912879	up
1103	POS_t1142	3-(4-Methyl-3-pentenyl)-2(5H)-furanone	Ketones, Aldehydes,esters	Other	2	268.36907347874	268.134003597083	276.268139843415	475.125491785508	492.229139992549	497.37819516298	270.923738973079	488.244275647012	1.8021465283835	0.84971631813144	0.000214677695539659	1.1245788094316	up
1104	POS_t1144	Ergosta-2,16,24-trien-26-oicacid, 15-(acetyloxy)-5,6-epoxy-4,14,22-trihydroxy-1-oxo-, d-lactone, (4b,5a,6b,15a,22R)-	Lipid	Steroid	2	1595.37795774794	1529.06338684572	1583.0134989903	1354.56667867643	1372.48782697498	1374.89377750804	1569.15161452799	1367.31609438648	0.87137283722439	-0.198638	0.00597345361339286	1.10267372737141	down
1105	POS_t1145	NCGC00381271-01_C18H24O4_7-Butyl-6,8-dihydroxy-3-[(3E)-3-penten-1-yl]-3,4-dihydro-1H-isochromen-1-one	Others	Other	2	397.593786605124	367.611191294912	381.789022014643	251.10513565663	276.974455193555	259.587347538207	382.331333304893	262.555646129464	0.68672280626314	-0.5422	0.000527176874679055	1.10674282715716	down
1106	POS_t1146	(2R,3R,6R)-5-[(1E,3E)-hepta-1,3-dienyl]-2,3-dihydroxy-6-(hydroxymethyl)cyclohexan-1-one	Others	Other	2	479.655625053374	444.95388914535	472.605822749198	513.595353999557	549.673820801698	527.026995655205	465.738445649307	530.098723485487	1.13818974670741	0.186741088237194	0.0125453937700887	1.02236539908435	up
1107	POS_t1147	(3Z,5R,6S,12R)-5,6-dihydroxy-12-methyloxacyclododec-3-en-2-one	Ketones, Aldehydes,esters	Polyketide	3	476.305327733356	455.431461816056	454.893580749563	366.262644978897	384.518188594501	374.11182757074	462.210123432992	374.964220381379	0.811241903566267	-0.301796	0.000843786683597667	1.10475680544526	down
1108	POS_t1148	Mauritine A	Organic Acid	Carboxylic Acids	3	331.139736538837	357.06569590574	372.894824555003	456.321685912711	527.754226572012	480.803970504348	353.700085666527	488.29329432969	1.3805291944149	0.465221397301023	0.00959148546515813	1.0604019400017	up
1109	POS_t1149	3-(d-Ribofuranosyl)-3,4-dihydro-9h-imidazo[1,2-a]purin-9-one	Nucleosides	Other	2	1469.85120992287	1398.72646221117	1479.44807458118	568.053690639199	582.549981729379	572.934916593203	1449.34191557174	574.51286298726	0.396395672280426	-1.33499	0.00063192814744806	1.12511244164419	down
1110	POS_t115	N-[(10Z)-7-(1H-indol-3-ylmethyl)-3-(1-methylethyl)-5,8-dioxo-2-oxa-6,9-diazabicyclo[10.2.2]hexadeca-1(14),10,12,15-tetraen-4-yl]-N~2~,N~2~-dimethylisoleucinamide	Amino acids	Oligopeptides	3	3336.22539002388	3249.63734755727	3389.71135689401	20499.4197392845	20681.8533372423	20867.2998970321	3325.19136482505	20682.857657853	6.22005033353656	2.63692625489764	3.59808078538382e-06	1.12697306011822	up
1111	POS_t1150	1-[4-hydroxy-5-(hydroxymethyl)oxolan-2-yl]-2,4-dioxopyrimidine-5-diazonium	Nucleosides	Pyrimidine Nucleotide	3	563.808686957406	544.851896515689	536.442084549748	487.811207765364	517.145687293214	498.470332476123	548.367556007614	501.142409178234	0.913880487071112	-0.129923	0.0161593777531569	1.00836745860462	down
1112	POS_t1151	Tricyclo[5.2.0.03,5]non-1(7)-ene-2,6-dione(9CI)	Ketones, Aldehydes,esters	Other	3	525.43654811708	484.684204619183	521.968358576207	439.144575053747	436.530494981232	411.787151681046	510.69637043749	429.154073905342	0.840331161033522	-0.25097	0.00941191955125754	1.05188557243199	down
1113	POS_t1152	cis-3,4-Dihydroxy-beta-ionone	Terpenoids	Sesquiterpenoid	1	105.220182483947	10.0057732041337	10.0057732041337	380.308261783312	362.854859928204	394.914185928907	41.7439096307381	379.359102546808	9.08777126777475	3.18392652377307	0.0054349144700034	1.10605378010378	up
1114	POS_t1153	(2R,3R,4R,5S,6R)-2-(hydroxymethyl)-6-methylpiperidine-3,4,5-triol	Alcohols	Other	3	10.0057732041337	10.0057732041337	10.0057732041337	129.758913286934	147.25276214201	131.121065623221	10.0057732041337	136.044247017388	13.5965751213693	3.76517138771064	0.00198093739001851	1.12261712254521	up
1115	POS_t1155	cichorioside L	Lipid	Isoprene lipid	1	570.452574697741	561.132366604464	595.272102830868	759.710360025966	752.276537522512	802.239796750748	575.619014711024	771.408898099742	1.34013797040219	0.422381537226619	0.000966914816257159	1.10725909009582	up
1116	POS_t1156	(16Xi,17Xi)-17,18-epoxy-17-beta-D-glucopyranosyloxy-16-vinyl-(3xi,15xi,20xi)-19-nor-corynane	Others	Indole And Its Derivatives	3	10.0057732041337	10.0057732041337	10.0057732041337	345.647556614229	360.507898440539	375.286865962936	10.0057732041337	360.480773672568	36.0272780841807	5.17101775295814	0.000595461751910999	1.12572941637907	up
1117	POS_t1157	(+)-asperigillide C	Ketones, Aldehydes,esters	Macrolide Antibiotics	3	832.293880563464	825.988963193394	878.416827147912	676.779043923186	710.786704693505	688.036639036192	845.566556968257	691.867462550961	0.818229454381004	-0.289423	0.00293634326012197	1.09306728016123	down
1118	POS_t1158	2’,2’-Difluoro-2’-deoxycytidine	Nucleosides	Pyrimidine Nucleotide	2	883.909655484633	849.409292543966	894.220205908397	581.48224965115	569.013605152491	577.597552743885	875.846384645665	576.031135849175	0.657685121440806	-0.604531	0.00109012680323788	1.12215793627748	down
1119	POS_t1159	(2R)-8-ethyl-7-hydroxy-5-methoxy-2-methyl-2,3-dihydrochromen-4-one	Ketones, Aldehydes,esters	Chromones	2	1360.77766854155	1331.88868453211	1359.90878181828	328.738640903081	328.786340263359	316.079637873487	1350.85837829731	324.534873013309	0.240243446853673	-2.05743	5.48435873780669e-06	1.12683903649324	down
1120	POS_t116	2-hydroxy-5-(3-methylbut-2-en-1-yl)-6-(prop-1-en-2-yl)cyclohepta-2,4,6-trien-1-one	Ketones, Aldehydes,esters	Ketenes	3	1437.90994521384	1416.14175874948	1479.00341117312	1263.2806152983	1264.6762741558	1260.97849744341	1444.35170504548	1262.97846229917	0.874425846479962	-0.193592	0.00997535546981739	1.10441650832741	down
1121	POS_t1160	microcyclamide GL616	Organic Acid	Carboxylic Acids	1	602.809070325175	576.154640452482	617.890245544007	1020.83269225268	989.906822417861	964.010436435241	598.951318773888	991.583317035261	1.65553240464539	0.727295249674004	7.80962588550483e-05	1.12099636655057	up
1122	POS_t1161	3-Hydroxy-7,8-didehydro-β-ionol 9-O-β-D-glucopyranoside	Sugars	Glycosides	3	563.627265391493	574.612649642244	583.634598072134	789.00085825267	772.215529447086	799.677753019031	573.95817103529	786.964713572929	1.37111858195768	0.455353348800724	5.59431844800293e-05	1.12226523635159	up
1123	POS_t1162	(2E,11alpha,13E,15S)-17-ethyl-11,15-dihydroxy-9-oxoprosta-2,13-dien-1-oic acid	Organic Acid	Other	3	290.435392512985	260.344994452627	263.114383366714	476.623223252655	465.235798878368	458.152552403371	271.298256777442	466.670524844798	1.72013830972614	0.78252457116791	0.000294425241432796	1.1199819361335	up
1124	POS_t1164	buxhyrcamine	Terpenoids	Sesquiterpenoid	2	11596.3868168485	11434.467953238	11353.8713464759	10741.7765951326	10648.2453372962	10866.6072714687	11461.5753721875	10752.2097346325	0.938109237646659	-0.0921722	0.00184050207973628	1.08844785718168	down
1125	POS_t1166	4-cyclopentyl-2-methyl-cyclohexan-1-ol	Alcohols	Glycols	3	320.499440095781	315.960987301881	309.253171045457	228.159037719846	213.464456533385	223.285286546414	315.237866147706	221.636260266548	0.703076261031089	-0.508247	0.000108337192105849	1.11959490183895	down
1126	POS_t1167	(2xi)-2-({3-amino-6-[(3,6-diaminohexanoyl)amino]hexanoyl}amino)-4-O-carbamoyl-2-deoxy-N-[(3aS,7R,7aS)-7-hydroxy-4-oxo-3a,4,5,6,7,7a-hexahydro-1H-imidazo[4,5-c]pyridin-2-yl]-beta-D-xylo-hexopyranosylamine	Sugars	Other	3	3311.07284741123	3317.35343486306	3337.42096089428	2066.86055701219	2010.29165155619	2041.31624754629	3321.94908105619	2039.48948537156	0.61394363236992	-0.703822	8.96093437446985e-06	1.12661681878367	down
1127	POS_t1168	Toxoflavin	Others	Pyrimidine	3	1109.23945654155	1080.57525857531	1097.55911275127	1345.8974791228	1268.9581036755	1317.76853453872	1095.79127595604	1310.87470577901	1.19628138546304	0.258556775543403	0.00548305261397778	1.10008043349775	up
1128	POS_t1169	2(1H)-Naphthalenone,3,4,4a,5,6,7-hexahydro-3,3,5,5-tetramethyl-	Ketones, Aldehydes,esters	Other	1	125.200127797492	137.28863296154	133.222563684832	329.521850842017	325.480397399654	317.076669631544	131.903774814621	324.026305957738	2.45653550410614	1.2966250903927	3.00440221934776e-06	1.12548179636943	up
1129	POS_t117	Scillirosidin, Glycoside	Lipid	Steroid	3	1852.95234169651	1780.61373540627	1858.40287309415	2484.26199485814	2564.03755787301	2533.5501855129	1830.65631673231	2527.28324608135	1.38053397734016	0.465226395594893	3.57926036082994e-05	1.12168024191999	up
1130	POS_t1170	2,4,6-Cycloheptatrien-1-one,2-ethyl-7-hydroxy-	Ketones, Aldehydes,esters	Other	2	164.80688867599	162.127185497544	156.925676999151	199.751887511045	204.989895820838	209.317777047565	161.286583724228	204.686520126483	1.26908584334864	0.343789659080276	0.000325046486622863	1.11182703280326	up
1131	POS_t1171	6,15-Dioxabicyclo[12.1.0]pentadeca-3,11-dien-5-one,2,13-dihydroxy-7-methyl- (9CI)	Ketones, Aldehydes,esters	Other	2	188.843496962768	183.715284078519	168.210422211242	276.846794919289	274.424023787462	280.957942659866	180.256401084176	277.409587122206	1.53897218325501	0.621967155355057	0.00209066695889725	1.11714717272901	up
1132	POS_t1172	oblongolide N	Others	Furans	3	372.30146415733	356.458505896724	372.624032276269	481.706398789315	467.015882474063	456.444335015939	367.128000776774	468.388872093106	1.27581898166874	0.351423648244831	0.000587511759644763	1.10943685692584	up
1133	POS_t1174	7-Xylosyl-10-deacetyltaxol C	Terpenoids	Diterpene	2	4346.09672486259	4348.97394733378	4313.2113998449	2305.11191885312	2271.17244172767	2383.82763180188	4336.09402401376	2320.03733079422	0.535052357708483	-0.902248	6.5004037027842e-05	1.1263794231723	down
1134	POS_t1175	13-dodecan-2-yl-6-(1-hydroxyethyl)-3-(hydroxymethyl)-12-methyl-9-propan-2-yl-1-oxa-4,7,10-triazacyclotridecane-2,5,8,11-tetrone	Amino acids	Peptide	3	6238.04051569444	6384.81916515854	6409.74219599794	4555.30142470553	4664.93012010201	4678.49678172679	6344.20062561697	4632.90944217811	0.730258974388528	-0.45352	2.84968626005619e-05	1.12370471756527	down
1135	POS_t1176	9-[3-deoxy-3-(methylamino)pentofuranosyl]-3,9-dihydro-6H-purin-6-one	Ketones, Aldehydes,esters	Other	3	171.612534664438	160.432632887929	165.649978697028	210.905223058321	211.622296562386	200.720635091889	165.898382083132	207.749384904199	1.25226890277987	0.324544388989266	0.000967783026535568	1.09879207890353	up
1136	POS_t1178	4-Methoxy-Cadabicine	Ketones, Aldehydes,esters	Polyketide	2	6208.88521338482	6191.98604940529	6309.26572193062	12644.7455378456	12588.3360927044	12633.299930499	6236.71232824024	12622.1271870163	2.02384	1.01709744544199	1.07605519856469e-06	1.12697928511279	up
1137	POS_t1179	Cyclohexanecarbothioic acid, 1-hydroxy-, S-methyl ester	Alcohols	Secondary Alcohol	3	10.0057732041337	10.0057732041337	10.0057732041337	514.590539320215	532.304222589307	520.32636534463	10.0057732041337	522.407042418051	52.2105620185582	5.70626978349128	0.000103696154325131	1.12683596205016	up
1138	POS_t118	Benzoic acid,2-[[3-hydroxy-2-[[(2E)-2-methyl-1-oxo-2-butenyl]amino]benzoyl]amino]-,(1aR,2S,5R,5aS,6S,8aS,9R,10aR)-4-[(acetyloxy)methyl]-1a,2,5,5a,6,9,10,10a-octahydro-5,5a-dihydroxy-1,1,7,9-tetramethyl-11-oxo-1H-2,8a-methanocyclopenta[a]cyclopropa[e]cyclodecen-6-ylester (9CI)	Lipid	Isoprene lipid	3	7143.24152452981	6897.32481110773	7158.23655323592	3782.64453147222	3863.80323991369	3939.58704315427	7066.26762962449	3862.01160484673	0.546541938017703	-0.871596	5.04299684707771e-05	1.12505326528538	down
1139	POS_t1181	1-Naphthacenecarboxylicacid,2-ethyl-1,2,3,4,6,11-hexahydro-2,5,7,10-tetrahydroxy-6,11-dioxo-4-[[2,3,6-trideoxy-4-O-[2,6-dideoxy-4-O-[(2R,6S)-5,6-dihydro-6-methyl-5-oxo-2H-pyran-2-yl]-a-L-lyxo-hexopyranosyl]-3-(dimethylamino)-a-L-lyxo-hexopyranosyl]oxy]-,methyl ester, (1R,2R,4S)-	Ketones, Aldehydes,esters	Polyketide	3	6145.25530929671	6108.97499160978	6215.89456043121	6574.34807262789	6588.79063986929	6701.7179861525	6156.70828711257	6621.61889954989	1.07551285374532	0.105024766903062	0.0010523529504985	1.10083224780332	up
1140	POS_t1182	Hybridaphniphylline A	Alkaloids	Other	2	9176.14716485393	9172.04721949636	9238.4066886503	47434.2985917371	47471.0362186237	48171.3125283438	9195.5336910002	47692.2157795682	5.18645435731971	2.37474859846632	3.39419130991079e-05	1.12698176699741	up
1141	POS_t1183	20-Oxo-5-O-beta-mycaminosyltylactone	Ketones, Aldehydes,esters	Polyketide	2	3133.69257735469	3133.96848560265	3129.71850918971	1723.45614359367	1732.42944164003	1757.47110212892	3132.45985738235	1737.78556245421	0.55476706536517	-0.850046	3.98088006202068e-05	1.12694723506853	down
1142	POS_t1184	(1S,6R,9R)-14-hydroxycaryophyll-2(15)-en-7-one	Lipid	Isoprene lipid	2	2066.97458059596	2075.73494858619	2103.41250566786	3583.46187133411	3570.16706905643	3606.76891168054	2082.04067828334	3586.79928402369	1.7227325678291	0.784698759013687	6.52127486317481e-08	1.12683606350682	up
1143	POS_t1185	5,12-Naphthacenedione,7,8,9,10-tetrahydro-1,6,8,11-tetrahydroxy-8-(1-hydroxyethyl)-10-[[2,3,6-trideoxy-4-O-[2,6-dideoxy-4-O-[(2R,6S)-tetrahydro-6-methyl-5-oxo-2H-pyran-2-yl]-a-L-lyxo-hexopyranosyl]-3-(dimethylamino)-a-L-lyxo-hexopyranosyl]oxy]-,(8S,10S)-	Ketones, Aldehydes,esters	Polyketide	3	5737.14927647828	5746.6648953992	5868.67190932922	10938.4886369673	10971.2121078008	11151.7060378828	5784.1620270689	11020.4689275503	1.9052835788445	0.930005741731715	2.04205808236056e-06	1.12656178194205	up
1144	POS_t1187	Benzoic acid,4-methoxy-,decahydro-7-hydroxy-1,1,7-trimethyl-4-methylene-1H-cycloprop[e]azulen-2-ylester, [1aR-(1aa,2a,4aa,7b,7ab,7ba)]- (9CI)	Terpenoids	Sesquiterpenoid	2	499.962190784804	492.754003258264	493.392760779073	370.716113170722	401.532292944299	420.483975410275	495.36965160738	397.577460508432	0.802587439941807	-0.31727	0.0192021830152533	1.07944056175371	down
1145	POS_t1189	5,7-Octadien-2-ol, 2,6-dimethyl-, (5Z)-	Alcohols	Tertiary Alcohol	3	565.611131177938	573.822744855692	575.778164864413	1466.5807292408	1506.00798482812	1469.9330086006	571.737346966014	1480.84057422317	2.59007144116335	1.37299189188504	8.62081132252115e-05	1.1266089521779	up
1146	POS_t119	2H,8bH-Dicyclopent[b,d]isobenzofuro[7,1-fg]benzofuran-3,5,7,8b,9-pentol, 10-(3-furanyl)hexadecahydro-2a,5a,9-trimethyl-, 3,5,7-triacetate, (2aR,3R,5S,5aR,5bR,7S,8aS,8bR,9S,10S,11aS,12aS,12bR,12cR)- (9CI)	Others	Furans	3	51005.4233788417	48696.4785704395	51452.8642213982	12293.3732630122	12397.1427553453	12450.6261696685	50384.9220568931	12380.380729342	0.245715984543202	-2.02494	0.000487859355127474	1.12592977677451	down
1147	POS_t1190	2-Buten-1-one, 1-cyclopropyl-3-methyl-	Ketones, Aldehydes,esters	Other	3	338.081453921432	339.123469139677	351.314801800671	674.337254578775	558.187196175315	547.112257312194	342.83990828726	593.212236022095	1.73028933237566	0.791013299990341	0.0243722558205664	1.07131334822431	up
1148	POS_t1191	4H-1-Benzopyran-4-one,3-[[6-deoxy-3-O-(6-deoxy-a-L-mannopyranosyl)-a-L-mannopyranosyl]oxy]-7-(b-D-glucopyranosyloxy)-5-hydroxy-2-(4-methoxyphenyl)-8-(3-methyl-2-butenyl)-(9CI)	Flavonoids	Glycosides	3	1819.69758608516	1831.9909261384	1826.15543157939	1178.71751986222	1216.97721133332	1252.01616462384	1825.94798126765	1215.90363193979	0.66590266777242	-0.586617	0.000914161024819866	1.12428892122554	down
1149	POS_t1192	cycloaspeptide G	Ketones, Aldehydes,esters	Polyketide	1	2410.19018138834	2350.03071914169	2352.65	5607.76419477074	5692.26850265341	5646.67905921606	2370.95640600068	5648.90391888007	2.38254229583606	1.25250182565728	9.4171635539079e-08	1.12686378142447	up
1150	POS_t1193	H-Lys-Tyr-OH acetate salt	Amino acids	Dipeptide	3	403.475216667207	405.217163475967	421.353842833529	660.605441419857	670.752460430404	648.294044193099	410.015407658901	659.883982014453	1.60941264569116	0.686534273585861	9.9079778097919e-06	1.12438692370711	up
1151	POS_t1194	1beta,6beta-dihydroxy-4(14)-eudesmene	Lipid	Isoprene lipid	2	794.951944635349	766.666323803311	817.864380841733	1137.0050123373	1177.15006027512	1172.99765529117	793.160883093464	1162.38424263453	1.46550878568422	0.551401616969841	5.42964564718299e-05	1.12081143241827	up
1152	POS_t1195	Antibiotic JI-20B	Others	Glycosides	1	21748.3596221832	21553.4836328144	21830.4618862592	20811.566405781	20928.2884567506	21138.6948766395	21710.7683804189	20959.5165797237	0.965397272563932	-0.0508053	0.00428582699253955	1.0684423972337	down
1153	POS_t1196	grincamycin C	Others	Anthracene	2	1416.5278951828	1470.16115147026	1416.71567197329	2447.8663690355	2447.33038935147	2465.76602949592	1434.46823954212	2453.65426262763	1.71049744775865	0.774415951455307	7.72386721215437e-05	1.1262999426499	up
1154	POS_t1197	(-)-penienone	Ketones, Aldehydes,esters	Cyclohexanones	1	5415.68304068747	5328.63018589101	5402.64609277826	2413.23094181112	2463.36290441141	2419.8967153747	5382.31977311891	2432.16352053241	0.451880160052816	-1.14599	1.24401128735471e-06	1.1268155699173	down
1155	POS_t1198	Baccatin VI	Terpenoids	Diterpene	3	4468.6129005709	4410.43456913644	4509.46319387259	6101.33142714972	6163.04511653358	6238.52160123079	4462.83688785998	6167.63271497136	1.38199823788067	0.466755776216452	9.85217278031128e-06	1.12521418844352	up
1156	POS_t12	Kitamycin B	Organic Acid	Benzoic Acids	2	13161.2202247037	13139.7313618747	13327.5603741914	16707.9763722576	17049.2154304884	17130.1126483399	13209.5039869233	16962.4348170286	1.28410838391968	0.360766976871693	0.000189945947825318	1.12384278338526	up
1157	POS_t1200	15-acetyl deoxynivalenol	Terpenoids	Other	3	283.384713453826	288.794176974341	342.734546459673	239.963030265659	202.450833960191	220.227095296125	304.97114562928	220.880319840658	0.724266288815265	-0.465408	0.0277980996892022	1.00033142935749	down
1158	POS_t1201	Cyclodeca[b]furan-5(4H)-one,6,7,8,11-tetrahydro-3,6,10-trimethyl-, (6S,9E)-	Lipid	Isoprene lipid	1	3018.54951930381	3039.78370219097	3068.65678394682	1916.26520765842	1886.58043927491	1946.66845492387	3042.33000181387	1916.50470061907	0.629946356731988	-0.666699	1.37113854970401e-06	1.12616018981789	down
1159	POS_t1202	(1S)-1,5-secovibralactone	Others	Other	1	455.794416340298	470.48634476996	444.35748961234	513.037918689131	558.146524650565	551.23036730151	456.879416907533	540.804936880402	1.18369293267999	0.243294873233956	0.0125629539885352	1.05365906561691	up
1160	POS_t1203	meehanine A	Polyphenols	Phenolic Glycosides	2	744.168782229035	748.172148443813	730.843146245748	655.904263568979	593.560356061132	668.524305573591	741.061358972865	639.329641734567	0.862721600571238	-0.213033	0.0423642932353685	1.02117349147945	down
1161	POS_t1204	4,5-dihydro-19-S-methylgeldanamycin	Ketones, Aldehydes,esters	Polyketide	1	4906.54839610037	4981.08122489823	4982.99582624672	1742.49903184199	1760.25147849453	1816.20625328589	4956.87514908177	1772.98558787414	0.357682115153247	-1.48325	9.15621471969088e-08	1.12681892825377	down
1162	POS_t1205	1D-1-Guanidino-3-amino-1,3-dideoxy-scyllo-inositol	Others	Other	3	280.983551900061	284.404130645102	289.123457692416	486.289377372483	499.965349561397	504.392632483715	284.83704674586	496.882453139198	1.74444461777661	0.802767795911566	0.000101442141074856	1.12530715892516	up
1163	POS_t1206	Propanoic acid,2-methyl-,(3aS,4S,5R,6E,10E,11aR)-2,3,3a,4,5,8,9,11a-octahydro-3a,4-dihydroxy-6,10-dimethyl-3-methylene-2-oxocyclodeca[b]furan-5-ylester	Terpenoids	Terpene Lactones	2	990.677694768089	996.299545466547	1019.55	1221.97253479859	1278.91240692647	1244.01499286149	1002.17512584988	1248.29997819552	1.24559066174878	0.316830033618198	0.000880437227645003	1.11416478974022	up
1164	POS_t1208	2-Amino-3-fluoropropanoic acid	Amino acids	Other	1	145.114848628053	147.038797710101	156.765767957099	172.332541809949	170.464630023015	163.467239383801	149.639804765084	168.754803738922	1.1277400689198	0.173434581483345	0.0155453124494375	1.01953971691787	up
1165	POS_t1209	micropeptin MZ925	Amino acids	Dipeptide	2	454.766868666188	446.112807134375	444.124759202037	1568.37074183036	1653.88600661255	1672.24569094178	448.334811667533	1631.50081312823	3.63902327160373	1.86355127726365	0.000653292744074215	1.1254072717428	up
1166	POS_t121	3beta-Hydroxyoplodiol	Terpenoids	Sesquiterpenoid	1	4268.57991756611	4320.72916207805	4285.88495827741	9322.13822927501	9352.62847341198	9375.9082995651	4291.73134597386	9350.2250007507	2.17866036967162	1.1234413129384	2.09787596437489e-09	1.12703	up
1167	POS_t1210	Cyclotheonamide D	Organic Acid	Carboxylic Acids	3	2142.29912367855	2108.10066213923	2222.91987649228	3437.58088054611	3470.32024342132	3543.96922664782	2157.77322077002	3483.95678353842	1.61460748052807	0.691183480879848	9.38893070603104e-06	1.12432735728633	up
1168	POS_t1211	(1S,2S,3aR,4S,5S,6E,9R,11R,12E,13aS)-1,2,3,4,5,8,9,10,11,13a-Decahydro-2,5,8,8,12-pentamethyl-3aH-cyclopentacyclododecene-1,3a,4,9,11-pentol 4,9-diacetate 1-benzoate	Terpenoids	Diterpene	3	2365.96618411611	2330.07041234571	2321.63881089715	1517.16310813456	1528.12914916011	1539.42670545843	2339.22513578632	1528.23965425103	0.653310205534073	-0.61416	2.2181689995592e-05	1.12629576826538	down
1169	POS_t1212	2-Cyclopenten-1-one,2-methyl-3-(2-penten-1-yl)-	Ketones, Aldehydes,esters	Other	2	1101.73372821706	1067.51764034576	1091.87002493645	1858.88373923919	1877.13610956391	1858.30080446765	1087.04046449976	1864.77355109025	1.71545918665355	0.778594802425468	2.97296473558764e-06	1.1265420848089	up
1170	POS_t1213	erythronolide I	Ketones, Aldehydes,esters	Pyrone	3	213.381543159276	206.533697776619	240.745065298727	296.599335250485	306.284766749342	309.437639730911	220.220102078207	304.107247243579	1.38092410444702	0.465634031292738	0.00847341616977523	1.08929207740981	up
1171	POS_t1214	3-hydroxy-2-methoxy-4-propan-2-ylbenzoic acid	Organic Acid	Benzoic Acids	3	4601.99817977396	4622.65528744647	4643.60297811163	2152.75866649764	2182.26721955415	2222.97652521893	4622.75214844402	2186.00080375691	0.472878651842214	-1.08046	8.21199468880869e-07	1.12685738179477	down
1172	POS_t1215	Ganoderic acid K	Terpenoids	Triterpenoids	3	350.242228345924	357.915405921646	383.447786566298	209.620940816348	217.923903390949	236.269149725992	363.868473611289	221.271331311096	0.608108004288039	-0.717601	0.000489744095120262	1.10945057049314	down
1173	POS_t1216	palmerolide E	Ketones, Aldehydes,esters	Polyketide	3	482.767247559553	470.438865551165	493.484211882029	390.802186535779	380.99552875539	379.841573129785	482.230108330916	383.879762806985	0.79605100588941	-0.329067	0.00093754917665621	1.11414804313585	down
1174	POS_t1218	1-Naphthaleneaceticacid, 1,2,3,4,4a,5,8,8a-octahydro-8,8a-dihydroxy-4,7-dimethyl-a-methylene-, (1S,4R,4aS,8R,8aR)-	Terpenoids	Sesquiterpenoid	1	3948.96478232783	3913.14372162685	4025.28736297525	4376.22623304121	4366.56653865244	4386.15304342464	3962.46528897664	4376.3152717061	1.10444255092423	0.14331837690752	0.00524167582350003	1.11254238739452	up
1175	POS_t1219	2(3H)-Naphthalenone, 4,4a,5,6,7,8-hexahydro-7,8-dihydroxy-4a,8-dimethyl-, (4aR,7R,8S)- (9CI)	Ketones, Aldehydes,esters	Ketenes	2	120.372712446301	128.562077337974	123.075004100139	298.640120069766	333.115548129631	326.638080000784	124.003264628138	319.464582733394	2.57625945326042	1.36527789356246	0.00194107861454046	1.12018885055729	up
1176	POS_t122	Calonylsteron	Lipid	Steroid	3	7155.58263120195	7096.13541615968	7306.7308658313	5089.69910034446	5163.48878547194	5233.04611417463	7186.14963773098	5162.07799999701	0.718337115176874	-0.477267	3.77036914451501e-05	1.12397728914657	down
1177	POS_t1220	corotoxigenin 3beta-D-glucoside	Lipid	Steroid	3	2390.23970404758	2420.31405224395	2440.27899884038	1245.74295956435	1240.1420494026	1208.46372545705	2416.94425171064	1231.44957814133	0.5095068193111	-0.972827	6.48548342979969e-07	1.12651508218927	down
1178	POS_t1221	2-(hydroxymethyl)-6-(6-hydroxy-6-methyl-3-propan-2-ylcyclohex-3-en-1-yl)oxyoxane-3,4,5-triol	Terpenoids	Terpene Glycoside	2	1326.43231386547	1285.07723234192	1311.3572926553	2964.49400110681	3014.25413408728	2973.44965810388	1307.6222796209	2984.06593109932	2.28205497688863	1.19033354794964	2.20236564741369e-07	1.12676451137196	up
1179	POS_t1222	3-Hydroxytetradecanedioic acid	Lipid	Fatty Acids	3	147.712502185246	152.454993269096	137.480419146963	364.116461620368	385.086175085566	375.849494425161	145.882638200435	375.017377043698	2.57067860623993	1.36214925149109	1.54931859227761e-05	1.12465868395131	up
1180	POS_t1223	1H-Inden-2-ol, 2,4,5,7a-tetrahydro-1,4,4,7a-tetramethyl-	Alcohols	Glycols	1	384.016683270063	373.605577852964	380.956987197581	542.789452346343	522.046366439621	543.077991945083	379.526416106869	535.971270243682	1.41221071181712	0.497955364964294	0.000424106813329389	1.12176364444691	up
1181	POS_t1224	3-Octyn-2-ol, (R)-	Lipid	Fatty Acyls	2	174.398253862867	169.221423285667	175.034088566716	306.582661153067	319.147956663028	310.455506678466	172.88458857175	312.062041498187	1.80503099828749	0.852023613118887	7.04973528106169e-05	1.1250743865741	up
1182	POS_t1225	9-oxo-gamma-humulene	Lipid	Isoprene lipid	1	7499.72877738058	7448.08935300922	7546.36671609584	15411.8251861881	15456.2595414112	15555.3516858507	7498.06161549521	15474.4788044833	2.06379723160775	1.0453012327165	7.71655450377835e-08	1.1269775854011	up
1183	POS_t1226	Destruxin D (9CI)	Organic Acid	Other	3	146.572769821798	176.088611331855	159.812790612866	841.214095315088	841.409767717391	887.819555414269	160.824723922173	856.814472815583	5.32762906050575	2.4134936373644	2.66812327332085e-05	1.12561594785197	up
1184	POS_t1228	Cyclo[(2R)-2-methyl-β-alanyl-(2S)-2-hydroxy-4-methylpentanoyl-(2E,5S,6R,7E)-5-hydroxy-6-methyl-8-phenyl-2,7-octadienoyl-O-methyl-D-tyrosyl]	Amino acids	Peptide	3	517.572479021807	552.033913730087	518.178102291652	1145.23304191293	1145.00790130735	1198.3534716233	529.261498347849	1162.86480494786	2.19714603948687	1.13563076572899	2.96687897868227e-05	1.12458289109803	up
1185	POS_t1229	3-Buten-2-one, 4-(3-hydroxy-2,6,6-trimethyl-1-cyclohexen-1-yl)-, (E)-	Terpenoids	Sesquiterpenoid	1	258.00541526091	250.497933259629	240.706949601844	722.806915285633	719.845845868455	752.777612692204	249.736766040794	731.810124615431	2.93032594366137	1.55106114626881	4.58366621975887e-05	1.12575622802469	up
1186	POS_t123	Pyridomycin	Organic Acid	Other	2	8282.73342192432	8438.74261511168	8286.12816545107	5274.04337695267	5349.75748707643	5367.22285476382	8335.86806749569	5330.34123959764	0.639446449540439	-0.645105	1.1243027456109e-05	1.12620584615976	down
1187	POS_t1230	2(3H)-Naphthalenone,4,4a,5,6-tetrahydro-4a-methyl-	Ketones, Aldehydes,esters	Other	2	2529.77362047079	2512.72962028021	2563.74779713546	4222.33697140001	4217.42921666406	4272.53728904389	2535.41701262882	4237.43449236932	1.6712968601468	0.740968011450195	2.81096156628955e-07	1.1266540455169	up
1188	POS_t1232	1-[(1R,4aS,4bR,6aS,7S,10aS,10bR,12S,12aR)-7-ethyl-1,4,4a,4b,5,6,6a,7,8,9,10,10a,10b,11,12,12a-hexadecahydro-1,12-dihydroxy-4b,7,10a,12a-tetramethylchrysen-2-yl]ethanone	Terpenoids	Sesquiterpenoid	2	296.95264698616	310.478710828111	290.969477312923	190.627096605208	192.017417047726	207.597205480458	299.466945042398	196.747239711131	0.656991507637932	-0.606053	0.000209241351687013	1.11386796821292	down
1189	POS_t1233	3a,4,5,6,7,7a-hexahydro-4,7-methano-1H-indenyl formate	Lipid	Isoprene lipid	3	1785.6189522561	1737.98064178348	1816.68368138544	1582.9788640202	1557.16132888452	1624.88708955738	1780.09442514167	1588.34242748737	0.892279872940422	-0.164432	0.00339660846440508	1.07493417004024	down
1190	POS_t1234	micropeptin HU975	Organic Acid	Other	3	4489.02771202623	4444.86468542915	4634.00242789915	3239.41273841547	3451.45732892546	3578.71553820735	4522.63160845151	3423.19520184943	0.75690339125841	-0.401819	0.00181502165334373	1.10347956096833	down
1191	POS_t1235	18-chloro-12,15-dihydroxy-14xi-methyl-(12xiH,13xiH,15xiH)-15,20-dihydro-21-nor-senecionane-11,16-dione	Ketones, Aldehydes,esters	Polyketide	3	891.946723575632	870.853911952833	912.727059856525	1134.47473178234	1137.98933201054	1145.08338669172	891.84256512833	1139.18248349487	1.27733585280374	0.353137905987491	0.00137992127853033	1.12137115202085	up
1192	POS_t1236	D-Streptamine,O-2-C-carboxypentofuranosyl-(1&reg;4)-O-2-deoxy-2-(methylamino)-a-L-glucopyranosyl-(1&reg;2)-O-5-deoxy-3-C-formyl-a-L-lyxofuranosyl-(1&reg;4)-N,N'-bis(aminoiminomethyl)- (9CI)	Sugars	Glycosides	1	656.906783205712	631.002370418375	624.212347692372	833.976543718699	878.048998200688	894.042381119682	637.373833772153	868.68930767969	1.36291962683587	0.446700487026303	0.00124268300389367	1.10971194646095	up
1193	POS_t1237	Neonuezhenide	Terpenoids	Iridoid	1	2234.37510186355	2138.94604926181	2210.37518697628	1776.92823274487	1848.18748152841	1943.97130156796	2194.56544603388	1856.36233861375	0.84589062584971	-0.241457	0.00730840444986517	1.06946191675632	down
1194	POS_t1238	(1S,2R,5R,6S,7S,8S,10R)-6-hydroxy-2-methoxy-4-oxopseudoguai-11(13)-en-12,8-olide	Terpenoids	Sesquiterpenoid	3	4598.70496005111	4575.87433399571	4745.74530380791	3950.65292321897	3979.38708279337	4033.34659930867	4640.10819928491	3987.8	0.859418652289523	-0.218567	0.00211892121263834	1.10937244051251	down
1195	POS_t1239	D-Streptamine, O-a-D-mannopyranosyl-(1&reg;6)-O-b-D-mannopyranosyl-(1&reg;4)-O-2-deoxy-2-(methylamino)-a-L-glucopyranosyl-(1&reg;2)-O-5-deoxy-3-C-formyl-a-L-lyxofuranosyl-(1&reg;4)-N,N'-bis(aminoiminomethyl)-(9CI)	Sugars	Glycosides	1	297.349387371353	289.422566199557	306.523657294682	878.250128324444	885.043779362571	893.676628413731	297.765203621864	885.656845366915	2.9743463460278	1.57257265095577	1.13264069316611e-07	1.12678087518221	up
1196	POS_t124	1-Naphthacenecarboxylicacid, 4-[[[2''',3''-anhydro]-O-3,6-dideoxy-a-L-erythro-hexopyranos-4-ulos-1-yl-(1&reg;4)-O-2,6-dideoxy-a-L-lyxo-hexopyranosyl-(1&reg;4)-2,3,6-trideoxy-3-(dimethylamino)-a-L-lyxo-hexopyranosyl]oxy]-1,2,3,4,6,11-hexahydro-2,5,7-trihydroxy-6,11-dioxo-2-(2-oxopropyl)-,methyl ester, (1R,2R,4S)- (9CI)	Ketones, Aldehydes,esters	Polyketide	2	2492.97077449989	2555.27873832377	2575.10300114167	1304.88524707299	1320.31635480551	1314.57575131852	2541.11750465511	1313.25911773234	0.516803774452209	-0.952311	0.000274028368938893	1.12612494493883	down
1197	POS_t1240	(E)-3-(4-Methoxy-phenyl)-acrylic acid (1S,4aR,5S,7aS)-7-hydroxymethyl-1-((2S,3R,4S,5S,6R)-3,4,5-trihydroxy-6-hydroxymethyl-tetrahydro-pyran-2-yloxy)-1,4a,5,7a-tetrahydro-cyclopenta[c]pyran-5-yl ester	Sugars	Glycosides	2	3258.41503311706	3145.9096323609	3249.95725375822	2243.70743149836	2240.4648705932	2328.80783204733	3218.09397307873	2270.9933780463	0.70569517144139	-0.502883	4.84863617057319e-05	1.12171655718348	down
1198	POS_t1241	5,9-Methanocycloocta[b]pyridin-2(1H)-one, 5-(dimethylamino)-11-ethenyl-5,6,9,10-tetrahydro-7-(hydroxymethyl)-, (5R,9R,11R)- (9CI)	Ketones, Aldehydes,esters	Other	3	1127.99072269781	1117.28759633724	1184.75380618614	1286.11977625981	1279.22562637233	1294.35811629894	1143.3440417404	1286.56783964369	1.12526745465458	0.17026794334892	0.0173293747755255	1.07994133092939	up
1199	POS_t1242	(3S,5R,6S,9R)-megastigman-3,9-diol 3-O-alpha-L-arabinopyranosyl(1->6)-beta-D-glucopyranoside	Terpenoids	Terpene Glycoside	3	2029.10093431459	2052.88497927719	2099.31946709373	2235.56573007527	2257.99779488895	2314.81166910275	2060.43512689517	2269.45839802232	1.10144617920688	0.139399001268151	0.00279129757601272	1.07962011471854	up
1200	POS_t1243	2H-Pyran-2-one, 6-[(1E)-2-(4-hydroxy-3-methoxyphenyl)ethenyl]-4-methoxy-	Ketones, Aldehydes,esters	Polyketide	2	416.761351295745	412.200460876288	445.530463195288	1978.90287285875	1997.46268945316	2013.49802632338	424.830758455774	1996.62119621176	4.69980376060652	2.23260051859657	4.39658494577128e-08	1.12687948170462	up
1201	POS_t1244	3'-O-beta-D-glucopyranosyl 10-acetoxyoleuropein	Terpenoids	Terpene Glycoside	1	582.41656061955	539.60317878318	585.280795923097	471.175654241136	503.971570528476	465.733662252087	569.100178441942	480.293629007233	0.843952694448559	-0.244766	0.0105110166637589	1.03623369524666	down
1202	POS_t1245	7-oxocyclohepta-1,3,5-trien-1-yl acetate	Ketones, Aldehydes,esters	Other	3	235.233900412449	226.706113782898	230.300229285866	264.989735939997	288.257524445291	286.651474943922	230.746747827071	279.966245109737	1.21330526972173	0.278942580718049	0.015095614585981	1.07314435112133	up
1203	POS_t1246	2-Ethyl Toluene	Others	Hydrocarbons	3	392.514141285287	371.336389958172	395.622838254025	621.196887731955	597.661079336089	606.54467530504	386.491123165828	608.467547457695	1.57433770399075	0.654745039965516	2.95211986634513e-05	1.12228244120891	up
1204	POS_t1247	Futalosine	Sugars	Glycosides	2	2622.57249281312	2560.38439513955	2658.63006487932	2132.39986775863	2162.09729675527	2204.99652561524	2613.86231761066	2166.49789670971	0.828849278752415	-0.270818	0.000377172796447792	1.11305950355467	down
1205	POS_t1248	Madolin H	Organic Acid	Carboxylic Acids	2	964.870168556175	917.943346150007	975.117450754912	344.992690505996	335.888752038122	350.834837041109	952.643655153698	343.905426528409	0.361001120059865	-1.46992	0.000445591085944475	1.12507546199361	down
1206	POS_t1249	3alpha,6alpha-dihydroxymegastigman-7-en-9-one 3-O-D-apiofuranosyl-(1->6)-beta-D-glucopyranoside	Lipid	Isoprene lipid	3	703.635084928307	703.689546760341	752.124505823039	1447.0485786823	1446.23471981097	1460.88462011545	719.816379170562	1451.38930620291	2.01633270400894	1.01173370968173	0.000184456793102127	1.12587764603561	up
1207	POS_t125	Rifamycin W,20-demethyl-20-ethyl- (9CI)	Others	Other	3	4747.90939442986	4747.76864578399	4864.47939435676	3847.25749555015	4001.96756123789	4059.70215604605	4786.71914485687	3969.64240427803	0.829303388009143	-0.270028	0.00101104028613414	1.10883467890348	down
1208	POS_t1250	Desoxo-narchinol A	Terpenoids	Sesquiterpenoid	1	716.381266285496	708.13097164856	750.536089931847	956.390286043045	961.377615705055	984.340064945187	725.016109288634	967.369322231096	1.3342728662681	0.416053735904771	0.000245693739255894	1.1178756819269	up
1209	POS_t1251	ichthyopeptin A	Amino acids	Dipeptide	1	10.0057732041337	10.0057732041337	10.0057732041337	438.621743205121	456.200653153638	462.996913724081	10.0057732041337	452.60643669428	45.2345288525323	5.49935253980651	0.000269126958377954	1.12646374391503	up
1210	POS_t1252	Formamide, N-[(6R,7R,10aR)-6-chloro-7-ethenyl-5,6,7,9,10,10a-hexahydro-7,10,10-trimethyl-9-oxo-1-anthracenyl]-	Others	Other	3	2482.51436654248	2397.03011591917	2502.15330582541	3000.48882532207	3011.53234093982	3067.59889255942	2460.56592942902	3026.5400196071	1.23001785215705	0.298679254614552	0.000326731474850287	1.11684642546411	up
1211	POS_t1253	Butanoic acid,3-methyl-,(1S,3S,5Z,7R,8E,11S,12S,13E,15S,17R,21R,23R,25S)-1,11,21-trihydroxy-17-[(1R)-1-hydroxyethyl]-5,13-bis(2-methoxy-2-oxoethylidene)-10,10,26,26-tetramethyl-19-oxo-12-(1-oxobutoxy)-18,27,28,29-tetraoxatetracyclo[21.3.1.13,7.111,15]nonacos-8-en-25-ylester	Ketones, Aldehydes,esters	Carboxylic acid ester	2	184.439024310721	136.427603640439	166.777671946812	726.823947552286	738.90705513575	773.107243561634	162.548099965991	746.279415416557	4.59112973681451	2.19884920051343	7.75676558016198e-06	1.12450798480394	up
1212	POS_t1254	Notoamide S	Alkaloids	Indole Alkaloids	2	675.892613407758	659.072874640151	692.886328279707	1460.44985102736	1464.70097696885	1465.96146415699	675.950605442539	1463.7040973844	2.16540097101641	1.11463419600726	0.000102562742672146	1.12671372492702	up
1213	POS_t1255	1-Cyclohexene-1-carboxaldehyde, 3-hydroxy-2-methyl-	Alcohols	Glycols	3	1948.53648601204	1946.98464326464	1928.16443682911	2510.50711139593	2544.19712109724	2507.65755715038	1941.22852203526	2520.78726321452	1.29855255813552	0.37690440741405	1.86685310500907e-05	1.12585961911842	up
1214	POS_t1256	Geyerline	Alkaloids	Terpenoid Alkaloids	3	2037.36675925442	1953.87181062343	2099.67128649537	16087.2642039468	16093.8338904879	16327.8079069337	2030.30328545774	16169.6353337895	7.96414774561327	2.99351998523301	4.48748305356915e-07	1.1269792191322	up
1215	POS_t1258	(1R,5S)-2-Methyl-5-(1-methylethenyl)-2-cyclohexen-1-yl beta-D-glucopyranoside	Terpenoids	Terpene Glycoside	2	439.027251097446	462.631001716786	448.740170531791	772.327733866939	760.37642850104	768.03017679699	450.132807782008	766.911446388323	1.70374483514591	0.768709283548064	3.3729025934092e-05	1.12574395715188	up
1216	POS_t1259	n-Butylbenzene	Others	Hydrocarbons	3	3789.75837511646	3755.73344543869	3817.1746394021	5279.75133409154	5370.43748671573	5342.68695311891	3787.55548665242	5330.95859130873	1.40749319979479	0.493127952041895	5.04084272216306e-06	1.12609128195633	up
1217	POS_t126	8beta-hydroxy-9,10-dehydroeremophilenolide	Lipid	Isoprene lipid	3	10111.5085361599	10058.2	10242.8076078997	7430.64665103963	7582.09567232819	7595.38179713638	10137.5176515399	7536.0413735014	0.743381331854617	-0.427826	4.44138972380887e-06	1.12514240406518	down
1218	POS_t1260	meehanine V	Polyphenols	Phenolic Glycosides	2	566.095114469524	620.061760977502	592.348784540192	12241.0288527009	12267.3237697748	12519.567163714	592.835219995739	12342.6399287299	20.8196805999795	4.37987603094255	3.51125736749239e-05	1.12693730547921	up
1219	POS_t1261	torrubiellutin B	Ketones, Aldehydes,esters	Polyketide	3	900.629320296271	917.537934113721	917.010108222056	730.981413677604	690.698715500262	762.23892798164	911.725787544016	727.973019053169	0.798456102699655	-0.324715	0.00875006719139816	1.09758458907807	down
1220	POS_t1265	Nostocyclopeptide A3	Amino acids	Peptide	1	469.435396459059	500.625426897942	556.367619925106	3440.53022464124	3505.06372667167	3617.63158644019	508.809481094036	3521.07517925103	6.92022320747652	2.79081857183976	2.01787340974402e-05	1.12624537702614	up
1221	POS_t1269	Naphthalene, 1,2,3,4,5,6,7,8-octahydro-2,3-bis(methylene)-	Others	Hydrocarbons	3	181.782486151655	183.436792595763	191.824180730067	321.26386197589	310.188866620778	300.467087393181	185.681153159162	310.639938663283	1.67297506170165	0.742415939920494	0.000346706732248759	1.12052057495414	up
1222	POS_t127	4,17-Dioxabicyclo[14.1.0]heptadecane-5,9-dione, 3-[(1E)-2-(2-ethyl-4-thiazolyl)-1-methylethenyl]-7,11-dihydroxy-8,8,10,12,16-pentamethyl-, (1S,3S,7S,10R,11S,12S,16R)-	Ketones, Aldehydes,esters	Polyketide	1	10573.9091871464	10506.8057346466	10528.0816182149	7474.30787263697	7555.57479851675	7579.21154854953	10536.265513336	7536.36473990108	0.715278552003284	-0.483423	1.28508371849595e-06	1.12671862720072	down
1223	POS_t1270	micropeptin HU895B	Organic Acid	Other	2	323.933394691939	308.397107036888	313.696	955.41991389857	1010.20830591518	973.693425064964	315.342079914242	979.773881626238	3.1070191516866	1.63553113426894	0.000245339577277789	1.12564171222362	up
1224	POS_t1271	cyclo(D-Leu-Gly-L-Tyr-L-Val-Gly-S-O-Leu)	Organic Acid	Other	3	417.967016733812	440.067866722892	441.35874248185	623.658490998841	619.722516645467	646.966524956901	433.131208646185	630.115844200403	1.45479206213268	0.54081295906601	7.19306021914126e-05	1.11959994741161	up
1225	POS_t1272	Biliverdin-IX-beta	Organic Acid	Carboxylic Acids	2	5212.7953256891	5197.99839897057	5260.56435576543	3163.30286713785	3181.24802902353	3312.26410422822	5223.78602680837	3218.9383334632	0.616207922174391	-0.698511	0.000100046007686283	1.1256355480374	down
1226	POS_t1273	Herbimycin A	Ketones, Aldehydes,esters	Polyketide	3	524.849710813471	546.119688556286	538.468922120683	183.304939331489	191.061573309926	194.724955217788	536.479440496813	189.697155953068	0.353596320070339	-1.49982	1.4762366027217e-05	1.12613280744093	down
1227	POS_t1275	Biliverdin-IX-delta	Organic Acid	Carboxylic Acids	2	867.379888490177	879.417022442788	919.025191896506	462.905554171394	482.04822641067	501.650326532386	888.607367609824	482.20136903815	0.542648403124515	-0.88191	6.22569766879792e-05	1.12207301102723	down
1228	POS_t1276	(5alpha,6alpha,7alpha,12alpha,22R)-5,12-dihydroxy-1,26-dioxo-6,7:22,26-diepoxyergosta-2,24-dien-27-yl beta-D-glucopyranoside	Lipid	Steroid	1	8191.94892723299	8089.69297936352	8196.16770355391	1435.85915777366	1474.79818843032	1522.6356816381	8159.26987005014	1477.76434261403	0.181114776953069	-2.46502	4.35311363394935e-08	1.12697661918876	down
1229	POS_t1278	Nomilinic acid glucoside	Lipid	Glycolipids	3	1213.27267007318	1265.03991895129	1230.75085614741	4218.26516187546	4389.13261033029	4476.76578146878	1236.35448172396	4361.38785122484	3.52761923517547	1.81869484741195	0.000377792972524532	1.12568986008601	up
1230	POS_t1279	(1R,2R,4R,5S)-p-Menthane-2,5-diol	Terpenoids	Monoterpene	3	236.659416155752	220.775916094451	252.264115273896	193.800765855545	195.904943438713	205.458981474537	236.566482508033	198.388230256265	0.838615124818151	-0.253919	0.038200360025063	1.00324827789175	down
1231	POS_t128	(3S,4S,5S,7S)-3-hydroxymethyl-7-methyl-1,6-dioxaspiro[4.5]-decan-4-ol	Ketones, Aldehydes,esters	Ketal	3	1606.84888256541	1635.50336657033	1691.33454136051	2291.96102436192	2264.3571916715	2241.92937493593	1644.56226349875	2266.08253032312	1.37792443656229	0.462496774844876	0.00013463595974224	1.1222874890125	up
1232	POS_t1280	L-Valine, N-[[[(1S)-2-methyl-1-[[[(3E,5S,8S,9E)-5-(1-methylethyl)-2,7-dioxo-1,6-diazacyclododeca-3,9-dien-8-yl]amino]carbonyl]propyl]amino]carbonyl]-	Amino acids	Other	2	249.507119996625	246.607275020156	240.598440427869	573.971662672138	575.134164701289	596.548380757581	245.570945148217	581.884736043669	2.36951784215542	1.24459352431393	0.000116498153780887	1.12586163535368	up
1233	POS_t1281	(-)-12-cytisineacetamide	Alkaloids	Lupine alkaloid	3	10.0057732041337	10.0057732041337	10.0057732041337	234.755056593545	236.034448371875	239.961614470533	10.0057732041337	236.917039811984	23.6780341687244	4.56547740335589	4.76528993591809e-05	1.12696252238963	up
1234	POS_t1282	(+)-chloriolide	Ketones, Aldehydes,esters	Polyketide	2	526.333331493038	497.466202681914	501.565121463987	694.330346264019	700.306939329483	691.816189846717	508.45488521298	695.484491813406	1.36783913782652	0.451898574737127	0.0012241812021724	1.12146291305402	up
1235	POS_t1284	12beta-Acetoxy-3beta-hydroxy-7,11,15,23-tetraoxo-lanost-8,20-diene-26-oic acid	Terpenoids	Triterpenoids	3	551.463946162742	535.941037348751	544.568565879688	893.405433572991	917.924003617552	894.653139179963	543.991183130394	901.994192123502	1.65810443274647	0.729534875265911	2.41590974127451e-05	1.12559958132251	up
1236	POS_t1285	10alpha,13-dihydroxy-1beta-methoxyeremophil-7(11)-en-12,8beta-olide	Terpenoids	Terpene Lactones	2	1795.82078464083	1822.35356806935	1854.93234477712	1448.75320715863	1453.07324536716	1473.92754114463	1824.36889916243	1458.58466455681	0.799500948095773	-0.322828	0.000455355235084821	1.12117482165192	down
1237	POS_t1286	L-Prolyl-L-leucylglycinamide	Amino acids	Oligopeptides	3	1608.6396235921	1608.04680838922	1672.07457831981	1416.92828693499	1421.38566589158	1434.1902962654	1629.58700343371	1424.16808303066	0.873944183421803	-0.194387	0.00768761547611186	1.10236544579872	down
1238	POS_t1287	D-Streptamine,O-2-amino-2-deoxy-a-D-glucopyranosyl-(1&reg;4)-O-[O-2,6-diamino-2,6-dideoxy-b-L-idopyranosyl-(1&reg;3)-b-D-ribofuranosyl-(1&reg;5)]-2-deoxy-N3-methyl- (9CI)	Others	Other	2	2014.69560871079	2040.3170704719	2042.36402027547	5016.06155966682	5126.18212388214	5083.7113371263	2032.45889981939	5075.31834022509	2.49713208994096	1.32027213703006	3.71420576235408e-05	1.12680030945448	up
1239	POS_t1288	N-(1R,2R,3S,4R,5R,6S)-3-carbamimidamido-4-{(2R,3R,4R,5S)-3-{(2S,3S,4S,5R,6S)-4,5-dihydroxy-6-(hydroxymethyl)-3-(methylamino)oxan-2-yloxy}-4-hydroxy-4-(hydroxymethyl)-5-methyloxolan-2-yloxy}-2,5,6-trihydroxycyclohexylguanidine	Sugars	Glycosides	3	1454.08190361322	1447.86334515741	1485.63157739165	2668.39988566713	2725.12599761853	2671.5441317011	1462.52560872076	2688.35667166225	1.83816040938504	0.878262670721808	3.75070635355501e-06	1.12635690890023	up
1240	POS_t129	16-hydroxyphorbol-16-acetate	Terpenoids	Diterpene	2	3015.16546205702	3086.25678921958	3038.58	2378.13314267196	2381.80178867374	2378.95113741128	3046.66888427487	2379.62868958566	0.781059176423116	-0.356496	0.000953852451272452	1.12485337557345	down
1241	POS_t1290	robustolide L	Terpenoids	Terpene Lactones	3	386.732073332431	414.610654222876	402.153760648242	332.467679042126	343.103066926655	325.100471420563	401.16549606785	333.557072463115	0.831469993637488	-0.266264	0.00375594603535744	1.08412983625941	down
1242	POS_t1291	Kanamycin B	Alcohols	Polyol	2	844.344507134562	879.07894030469	852.100557421627	621.263515698847	683.626152370096	682.391723778999	858.508001620293	662.427130615981	0.77160274495492	-0.37407	0.00353464912647377	1.09697723019275	down
1243	POS_t1292	1-(4-Fluorophenyl)pyrazole	Others	Other	3	266.254035849802	251.820009608997	281.050149419975	342.814660667393	374.291327323549	342.450908179653	266.374731626258	353.185632056865	1.32589765515901	0.406969419422603	0.00354331246318432	1.07613092798197	up
1244	POS_t1293	(1alpha,2beta,5alpha,6beta,9Z)-form-4(15),9-Germacradiene,1,2,5,6-tetrol	Lipid	Isoprene lipid	1	1473.83269859596	1497.21116417326	1474.4694081067	3829.34564323717	3948.29974349957	3926.41725706751	1481.83775695864	3901.35421460142	2.63278094803621	1.39658749163524	0.000128626053835086	1.12653305193507	up
1245	POS_t1294	Cyclo[(2S)-2-(formylamino)-b-alanyl-L-prolyl-(3S)-3-amino-6-[(aminoiminomethyl)amino]-2-oxohexanoyl-D-phenylalanyl-(2E,4S)-4-amino-5-(4-hydroxyphenyl)-2-pentenoyl](9CI)	Others	Other	2	587.181213164846	547.279809535826	606.836256332359	1029.30790209036	1127.85692366025	1085.08865065329	580.432426344344	1080.7511588013	1.86197584722832	0.896834358981604	0.000368093746251492	1.11710903735602	up
1246	POS_t1295	beta-dihydrohastatoside	Terpenoids	Iridoid	3	194.959392314462	201.691146162259	193.391480070001	350.232104789378	391.433397536309	368.656137372421	196.680672848907	370.107213232703	1.88176706878069	0.912088057655874	0.00341480175138368	1.11610478028075	up
1247	POS_t1296	1'-O-benzyl alpha-L-rhamnopyranosyl-(1''->6')-beta-D-glucopyranoside	Sugars	Glucosides	1	862.519828299295	925.341706831084	891.046825583914	1177.2161359198	1251.7442795743	1242.84979040538	892.969453571431	1223.93673529983	1.37063673388232	0.454846257717928	0.000512545012033086	1.10934612814775	up
1248	POS_t1298	3-O-(beta-D-glucopyranosyluronic acid)-alpha-D-galactopyranuronic acid beta-L-rhamnopyranose 1,2':2,1'-dianhydride	Sugars	Oligosaccharides	3	229.397662318873	253.224411661281	240.43173178803	596.176920630586	600.43007199437	597.451518673514	241.017935256061	598.019503766157	2.48122407625313	1.31105202910439	0.000248325347637286	1.12620444944203	up
1249	POS_t1299	β-D-Glucopyranoside, (1R,2S,4aR,5R,8aR)-1,2,3,4,4a,5,6,8a-octahydro-5,8a-dihydroxy-1,4a-dimethyl-7-(1-methylethyl)-2-naphthalenyl	Terpenoids	Terpene Glycoside	2	592.737151808095	587.215456267292	628.190944177333	818.225732910008	851.969988292004	829.909838385775	602.714517417573	833.368519862596	1.38269196407164	0.467479788878514	0.000209509335568906	1.11610211151478	up
1250	POS_t13	zoapatanolide F	Organic Acid	Carboxylic Acids	2	3676.90218820637	3958.53812758859	3763.30271120868	7971.3184687647	8166.14944819292	8268.41532234383	3799.58100900121	8135.29441310048	2.14110303052572	1.09835422031573	3.64046748405159e-06	1.12533179979128	up
1251	POS_t130	(3S,7R,10R,11R)-10-[(2R,3R,4R,5R,6S)-4-Amino-3,5-dihydroxy-6-methyl-oxan-2-yl]oxy-3,7,11- triethyl-1-azacyclotetradecan- 2-one	Sugars	Amino Sugars	1	2045.87953274676	2061.1316442735	1987.83923167055	1792.34511599083	1741.42	1816.47903597896	2031.61680289694	1783.41496060693	0.877830385171018	-0.187986	0.00139144839790081	1.09257034523422	down
1252	POS_t1300	4,5-cis-1,10-epoxy-3beta-hydroxygermacranolide	Terpenoids	Terpene Lactones	2	188.237797617036	201.084680234331	201.506362142603	10.0057732041337	10.0057732041337	10.0057732041337	196.942946664657	10.0057732041337	0.0508054407308679	-4.29887	0.000542109950303844	1.12584852910992	down
1253	POS_t1301	3,6-Dihydroxy-2-methoxy-4-n-propyl-benzaldehyd	Polyphenols	Other	1	2792.6795405923	2751.21296271171	2809.1637891384	912.016358241895	961.730384395325	947.489664045618	2784.3520974808	940.412135560946	0.337748999636864	-1.56598	1.86568273851051e-07	1.12672788917967	down
1254	POS_t1302	2H-Pyran-2-one, 4-(2,3-butadien-1-yl)-	Ketones, Aldehydes,esters	Other	2	606.250834456598	588.745475187631	596.381083028242	265.340790508899	291.348913308377	285.385496354348	597.12579755749	280.691733390541	0.470071356050426	-1.08905	1.9485370578876e-05	1.12510362489665	down
1255	POS_t1303	dracotanoside B	Sugars	Other	3	132.616409963706	127.340704145069	135.97187662641	200.171280936826	209.908386607863	218.346107754446	131.976330245062	209.475258433045	1.58721839017708	0.666500646603282	0.00114371599109971	1.11456589719054	up
1256	POS_t1304	b-D-Glucopyranoside,1-[(2S,3S,3aR,5R,8R,8aS)-decahydro-2,3,8-trihydroxy-8-(hydroxymethyl)-3-methyl-5-azulenyl]-1-methylethyl(9CI)	Terpenoids	Terpene Glycoside	3	998.636590018482	1005.89912228216	1045.93867841033	1117.05993121433	1150.86701271212	1122.26444431522	1016.82479690366	1130.06379608056	1.11136530061199	0.152333101837513	0.00459514421298567	1.07367915467261	up
1257	POS_t1305	6H-Purin-6-one,2-amino-1,9-dihydro-8-(hydroxymethyl)-	Others	Purines	3	256.330867795297	255.012567403144	256.245679928555	556.77393921464	566.927941584219	544.934583481404	255.863038375665	556.212154760088	2.17386676204259	1.12026351919181	0.000424323776619035	1.12605672070029	up
1258	POS_t1307	Coagulin O	Lipid	Steroid	3	6281.34060786504	6191.33031837111	6350.48173977618	1025.63871254104	1122.32521551706	1108.44883132977	6274.38422200411	1085.47091979596	0.173000390379224	-2.53115	5.24193056989656e-07	1.12681568518847	down
1259	POS_t1308	7-hydroxy-5-methoxyphthalide 7-O-beta-D-glucopyranosyl-(1->6)-beta-D-glucopyranoside	Polyphenols	Phenolic Glycosides	2	3826.19123463046	3788.07665863321	3815.58923601249	2526.19131956151	2602.78728147017	2609.93297908693	3809.95237642539	2579.63719337287	0.677078592723294	-0.562605	6.97519212275468e-05	1.12580945488071	down
1260	POS_t1309	Spiro[7H-indeno[4,5-d]-1,3-dioxole-7,1'(2'H)-isoquinoline]-6,7',8-triol,3',4',6,8-tetrahydro-6'-methoxy-2'-methyl-, (1'R,6S,8R)- (9CI)	Others	Quinoline and its derivatives	3	2203.04811334646	2175.62439130892	2210.14587498223	2957.03484337581	3042.81249277963	3121.25799926626	2196.27279321254	3040.36844514057	1.38433096951192	0.469188907562375	0.00214830746009663	1.11967932262226	up
1261	POS_t131	2'-hydroxyzaeralanol	Alcohols	Other	2	1744.76429375222	1705.46453771534	1742.78	1371.60711872476	1367.7691952412	1346.68364481406	1731.00353984119	1362.01998626001	0.786838359894381	-0.345861	7.45788560482684e-05	1.12338967898802	down
1262	POS_t1310	2H-1-Benzopyran-2-one, 4-hydroxy-8-methoxy-	Coumarins	Hydroxycoumarins	1	5006.75587104661	4880.9544576039	4934.16866659117	2823.70427224451	2931.3595793895	2959.92229478734	4940.62633174723	2904.99538214045	0.587981196528399	-0.766158	3.80789437515178e-06	1.12541416818631	down
1263	POS_t1312	4-hydroxy-1-methyl-3-[(E)-benzylidene]-6-[(E)-isobutylidene]-2,5-piperazinedione	Ketones, Aldehydes,esters	Other	2	6290.68408832618	6217.66805140245	6358.38387560737	7767.11831507554	7828.89558905636	7992.40024709423	6288.91	7862.80471707538	1.2502647056731	0.322233574193162	0.000149221933992191	1.1215003074689	up
1264	POS_t1313	α-Propyl-1-cyclopentene-1-acetic Acid	Lipid	Fatty Acids	3	3808.26945285855	3789.85039336593	3876.13675095965	5982.57817740439	6025.93173665174	5943.53754464673	3824.75219906138	5984.01581956762	1.56454993895713	0.64574770877759	4.85936104272035e-07	1.12646335201549	up
1265	POS_t1314	Citrusin I	Alkaloids	Other	3	194.215863396777	193.549991372634	192.175924730402	427.383467253536	470.484328585201	450.313497296231	193.313926499938	449.393764378323	2.3246838575723	1.21703453208113	0.00230948927702275	1.12176663251067	up
1266	POS_t1315	6-hydroxy-3-methylcyclohex-2-en-1-one	Ketones, Aldehydes,esters	Other	1	170.561901412806	172.567829051286	169.453660555613	252.689695424858	251.17	248.451972521907	170.861130339902	250.770582728488	1.46768654889277	0.553543887361088	2.11607242080918e-06	1.12623454812166	up
1267	POS_t1316	(23S)-23-Des(methoxyimino)-23-((methylsulfanyl)methoxy)moxidectin	Ketones, Aldehydes,esters	Macrolide Antibiotics	2	122.657138535396	109.150553355287	139.094844116376	494.915856504128	506.382946060199	507.262933218547	123.63417866902	502.853911927625	4.06727263723579	2.02406170071026	5.96869500869041e-05	1.1256497203204	up
1268	POS_t1317	(2S,3R,4S,5S,6R)-2-[(2R,3R,4S,5S,6R)-4,5-dihydroxy-6-(hydroxymethyl)-2-(3-hydroxy-6-methylheptoxy)oxan-3-yl]oxy-6-(hydroxymethyl)oxane-3,4,5-triol	Others	Other	2	10.0057732041337	10.0057732041337	10.0057732041337	531.790405853045	567.040486260713	561.828282760761	10.0057732041337	553.553058291506	55.3233665203221	5.78981704447766	0.000408177013153278	1.12615051667733	up
1269	POS_t1318	secologanoside 7-methyl ester	Terpenoids	Terpene Glycoside	3	241.042964517433	265.370102738349	259.476616464057	10.0057732041337	10.0057732041337	10.0057732041337	255.296561239946	10.0057732041337	0.0391927457053742	-4.67327	0.000891077028811521	1.12506355734978	down
1270	POS_t1319	Antibiotic BU 2313A	Alkaloids	Other	3	459.53899122781	459.583311683584	464.91669102402	108.134442734567	141.651973153476	151.83562583337	461.346331311805	133.874013907138	0.290181160705184	-1.78497	0.00137094594063138	1.12335680427724	down
1271	POS_t132	21-O-deacetyl-19,20-epoxycytochalasin Q	Ketones, Aldehydes,esters	Other	3	764.749727607531	731.698523085342	786.181565892168	1512.88618240703	1515.19731470177	1530.00314500826	760.876605528347	1519.36221403902	1.99685757585356	0.997731437470294	0.000120022491707326	1.12597493997968	up
1272	POS_t1320	6-methyl-1,4-dihydronaphthalene	Others	Other	2	10.0057732041337	10.0057732041337	101.304471056861	200.71497849294	195.52795731527	206.548556200695	40.4386724883761	200.930497336302	4.96877085651261	2.31288901103765	0.0329271747909056	1.05310711380849	up
1273	POS_t1321	7,9,13-Cyclotetradecatriene-1,6-dione,5-hydroxy-14-(hydroxymethyl)-4,10-dimethyl-7-(1-methylethyl)-,(4R,5S,7E,9Z,13Z)-	Lipid	Isoprene lipid	2	978.043942727727	1004.54583606652	993.334570668985	2660.30480083716	2714.45608432532	2772.47873749465	991.974783154411	2715.74654088571	2.7377173160086	1.45297348828794	0.000179432742839091	1.12623072824676	up
1274	POS_t1323	chenopotetraol	Terpenoids	Sesquiterpenoid	3	104.77122971743	10.0057732041337	113.560574470077	255.158899591746	240.862024056456	281.860429537028	76.1125257972136	259.293784395077	3.40671632795254	1.76838182143058	0.0211279708249998	1.05181822559949	up
1275	POS_t1325	Tinospinoside C	Terpenoids	Diterpene	1	391.739548298212	351.470350449177	408.159355084313	1300.56297884231	1333.12189025795	1322.56361174333	383.789751277234	1318.74949361453	3.43612482935199	1.78078244841346	1.17420320774702e-05	1.12610253585892	up
1276	POS_t1326	(16alpha,20R,24R)-24N,25-carbamoyloxy-2,16,20-trihydroxycucurbita-1,5-diene-3,11,22-trione 2-O-beta-D-glucopyranoside	Steroids	Steroidal Glycosides	3	284.537229909466	283.572315208565	294.035938881156	10.0057732041337	101.801880672384	101.049786869231	287.381827999729	70.9524802485829	0.24689271671224	-2.01804	0.0182785549266975	1.0843924234475	down
1277	POS_t1327	[(1S)-1,4aα,5,7aα-Tetrahydro-7-(hydroxymethyl)-1α-(3-methyl-1-oxobutoxy)cyclopenta[c]pyran-4-yl]methyl β-D-ribo-3-hexosulopyranoside	Terpenoids	Terpene Glycoside	2	10.0057732041337	118.751987108364	10.0057732041337	491.30426441166	483.695918240065	487.779229045387	46.2545111722105	487.593137232371	10.541526110113	3.39801183777444	0.00652252300155233	1.11211092502733	up
1278	POS_t1328	4-(hydroxymethyl)-6-(8-methylprop-7-enyl)-5,6-dihydro-2H-pyran-2-one-11-O-beta-D-glucopyranoside	Sugars	Glucosides	1	441.485823598006	408.411157987949	437.455463657931	1213.71964687003	1245.96055310745	1238.73879132554	429.117481747962	1232.80633043434	2.87288768896723	1.52250159407575	6.26760103922478e-07	1.12635869852314	up
1279	POS_t133	Propanoic acid,2-methyl-,(1aR,1bS,4aR,7aS,7bR,8R,9aS)-3-[(acetyloxy)methyl]-1,1a,1b,4,4a,5,7a,7b,8,9-decahydro-4a,7b-dihydroxy-1,1,6,8-tetramethyl-5-oxo-9aH-cyclopropa[3,4]benz[1,2-e]azulen-9a-ylester	Lipid	Isoprene lipid	2	3801.73341643393	3680.41355169583	3740.21919736608	2649.88966312396	2632.34911959101	2622.45780603504	3740.78872183195	2634.89886291667	0.704369869257492	-0.505595	0.000593734005460564	1.12469819852882	down
1280	POS_t1330	picrocrocinic acid	Lipid	Fatty Acyls	2	336.098462283683	340.945600395184	356.76783315843	634.001390043798	654.975552234283	639.363308990027	344.603965279099	642.780083756036	1.86527187299032	0.89938592604552	4.65593481954768e-06	1.12508406270425	up
1281	POS_t1332	scyphiphin C	Terpenoids	Iridoid	1	2321.9415986389	2331.5918209212	2305.74858348317	2001.50427725742	2024.01746149167	1973.95232861018	2319.76066768109	1999.82468911976	0.862082333311931	-0.214102	0.000283838911554859	1.12124920271457	down
1282	POS_t1333	paratunamide B	Others	Other	2	314.829028539181	314.228833048042	331.646136486515	925.298002327318	963.163857723932	925.25941564852	320.234666024579	937.907091899923	2.92881187269068	1.5503155271016	4.65613729651473e-05	1.12593640919857	up
1283	POS_t1335	Gelsemide	Others	Furans	1	512.556945495161	515.539883680685	502.024711258778	282.414534429966	279.11623302817	272.634971223557	510.040513478208	278.055246227231	0.545163058383422	-0.87524	4.14993071765079e-06	1.12602213819249	down
1284	POS_t1336	Pantetheine 4'-phosphate	Others	Other	3	346.093898940828	342.160052808234	339.315110096599	404.271545659296	400.575377580211	385.326619073566	342.52302061522	396.724514104358	1.15824189974672	0.211936592808395	0.00638944531204521	1.09936467303714	up
1285	POS_t1337	Aucubigenin; 1-O-β-D-Glucopyranoside, 6-O-[4-hydroxy-3-methoxycinnamoyl-(→2)-α-L-rhamnopyranoside]	Sugars	Glycosides	1	391.79868011016	361.975543855129	380.752161852975	320.888248315502	303.67380163142	324.551517948162	378.175461939421	316.371189298361	0.836572493825736	-0.257438	0.00595754256647147	1.06368297198047	down
1286	POS_t1338	4-O-[alpha-L-rhamnopyranosyl-(1->6)-beta-D-glucopyranosyl]-1-hydroxymethyl-3,5-dimethoxybenzene	Polyphenols	Phenolic Glycosides	1	163.836807405566	166.969960250113	153.750225643876	516.814567251049	510.617226583468	475.903323757604	161.518997766518	501.11170586404	3.10249390346277	1.63342837539909	0.000576199445316184	1.12360569527629	up
1287	POS_t1339	cytospolide F	Others	Other	2	137.395668194042	145.98392496053	140.802853025575	813.670346247474	849.133644243985	807.382606476538	141.394148726716	823.395532322666	5.82340598771249	2.54186320198447	0.000232509016937295	1.12622155438228	up
1288	POS_t134	2-Propenoic acid, 3-methoxy-, (1R,2R,7S,8aR)-1,2,3,4,6,7,8,8a-octahydro-1,8a-dimethyl-7-(1-methylethenyl)-6-oxo-2-naphthalenyl ester, (2E)-	Terpenoids	Sesquiterpenoid	3	1577.25647145186	1500.24631985205	1585.9386171344	748.247937294343	793.645121998718	779.721695803002	1554.48046947944	773.871585032021	0.497832941761677	-1.00627	0.000156438533448862	1.1236745873984	down
1289	POS_t1340	Scutebarbatine W	Terpenoids	Diterpene	2	124.242470013873	125.201885498617	135.906742132366	659.456146286162	653.242935048289	624.728052455784	128.450365881619	645.809044596745	5.02769330522523	2.32989664647166	0.000107686266631564	1.12599010655921	up
1290	POS_t1341	3-O-beta-D-glucuropyranosyl-30-norolean-12,20(29)-dien-23-aldehyde-28-oic acid-28-O-beta-D-glucoside	Terpenoids	Terpene Glycoside	3	10.0057732041337	10.0057732041337	10.0057732041337	681.685230497804	681.186486481414	693.075000734988	10.0057732041337	685.315572571402	68.4920154184862	6.0978639079595	3.30498487615259e-05	1.12699539415167	up
1291	POS_t1342	hesseltin D	Others	Pyran	2	233.97303956485	219.839387278375	244.739256176162	340.117577147366	322.559206113415	331.189346970329	232.850561006462	331.288710077037	1.42275246684006	0.508684680890217	0.000647136870529034	1.10942343254504	up
1292	POS_t1343	1,5-Methano-8H-pyrido(1,2-a)(1,5)diazocin-8-one, 1,2,3,4,5,6-hexahydro-3-methyl-4-(2-propenyl)-	Alkaloids	Lupine alkaloid	3	221.231715111497	222.541136656509	224.520352020368	10.0057732041337	10.0057732041337	10.0057732041337	222.764401262791	10.0057732041337	0.0449163921497944	-4.47661	2.01849168565863e-05	1.12702416923658	down
1293	POS_t1344	2-methyl-6-(3-methyl-2-butenyl)benzo-1,4-quinone	Lipid	Isoprene lipid	1	106.357718918181	10.0057732041337	10.0057732041337	393.791524812927	396.865675635346	384.19177887495	42.1230884421495	391.616326441074	9.2969518837373	3.21675778901377	0.00766795717929249	1.1082458427527	up
1294	POS_t1345	Amphotericin b	Sugars	Amino Sugars	1	10.0057732041337	10.0057732041337	10.0057732041337	203.546381843891	209.653636952414	204.469676546711	10.0057732041337	205.889898447672	20.5771102589665	4.36296848684801	9.4133584738244e-05	1.12685745190693	up
1295	POS_t1346	D-Streptamine,O-3-amino-3-deoxy-a-D-glucopyranosyl-(1&reg;6)-O-[6-amino-2,3,6-trideoxy-a-D-erythro-hexopyranosyl-(1&reg;4)]-N1-(3-amino-2-hydroxy-1-oxobutyl)-2-deoxy-, [S-(R*,S*)]- (9CI)	Sugars	Amino Sugars	2	685.380373625112	658.875037518929	653.521661666015	212.689901139048	207.321042128503	183.839459105294	665.925690936685	201.283467457615	0.302261153454662	-1.72613	4.39884427465001e-06	1.1252427139876	down
1296	POS_t1347	icariside B6	Lipid	Isoprene lipid	2	307.894791495999	301.497264997147	337.519245942346	1713.39022168608	1798.09881716725	1723.81614724371	315.637100811831	1745.10172869901	5.52882320934562	2.46697244054886	4.90235771686978e-05	1.12615025635374	up
1297	POS_t1348	(-)-rishitin	Others	Other	1	10.0057732041337	10.0057732041337	10.0057732041337	864.984794088533	853.114658676249	838.282413077326	10.0057732041337	852.127288614036	85.1635621984711	6.41216439059804	8.41186271535173e-05	1.12687980267249	up
1298	POS_t1349	1-(propan-2-yl)-1H-indene	Others	Other	3	10.0057732041337	10.0057732041337	10.0057732041337	293.23299335351	308.023415446285	271.362101541814	10.0057732041337	290.872836780536	29.0705006845815	4.86148401427835	0.00143438060999742	1.12384222354387	up
1299	POS_t135	tinosinenside	Lipid	Isoprene lipid	2	30076.697078443	29534.2499602515	29960.2685905207	13472.6921998325	13458.0456894087	13654.156291593	29857.0718764051	13528.2980602781	0.453101969150866	-1.14209	1.33141481540278e-05	1.12680625876299	down
1300	POS_t1350	Phenol,5-butyl-2-methyl-	Polyphenols	Phenols	3	10.0057732041337	10.0057732041337	10.0057732041337	225.691028995237	247.979538381906	225.001472083578	10.0057732041337	232.89067982024	23.2756304854108	4.54074834262227	0.00114458372870846	1.12449359328088	up
1301	POS_t1351	(2E)-1-[(1S,2R,4S)-bicyclo[2.2.1]hept-5-en-2-yl]but-2-en-1-one	Ketones, Aldehydes,esters	Other	3	118.785420372384	115.975636988724	115.113832267805	711.539294843647	725.122562859433	706.839904848638	116.624963209638	714.500587517239	6.12648071093406	2.61505857164984	4.55743395787916e-05	1.12687231730068	up
1302	POS_t1352	Glycine,3-amino-N-[(3S)-3,6-diamino-1-oxohexyl]-L-alanyl-L-seryl-L-seryl-(2Z)-3-[(aminocarbonyl)amino]-2,3-didehydroalanyl-2-[(4R)-2-amino-3,4,5,6-tetrahydro-4-pyrimidinyl]-,(5&reg;13)-lactam, (2S)-	Organic Acid	Other	1	10.0057732041337	10.0057732041337	10.0057732041337	148.710913275335	156.997970261066	131.367348703337	10.0057732041337	145.692077413246	14.5608014933874	3.86401786517057	0.00308291500495743	1.12015060122641	up
1303	POS_t1353	3-(4-Ethylphenyl)propanoic acid	Ketones, Aldehydes,esters	Polyketide	2	10.0057732041337	10.0057732041337	10.0057732041337	319.668692313412	319.087660976818	296.548924968064	10.0057732041337	311.768426086098	31.1588539661579	4.96157026642089	0.000635633197428098	1.12563738865581	up
1304	POS_t1354	nor-27-hydroxy-1-oxowitha-2,5,24-trienolide	Steroids	Steroid Lactone	3	869.448017133172	871.693716525003	857.601436974941	343.618135199875	333.108790821142	344.906421938271	866.247723544372	340.544449319763	0.3931259385322	-1.34694	1.18893432879151e-07	1.12679996408212	down
1305	POS_t1355	Perillic acid	Terpenoids	Monoterpene	2	10.0057732041337	10.0057732041337	10.0057732041337	271.445145200993	272.511917458131	271.604145543996	10.0057732041337	271.853736067707	27.1696879912684	4.76392609305548	1.61027077451601e-06	1.1270660534172	up
1306	POS_t1356	nodulopeptin 901	Organic Acid	Carboxylic Acids	2	10.0057732041337	10.0057732041337	10.0057732041337	401.820407434503	429.566230468302	401.125534993336	10.0057732041337	410.83739096538	41.0600343005626	5.35966292752703	0.000545608948613308	1.12584050045876	up
1307	POS_t1357	(4R,7S,7aR)-3a,4,5,6,7,7a-Hexahydro-1H-4,7-methanoinden-1-ol	Lipid	Isoprene lipid	2	625.062895959622	641.992110176231	635.713949873062	1258.93771340661	1282.82584402512	1269.84340632108	634.256318669638	1270.53565458427	2.0031895894222	1.00229896971544	6.50480541927458e-07	1.12666861958658	up
1308	POS_t1358	3beta,(24R),(28R)-trihydroxystigmasta-7,9(11)-dien-21,24-lactone-3-O-beta-D-galactopyranosyl-(1->4)-beta-D-glucopyranoside	Terpenoids	Triterpenoids	1	10.0057732041337	10.0057732041337	10.0057732041337	873.975955957372	870.922565691426	898.830791318265	10.0057732041337	881.243104322354	88.0734638236938	6.46063550135734	0.000102886634852089	1.12683814929803	up
1309	POS_t1359	(-)-stephacidin A	Others	Quinoline and its derivatives	3	1463.0011763825	1452.12515123128	1473.59215435965	1996.75428025542	1957.97494470546	2026.87196276493	1462.90616065781	1993.86706257527	1.36294939224175	0.446731994338762	0.000586528984891799	1.12360019061325	up
1310	POS_t136	(9E,12Z)11-hydroxy-6-methyl-7,15-dioxabicyclo[12.1.0]pentadeca-9,12-diene-2,8-dione	Ketones, Aldehydes,esters	Other	1	6344.31389461875	6333.43371270178	6430.09719501254	3588.79726481239	3590.52063628707	3615.9310869334	6369.28160077769	3598.41632934429	0.564964238495111	-0.823769	3.84459050832901e-05	1.12677271315446	down
1311	POS_t1360	4-hydroperoxy-4,7,7-trimethylbicyclo[4.1.0]heptan-3-ol	Terpenoids	Monoterpene	3	1372.30170209031	1381.91591053474	1403.46454482144	3531.13125288027	3551.64006929209	3485.44045838586	1385.89405248216	3522.73726018607	2.54185177710863	1.34587990498291	4.04982093824824e-06	1.12683861569541	up
1312	POS_t1361	6beta-acetoxy-7beta-hydroxy-8,13-epoxy-labd-14-en-11-one-1alpha-O-beta-glucopyranoside	Terpenoids	Triterpenoids	3	205.24804377814	219.030096667594	210.528790234252	114.926	108.516673830646	131.342422582617	211.602310226662	118.261801395154	0.558887099429472	-0.839371	0.000889651021227422	1.11128228258237	down
1313	POS_t1362	bicyclo[3.2.0]hepta-1(7),3,5-triene	Others	Hydrocarbons	1	582.929466022758	574.335111073326	577.868730788215	1015.89993124235	1031.95111393136	1019.11669490493	578.377769294766	1022.32258002621	1.76756893902192	0.821766484367336	4.65480356777283e-06	1.12672365659388	up
1314	POS_t1363	9-hydroxy-2,2,4-trimethyl-deca-3-en-6-on-1-oic acid 9-O-beta-D-glucopyranoside	Lipid	Glycolipids	1	133.787221221771	122.815594180775	132.588	1477.76739692206	1495.2864386932	1479.47909596438	129.730259061015	1484.17764385988	11.4404893245595	3.51607685426048	5.43425366609834e-08	1.12701660341832	up
1315	POS_t1364	11-benzyl-4-(butan-2-yl)-14-(hydroxymethyl)-17-methyl-19-oxa-6-thia-3,10,13,16,21,22-hexaazatricyclo[16.2.1.1~5,8~]docosa-1(20),5(22),7,18(21)-tetraene-2,9,12,15-tetrone	Organic Acid	Carboxylic Acids	1	409.022820735895	393.689263865699	395.836769254858	143.223910771809	147.730268803613	147.221211794249	399.516284618817	146.05846378989	0.365588261137456	-1.45171	0.000125790506660052	1.12619324061479	down
1316	POS_t1365	5-methyl-2-(1,3-oxazol-2-yl)aniline	Others	Oxazole	1	303.344589767713	273.07809602757	310.226397501029	452.584135621629	447.847269607875	436.529597516321	295.549694432104	445.653667581942	1.50788065756001	0.592522249853518	0.00204430444494386	1.11207880137685	up
1317	POS_t1366	3-amino-1,3,4,5-tetrahydro-2H-benzobazepin-2-one	Amino acids	Other	1	1260.3693271323	1258.11985332657	1283.30465426872	1874.03957852033	1891.06290839699	1870.81924073409	1267.26461157586	1878.6405758838	1.4824374946821	0.567971276431833	9.1317476379304e-07	1.12644177717159	up
1318	POS_t1367	2H-1-Benzopyran-2-one,3-amino-3,4-dihydro-	Amino acids	Other	2	6758.18801812697	6772.58312961058	6857.7621652663	8026.5654160401	7974.09962783447	8007.70644255368	6796.17777100128	8002.79049547608	1.17754284321745	0.235779551195093	6.42744700205714e-05	1.12521516672795	up
1319	POS_t1368	1'-Me ether-9,10-Dihydro-2,6-dihydroxy-5-(1-hydroxyethyl)-1,7-dimethylphenanthrene	Others	Phenanthrene And Derivatives	3	229.088269557999	205.287855728314	226.990501966945	273.586802420305	279.867874649362	272.497086723688	220.455542417753	275.317254597785	1.24885612572204	0.32060728105859	0.0128986166190064	1.08255153120307	up
1320	POS_t1369	meehanine O	Lipid	Glycolipids	2	760.22029736448	717.284607898132	763.110930915404	10.0057732041337	10.0057732041337	10.0057732041337	746.871945392672	10.0057732041337	0.0133969059433249	-6.22196	0.000404101824800347	1.12615940296946	down
[truncated: 824 more rows]
